# Supplementary material for: Comparative Study of Ni(II) Complexes with Dithiocarbazate- and Thiosemicarbazone-Based Ligands: Synthesis, Crystal Structures, and Anticancer Activity
Source: Molecules. 2025 Aug 28;30(17):3516. doi: 10.3390/molecules30173516 (PMC12430362; doi:10.3390/molecules30173516)
Supplement: Supplementary file 1 [file molecules-30-03516-s001.zip]

Archive with 5 entries (5 files):
- CCDC_(1).cif
- CCDC_(2).cif
- CCDC_(3).cif
- CCDC_(4).cif
- molecules-3822490(SI).doc.pdf
