# Supplementary material for: Comparative Study of Ni(II) Complexes with Dithiocarbazate- and Thiosemicarbazone-Based Ligands: Synthesis, Crystal Structures, and Anticancer Activity
Source: Molecules. 2025 Aug 28;30(17):3516. doi: 10.3390/molecules30173516 (PMC12430362; doi:10.3390/molecules30173516)
Supplement: Supplementary file 1 [file molecules-30-03516-s001.zip › CCDC_(1).cif]

data_ccg_gsp_ni13_0m
_publ_contact_author_name        'Claudia Cristina Gatto'
_publ_contact_author_address     
;University of Bras\'ilia - UnB
Institute of Chemistry
LASIC - Laboratorio de S\'intese Inorg\^anica e Cristalografia
70904-970
Bras\'ilia - DF
Brazil
;
_publ_contact_author_email       ccgatto@gmail.com
_publ_contact_author_phone       55(61)31073872
_publ_contact_author_fax         55(61)31073900
loop_
_publ_author_name
_publ_author_address
'Gatto, C. C.'
;University of Bras\'ilia - UnB
Institute of Chemistry
LASIC - Laboratorio de S\'intese Inorg\^anica e Cristalografia
70904-970
Bras\'ilia - DF
Brazil
;
_audit_creation_date             2025-01-11
_audit_creation_method           
;
Olex2 1.5
(compiled 2024.02.16 svn.r378c4104 for OlexSys, GUI svn.r6928)
;
_audit_contact_author_address    ?
_audit_contact_author_email      ?
_audit_contact_author_phone      ?
_publ_contact_author_id_orcid    ?
_publ_section_references         
;
Dolomanov, O.V., Bourhis, L.J., Gildea, R.J, Howard, J.A.K. & Puschmann, H.
 (2009), J. Appl. Cryst. 42, 339-341.

Sheldrick, G.M. (2008). Acta Cryst. A64, 112-122.

Sheldrick, G.M. (2015). Acta Cryst. C71, 3-8.
;
_chemical_name_common            ?
_chemical_name_systematic        ?
_chemical_formula_moiety         'C33 H25 F3 N3 Ni O P S2'
_chemical_formula_sum            'C33 H25 F3 N3 Ni O P S2'
_chemical_formula_weight         690.36
_chemical_melting_point          ?
loop_
_atom_type_symbol
_atom_type_description
_atom_type_scat_dispersion_real
_atom_type_scat_dispersion_imag
_atom_type_scat_source
C C 0.0033 0.0016 'International Tables Vol C Tables 4.2.6.8 and 6.1.1.4'
H H 0.0000 0.0000 'International Tables Vol C Tables 4.2.6.8 and 6.1.1.4'
F F 0.0171 0.0103 'International Tables Vol C Tables 4.2.6.8 and 6.1.1.4'
N N 0.0061 0.0033 'International Tables Vol C Tables 4.2.6.8 and 6.1.1.4'
Ni Ni 0.3393 1.1124 'International Tables Vol C Tables 4.2.6.8 and 6.1.1.4'
O O 0.0106 0.0060 'International Tables Vol C Tables 4.2.6.8 and 6.1.1.4'
P P 0.1023 0.0942 'International Tables Vol C Tables 4.2.6.8 and 6.1.1.4'
S S 0.1246 0.1234 'International Tables Vol C Tables 4.2.6.8 and 6.1.1.4'

_shelx_space_group_comment       
;
The symmetry employed for this shelxl refinement is uniquely defined
by the following loop, which should always be used as a source of
symmetry information in preference to the above space-group names.
They are only intended as comments.
;
_space_group_crystal_system      triclinic
_space_group_IT_number           2
_space_group_name_H-M_alt        'P -1'
_space_group_name_Hall           '-P 1'
loop_
_space_group_symop_operation_xyz
'x, y, z'
'-x, -y, -z'

_cell_length_a                   10.3415(12)
_cell_length_b                   12.0008(15)
_cell_length_c                   13.9750(17)
_cell_angle_alpha                75.036(6)
_cell_angle_beta                 70.576(5)
_cell_angle_gamma                77.095(5)
_cell_volume                     1562.1(3)
_cell_formula_units_Z            2
_cell_measurement_reflns_used    2273
_cell_measurement_temperature    273(2)
_cell_measurement_theta_max      17.91
_cell_measurement_theta_min      2.24
_shelx_estimated_absorpt_T_max   0.930
_shelx_estimated_absorpt_T_min   0.569
_exptl_absorpt_coefficient_mu    0.856
_exptl_absorpt_correction_T_max  0.7456
_exptl_absorpt_correction_T_min  0.6101
_exptl_absorpt_correction_type   multi-scan
_exptl_absorpt_process_details   
;
SADABS-2016/2 (Bruker,2016/2) was used for absorption correction.
wR2(int) was 0.1029 before and 0.0665 after correction.
The Ratio of minimum to maximum transmission is 0.8183.
The \l/2 correction factor is Not present.
;
_exptl_crystal_colour            red
_exptl_crystal_colour_primary    red
_exptl_crystal_density_diffrn    1.468
_exptl_crystal_density_meas      ?
_exptl_crystal_density_method    ?
_exptl_crystal_description       block
_exptl_crystal_F_000             708
loop_
_exptl_crystal_face_index_h
_exptl_crystal_face_index_k
_exptl_crystal_face_index_l
_exptl_crystal_face_perp_dist
0.00 -1.00 -1.00 0.0570
0.00 1.00 1.00 0.1120
1.00 0.00 0.00 0.3700
-1.00 0.00 0.00 0.1290
0.00 -1.00 1.00 0.0640
1.00 -1.00 0.00 0.3090
1.00 1.00 1.00 0.3770
0.00 0.00 -1.00 0.0030
0.00 0.00 1.00 0.0430

_exptl_crystal_size_max          0.743
_exptl_crystal_size_mid          0.278
_exptl_crystal_size_min          0.086
_exptl_transmission_factor_max   ?
_exptl_transmission_factor_min   ?
_diffrn_reflns_av_R_equivalents  0.1056
_diffrn_reflns_av_unetI/netI     0.1056
_diffrn_reflns_Laue_measured_fraction_full 1.000
_diffrn_reflns_Laue_measured_fraction_max 0.997
_diffrn_reflns_limit_h_max       13
_diffrn_reflns_limit_h_min       -13
_diffrn_reflns_limit_k_max       15
_diffrn_reflns_limit_k_min       -15
_diffrn_reflns_limit_l_max       18
_diffrn_reflns_limit_l_min       -18
_diffrn_reflns_number            35012
_diffrn_reflns_point_group_measured_fraction_full 1.000
_diffrn_reflns_point_group_measured_fraction_max 0.997
_diffrn_reflns_theta_full        25.242
_diffrn_reflns_theta_max         27.580
_diffrn_reflns_theta_min         1.577
_diffrn_ambient_temperature      273.15
_diffrn_detector_area_resol_mean ?
_diffrn_measured_fraction_theta_full 1.000
_diffrn_measured_fraction_theta_max 0.997
_diffrn_measurement_device_type  'Bruker APEX-II CCD'
_diffrn_measurement_method       '\f and \w scans'
_diffrn_radiation_type           MoK\a
_diffrn_radiation_wavelength     0.71073
_diffrn_source                   ?
_diffrn_source_current           30.0
_diffrn_source_power             1.35
_diffrn_source_voltage           45.0
_diffrn_standards_number         0
_reflns_Friedel_coverage         0.000
_reflns_Friedel_fraction_full    .
_reflns_Friedel_fraction_max     .
_reflns_number_gt                3717
_reflns_number_total             7211
_reflns_special_details          
;
 Reflections were merged by SHELXL according to the crystal
 class for the calculation of statistics and refinement.
 
 _reflns_Friedel_fraction is defined as the number of unique
 Friedel pairs measured divided by the number that would be
 possible theoretically, ignoring centric projections and
 systematic absences.
;
_reflns_threshold_expression     'I > 2\s(I)'
_computing_cell_refinement       ?
_computing_data_collection       ?
_computing_data_reduction        ?
_computing_molecular_graphics    'Olex2 1.5 (Dolomanov et al., 2009)'
_computing_publication_material  'Olex2 1.5 (Dolomanov et al., 2009)'
_computing_structure_refinement  'SHELXL 2019/3 (Sheldrick, 2015)'
_computing_structure_solution    'SHELXS  (Sheldrick, 2008)'
_refine_diff_density_max         0.324
_refine_diff_density_min         -0.359
_refine_diff_density_rms         0.072
_refine_ls_extinction_coef       0.0069(7)
_refine_ls_extinction_expression Fc^*^=kFc[1+0.001xFc^2^\l^3^/sin(2\q)]^-1/4^
_refine_ls_extinction_method     'SHELXL-2019/2 (Sheldrick 2019)'
_refine_ls_goodness_of_fit_ref   0.992
_refine_ls_hydrogen_treatment    constr
_refine_ls_matrix_type           full
_refine_ls_number_parameters     399
_refine_ls_number_reflns         7211
_refine_ls_number_restraints     9
_refine_ls_R_factor_all          0.1287
_refine_ls_R_factor_gt           0.0517
_refine_ls_restrained_S_all      0.997
_refine_ls_shift/su_max          0.001
_refine_ls_shift/su_mean         0.000
_refine_ls_structure_factor_coef Fsqd
_refine_ls_weighting_details     
'w=1/[\s^2^(Fo^2^)+(0.0414P)^2^] where P=(Fo^2^+2Fc^2^)/3'
_refine_ls_weighting_scheme      calc
_refine_ls_wR_factor_gt          0.0992
_refine_ls_wR_factor_ref         0.1247
_refine_special_details          ?
_atom_sites_solution_hydrogens   geom
_atom_sites_solution_primary     direct
_atom_sites_solution_secondary   ?
loop_
_atom_site_label
_atom_site_type_symbol
_atom_site_fract_x
_atom_site_fract_y
_atom_site_fract_z
_atom_site_U_iso_or_equiv
_atom_site_adp_type
_atom_site_occupancy
_atom_site_site_symmetry_order
_atom_site_calc_flag
_atom_site_refinement_flags_posn
_atom_site_refinement_flags_adp
_atom_site_refinement_flags_occupancy
_atom_site_disorder_assembly
_atom_site_disorder_group
Ni1 Ni 0.38208(4) 0.66762(4) 0.26312(3) 0.03823(16) Uani 1 1 d . . . . .
S2 S 0.59868(9) 0.66031(9) 0.19631(8) 0.0533(3) Uani 1 1 d . . . . .
P1 P 0.36862(9) 0.83205(8) 0.31105(7) 0.0386(2) Uani 1 1 d . . . . .
F1 F 0.3829(2) 0.3730(2) 0.09408(19) 0.0698(7) Uani 1 1 d . . . . .
F3 F 0.2022(2) 0.3213(2) 0.2116(2) 0.0915(9) Uani 1 1 d . . . . .
F2 F 0.3972(2) 0.27377(19) 0.24217(19) 0.0707(7) Uani 1 1 d . . . . .
S1 S -0.07878(14) 0.74979(14) 0.45013(12) 0.0734(6) Uani 0.684(4) 1 d D . P A 1
O1 O 0.1944(2) 0.6783(2) 0.32864(17) 0.0435(6) Uani 1 1 d . . . . .
C3 C -0.1512(2) 0.5694(2) 0.41435(19) 0.0743(10) Uani 0.684(4) 1 d D . P A 1
H3 H -0.151246 0.503322 0.391299 0.089 Uiso 0.684(4) 1 calc R U P A 1
N1 N 0.4001(3) 0.5256(2) 0.2205(2) 0.0367(7) Uani 1 1 d . . . . .
N2 N 0.5294(3) 0.4698(2) 0.1710(2) 0.0409(7) Uani 1 1 d . . . . .
N3 N 0.7634(3) 0.4853(3) 0.1163(2) 0.0503(8) Uani 1 1 d . . . . .
H3A H 0.822554 0.514141 0.130144 0.060 Uiso 1 1 calc R U . . .
C7 C 0.2938(3) 0.4721(3) 0.2361(3) 0.0389(8) Uani 1 1 d . . . . .
C8 C 0.3198(4) 0.3611(4) 0.1953(4) 0.0576(11) Uani 1 1 d . . . . .
C6 C 0.1579(3) 0.5098(3) 0.2904(3) 0.0455(9) Uani 1 1 d . . . . .
H6 H 0.090945 0.465376 0.297463 0.055 Uiso 1 1 calc R U . . .
C5 C 0.1141(3) 0.6067(3) 0.3343(3) 0.0395(9) Uani 1 1 d . . . . .
C4 C -0.0309(3) 0.6375(3) 0.3942(3) 0.0455(9) Uani 1 1 d D . . . .
C1 C -0.2368(4) 0.7319(5) 0.4999(4) 0.0842(16) Uani 0.684(4) 1 d D . P A 1
H1 H -0.302128 0.782536 0.538944 0.101 Uiso 0.684(4) 1 calc R U P A 1
C2 C -0.2688(4) 0.6405(5) 0.4821(4) 0.0855(16) Uani 0.684(4) 1 d D . P A 1
H2 H -0.357769 0.620893 0.509386 0.103 Uiso 0.684(4) 1 calc R U P A 1
C9 C 0.6268(3) 0.5281(3) 0.1588(3) 0.0401(9) Uani 1 1 d . . . . .
C10 C 0.8211(3) 0.4012(3) 0.0533(3) 0.0432(9) Uani 1 1 d . . . . .
C15 C 0.9618(4) 0.3592(3) 0.0367(3) 0.0598(11) Uani 1 1 d . . . . .
H15 H 1.012810 0.381584 0.070307 0.072 Uiso 1 1 calc R U . . .
C14 C 1.0250(4) 0.2822(4) -0.0321(4) 0.0739(14) Uani 1 1 d . . . . .
H14 H 1.119145 0.253651 -0.044155 0.089 Uiso 1 1 calc R U . . .
C13 C 0.9509(5) 0.2487(4) -0.0812(4) 0.0749(14) Uani 1 1 d . . . . .
H13 H 0.993768 0.198081 -0.126894 0.090 Uiso 1 1 calc R U . . .
C12 C 0.8129(5) 0.2904(3) -0.0625(3) 0.0648(12) Uani 1 1 d . . . . .
H12 H 0.762461 0.267541 -0.096248 0.078 Uiso 1 1 calc R U . . .
C11 C 0.7456(4) 0.3652(3) 0.0048(3) 0.0496(10) Uani 1 1 d . . . . .
H11 H 0.650900 0.391112 0.017341 0.060 Uiso 1 1 calc R U . . .
C16 C 0.5102(3) 0.9165(3) 0.2457(3) 0.0395(9) Uani 1 1 d . . . . .
C17 C 0.6332(3) 0.8818(3) 0.2720(3) 0.0436(9) Uani 1 1 d . . . . .
H17 H 0.640911 0.817244 0.324666 0.052 Uiso 1 1 calc R U . . .
C18 C 0.7443(4) 0.9416(3) 0.2213(3) 0.0521(10) Uani 1 1 d . . . . .
H18 H 0.826102 0.917410 0.239996 0.063 Uiso 1 1 calc R U . . .
C19 C 0.7341(4) 1.0373(4) 0.1429(3) 0.0630(12) Uani 1 1 d . . . . .
H19 H 0.809267 1.077135 0.107862 0.076 Uiso 1 1 calc R U . . .
C20 C 0.6125(4) 1.0732(4) 0.1168(3) 0.0701(13) Uani 1 1 d . . . . .
H20 H 0.605030 1.138552 0.064819 0.084 Uiso 1 1 calc R U . . .
C21 C 0.5012(4) 1.0134(3) 0.1670(3) 0.0566(11) Uani 1 1 d . . . . .
H21 H 0.419654 1.038168 0.148115 0.068 Uiso 1 1 calc R U . . .
C22 C 0.2177(3) 0.9353(3) 0.2922(3) 0.0394(9) Uani 1 1 d . . . . .
C23 C 0.1900(4) 0.9495(3) 0.1994(3) 0.0516(10) Uani 1 1 d . . . . .
H23 H 0.242857 0.901838 0.152799 0.062 Uiso 1 1 calc R U . . .
C24 C 0.0844(4) 1.0340(4) 0.1750(4) 0.0642(12) Uani 1 1 d . . . . .
H24 H 0.068020 1.044425 0.111542 0.077 Uiso 1 1 calc R U . . .
C25 C 0.0038(4) 1.1025(4) 0.2446(4) 0.0665(13) Uani 1 1 d . . . . .
H25 H -0.067421 1.159152 0.228342 0.080 Uiso 1 1 calc R U . . .
C26 C 0.0281(4) 1.0874(4) 0.3378(4) 0.0668(12) Uani 1 1 d . . . . .
H26 H -0.027590 1.133104 0.385273 0.080 Uiso 1 1 calc R U . . .
C27 C 0.1349(4) 1.0047(3) 0.3615(3) 0.0546(10) Uani 1 1 d . . . . .
H27 H 0.151420 0.995417 0.424815 0.065 Uiso 1 1 calc R U . . .
C28 C 0.3577(3) 0.8047(3) 0.4472(3) 0.0387(8) Uani 1 1 d . . . . .
C29 C 0.3811(4) 0.8867(3) 0.4919(3) 0.0525(10) Uani 1 1 d . . . . .
H29 H 0.399952 0.959520 0.452059 0.063 Uiso 1 1 calc R U . . .
C30 C 0.3765(4) 0.8601(4) 0.5954(3) 0.0593(11) Uani 1 1 d . . . . .
H30 H 0.392021 0.915644 0.624482 0.071 Uiso 1 1 calc R U . . .
C31 C 0.3497(4) 0.7541(4) 0.6551(3) 0.0595(11) Uani 1 1 d . . . . .
H31 H 0.346739 0.737266 0.724553 0.071 Uiso 1 1 calc R U . . .
C32 C 0.3271(4) 0.6724(4) 0.6125(3) 0.0651(12) Uani 1 1 d . . . . .
H32 H 0.310311 0.599280 0.652801 0.078 Uiso 1 1 calc R U . . .
C33 C 0.3291(4) 0.6977(3) 0.5092(3) 0.0531(10) Uani 1 1 d . . . . .
H33 H 0.311042 0.642220 0.481590 0.064 Uiso 1 1 calc R U . . .
S1A S -0.1512(2) 0.5694(2) 0.41435(19) 0.0743(10) Uani 0.316(4) 1 d D . P A 2
C1A C -0.2688(4) 0.6405(5) 0.4821(4) 0.0855(16) Uani 0.316(4) 1 d D . P A 2
H1A H -0.357769 0.620893 0.509386 0.103 Uiso 0.316(4) 1 calc R U P A 2
C2A C -0.2368(4) 0.7319(5) 0.4999(4) 0.0842(16) Uani 0.316(4) 1 d D . P A 2
H2A H -0.302128 0.782536 0.538944 0.101 Uiso 0.316(4) 1 calc R U P A 2
C3A C -0.07878(14) 0.74979(14) 0.45013(12) 0.0734(6) Uani 0.316(4) 1 d D . P A
2
H3AA H -0.030196 0.805245 0.452172 0.088 Uiso 0.316(4) 1 calc R U P A 2

loop_
_atom_site_aniso_label
_atom_site_aniso_U_11
_atom_site_aniso_U_22
_atom_site_aniso_U_33
_atom_site_aniso_U_23
_atom_site_aniso_U_13
_atom_site_aniso_U_12
Ni1 0.0322(3) 0.0361(3) 0.0452(3) -0.0151(2) -0.0027(2) -0.0079(2)
S2 0.0364(5) 0.0497(6) 0.0740(7) -0.0318(5) 0.0022(5) -0.0126(5)
P1 0.0338(5) 0.0359(5) 0.0447(6) -0.0135(5) -0.0042(4) -0.0073(4)
F1 0.0804(17) 0.0703(16) 0.0709(17) -0.0392(14) -0.0186(14) -0.0121(13)
F3 0.0578(15) 0.0841(19) 0.152(3) -0.0671(18) -0.0122(16) -0.0280(14)
F2 0.0809(17) 0.0377(13) 0.0899(18) -0.0181(13) -0.0187(14) -0.0052(12)
S1 0.0469(9) 0.0791(12) 0.0861(12) -0.0355(9) 0.0024(8) -0.0048(8)
O1 0.0343(13) 0.0444(14) 0.0515(15) -0.0194(12) -0.0025(11) -0.0095(11)
C3 0.0452(14) 0.0750(18) 0.096(2) -0.0136(15) -0.0097(13) -0.0156(12)
N1 0.0324(15) 0.0346(16) 0.0423(17) -0.0132(14) -0.0048(13) -0.0063(13)
N2 0.0323(16) 0.0366(17) 0.0514(19) -0.0201(15) -0.0026(14) -0.0020(14)
N3 0.0355(17) 0.053(2) 0.062(2) -0.0274(17) -0.0009(15) -0.0080(15)
C7 0.040(2) 0.035(2) 0.045(2) -0.0109(17) -0.0104(17) -0.0119(17)
C8 0.049(2) 0.051(3) 0.077(3) -0.026(2) -0.014(2) -0.010(2)
C6 0.0315(19) 0.045(2) 0.059(2) -0.013(2) -0.0060(18) -0.0114(17)
C5 0.0350(19) 0.040(2) 0.041(2) -0.0022(18) -0.0093(17) -0.0112(17)
C4 0.0320(19) 0.049(2) 0.049(2) -0.0061(19) -0.0083(17) -0.0015(17)
C1 0.055(3) 0.090(4) 0.079(4) -0.014(3) -0.001(3) 0.013(3)
C2 0.036(2) 0.102(4) 0.089(4) 0.015(3) -0.004(2) -0.013(3)
C9 0.0315(19) 0.040(2) 0.044(2) -0.0132(17) -0.0005(16) -0.0070(17)
C10 0.038(2) 0.031(2) 0.043(2) -0.0046(17) 0.0056(18) -0.0014(17)
C15 0.039(2) 0.049(2) 0.077(3) -0.016(2) 0.003(2) -0.0049(19)
C14 0.050(3) 0.046(3) 0.088(4) -0.009(3) 0.017(3) 0.006(2)
C13 0.085(4) 0.049(3) 0.066(3) -0.022(2) 0.015(3) -0.004(3)
C12 0.079(3) 0.052(3) 0.050(3) -0.014(2) 0.002(2) -0.011(2)
C11 0.052(2) 0.043(2) 0.046(2) -0.0107(19) -0.0064(19) -0.0022(19)
C16 0.0359(19) 0.032(2) 0.046(2) -0.0160(17) 0.0008(17) -0.0072(16)
C17 0.041(2) 0.043(2) 0.047(2) -0.0147(18) -0.0067(18) -0.0111(18)
C18 0.036(2) 0.057(3) 0.066(3) -0.027(2) -0.004(2) -0.012(2)
C19 0.048(3) 0.060(3) 0.072(3) -0.014(2) 0.005(2) -0.025(2)
C20 0.058(3) 0.059(3) 0.081(3) 0.006(2) -0.010(2) -0.024(2)
C21 0.046(2) 0.046(2) 0.071(3) 0.000(2) -0.011(2) -0.015(2)
C22 0.0326(19) 0.032(2) 0.052(2) -0.0100(18) -0.0071(17) -0.0078(16)
C23 0.045(2) 0.046(2) 0.067(3) -0.020(2) -0.017(2) -0.0045(19)
C24 0.060(3) 0.065(3) 0.075(3) -0.011(3) -0.029(3) -0.013(2)
C25 0.040(2) 0.059(3) 0.086(4) 0.003(3) -0.017(2) -0.001(2)
C26 0.052(3) 0.056(3) 0.073(3) -0.016(2) -0.001(2) 0.009(2)
C27 0.048(2) 0.053(3) 0.055(3) -0.013(2) -0.006(2) -0.002(2)
C28 0.0282(18) 0.040(2) 0.045(2) -0.0162(18) -0.0022(16) -0.0051(16)
C29 0.051(2) 0.048(2) 0.056(3) -0.018(2) -0.001(2) -0.0159(19)
C30 0.051(2) 0.080(3) 0.057(3) -0.038(3) -0.006(2) -0.017(2)
C31 0.050(2) 0.078(3) 0.050(3) -0.020(3) -0.012(2) -0.006(2)
C32 0.077(3) 0.065(3) 0.052(3) -0.001(2) -0.021(2) -0.016(2)
C33 0.056(2) 0.051(3) 0.056(3) -0.010(2) -0.018(2) -0.014(2)
S1A 0.0452(14) 0.0750(18) 0.096(2) -0.0136(15) -0.0097(13) -0.0156(12)
C1A 0.036(2) 0.102(4) 0.089(4) 0.015(3) -0.004(2) -0.013(3)
C2A 0.055(3) 0.090(4) 0.079(4) -0.014(3) -0.001(3) 0.013(3)
C3A 0.0469(9) 0.0791(12) 0.0861(12) -0.0355(9) 0.0024(8) -0.0048(8)

_geom_special_details            
;
 All esds (except the esd in the dihedral angle between two l.s. planes)
 are estimated using the full covariance matrix.  The cell esds are taken
 into account individually in the estimation of esds in distances, angles
 and torsion angles; correlations between esds in cell parameters are only
 used when they are defined by crystal symmetry.  An approximate (isotropic)
 treatment of cell esds is used for estimating esds involving l.s. planes.
;
loop_
_geom_bond_atom_site_label_1
_geom_bond_atom_site_label_2
_geom_bond_distance
_geom_bond_site_symmetry_2
_geom_bond_publ_flag
Ni1 S2 2.1119(10) . ?
Ni1 P1 2.2045(10) . ?
Ni1 O1 1.841(2) . ?
Ni1 N1 1.898(3) . ?
S2 C9 1.732(3) . ?
P1 C16 1.817(3) . ?
P1 C22 1.811(3) . ?
P1 C28 1.814(4) . ?
F1 C8 1.331(4) . ?
F3 C8 1.333(4) . ?
F2 C8 1.337(4) . ?
S1 C4 1.631(4) . ?
S1 C1 1.589(5) . ?
O1 C5 1.295(4) . ?
C3 H3 0.9300 . ?
C3 C4 1.548(4) . ?
C3 C2 1.514(5) . ?
N1 N2 1.392(3) . ?
N1 C7 1.324(4) . ?
N2 C9 1.293(4) . ?
N3 H3A 0.8600 . ?
N3 C9 1.373(4) . ?
N3 C10 1.412(4) . ?
C7 C8 1.518(5) . ?
C7 C6 1.393(4) . ?
C6 H6 0.9300 . ?
C6 C5 1.372(5) . ?
C5 C4 1.471(4) . ?
C4 S1A 1.548(4) . ?
C4 C3A 1.631(4) . ?
C1 H1 0.9300 . ?
C1 C2 1.317(6) . ?
C2 H2 0.9300 . ?
C10 C15 1.390(5) . ?
C10 C11 1.382(5) . ?
C15 H15 0.9300 . ?
C15 C14 1.406(6) . ?
C14 H14 0.9300 . ?
C14 C13 1.361(6) . ?
C13 H13 0.9300 . ?
C13 C12 1.362(6) . ?
C12 H12 0.9300 . ?
C12 C11 1.377(5) . ?
C11 H11 0.9300 . ?
C16 C17 1.387(4) . ?
C16 C21 1.389(5) . ?
C17 H17 0.9300 . ?
C17 C18 1.379(4) . ?
C18 H18 0.9300 . ?
C18 C19 1.380(5) . ?
C19 H19 0.9300 . ?
C19 C20 1.371(5) . ?
C20 H20 0.9300 . ?
C20 C21 1.380(5) . ?
C21 H21 0.9300 . ?
C22 C23 1.380(5) . ?
C22 C27 1.383(5) . ?
C23 H23 0.9300 . ?
C23 C24 1.382(5) . ?
C24 H24 0.9300 . ?
C24 C25 1.373(5) . ?
C25 H25 0.9300 . ?
C25 C26 1.366(6) . ?
C26 H26 0.9300 . ?
C26 C27 1.379(5) . ?
C27 H27 0.9300 . ?
C28 C29 1.393(5) . ?
C28 C33 1.383(5) . ?
C29 H29 0.9300 . ?
C29 C30 1.386(5) . ?
C30 H30 0.9300 . ?
C30 C31 1.359(5) . ?
C31 H31 0.9300 . ?
C31 C32 1.367(5) . ?
C32 H32 0.9300 . ?
C32 C33 1.389(5) . ?
C33 H33 0.9300 . ?
S1A C1A 1.514(5) . ?
C1A H1A 0.9300 . ?
C1A C2A 1.317(6) . ?
C2A H2A 0.9300 . ?
C2A C3A 1.589(5) . ?
C3A H3AA 0.9300 . ?

loop_
_geom_angle_atom_site_label_1
_geom_angle_atom_site_label_2
_geom_angle_atom_site_label_3
_geom_angle
_geom_angle_site_symmetry_1
_geom_angle_site_symmetry_3
_geom_angle_publ_flag
S2 Ni1 P1 90.85(4) . . ?
O1 Ni1 S2 175.94(8) . . ?
O1 Ni1 P1 85.87(7) . . ?
O1 Ni1 N1 95.98(10) . . ?
N1 Ni1 S2 87.28(8) . . ?
N1 Ni1 P1 178.12(8) . . ?
C9 S2 Ni1 96.20(11) . . ?
C16 P1 Ni1 117.94(11) . . ?
C22 P1 Ni1 112.12(12) . . ?
C22 P1 C16 103.23(16) . . ?
C22 P1 C28 107.63(16) . . ?
C28 P1 Ni1 110.53(12) . . ?
C28 P1 C16 104.60(16) . . ?
C1 S1 C4 95.7(2) . . ?
C5 O1 Ni1 126.5(2) . . ?
C4 C3 H3 129.8 . . ?
C2 C3 H3 129.8 . . ?
C2 C3 C4 100.4(3) . . ?
N2 N1 Ni1 121.1(2) . . ?
C7 N1 Ni1 123.5(2) . . ?
C7 N1 N2 115.4(3) . . ?
C9 N2 N1 111.2(3) . . ?
C9 N3 H3A 115.2 . . ?
C9 N3 C10 129.7(3) . . ?
C10 N3 H3A 115.2 . . ?
N1 C7 C8 118.9(3) . . ?
N1 C7 C6 124.0(3) . . ?
C6 C7 C8 117.0(3) . . ?
F1 C8 F3 106.0(3) . . ?
F1 C8 F2 106.6(3) . . ?
F1 C8 C7 114.0(3) . . ?
F3 C8 F2 105.4(3) . . ?
F3 C8 C7 111.9(3) . . ?
F2 C8 C7 112.4(3) . . ?
C7 C6 H6 117.1 . . ?
C5 C6 C7 125.7(3) . . ?
C5 C6 H6 117.1 . . ?
O1 C5 C6 124.2(3) . . ?
O1 C5 C4 113.7(3) . . ?
C6 C5 C4 122.1(3) . . ?
C3 C4 S1 113.0(2) . . ?
C5 C4 S1 121.1(3) . . ?
C5 C4 C3 125.9(3) . . ?
C5 C4 S1A 125.9(3) . . ?
C5 C4 C3A 121.1(3) . . ?
S1A C4 C3A 113.0(2) . . ?
S1 C1 H1 122.4 . . ?
C2 C1 S1 115.3(4) . . ?
C2 C1 H1 122.4 . . ?
C3 C2 H2 122.2 . . ?
C1 C2 C3 115.6(4) . . ?
C1 C2 H2 122.2 . . ?
N2 C9 S2 124.1(3) . . ?
N2 C9 N3 120.7(3) . . ?
N3 C9 S2 115.2(2) . . ?
C15 C10 N3 116.9(3) . . ?
C11 C10 N3 122.7(3) . . ?
C11 C10 C15 120.3(3) . . ?
C10 C15 H15 120.8 . . ?
C10 C15 C14 118.5(4) . . ?
C14 C15 H15 120.8 . . ?
C15 C14 H14 119.4 . . ?
C13 C14 C15 121.1(4) . . ?
C13 C14 H14 119.4 . . ?
C14 C13 H13 120.5 . . ?
C14 C13 C12 119.0(4) . . ?
C12 C13 H13 120.5 . . ?
C13 C12 H12 118.9 . . ?
C13 C12 C11 122.2(4) . . ?
C11 C12 H12 118.9 . . ?
C10 C11 H11 120.5 . . ?
C12 C11 C10 118.9(4) . . ?
C12 C11 H11 120.5 . . ?
C17 C16 P1 119.6(3) . . ?
C17 C16 C21 118.4(3) . . ?
C21 C16 P1 122.0(3) . . ?
C16 C17 H17 119.5 . . ?
C18 C17 C16 121.0(4) . . ?
C18 C17 H17 119.5 . . ?
C17 C18 H18 120.0 . . ?
C17 C18 C19 119.9(4) . . ?
C19 C18 H18 120.0 . . ?
C18 C19 H19 120.2 . . ?
C20 C19 C18 119.7(4) . . ?
C20 C19 H19 120.2 . . ?
C19 C20 H20 119.7 . . ?
C19 C20 C21 120.6(4) . . ?
C21 C20 H20 119.7 . . ?
C16 C21 H21 119.8 . . ?
C20 C21 C16 120.4(4) . . ?
C20 C21 H21 119.8 . . ?
C23 C22 P1 117.0(3) . . ?
C23 C22 C27 118.6(3) . . ?
C27 C22 P1 124.3(3) . . ?
C22 C23 H23 119.7 . . ?
C22 C23 C24 120.5(4) . . ?
C24 C23 H23 119.7 . . ?
C23 C24 H24 120.0 . . ?
C25 C24 C23 120.0(4) . . ?
C25 C24 H24 120.0 . . ?
C24 C25 H25 120.0 . . ?
C26 C25 C24 120.1(4) . . ?
C26 C25 H25 120.0 . . ?
C25 C26 H26 119.9 . . ?
C25 C26 C27 120.1(4) . . ?
C27 C26 H26 119.9 . . ?
C22 C27 H27 119.7 . . ?
C26 C27 C22 120.7(4) . . ?
C26 C27 H27 119.7 . . ?
C29 C28 P1 122.5(3) . . ?
C33 C28 P1 119.5(3) . . ?
C33 C28 C29 118.0(3) . . ?
C28 C29 H29 119.8 . . ?
C30 C29 C28 120.3(4) . . ?
C30 C29 H29 119.8 . . ?
C29 C30 H30 119.5 . . ?
C31 C30 C29 120.9(4) . . ?
C31 C30 H30 119.5 . . ?
C30 C31 H31 120.2 . . ?
C30 C31 C32 119.6(4) . . ?
C32 C31 H31 120.2 . . ?
C31 C32 H32 119.8 . . ?
C31 C32 C33 120.4(4) . . ?
C33 C32 H32 119.8 . . ?
C28 C33 C32 120.7(4) . . ?
C28 C33 H33 119.7 . . ?
C32 C33 H33 119.7 . . ?
C1A S1A C4 100.4(3) . . ?
S1A C1A H1A 122.2 . . ?
C2A C1A S1A 115.6(4) . . ?
C2A C1A H1A 122.2 . . ?
C1A C2A H2A 122.4 . . ?
C1A C2A C3A 115.3(4) . . ?
C3A C2A H2A 122.4 . . ?
C4 C3A H3AA 132.2 . . ?
C2A C3A C4 95.7(2) . . ?
C2A C3A H3AA 132.2 . . ?

loop_
_geom_hbond_atom_site_label_D
_geom_hbond_atom_site_label_H
_geom_hbond_atom_site_label_A
_geom_hbond_distance_DH
_geom_hbond_distance_HA
_geom_hbond_distance_DA
_geom_hbond_angle_DHA
_geom_hbond_site_symmetry_A
_geom_hbond_publ_flag
C11 H11 N2 0.93 2.41 2.961(4) 117.9 . yes

loop_
_geom_torsion_atom_site_label_1
_geom_torsion_atom_site_label_2
_geom_torsion_atom_site_label_3
_geom_torsion_atom_site_label_4
_geom_torsion
_geom_torsion_site_symmetry_1
_geom_torsion_site_symmetry_2
_geom_torsion_site_symmetry_3
_geom_torsion_site_symmetry_4
_geom_torsion_publ_flag
Ni1 S2 C9 N2 2.8(3) . . . . ?
Ni1 S2 C9 N3 -175.5(2) . . . . ?
Ni1 P1 C16 C17 -77.6(3) . . . . ?
Ni1 P1 C16 C21 100.2(3) . . . . ?
Ni1 P1 C22 C23 -45.0(3) . . . . ?
Ni1 P1 C22 C27 139.1(3) . . . . ?
Ni1 P1 C28 C29 164.4(3) . . . . ?
Ni1 P1 C28 C33 -13.7(3) . . . . ?
Ni1 O1 C5 C6 -0.5(5) . . . . ?
Ni1 O1 C5 C4 178.7(2) . . . . ?
Ni1 N1 N2 C9 -0.9(4) . . . . ?
Ni1 N1 C7 C8 177.8(3) . . . . ?
Ni1 N1 C7 C6 -3.7(5) . . . . ?
S2 Ni1 N1 N2 2.2(2) . . . . ?
S2 Ni1 N1 C7 -178.6(3) . . . . ?
P1 Ni1 O1 C5 178.5(3) . . . . ?
P1 C16 C17 C18 177.7(3) . . . . ?
P1 C16 C21 C20 -177.9(3) . . . . ?
P1 C22 C23 C24 -174.1(3) . . . . ?
P1 C22 C27 C26 175.0(3) . . . . ?
P1 C28 C29 C30 -177.7(3) . . . . ?
P1 C28 C33 C32 176.7(3) . . . . ?
S1 C1 C2 C3 -1.9(6) . . . . ?
O1 Ni1 N1 N2 -175.3(2) . . . . ?
O1 Ni1 N1 C7 3.8(3) . . . . ?
O1 C5 C4 S1 -2.1(4) . . . . ?
O1 C5 C4 C3 179.8(3) . . . . ?
O1 C5 C4 S1A 179.8(3) . . . . ?
O1 C5 C4 C3A -2.1(4) . . . . ?
N1 Ni1 O1 C5 -1.8(3) . . . . ?
N1 N2 C9 S2 -1.5(4) . . . . ?
N1 N2 C9 N3 176.6(3) . . . . ?
N1 C7 C8 F1 -56.0(5) . . . . ?
N1 C7 C8 F3 -176.3(3) . . . . ?
N1 C7 C8 F2 65.4(5) . . . . ?
N1 C7 C6 C5 0.6(6) . . . . ?
N2 N1 C7 C8 -3.0(5) . . . . ?
N2 N1 C7 C6 175.5(3) . . . . ?
N3 C10 C15 C14 -175.1(3) . . . . ?
N3 C10 C11 C12 174.4(3) . . . . ?
C7 N1 N2 C9 179.8(3) . . . . ?
C7 C6 C5 O1 1.7(6) . . . . ?
C7 C6 C5 C4 -177.3(3) . . . . ?
C8 C7 C6 C5 179.1(4) . . . . ?
C6 C7 C8 F1 125.4(4) . . . . ?
C6 C7 C8 F3 5.1(5) . . . . ?
C6 C7 C8 F2 -113.2(4) . . . . ?
C6 C5 C4 S1 177.1(3) . . . . ?
C6 C5 C4 C3 -1.0(5) . . . . ?
C6 C5 C4 S1A -1.0(5) . . . . ?
C6 C5 C4 C3A 177.1(3) . . . . ?
C5 C4 S1A C1A 177.9(3) . . . . ?
C5 C4 C3A C2A -178.9(3) . . . . ?
C4 S1 C1 C2 1.4(5) . . . . ?
C4 C3 C2 C1 1.3(5) . . . . ?
C4 S1A C1A C2A 1.3(5) . . . . ?
C1 S1 C4 C3 -0.5(3) . . . . ?
C1 S1 C4 C5 -178.9(3) . . . . ?
C2 C3 C4 S1 -0.3(3) . . . . ?
C2 C3 C4 C5 177.9(3) . . . . ?
C9 N3 C10 C15 -168.7(3) . . . . ?
C9 N3 C10 C11 14.8(6) . . . . ?
C10 N3 C9 S2 -160.5(3) . . . . ?
C10 N3 C9 N2 21.2(6) . . . . ?
C10 C15 C14 C13 -0.3(6) . . . . ?
C15 C10 C11 C12 -2.1(5) . . . . ?
C15 C14 C13 C12 -0.4(7) . . . . ?
C14 C13 C12 C11 -0.1(7) . . . . ?
C13 C12 C11 C10 1.4(6) . . . . ?
C11 C10 C15 C14 1.5(5) . . . . ?
C16 P1 C22 C23 83.0(3) . . . . ?
C16 P1 C22 C27 -92.9(3) . . . . ?
C16 P1 C28 C29 36.5(3) . . . . ?
C16 P1 C28 C33 -141.6(3) . . . . ?
C16 C17 C18 C19 -0.2(5) . . . . ?
C17 C16 C21 C20 -0.1(6) . . . . ?
C17 C18 C19 C20 0.9(6) . . . . ?
C18 C19 C20 C21 -1.2(7) . . . . ?
C19 C20 C21 C16 0.7(6) . . . . ?
C21 C16 C17 C18 -0.2(5) . . . . ?
C22 P1 C16 C17 158.2(3) . . . . ?
C22 P1 C16 C21 -24.0(3) . . . . ?
C22 P1 C28 C29 -72.9(3) . . . . ?
C22 P1 C28 C33 109.0(3) . . . . ?
C22 C23 C24 C25 -1.7(6) . . . . ?
C23 C22 C27 C26 -0.9(5) . . . . ?
C23 C24 C25 C26 0.2(6) . . . . ?
C24 C25 C26 C27 1.0(6) . . . . ?
C25 C26 C27 C22 -0.6(6) . . . . ?
C27 C22 C23 C24 2.0(5) . . . . ?
C28 P1 C16 C17 45.7(3) . . . . ?
C28 P1 C16 C21 -136.5(3) . . . . ?
C28 P1 C22 C23 -166.7(3) . . . . ?
C28 P1 C22 C27 17.3(3) . . . . ?
C28 C29 C30 C31 0.2(6) . . . . ?
C29 C28 C33 C32 -1.5(5) . . . . ?
C29 C30 C31 C32 0.1(6) . . . . ?
C30 C31 C32 C33 -1.1(6) . . . . ?
C31 C32 C33 C28 1.8(6) . . . . ?
C33 C28 C29 C30 0.5(5) . . . . ?
S1A C4 C3A C2A -0.5(3) . . . . ?
S1A C1A C2A C3A -1.9(6) . . . . ?
C1A C2A C3A C4 1.4(5) . . . . ?
C3A C4 S1A C1A -0.3(3) . . . . ?

_shelx_res_file                  
;
TITL CCG_GSP_Ni13_0m_a.res in P-1
    ccg_gsp_ni13_0m.res
    created by SHELXL-2019/3 at 18:05:11 on 11-Jan-2025
CELL 0.71073 10.3415 12.0008 13.975 75.036 70.576 77.095
ZERR 2 0.0012 0.0015 0.0017 0.006 0.005 0.005
LATT 1
SFAC C H F N Ni O P S
UNIT 66 50 6 6 2 2 2 4
SADI S1 C4 S1A C4
SADI S1 C1 S1A C1A
SADI C3 C4 C3A C4
SADI C3 C2 C3A C2A
SADI C1 C2 C1A C2A
SADI 0.04 S1 C2 S1A C2A
SADI 0.04 C3 C1 C3A C1A
SADI 0.04 C4 C1 C4 C1A
SADI 0.04 C4 C2 C4 C2A
EADP S1 C3A
EADP C1 C2A
EADP C2 C1A
EADP C3 S1A
EXYZ S1 C3A
EXYZ C1 C2A
EXYZ C2 C1A
EXYZ C3 S1A

L.S. 25
PLAN  2
SIZE 0.086 0.278 0.743
TEMP 0
HTAB C11 N2
CONF
BOND $H
HTAB
MORE -1
fmap 2
acta
REM <olex2.extras>
REM <HklSrc "%.\\CCG_GSP_Ni13_0m.hkl">
REM </olex2.extras>

WGHT    0.041400
EXTI    0.006884
FVAR       0.40165   0.68447
NI1   5    0.382082    0.667621    0.263122    11.00000    0.03224    0.03613 =
         0.04516   -0.01513   -0.00270   -0.00791
S2    8    0.598678    0.660313    0.196312    11.00000    0.03639    0.04974 =
         0.07403   -0.03178    0.00217   -0.01265
P1    7    0.368616    0.832054    0.311048    11.00000    0.03383    0.03590 =
         0.04473   -0.01348   -0.00417   -0.00731
F1    3    0.382939    0.373046    0.094077    11.00000    0.08043    0.07035 =
         0.07090   -0.03924   -0.01861   -0.01213
F3    3    0.202160    0.321339    0.211592    11.00000    0.05782    0.08412 =
         0.15240   -0.06706   -0.01222   -0.02799
F2    3    0.397161    0.273773    0.242173    11.00000    0.08089    0.03768 =
         0.08989   -0.01809   -0.01873   -0.00515
PART 1
S1    8   -0.078780    0.749788    0.450129    21.00000    0.04695    0.07906 =
         0.08610   -0.03551    0.00244   -0.00480
PART 0
O1    6    0.194421    0.678334    0.328636    11.00000    0.03432    0.04435 =
         0.05152   -0.01941   -0.00247   -0.00955
PART 1
C3    1   -0.151219    0.569408    0.414353    21.00000    0.04522    0.07501 =
         0.09555   -0.01363   -0.00969   -0.01557
AFIX  43
H3    2   -0.151246    0.503322    0.391299    21.00000   -1.20000
AFIX   0
PART 0
N1    4    0.400131    0.525626    0.220494    11.00000    0.03243    0.03464 =
         0.04226   -0.01319   -0.00480   -0.00630
N2    4    0.529422    0.469809    0.171002    11.00000    0.03226    0.03657 =
         0.05144   -0.02006   -0.00255   -0.00204
N3    4    0.763379    0.485329    0.116277    11.00000    0.03553    0.05293 =
         0.06222   -0.02740   -0.00092   -0.00804
AFIX  43
H3A   2    0.822554    0.514141    0.130144    11.00000   -1.20000
AFIX   0
C7    1    0.293790    0.472104    0.236114    11.00000    0.03975    0.03540 =
         0.04478   -0.01092   -0.01036   -0.01188
C8    1    0.319754    0.361077    0.195292    11.00000    0.04944    0.05147 =
         0.07718   -0.02573   -0.01404   -0.00970
C6    1    0.157880    0.509793    0.290360    11.00000    0.03152    0.04535 =
         0.05865   -0.01313   -0.00601   -0.01144
AFIX  43
H6    2    0.090945    0.465376    0.297463    11.00000   -1.20000
AFIX   0
C5    1    0.114063    0.606732    0.334253    11.00000    0.03498    0.04040 =
         0.04092   -0.00218   -0.00934   -0.01117
C4    1   -0.030930    0.637511    0.394169    11.00000    0.03196    0.04852 =
         0.04873   -0.00607   -0.00825   -0.00146
PART 1
C1    1   -0.236797    0.731948    0.499939    21.00000    0.05498    0.09046 =
         0.07927   -0.01434   -0.00129    0.01321
AFIX  43
H1    2   -0.302128    0.782536    0.538944    21.00000   -1.20000
AFIX   0
C2    1   -0.268772    0.640512    0.482119    21.00000    0.03637    0.10228 =
         0.08861    0.01493   -0.00420   -0.01324
AFIX  43
H2    2   -0.357769    0.620893    0.509386    21.00000   -1.20000
AFIX   0
PART 0
C9    1    0.626827    0.528079    0.158760    11.00000    0.03148    0.03994 =
         0.04430   -0.01320   -0.00052   -0.00698
C10   1    0.821142    0.401170    0.053255    11.00000    0.03833    0.03109 =
         0.04322   -0.00457    0.00560   -0.00139
C15   1    0.961751    0.359221    0.036693    11.00000    0.03918    0.04872 =
         0.07725   -0.01649    0.00328   -0.00487
AFIX  43
H15   2    1.012810    0.381584    0.070307    11.00000   -1.20000
AFIX   0
C14   1    1.025023    0.282196   -0.032055    11.00000    0.05006    0.04553 =
         0.08815   -0.00887    0.01687    0.00624
AFIX  43
H14   2    1.119145    0.253651   -0.044155    11.00000   -1.20000
AFIX   0
C13   1    0.950876    0.248690   -0.081204    11.00000    0.08471    0.04855 =
         0.06590   -0.02176    0.01478   -0.00350
AFIX  43
H13   2    0.993768    0.198081   -0.126894    11.00000   -1.20000
AFIX   0
C12   1    0.812922    0.290387   -0.062470    11.00000    0.07917    0.05186 =
         0.05030   -0.01375    0.00177   -0.01138
AFIX  43
H12   2    0.762461    0.267541   -0.096248    11.00000   -1.20000
AFIX   0
C11   1    0.745629    0.365204    0.004765    11.00000    0.05154    0.04325 =
         0.04643   -0.01074   -0.00641   -0.00217
AFIX  43
H11   2    0.650900    0.391112    0.017341    11.00000   -1.20000
AFIX   0
C16   1    0.510198    0.916485    0.245727    11.00000    0.03591    0.03239 =
         0.04617   -0.01600    0.00081   -0.00721
C17   1    0.633229    0.881808    0.272023    11.00000    0.04142    0.04312 =
         0.04714   -0.01473   -0.00673   -0.01115
AFIX  43
H17   2    0.640911    0.817244    0.324666    11.00000   -1.20000
AFIX   0
C18   1    0.744348    0.941557    0.221341    11.00000    0.03593    0.05701 =
         0.06632   -0.02708   -0.00401   -0.01227
AFIX  43
H18   2    0.826102    0.917410    0.239996    11.00000   -1.20000
AFIX   0
C19   1    0.734106    1.037256    0.142880    11.00000    0.04797    0.06003 =
         0.07195   -0.01389    0.00533   -0.02461
AFIX  43
H19   2    0.809267    1.077135    0.107862    11.00000   -1.20000
AFIX   0
C20   1    0.612526    1.073231    0.116828    11.00000    0.05804    0.05864 =
         0.08133    0.00648   -0.01021   -0.02364
AFIX  43
H20   2    0.605030    1.138552    0.064819    11.00000   -1.20000
AFIX   0
C21   1    0.501176    1.013430    0.167048    11.00000    0.04570    0.04557 =
         0.07088    0.00005   -0.01103   -0.01479
AFIX  43
H21   2    0.419654    1.038168    0.148115    11.00000   -1.20000
AFIX   0
C22   1    0.217713    0.935253    0.292202    11.00000    0.03259    0.03247 =
         0.05160   -0.00997   -0.00714   -0.00783
C23   1    0.190033    0.949482    0.199358    11.00000    0.04495    0.04630 =
         0.06736   -0.01962   -0.01654   -0.00447
AFIX  43
H23   2    0.242857    0.901838    0.152799    11.00000   -1.20000
AFIX   0
C24   1    0.084428    1.033981    0.175030    11.00000    0.05977    0.06501 =
         0.07507   -0.01116   -0.02893   -0.01287
AFIX  43
H24   2    0.068020    1.044425    0.111542    11.00000   -1.20000
AFIX   0
C25   1    0.003803    1.102457    0.244625    11.00000    0.04016    0.05882 =
         0.08624    0.00282   -0.01741   -0.00092
AFIX  43
H25   2   -0.067421    1.159152    0.228342    11.00000   -1.20000
AFIX   0
C26   1    0.028057    1.087429    0.337790    11.00000    0.05168    0.05584 =
         0.07297   -0.01581   -0.00144    0.00897
AFIX  43
H26   2   -0.027590    1.133104    0.385273    11.00000   -1.20000
AFIX   0
C27   1    0.134889    1.004663    0.361539    11.00000    0.04758    0.05282 =
         0.05493   -0.01280   -0.00625   -0.00186
AFIX  43
H27   2    0.151420    0.995417    0.424815    11.00000   -1.20000
AFIX   0
C28   1    0.357743    0.804720    0.447196    11.00000    0.02818    0.04018 =
         0.04548   -0.01623   -0.00219   -0.00508
C29   1    0.381145    0.886655    0.491889    11.00000    0.05076    0.04768 =
         0.05648   -0.01792   -0.00104   -0.01586
AFIX  43
H29   2    0.399952    0.959520    0.452059    11.00000   -1.20000
AFIX   0
C30   1    0.376540    0.860126    0.595434    11.00000    0.05148    0.07978 =
         0.05653   -0.03774   -0.00575   -0.01705
AFIX  43
H30   2    0.392021    0.915644    0.624482    11.00000   -1.20000
AFIX   0
C31   1    0.349714    0.754106    0.655123    11.00000    0.04980    0.07845 =
         0.05006   -0.01970   -0.01169   -0.00603
AFIX  43
H31   2    0.346739    0.737266    0.724553    11.00000   -1.20000
AFIX   0
C32   1    0.327127    0.672362    0.612453    11.00000    0.07674    0.06469 =
         0.05220   -0.00077   -0.02117   -0.01637
AFIX  43
H32   2    0.310311    0.599280    0.652801    11.00000   -1.20000
AFIX   0
C33   1    0.329129    0.697743    0.509235    11.00000    0.05629    0.05106 =
         0.05577   -0.01036   -0.01766   -0.01418
AFIX  43
H33   2    0.311042    0.642220    0.481590    11.00000   -1.20000
AFIX   0
PART 2
S1A   8   -0.151219    0.569408    0.414353   -21.00000    0.04522    0.07501 =
         0.09555   -0.01363   -0.00969   -0.01557
C1A   1   -0.268772    0.640512    0.482119   -21.00000    0.03637    0.10228 =
         0.08861    0.01493   -0.00420   -0.01324
AFIX  43
H1A   2   -0.357769    0.620893    0.509386   -21.00000   -1.20000
AFIX   0
C2A   1   -0.236797    0.731948    0.499939   -21.00000    0.05498    0.09046 =
         0.07927   -0.01434   -0.00129    0.01321
AFIX  43
H2A   2   -0.302128    0.782536    0.538944   -21.00000   -1.20000
AFIX   0
C3A   1   -0.078780    0.749788    0.450129   -21.00000    0.04695    0.07906 =
         0.08610   -0.03551    0.00244   -0.00480
AFIX  43
H3AA  2   -0.030196    0.805245    0.452172   -21.00000   -1.20000
AFIX   0
HKLF 4


REM  CCG_GSP_Ni13_0m_a.res in P-1
REM wR2 = 0.1247, GooF = S = 0.992, Restrained GooF = 0.997 for all data
REM R1 = 0.0517 for 3717 Fo > 4sig(Fo) and 0.1287 for all 7211 data
REM 399 parameters refined using 9 restraints

END

WGHT      0.0414      0.0000

REM Instructions for potential hydrogen bonds
HTAB C11 N2

REM Highest difference peak  0.324,  deepest hole -0.359,  1-sigma level  0.072
Q1    1   0.3771  0.7140  0.3587  11.00000  0.05    0.32
Q2    1  -0.0813  0.5996  0.4172  11.00000  0.05    0.32
;
_shelx_res_checksum              72674
_shelx_hkl_file                  
;
  -1   0   0  773.62   52.79
  -1   0   0  761.42   52.39
  -1   0   0  736.03   52.29
  -1   0   0  742.73   52.69
  -1   0   0  733.03   52.59
  -1   0   0  793.82   52.19
  -1   0   0  771.92   52.89
  -1   0   0  740.93   52.49
   1   0   0  718.53   52.69
   1   0   0  767.92   52.39
   1   0   0  724.23   52.49
   1   0   0  733.93   52.19
   1   0   0  746.13   52.79
   1   0   0  735.63   52.29
   1   0   0  737.63   52.49
  -2   0   0  143.69   11.40
  -2   0   0  133.19   11.60
  -2   0   0  147.19   12.10
   2   0   0  141.29   11.60
   2   0   0  134.89   12.10
   2   0   0  143.79   11.40
   2   0   0  136.79   11.20
   2   0   0  151.98   11.90
   2   0   0  133.29   11.00
  -3   0   0  947.61   72.89
  -3   0   0  996.70   72.59
  -3   0   0 1042.20   72.19
   3   0   0  989.90   71.69
   3   0   0 1026.70   73.59
   3   0   0 1033.30   72.09
   3   0   0 1006.90   72.69
   3   0   0 1014.40   71.99
   3   0   0 1023.50   72.49
  -4   0   0 1187.88   87.39
  -4   0   0 1158.18   86.59
  -4   0   0 1261.77   86.29
   4   0   0 1207.88   85.89
   4   0   0 1175.88   86.49
   4   0   0 1273.17   86.09
   4   0   0 1134.89   86.59
   4   0   0 1232.88   88.09
   4   0   0 1152.98   85.39
  -5   0   0 1335.37  100.59
  -5   0   0 1383.86  101.69
  -5   0   0 1387.86  100.79
  -5   0   0 1473.65  100.19
   5   0   0 1367.06  100.69
   5   0   0 1337.27   99.69
   5   0   0 1407.46  101.19
   5   0   0 1428.96  102.69
   5   0   0 1371.16   99.09
  -6   0   0   14.50    5.30
  -6   0   0    4.70    5.50
  -6   0   0   11.20    5.20
  -6   0   0   14.50    6.00
   6   0   0   -2.90    3.90
   6   0   0    4.50    3.70
   6   0   0    5.50    4.10
   6   0   0   12.90    7.60
   6   0   0    2.70    3.10
  -7   0   0  231.48   26.20
  -7   0   0  253.07   27.80
  -7   0   0  250.67   24.10
   7   0   0  256.17   23.70
   7   0   0  245.48   26.80
   7   0   0  262.07   26.60
   7   0   0  241.98   28.90
   7   0   0  249.28   22.20
  -8   0   0  310.77   29.60
  -8   0   0  357.46   32.30
  -8   0   0  318.47   33.20
   8   0   0  378.56   32.50
   8   0   0  297.87   29.30
   8   0   0  315.87   27.80
   8   0   0  330.67   31.20
   8   0   0  295.07   35.60
  -9   0   0  234.98   26.50
  -9   0   0  232.88   28.10
  -9   0   0  237.58   28.10
   9   0   0  240.98   27.80
   9   0   0  236.78   24.80
   9   0   0  148.99   25.90
 -10   0   0   16.70    9.20
 -10   0   0   34.60   11.00
  10   0   0   36.50   15.50
  10   0   0   19.80   11.70
 -11   0   0   21.00   12.20
 -11   0   0    7.90    8.60
  11   0   0    3.60   13.90
  11   0   0    7.90    7.80
 -12   0   0    9.30    8.90
 -12   0   0   23.80   14.30
  12   0   0   13.30   13.50
  12   0   0   20.90   11.40
  12  -1   0    5.00   12.40
  12  -1   0    3.20    9.40
 -12   1   0    2.40    8.60
 -12   1   0   -3.00    7.80
  11  -1   0   -0.60    7.10
  11  -1   0   -2.70    9.70
 -11   1   0    2.90    7.50
 -11   1   0    4.80    7.60
  10  -1   0   30.60   10.30
  10  -1   0   28.60   11.00
  10  -1   0    8.60   12.60
 -10   1   0   37.60   11.20
 -10   1   0   29.80   10.80
   9  -1   0   10.50    6.70
   9  -1   0   -6.30    9.00
   9  -1   0    1.40    7.70
  -9   1   0    1.30    5.10
  -9   1   0   13.80    8.30
   8  -1   0   29.70    7.60
   8  -1   0   53.09   11.90
   8  -1   0   28.90   11.50
   8  -1   0   22.80    8.50
  -8   1   0   16.10    6.40
  -8   1   0   35.30    9.90
  -8   1   0    2.80    5.90
   7  -1   0   15.50    7.30
   7  -1   0   11.90    7.00
   7  -1   0   13.60    4.70
   7  -1   0    6.80    4.60
  -7   1   0   10.30    5.40
  -7   1   0   14.70    7.80
  -7   1   0   14.90    5.40
   6  -1   0  103.99   13.20
   6  -1   0   74.29   12.20
   6  -1   0   92.99   15.20
   6  -1   0  106.39   12.90
  -6   1   0   85.99   12.00
  -6   1   0  103.09   14.50
  -6   1   0  123.29   14.80
   5  -1   0  116.09   13.70
   5  -1   0  108.99   13.80
   5  -1   0  134.19   13.80
   5  -1   0  108.09   15.70
  -5   1   0  100.19   13.60
  -5   1   0  123.89   14.50
  -5   1   0  123.79   13.30
  -5   1   0  135.59   15.70
   4  -1   0  184.98   17.10
   4  -1   0  212.68   18.10
   4  -1   0  231.28   18.50
   4  -1   0  208.48   19.80
  -4   1   0  223.28   19.10
  -4   1   0  179.08   16.80
  -4   1   0  204.48   18.20
  -4   1   0  210.38   18.40
   3  -1   0    9.20    2.90
   3  -1   0    9.30    4.30
   3  -1   0    6.20    2.90
   3  -1   0    4.00    2.50
  -3   1   0    7.00    2.70
  -3   1   0    5.00    3.20
  -3   1   0    8.40    2.90
  -3   1   0   11.00    2.50
   2  -1   0 1274.57   92.69
   2  -1   0 1345.57   90.39
   2  -1   0 1305.87   91.89
   2  -1   0 1297.37   91.19
   2  -1   0 1280.97   91.59
  -2   1   0 1271.27   91.59
  -2   1   0 1334.87   91.79
  -2   1   0 1336.87   91.89
  -2   1   0 1255.17   90.29
  -2   1   0 1281.17   90.49
   1  -1   0  129.29   11.40
   1  -1   0  145.09   11.90
   1  -1   0  145.09   11.20
  -1   1   0  142.19   11.30
  -1   1   0  149.29   11.60
  -1   1   0  154.08   11.20
   0  -1   0  699.53   47.50
   0  -1   0  679.83   47.30
   0  -1   0  649.83   47.30
   0  -1   0  635.04   47.40
   0  -1   0  680.43   47.30
   0  -1   0  659.93   47.30
   0  -1   0  706.43   47.60
   0   1   0  649.24   47.60
   0   1   0  669.13   47.30
   0   1   0  693.83   47.30
   0   1   0  681.93   47.30
   0   1   0  710.13   47.50
   0   1   0  689.23   47.30
  -1  -1   0  704.53   50.39
  -1  -1   0  710.23   51.29
  -1  -1   0  744.63   49.99
  -1  -1   0  737.13   49.99
   1   1   0  724.43   50.59
   1   1   0  724.93   50.39
   1   1   0  703.23   50.79
   1   1   0  677.23   50.39
   1   1   0  723.03   49.99
   1   1   0  706.63   49.99
  -2  -1   0  131.79   10.40
  -2  -1   0  137.99   10.90
  -2  -1   0  124.09   10.40
  -2  -1   0  132.39   12.20
   2   1   0  128.39   10.40
   2   1   0  148.19   11.50
   2   1   0  135.29   11.30
   2   1   0  141.09   11.50
   2   1   0  137.39   10.40
   2   1   0  142.69   11.70
  -3  -1   0   -0.60    1.20
  -3  -1   0    1.00    2.00
  -3  -1   0    2.10    2.20
   3   1   0    2.80    2.00
   3   1   0    0.10    1.80
   3   1   0    2.50    1.60
   3   1   0    1.20    1.50
   3   1   0    0.50    2.20
   3   1   0   -1.70    1.60
  -4  -1   0  135.89   15.20
  -4  -1   0  143.19   12.20
  -4  -1   0  132.19   12.40
  -4  -1   0  157.18   15.80
   4   1   0  138.19   13.20
   4   1   0  146.29   13.60
   4   1   0  140.49   15.40
   4   1   0  118.59   11.60
   4   1   0  137.99   12.20
   4   1   0  147.79   14.70
  -5  -1   0  929.91   68.29
  -5  -1   0  926.31   70.69
  -5  -1   0  897.71   70.49
   5   1   0 1005.20   70.39
   5   1   0  932.31   67.49
   5   1   0 1003.80   69.79
   5   1   0  946.61   69.69
   5   1   0  923.91   67.99
   5   1   0  864.71   70.19
  -6  -1   0  258.47   22.00
  -6  -1   0  237.08   21.70
  -6  -1   0  242.78   26.00
  -6  -1   0  278.47   27.70
   6   1   0  206.68   25.50
   6   1   0  281.97   23.90
   6   1   0  248.88   21.10
   6   1   0  286.77   24.30
   6   1   0  246.68   21.90
  -7  -1   0   64.39   11.70
  -7  -1   0   56.79    9.50
  -7  -1   0   67.99   10.40
  -7  -1   0   43.90   10.30
   7   1   0   56.59   12.90
   7   1   0   66.09   11.40
   7   1   0   68.39   10.10
   7   1   0   43.50    8.10
   7   1   0   29.90    8.60
  -8  -1   0    0.40    7.60
  -8  -1   0    5.50    7.90
  -8  -1   0   -4.40    5.10
  -8  -1   0    2.40    5.70
  -8  -1   0    4.00    6.40
   8   1   0    4.10    5.50
   8   1   0   10.60    6.10
   8   1   0    7.30    5.00
   8   1   0   24.10   10.70
   8   1   0   -0.70    6.70
  -9  -1   0  143.39   21.20
  -9  -1   0  152.28   18.60
  -9  -1   0  143.19   21.60
  -9  -1   0  152.78   22.40
   9   1   0  152.98   23.10
   9   1   0  171.78   22.20
   9   1   0  162.98   22.30
   9   1   0  162.28   19.00
 -10  -1   0   77.69   14.30
 -10  -1   0   43.50   14.70
 -10  -1   0   21.90   11.90
  10   1   0   31.20   14.70
  10   1   0   38.10   12.10
  10   1   0   33.30   13.20
 -11  -1   0   58.79   16.00
 -11  -1   0   26.00   11.40
  11   1   0   89.79   18.40
  11   1   0   39.40   17.10
 -12  -1   0   15.40   10.50
 -12  -1   0   12.90   13.70
  12   1   0   -1.10   11.70
  12   1   0    1.80    9.20
  12  -2   0   18.80   18.00
 -12   2   0   -0.20   11.10
 -12   2   0    8.70   11.80
  11  -2   0    2.50   13.80
  11  -2   0    0.90   10.90
 -11   2   0   -5.90    9.10
 -11   2   0    7.20   10.30
  10  -2   0   -6.90    9.50
  10  -2   0    6.00    8.70
  10  -2   0   11.00    9.80
 -10   2   0   36.20   12.40
 -10   2   0    9.00    9.90
   9  -2   0    8.20    9.10
   9  -2   0    4.10    6.70
   9  -2   0   12.10    8.60
  -9   2   0   10.70    7.10
  -9   2   0   12.00    7.60
   8  -2   0    2.30    6.20
   8  -2   0    6.70    7.40
   8  -2   0    8.20    7.50
   8  -2   0    0.70    5.70
  -8   2   0    8.90    8.30
  -8   2   0   -7.00    5.60
   7  -2   0  162.78   18.50
   7  -2   0  127.69   18.00
   7  -2   0  138.69   18.20
   7  -2   0  124.79   20.30
  -7   2   0  155.78   15.90
  -7   2   0  152.48   19.20
  -7   2   0  134.69   18.40
   6  -2   0    3.90    3.40
   6  -2   0    5.70    5.80
   6  -2   0    0.00    3.30
   6  -2   0    1.60    3.80
  -6   2   0    4.70    2.90
  -6   2   0    2.40    4.20
  -6   2   0    3.20    4.00
   5  -2   0   91.49   13.00
   5  -2   0  117.59   14.00
   5  -2   0  116.49   13.40
   5  -2   0  105.29   15.60
  -5   2   0  137.19   15.20
  -5   2   0  107.69   13.80
  -5   2   0   99.49   10.00
   4  -2   0  349.47   29.80
   4  -2   0  390.26   33.20
   4  -2   0  470.05   32.40
   4  -2   0  343.07   30.50
  -4   2   0  413.16   31.60
  -4   2   0  423.36   31.30
  -4   2   0  345.57   28.20
  -4   2   0  409.76   31.30
   3  -2   0 1021.60   79.19
   3  -2   0 1094.29   77.79
   3  -2   0 1125.79   78.39
   3  -2   0 1097.29   77.19
  -3   2   0 1050.39   77.99
  -3   2   0 1118.79   77.79
  -3   2   0 1046.60   74.99
  -3   2   0 1063.19   74.99
  -3   2   0 1075.29   77.49
   2  -2   0  135.19   14.60
   2  -2   0  141.29   12.40
   2  -2   0  139.09   12.90
  -2   2   0  134.19   12.70
  -2   2   0  147.99   12.30
  -2   2   0  153.48   12.60
   1  -2   0   43.10    5.80
   1  -2   0   42.00    5.40
   1  -2   0   34.70    3.10
   1  -2   0   40.10    5.20
   1  -2   0   36.30    3.10
  -1   2   0   46.20    5.10
  -1   2   0   36.10    5.00
  -1   2   0   45.40    4.80
   0  -2   0   75.49    7.30
   0  -2   0   85.39    7.80
   0  -2   0   84.49    7.40
   0  -2   0   79.49    7.00
   0   2   0   80.49    7.30
   0   2   0   81.79    7.10
   0   2   0   85.49    7.10
   0   2   0   85.49    7.10
   0   2   0   87.69    7.20
  -1  -2   0  184.58   14.80
  -1  -2   0  194.08   13.10
  -1  -2   0  170.48   13.90
  -1  -2   0  178.98   15.50
   1   2   0  171.98   14.40
   1   2   0  199.78   15.10
   1   2   0  194.08   14.40
   1   2   0  181.48   13.20
   1   2   0  195.88   14.20
  -2  -2   0  452.35   31.90
  -2  -2   0  486.95   32.60
  -2  -2   0  433.26   32.90
  -2  -2   0  465.05   34.80
   2   2   0  440.86   33.10
   2   2   0  446.96   33.20
   2   2   0  448.26   32.00
   2   2   0  399.86   33.50
   2   2   0  442.36   32.10
  -3  -2   0  789.32   56.09
  -3  -2   0  808.82   56.29
  -3  -2   0  832.42   57.29
  -3  -2   0  800.02   59.59
   3   2   0  782.52   57.19
   3   2   0  758.52   57.79
   3   2   0  771.62   58.39
   3   2   0  788.62   57.79
  -4  -2   0  203.98   16.90
  -4  -2   0  198.68   19.90
  -4  -2   0  202.98   16.70
  -4  -2   0  209.78   17.60
   4   2   0  203.58   18.20
   4   2   0  217.88   16.90
   4   2   0  196.08   18.30
   4   2   0  215.78   19.00
   4   2   0  221.78   19.10
   4   2   0  223.08   16.80
  -5  -2   0  283.37   23.00
  -5  -2   0  287.87   22.90
  -5  -2   0  272.67   26.10
  -5  -2   0  268.57   23.10
   5   2   0  283.57   24.90
   5   2   0  266.77   22.60
   5   2   0  281.77   22.40
   5   2   0  305.57   25.50
   5   2   0  321.27   25.20
   5   2   0  309.37   25.40
  -6  -2   0   75.49    9.70
  -6  -2   0   73.49   13.10
  -6  -2   0   56.09   11.80
  -6  -2   0   64.09    9.20
  -6  -2   0   84.99   10.60
   6   2   0   62.99   11.30
   6   2   0   64.09   10.90
   6   2   0   64.59    8.60
   6   2   0   64.49    9.00
   6   2   0   82.99   12.40
  -7  -2   0   85.49   10.70
  -7  -2   0   76.79   14.30
  -7  -2   0   72.99   10.70
  -7  -2   0   60.29   10.20
  -7  -2   0   50.79   11.60
   7   2   0   72.09   10.40
   7   2   0   69.19   12.20
   7   2   0   76.19    9.90
   7   2   0   73.69   13.80
   7   2   0   79.19   13.90
  -8  -2   0   27.10    9.80
  -8  -2   0   28.70   10.10
  -8  -2   0   21.00    6.10
   8   2   0   21.70    8.10
   8   2   0   17.00    9.80
   8   2   0   13.50    4.90
   8   2   0    9.10    5.10
   8   2   0   13.80    6.40
  -9  -2   0   -5.30    6.90
  -9  -2   0   -1.10    7.20
   9   2   0   -3.30    6.80
   9   2   0   -4.00    4.80
   9   2   0   -0.40    5.90
 -10  -2   0    3.30    7.00
 -10  -2   0    2.90    7.20
 -10  -2   0   -2.50    5.80
  10   2   0   -1.40    5.80
  10   2   0   -2.10    5.70
  10   2   0   16.70   12.90
 -11  -2   0   27.80   13.30
 -11  -2   0    3.10   10.30
  11   2   0   20.80   12.50
  11   2   0   14.20   10.50
  11   2   0   14.30   12.20
 -12  -2   0    3.80   11.90
 -12  -2   0    1.60    9.00
  12   2   0   11.10   15.60
  12   2   0   -3.00    8.10
  12   2   0   -2.90   11.40
  11  -3   0   20.20   17.70
 -11   3   0   13.40    9.70
 -11   3   0   31.70   13.90
  10  -3   0   31.30   12.20
  10  -3   0   56.89   20.50
 -10   3   0   64.59   15.60
 -10   3   0   33.40   11.50
   9  -3   0    9.50   11.30
   9  -3   0   10.50    7.10
   9  -3   0   -3.60    6.20
  -9   3   0   -2.10    7.70
  -9   3   0   -4.00    4.50
   8  -3   0   16.90    7.70
   8  -3   0    7.70    6.20
   8  -3   0   12.40   11.10
  -8   3   0    8.10    8.20
  -8   3   0   18.70    9.10
   7  -3   0   18.40    7.10
   7  -3   0   39.40   12.50
   7  -3   0   27.30    7.80
  -7   3   0   16.60    7.70
  -7   3   0   20.50    7.40
   6  -3   0   61.09   11.10
   6  -3   0   70.59   14.30
   6  -3   0   64.69   11.70
  -6   3   0   62.79   11.80
  -6   3   0   83.89   12.50
  -6   3   0   78.59    8.00
   5  -3   0   22.70    5.90
   5  -3   0   12.00    6.60
   5  -3   0   19.50    6.30
  -5   3   0   25.20    3.40
  -5   3   0   18.20    5.70
  -5   3   0   38.60    7.30
   4  -3   0   35.70    7.10
   4  -3   0   27.20    6.20
   4  -3   0   14.50    6.90
  -4   3   0   20.50    2.20
  -4   3   0   21.10    2.20
  -4   3   0   25.70    5.90
  -4   3   0   19.90    5.90
   3  -3   0   -3.20    2.80
   3  -3   0   -2.70    3.50
   3  -3   0   -3.20    2.50
  -3   3   0    4.30    3.40
  -3   3   0    2.50    2.60
  -3   3   0   -2.00    1.90
   2  -3   0  168.68   15.00
   2  -3   0  190.18   16.70
   2  -3   0  135.19   15.80
  -2   3   0  148.09   14.90
  -2   3   0  181.08   15.10
  -2   3   0  172.28   14.30
   1  -3   0   28.20    5.10
   1  -3   0   18.50    4.20
   1  -3   0   31.40    5.50
   1  -3   0   25.90    3.40
   1  -3   0   25.50    3.10
  -1   3   0   34.30    4.70
  -1   3   0   38.30    4.90
  -1   3   0   18.70    4.20
   0  -3   0 2307.57  159.38
   0  -3   0 2213.48  159.18
   0  -3   0 2342.17  158.78
   0  -3   0 2337.87  159.78
   0   3   0 2279.57  158.88
   0   3   0 2253.37  158.78
   0   3   0 2198.38  159.18
   0   3   0 2277.07  158.68
  -1  -3   0   19.90    4.80
  -1  -3   0   22.00    3.50
  -1  -3   0   24.30    4.30
   1   3   0   22.80    3.70
   1   3   0   23.80    2.70
   1   3   0   26.20    4.50
   1   3   0   27.60    2.70
   1   3   0   18.40    3.40
   1   3   0   24.40    4.20
  -2  -3   0    0.10    0.90
  -2  -3   0    0.00    0.80
  -2  -3   0   -5.70    2.30
  -2  -3   0    1.70    2.40
   2   3   0    0.00    2.30
   2   3   0    2.60    2.70
   2   3   0   -1.00    1.80
   2   3   0   -2.00    1.20
   2   3   0    0.00    0.70
  -3  -3   0    8.40    2.90
  -3  -3   0    8.20    4.20
  -3  -3   0    7.30    2.10
  -3  -3   0   11.80    2.10
   3   3   0    6.30    3.30
   3   3   0    7.20    2.50
   3   3   0   12.10    3.60
   3   3   0   15.50    2.70
   3   3   0   18.30    4.20
  -4  -3   0  141.69   11.60
  -4  -3   0  144.29   11.90
  -4  -3   0  121.19   16.40
  -4  -3   0  132.29   14.40
   4   3   0  142.69   15.80
   4   3   0  151.68   15.50
   4   3   0  153.08   15.80
   4   3   0  129.39   12.80
  -5  -3   0  483.45   39.10
  -5  -3   0  511.35   38.20
  -5  -3   0  511.25   43.20
  -5  -3   0  533.35   38.10
   5   3   0  512.65   41.50
   5   3   0  485.55   39.80
   5   3   0  518.05   40.90
   5   3   0  542.05   41.00
  -6  -3   0   17.40    4.50
  -6  -3   0   42.30   10.20
  -6  -3   0   32.60    8.10
  -6  -3   0   21.90    5.10
   6   3   0   19.80    7.30
   6   3   0   19.90    6.40
   6   3   0   32.30    7.50
  -7  -3   0   52.09    8.00
  -7  -3   0   67.09   10.30
  -7  -3   0   48.10    8.20
  -7  -3   0   29.40   10.00
  -7  -3   0   53.89   12.40
   7   3   0   46.40   11.10
   7   3   0   40.60   10.00
   7   3   0   49.80    7.80
   7   3   0   62.99   11.30
  -8  -3   0    0.40    4.90
  -8  -3   0    2.20    5.30
  -8  -3   0    5.20    4.90
  -8  -3   0    5.30    5.20
   8   3   0    6.90    6.30
   8   3   0    3.50    4.30
   8   3   0    2.50    6.50
   8   3   0    2.40    4.70
  -9  -3   0   90.69   19.00
  -9  -3   0   83.99   17.00
   9   3   0  139.89   21.30
   9   3   0  165.28   21.50
   9   3   0  122.19   19.20
 -10  -3   0   44.70   13.70
 -10  -3   0   53.89   15.40
  10   3   0   66.59   16.00
  10   3   0   44.50   14.50
  10   3   0   58.89   15.40
 -11  -3   0    6.40   11.40
 -11  -3   0   24.00   12.70
 -11  -3   0   -1.60   10.70
  11   3   0   18.40   12.40
  11   3   0   11.00   10.60
  11   3   0    5.60    8.50
 -12  -3   0   11.90    9.20
 -12  -3   0   -3.20    7.40
  12   3   0    3.40    8.40
  12   3   0    7.50    8.30
  11  -4   0    7.70   14.90
 -11   4   0   -0.70    7.10
 -11   4   0    9.40   11.00
  10  -4   0   -1.60    8.50
 -10   4   0    1.10    6.70
 -10   4   0   -6.80    9.00
   9  -4   0   29.90   10.60
   9  -4   0   26.80   10.40
   9  -4   0   19.70   11.40
  -9   4   0   32.00   10.60
  -9   4   0   32.20   10.50
   8  -4   0   58.09   13.20
   8  -4   0   52.89   17.00
   8  -4   0   40.50   10.00
  -8   4   0   53.39   12.20
  -8   4   0   73.19   13.70
   7  -4   0   -1.80    5.20
   7  -4   0   -1.90    3.60
   7  -4   0    4.50    8.80
  -7   4   0    3.70    5.10
  -7   4   0    8.60    5.60
   6  -4   0   18.60    8.40
   6  -4   0   19.50    7.30
   6  -4   0   11.50    5.30
  -6   4   0   15.10    5.70
  -6   4   0   10.50    6.00
   5  -4   0   44.80    9.30
   5  -4   0   33.30    9.70
   5  -4   0   23.60    7.30
  -5   4   0   34.50    7.70
  -5   4   0   51.49    9.80
   4  -4   0  150.28   16.60
   4  -4   0  145.49   17.40
   4  -4   0  136.89   18.60
  -4   4   0  131.29   15.20
  -4   4   0  146.69   16.60
   3  -4   0  107.19   15.20
   3  -4   0  141.19   15.20
   3  -4   0  128.69   15.50
  -3   4   0  117.49   13.00
  -3   4   0  120.19   13.90
   2  -4   0    8.10    4.60
   2  -4   0    2.00    0.90
   2  -4   0    4.20    3.00
   2  -4   0    0.40    2.50
   2  -4   0    0.60    0.80
  -2   4   0   -0.40    3.20
  -2   4   0    0.80    2.80
  -2   4   0    0.90    2.60
   1  -4   0   53.79    8.00
   1  -4   0   51.19    6.10
   1  -4   0   60.19    8.60
   1  -4   0   61.99    8.40
  -1   4   0   46.30    7.30
  -1   4   0   47.70    6.80
  -1   4   0   56.39    7.30
   0  -4   0   89.59   10.00
   0  -4   0   97.89   11.40
   0  -4   0   92.69   10.50
   0  -4   0  108.69   10.20
   0   4   0  101.99   10.50
   0   4   0   94.19    9.90
   0   4   0  102.19   10.70
   0   4   0   90.99   10.00
  -1  -4   0  416.16   30.30
  -1  -4   0  412.26   32.90
  -1  -4   0  418.86   33.50
  -1  -4   0  401.36   31.80
   1   4   0  413.76   30.20
   1   4   0  454.65   32.80
   1   4   0  452.65   32.20
   1   4   0  429.96   32.20
   1   4   0  407.36   31.60
  -2  -4   0    3.40    4.00
  -2  -4   0    3.70    1.80
  -2  -4   0    0.10    1.80
   2   4   0   -0.40    2.20
   2   4   0    3.20    2.70
   2   4   0    1.40    0.70
   2   4   0    0.30    2.50
   2   4   0    2.00    0.80
   2   4   0    0.40    1.50
  -3  -4   0  815.52   56.69
  -3  -4   0  731.03   55.89
  -3  -4   0  864.91   61.79
  -3  -4   0  774.02   58.49
   3   4   0  786.52   56.59
   3   4   0  809.82   59.79
   3   4   0  780.22   55.69
   3   4   0  795.22   58.29
   3   4   0  810.02   58.69
  -4  -4   0  118.89   16.80
  -4  -4   0  110.99    9.80
  -4  -4   0  132.09   13.70
  -4  -4   0  108.59   10.10
   4   4   0  122.39   14.30
   4   4   0  104.89   13.40
   4   4   0  126.19   15.30
   4   4   0  118.79   10.10
   4   4   0  114.29   10.60
  -5  -4   0  784.72   55.69
  -5  -4   0  801.22   62.89
  -5  -4   0  796.52   55.79
  -5  -4   0  785.02   58.09
   5   4   0  739.43   58.89
   5   4   0  771.32   60.29
   5   4   0  762.52   59.29
   5   4   0  732.53   56.99
  -6  -4   0    0.40    2.40
  -6  -4   0    1.70    4.50
  -6  -4   0   -1.10    2.30
  -6  -4   0   -1.90    4.80
   6   4   0    1.40    4.30
   6   4   0   -2.20    3.00
   6   4   0   -0.10    3.30
  -7  -4   0    2.90    7.60
  -7  -4   0    4.80    3.80
  -7  -4   0   -0.30    5.00
  -7  -4   0    1.30    3.20
   7   4   0    4.50    5.70
   7   4   0    6.20    5.50
   7   4   0    3.80    4.30
  -8  -4   0   31.80    8.70
  -8  -4   0   57.19   13.30
   8   4   0   21.80    7.90
   8   4   0   37.80   10.80
   8   4   0   38.30   11.30
  -9  -4   0    8.40   10.00
  -9  -4   0   12.40    9.70
   9   4   0    8.10    6.90
   9   4   0   -4.90    6.90
   9   4   0    3.90    5.70
 -10  -4   0   18.60   11.60
 -10  -4   0   34.80   13.90
  10   4   0   24.30   12.00
  10   4   0   24.70   11.90
  10   4   0   36.40   11.40
 -11  -4   0    1.10   11.70
 -11  -4   0    9.10   12.00
  11   4   0    6.70    9.50
  11   4   0    7.90   10.90
 -12  -4   0   31.00   14.70
 -12  -4   0    1.80    7.70
 -12  -4   0    4.00    9.90
  12   4   0    0.90    9.10
  12   4   0    9.30   12.10
  11  -5   0   13.90   13.80
 -11   5   0    3.30   10.10
 -11   5   0   -1.70    7.80
  10  -5   0  100.39   22.70
 -10   5   0   89.49   18.80
 -10   5   0   73.39   15.70
   9  -5   0   33.40   13.70
   9  -5   0   25.00   10.90
   9  -5   0   15.40   11.80
  -9   5   0   34.60   12.10
  -9   5   0   40.00   13.30
   8  -5   0   -2.70    7.10
   8  -5   0    6.40    6.20
   8  -5   0   16.30    9.40
  -8   5   0   -5.30    7.40
  -8   5   0    1.60    5.80
   7  -5   0   17.70    6.80
   7  -5   0   23.10   12.70
   7  -5   0   17.90   10.40
  -7   5   0   38.10   10.20
  -7   5   0   20.90    7.80
   6  -5   0   62.09   13.60
   6  -5   0   67.09   12.10
   6  -5   0   72.49   15.40
  -6   5   0   52.39   11.70
  -6   5   0   86.39   13.10
   5  -5   0  390.16   33.90
   5  -5   0  405.06   36.40
   5  -5   0  397.06   38.00
  -5   5   0  386.96   33.50
  -5   5   0  384.16   34.00
   4  -5   0   44.20   10.30
   4  -5   0   45.00    9.60
   4  -5   0   34.70    9.40
  -4   5   0   57.59    9.20
  -4   5   0   47.00    9.60
   3  -5   0   48.40   10.70
   3  -5   0   38.80    8.10
   3  -5   0   38.10    8.40
  -3   5   0   35.90    7.10
  -3   5   0   60.69    8.60
   2  -5   0    9.50    2.20
   2  -5   0    8.10    5.00
   2  -5   0   -2.50    2.70
   2  -5   0    6.70    3.60
  -2   5   0    1.00    2.40
  -2   5   0    3.20    3.60
   1  -5   0  421.56   34.50
   1  -5   0  443.46   34.90
   1  -5   0  433.36   32.70
   1  -5   0  421.06   34.80
  -1   5   0  453.85   34.00
  -1   5   0  389.76   34.20
  -1   5   0  451.55   33.90
   0  -5   0  611.24   51.89
   0  -5   0  744.63   52.89
   0  -5   0  675.83   53.09
   0  -5   0  722.23   51.59
   0   5   0  676.43   52.29
   0   5   0  731.13   52.19
   0   5   0  742.83   51.99
  -1  -5   0    2.00    1.60
  -1  -5   0    2.50    3.60
  -1  -5   0    3.60    2.90
  -1  -5   0    1.30    2.60
   1   5   0    3.20    3.20
   1   5   0    1.20    2.30
   1   5   0    5.50    2.70
   1   5   0    1.20    2.20
   1   5   0    3.30    1.80
  -2  -5   0   23.20    6.30
  -2  -5   0   26.30    5.10
  -2  -5   0   31.60    7.60
   2   5   0   38.20    6.60
   2   5   0   33.80    5.80
   2   5   0   24.70    5.30
   2   5   0   26.70    6.40
   2   5   0   33.10    3.30
   2   5   0   31.40    3.00
  -3  -5   0  377.46   33.10
  -3  -5   0  377.16   25.60
  -3  -5   0  365.76   30.40
  -3  -5   0  402.76   28.40
   3   5   0  362.16   25.70
   3   5   0  381.86   29.80
   3   5   0  327.07   25.60
   3   5   0  394.46   31.60
   3   5   0  374.16   28.30
   3   5   0  393.66   30.20
  -4  -5   0  118.19   14.10
  -4  -5   0  102.69   10.10
  -4  -5   0   97.89   15.40
   4   5   0  105.69   13.60
   4   5   0  113.59   14.70
   4   5   0   99.99   10.70
   4   5   0  121.29   14.30
   4   5   0  116.99    9.60
  -5  -5   0  103.19   10.20
  -5  -5   0   94.79   12.90
  -5  -5   0   92.29    9.50
  -5  -5   0   85.29   15.50
   5   5   0  105.59   13.90
   5   5   0  102.99    9.40
   5   5   0   75.69   14.40
   5   5   0  101.59   13.60
   5   5   0   87.89   10.40
  -6  -5   0   23.40    4.60
  -6  -5   0   21.50    6.60
  -6  -5   0   31.00   10.60
  -6  -5   0   28.20    4.80
   6   5   0   26.90    6.40
   6   5   0   18.10    6.20
   6   5   0    9.60    6.40
  -7  -5   0  118.59   14.90
  -7  -5   0   94.99   18.60
  -7  -5   0   96.19   10.90
   7   5   0  108.49   16.20
   7   5   0   90.59   15.20
   7   5   0  107.09   14.70
  -8  -5   0   -7.60    5.60
  -8  -5   0    2.20    6.30
   8   5   0   -0.90    4.40
   8   5   0    3.60    5.30
   8   5   0   -2.70    6.00
  -9  -5   0   -5.20    7.40
  -9  -5   0   15.20    9.10
   9   5   0   -0.90    7.80
   9   5   0    9.80    8.80
 -10  -5   0   13.70   10.40
 -10  -5   0    9.70   11.00
  10   5   0   10.00    8.90
  10   5   0    5.40    7.60
 -11  -5   0    5.00   10.80
 -11  -5   0   -3.30    7.00
  11   5   0    7.20    8.80
  11   5   0   -4.20    9.60
 -12  -5   0    8.00   14.40
 -12  -5   0   -7.40   11.60
  12   5   0   -6.70    8.60
  12   5   0    0.10   13.50
  10  -6   0    9.80   14.90
 -10   6   0    9.80    8.20
 -10   6   0   12.60   12.00
   9  -6   0   47.60   15.90
   9  -6   0   46.70   12.00
  -9   6   0   41.40   12.10
  -9   6   0   39.50   12.70
   8  -6   0   41.30   15.60
   8  -6   0   50.49   13.40
   8  -6   0   54.89   16.80
  -8   6   0   35.40   11.10
  -8   6   0   40.50   11.30
   7  -6   0   19.70   11.80
   7  -6   0   11.50    8.10
   7  -6   0   21.40    9.20
  -7   6   0   15.40    8.40
  -7   6   0    5.40    7.60
   6  -6   0   13.60    8.20
   6  -6   0    6.90    6.70
   6  -6   0    9.20    7.40
  -6   6   0    5.10    6.80
  -6   6   0    0.80    5.60
   5  -6   0  206.68   24.00
   5  -6   0  211.28   24.60
   5  -6   0  205.98   27.40
  -5   6   0  173.48   20.10
  -5   6   0  146.19   20.40
   4  -6   0  230.98   27.90
   4  -6   0  296.97   26.30
   4  -6   0  249.97   30.30
  -4   6   0  294.17   26.40
  -4   6   0  262.27   24.30
   3  -6   0  171.38   21.40
   3  -6   0  197.38   22.00
   3  -6   0  169.98   20.30
  -3   6   0  161.88   18.80
  -3   6   0  177.68   18.60
   2  -6   0  117.59   15.20
   2  -6   0  136.09   16.70
   2  -6   0  108.99   10.20
   2  -6   0  129.09   16.20
  -2   6   0  108.09   13.40
  -2   6   0  112.09   13.70
   1  -6   0  624.64   50.29
   1  -6   0  614.04   50.29
   1  -6   0  724.23   50.69
   1  -6   0  598.14   47.80
  -1   6   0  671.43   49.20
  -1   6   0  645.34   49.20
   0  -6   0  522.15   40.90
   0  -6   0  559.64   40.90
   0  -6   0  495.45   39.30
   0  -6   0  526.05   41.60
   0   6   0  508.25   40.10
   0   6   0  527.65   39.80
   0   6   0  497.05   39.10
   0   6   0  484.95   40.30
  -1  -6   0  619.44   43.30
  -1  -6   0  531.85   40.20
  -1  -6   0  560.34   43.90
  -1  -6   0  539.15   44.20
   1   6   0  575.64   42.20
   1   6   0  537.05   42.60
   1   6   0  545.45   42.70
   1   6   0  530.85   40.20
  -2  -6   0    0.60    3.30
  -2  -6   0   -0.50    2.70
  -2  -6   0    5.30    3.10
   2   6   0    1.80    3.40
   2   6   0    3.00    3.80
   2   6   0    1.00    1.20
   2   6   0   -0.10    2.10
   2   6   0    1.80    3.60
   2   6   0   -0.10    1.50
  -3  -6   0   55.99    9.10
  -3  -6   0   49.99    6.80
  -3  -6   0   40.70   10.20
   3   6   0   47.00    9.60
   3   6   0   40.60    8.20
   3   6   0   38.20    6.80
   3   6   0   32.70    7.40
  -4  -6   0  280.87   25.80
  -4  -6   0  294.87   23.00
  -4  -6   0  247.98   30.00
   4   6   0  274.87   23.00
   4   6   0  296.57   25.80
   4   6   0  275.87   25.30
   4   6   0  315.97   27.60
  -5  -6   0  241.78   19.00
  -5  -6   0  239.38   22.90
  -5  -6   0  244.28   19.60
  -5  -6   0  254.47   29.90
   5   6   0  233.08   18.50
   5   6   0  232.18   19.40
   5   6   0  221.68   24.30
   5   6   0  230.78   24.70
  -6  -6   0    0.20    5.00
  -6  -6   0    0.90    2.60
  -6  -6   0   -0.30    2.90
  -6  -6   0   -0.20    3.60
   6   6   0   -0.40    3.90
   6   6   0    5.20    4.80
   6   6   0    6.10    4.30
  -7  -6   0    7.00    8.10
  -7  -6   0   22.00    8.20
   7   6   0   17.10    6.50
   7   6   0   21.60    9.10
  -8  -6   0  152.98   21.00
  -8  -6   0   85.79   17.90
   8   6   0  115.49   18.50
   8   6   0   73.49   15.00
  -9  -6   0   39.90   14.00
   9   6   0   49.90   13.60
   9   6   0   58.79   15.20
 -10  -6   0   10.00   12.20
 -10  -6   0   14.10    9.70
  10   6   0    5.70    7.70
  10   6   0    7.00   10.50
 -11  -6   0    3.40   13.40
 -11  -6   0   -2.70    7.00
  11   6   0    4.00    8.00
  11   6   0  -11.00   10.60
 -12  -6   0   12.40    9.70
 -12  -6   0    7.60   11.60
  12   6   0    0.90   14.40
  12   6   0   15.30   10.90
  10  -7   0  -19.20   14.10
 -10   7   0   22.00   11.30
 -10   7   0   -2.70    6.90
   9  -7   0   -6.30    9.10
   9  -7   0    0.10    7.10
  -9   7   0   -0.80    7.40
  -9   7   0   -5.50    5.00
   8  -7   0    6.60   10.00
   8  -7   0    1.00    5.80
  -8   7   0   -0.20    8.50
  -8   7   0   -5.90    7.50
   7  -7   0   24.40   13.50
   7  -7   0   21.20   10.60
   7  -7   0   17.70   13.50
  -7   7   0   22.80    9.20
  -7   7   0   -1.80    6.80
   6  -7   0    1.50    6.30
   6  -7   0   32.90   11.10
   6  -7   0   20.50    8.20
  -6   7   0   26.00    9.00
  -6   7   0   19.20    7.60
   5  -7   0   -5.00    4.90
   5  -7   0    5.40    6.40
   5  -7   0   -9.40    4.80
  -5   7   0   20.30    7.30
  -5   7   0   -4.70    3.40
   4  -7   0    0.00    4.00
   4  -7   0    5.40    6.10
   4  -7   0   -0.50    5.20
  -4   7   0    6.00    5.40
  -4   7   0   -1.10    3.90
   3  -7   0  176.48   24.00
   3  -7   0  187.38   24.90
   3  -7   0  236.28   26.00
  -3   7   0  233.78   21.30
  -3   7   0  238.98   23.70
   2  -7   0  223.78   18.40
   2  -7   0  238.38   25.60
   2  -7   0  218.08   25.00
   2  -7   0  233.68   25.20
  -2   7   0  207.38   22.30
  -2   7   0  216.58   22.50
   1  -7   0   37.70    9.40
   1  -7   0   48.30    8.10
   1  -7   0   54.39   10.60
   1  -7   0   67.89   11.30
  -1   7   0   42.30    8.30
  -1   7   0   62.79    9.30
   0  -7   0  219.58   19.00
   0  -7   0  193.38   19.70
   0  -7   0  199.98   21.90
   0  -7   0  175.68   22.00
   0   7   0  202.58   21.00
   0   7   0  239.08   19.70
   0   7   0  197.38   18.60
  -1  -7   0  360.76   27.90
  -1  -7   0  390.36   32.20
  -1  -7   0  360.56   31.90
  -1  -7   0  358.76   30.50
   1   7   0  371.46   29.90
   1   7   0  357.96   30.50
   1   7   0  354.56   27.90
  -2  -7   0  205.58   24.20
  -2  -7   0  234.68   20.70
  -2  -7   0  254.27   22.50
   2   7   0  180.38   20.80
   2   7   0  223.48   16.70
   2   7   0  233.28   20.30
   2   7   0  227.18   21.00
  -3  -7   0    5.40    3.60
  -3  -7   0    3.30    5.40
  -3  -7   0   -1.50    5.70
   3   7   0    2.30    4.20
   3   7   0    7.80    5.30
   3   7   0    3.10    3.20
  -4  -7   0   16.90    7.10
  -4  -7   0    1.70    5.30
  -4  -7   0    2.00    3.10
   4   7   0   11.60    6.40
   4   7   0    2.50    3.50
   4   7   0   -1.20    3.90
  -5  -7   0  162.08   23.50
  -5  -7   0  159.08   14.90
  -5  -7   0  171.58   20.40
   5   7   0  190.58   21.20
   5   7   0  140.09   18.70
   5   7   0  171.18   15.20
  -6  -7   0  360.26   31.40
  -6  -7   0  371.66   41.00
   6   7   0  315.37   34.00
   6   7   0  344.77   32.70
  -7  -7   0    5.40    5.40
  -7  -7   0   15.90   11.20
   7   7   0    7.20    7.00
   7   7   0    2.20    6.50
  -8  -7   0   60.79   16.10
   8   7   0   23.20   10.20
   8   7   0   22.40    8.10
  -9  -7   0   60.09   19.30
   9   7   0   67.19   14.90
   9   7   0   79.39   16.80
 -10  -7   0   93.69   24.20
  10   7   0   65.59   16.20
  10   7   0  109.29   19.00
 -11  -7   0    3.90   14.00
 -11  -7   0    0.20   11.80
  11   7   0   43.80   15.10
  11   7   0   31.60   15.10
 -12  -7   0   -2.40   13.10
  12   7   0   -2.90   12.80
  12   7   0   -7.20    8.40
   9  -8   0    5.40   10.30
   9  -8   0    1.90    8.80
  -9   8   0   -4.50   10.20
  -9   8   0    7.80    9.90
   8  -8   0   18.70   11.40
   8  -8   0    7.80   10.90
  -8   8   0    2.90   10.00
  -8   8   0   -1.70    5.80
   7  -8   0    6.60    6.70
   7  -8   0    4.20    8.80
  -7   8   0    7.00    7.20
  -7   8   0    6.90    6.90
   6  -8   0    7.00   10.90
   6  -8   0    3.20    7.20
   6  -8   0    6.40    6.50
  -6   8   0   -3.90    4.30
  -6   8   0    2.90    5.40
   5  -8   0   28.40   12.30
   5  -8   0   14.20    8.40
   5  -8   0   14.90    9.00
  -5   8   0   22.10    8.40
  -5   8   0   15.10    9.40
   4  -8   0   -2.40    5.30
   4  -8   0   -1.30    7.80
   4  -8   0   11.10    8.70
  -4   8   0   -6.50    4.10
  -4   8   0   -2.80    5.20
   3  -8   0   16.90    8.60
   3  -8   0   26.40    8.70
   3  -8   0   13.10    8.80
  -3   8   0   10.70    6.10
  -3   8   0   30.30    8.00
   2  -8   0    2.10    4.10
   2  -8   0    6.60    4.10
   2  -8   0   26.10    9.50
   2  -8   0   14.90    6.20
  -2   8   0   10.10    5.20
  -2   8   0    9.50    5.10
   1  -8   0   60.09   12.00
   1  -8   0   44.40    8.40
   1  -8   0   36.10    9.40
   1  -8   0   73.79   12.10
  -1   8   0   60.09   10.70
  -1   8   0   46.00    9.20
  -1   8   0   53.39   10.40
   0  -8   0    2.30    4.50
   0  -8   0   -0.90    2.80
   0  -8   0    3.50    4.90
   0  -8   0   -1.80    5.20
   0   8   0   -3.60    4.40
   0   8   0    1.60    3.50
   0   8   0   -4.10    3.30
  -1  -8   0   59.89   10.50
  -1  -8   0   56.59    7.90
  -1  -8   0   53.19   11.20
  -1  -8   0   44.80   10.80
   1   8   0   66.49    8.40
   1   8   0   65.49   10.90
   1   8   0   51.29    9.90
  -2  -8   0  123.59   14.60
  -2  -8   0   75.49   14.30
  -2  -8   0   84.19   15.00
   2   8   0   85.79    8.20
   2   8   0   94.49   12.60
   2   8   0  112.69   15.00
  -3  -8   0    8.10    5.10
  -3  -8   0    8.90    6.80
  -3  -8   0    9.70    4.70
   3   8   0    9.60    5.80
   3   8   0   19.30    6.80
   3   8   0   17.00    5.50
  -4  -8   0   40.00   10.10
  -4  -8   0   45.60    7.80
  -4  -8   0    3.10    8.00
   4   8   0   31.10    7.40
   4   8   0   61.99   11.20
   4   8   0   46.40   10.70
  -5  -8   0   95.69   12.00
  -5  -8   0  104.49   16.00
  -5  -8   0  104.99   18.90
   5   8   0  113.39   15.80
   5   8   0  106.59   16.10
  -6  -8   0   23.10   12.80
  -6  -8   0   26.10    9.20
   6   8   0   27.40    9.80
   6   8   0   23.00    8.40
  -7  -8   0   38.90   11.10
  -7  -8   0   40.80   13.10
   7   8   0   49.40   11.80
   7   8   0   29.70    9.70
  -8  -8   0    7.60    8.60
   8   8   0    5.10    6.50
   8   8   0    5.40    5.70
  -9  -8   0   -8.70   11.30
   9   8   0   -6.80    8.90
   9   8   0   -4.10    6.50
 -10  -8   0   -8.30    9.60
  10   8   0   20.90   12.90
  10   8   0   -0.30    6.30
 -11  -8   0   -1.20   10.60
  11   8   0  -11.10    7.30
  11   8   0   12.90    8.70
   8  -9   0   -5.00    7.90
   8  -9   0   -3.80   14.80
  -8   9   0  -16.20    9.10
  -8   9   0  -10.60    8.60
   7  -9   0    5.00    9.90
   7  -9   0   -5.70    7.70
  -7   9   0   -0.70    8.70
  -7   9   0   -2.30    6.10
   6  -9   0   -2.10    6.50
   6  -9   0   -4.20    6.70
  -6   9   0   11.80    7.80
  -6   9   0   15.80    8.40
   5  -9   0   17.80    9.90
   5  -9   0   -8.10    6.30
   5  -9   0    9.10   10.70
  -5   9   0   -5.40    7.30
  -5   9   0   -5.80    4.90
   4  -9   0   11.50    7.90
   4  -9   0    5.10    6.70
   4  -9   0   20.20    8.60
  -4   9   0    6.10    6.00
  -4   9   0   12.00    6.30
   3  -9   0   26.40    9.90
   3  -9   0   20.90   10.10
   3  -9   0   29.20   11.20
  -3   9   0   13.70    7.20
  -3   9   0   31.30    8.80
   2  -9   0    0.20    4.70
   2  -9   0    5.00    6.60
   2  -9   0   -1.40    6.80
  -2   9   0    2.20    4.50
  -2   9   0   -2.90    5.80
   1  -9   0   -5.70    4.70
   1  -9   0    1.90    4.80
   1  -9   0    0.80    4.90
   1  -9   0    1.30    4.40
  -1   9   0    3.50    6.50
  -1   9   0   -3.40    3.20
  -1   9   0    9.30    6.40
   0  -9   0    8.80    6.90
   0  -9   0    5.90    5.20
   0  -9   0   15.20    7.00
   0  -9   0    7.60    5.60
   0   9   0   18.70    7.20
   0   9   0    3.20    5.60
   0   9   0    5.30    4.80
  -1  -9   0  125.89   19.10
  -1  -9   0  121.59   17.00
  -1  -9   0  126.89   18.60
  -1  -9   0  141.99   13.70
   1   9   0  139.29   18.20
   1   9   0  131.89   14.50
   1   9   0  161.18   17.80
  -2  -9   0   75.09   13.80
  -2  -9   0   84.39   13.00
  -2  -9   0   75.59   14.80
   2   9   0   60.99   11.40
   2   9   0   89.89   13.30
  -3  -9   0    2.80    5.20
  -3  -9   0    0.20    3.40
  -3  -9   0   -0.80    3.60
   3   9   0    4.10    3.90
   3   9   0   -3.80    4.80
  -4  -9   0  125.99   18.40
  -4  -9   0  105.39   14.10
  -4  -9   0  142.69   21.50
   4   9   0   97.59   15.20
   4   9   0   94.79   15.10
  -5  -9   0  120.99   18.20
  -5  -9   0  112.59   20.60
   5   9   0   92.29   16.30
   5   9   0  111.69   16.80
  -6  -9   0   13.70    9.90
  -6  -9   0   -0.20    5.00
   6   9   0    5.50    6.00
   6   9   0   23.30    8.10
  -7  -9   0    7.30    7.60
  -7  -9   0    3.20   10.20
   7   9   0   -1.40    4.80
   7   9   0    6.00    9.00
  -8  -9   0   14.50   14.00
   8   9   0    9.20    9.50
   8   9   0    6.70   10.40
  -9  -9   0   15.00   11.60
   9   9   0   10.10   11.30
   9   9   0   -3.40    6.60
 -10  -9   0   47.70   18.70
  10   9   0   12.20   10.90
  10   9   0   21.90   10.70
 -11  -9   0   18.30   13.80
  11   9   0    3.20    9.40
  11   9   0   16.50   14.60
   8 -10   0   11.90   17.50
   8 -10   0   -1.50   13.20
  -8  10   0    1.50   11.60
  -8  10   0    1.60    7.50
   7 -10   0    4.40   15.30
   7 -10   0   -2.40    7.90
  -7  10   0    4.60    7.80
  -7  10   0   14.20    8.60
   6 -10   0   16.50    9.90
   6 -10   0  -12.80    6.70
  -6  10   0    7.30    7.30
  -6  10   0    7.60    8.90
   5 -10   0   23.60   12.50
   5 -10   0   16.80   12.70
  -5  10   0   10.50   10.50
  -5  10   0   -0.40    8.20
   4 -10   0   -5.80   10.30
   4 -10   0    2.70    6.70
   4 -10   0   -3.30    8.80
  -4  10   0    1.90    5.40
  -4  10   0   -1.50    4.80
   3 -10   0   27.70   10.60
   3 -10   0   45.70   11.50
   3 -10   0   27.20   11.50
  -3  10   0   50.99   11.40
  -3  10   0   38.20   11.00
  -3  10   0   75.89   16.00
   2 -10   0   28.40   10.90
   2 -10   0   25.00    9.10
   2 -10   0   26.00   10.50
  -2  10   0   26.20    8.30
  -2  10   0   23.80   10.10
  -2  10   0   12.10    6.40
   1 -10   0    3.30    4.90
   1 -10   0    8.90    6.10
   1 -10   0    1.40    5.50
  -1  10   0    6.40    5.50
  -1  10   0    0.10    5.20
  -1  10   0    6.30    7.00
   0 -10   0   30.60    8.40
   0 -10   0   63.29   13.60
   0 -10   0   41.80   11.00
   0 -10   0   57.69   12.60
   0  10   0   63.29   11.30
   0  10   0   31.90    9.40
   0  10   0   50.39   11.70
  -1 -10   0   33.20   10.40
  -1 -10   0   40.50   11.20
  -1 -10   0   21.90    8.50
   1  10   0   37.70   10.10
   1  10   0   30.90    9.20
  -2 -10   0   49.90   12.30
  -2 -10   0   40.80    9.40
  -2 -10   0   46.70   11.90
   2  10   0   67.89   12.20
   2  10   0   41.20    9.50
  -3 -10   0   47.00   12.60
  -3 -10   0   28.80    9.70
  -3 -10   0    7.40    5.30
   3  10   0   24.90    7.80
   3  10   0   33.50    9.50
  -4 -10   0   58.99   13.70
  -4 -10   0   64.79   15.80
   4  10   0   75.29   14.40
   4  10   0   64.19   12.20
  -5 -10   0   13.70    8.90
  -5 -10   0   23.50    8.50
   5  10   0   10.70    8.30
   5  10   0   39.50   11.50
  -6 -10   0   69.29   18.70
  -6 -10   0   90.99   16.20
   6  10   0   83.89   16.40
   6  10   0   80.79   15.30
  -7 -10   0    1.60    8.50
  -7 -10   0    7.50   12.20
   7  10   0    1.30    5.60
   7  10   0   -3.20    5.30
  -8 -10   0    0.60    8.20
   8  10   0   -4.40   10.50
   8  10   0    5.00    7.40
  -9 -10   0   16.30   13.00
   9  10   0   13.10    8.80
   9  10   0   32.80   11.70
 -10 -10   0   36.60   18.20
  10  10   0   21.60   11.80
  10  10   0   10.40   12.60
   7 -11   0   -3.00    8.40
   7 -11   0   12.70   15.90
  -7  11   0   -5.60    6.60
  -7  11   0   -6.80    7.30
  -7  11   0    4.70   16.00
   6 -11   0   11.80   14.70
   6 -11   0    1.10    8.50
  -6  11   0   35.80   17.50
  -6  11   0   35.30   11.20
  -6  11   0   19.00   10.30
   5 -11   0   15.90   14.20
   5 -11   0   22.80   13.40
  -5  11   0   27.20   14.80
  -5  11   0   11.50   10.50
  -5  11   0   23.70   11.60
   4 -11   0   48.10   15.80
   4 -11   0   -6.90   10.60
  -4  11   0    1.90    6.40
  -4  11   0   28.10    9.70
  -4  11   0    7.90   12.10
   3 -11   0   25.20   13.00
   3 -11   0   33.80   11.70
   3 -11   0   27.00   14.70
  -3  11   0   21.30    8.30
  -3  11   0   12.70    9.10
  -3  11   0   17.10   10.50
   2 -11   0    9.20    9.30
   2 -11   0   -3.60    9.00
   2 -11   0    5.20    7.40
  -2  11   0   -6.90    6.60
  -2  11   0    6.80    9.10
  -2  11   0    7.20    6.60
   1 -11   0   -2.10    5.80
   1 -11   0    0.70    8.70
  -1  11   0    4.40    5.80
  -1  11   0   -1.60    5.00
   0 -11   0    8.60    8.90
   0 -11   0    0.10    7.90
   0  11   0   11.50    8.10
   0  11   0    4.20    5.60
  -1 -11   0    2.70    8.70
  -1 -11   0   -4.10    7.50
  -1 -11   0    4.00    5.90
   1  11   0   14.40    8.10
   1  11   0   16.50    7.00
  -2 -11   0  145.09   20.70
  -2 -11   0  129.19   22.40
  -2 -11   0  162.08   24.60
   2  11   0  184.08   21.20
   2  11   0  188.28   23.30
  -3 -11   0    4.10    6.60
  -3 -11   0   -7.50    9.70
  -3 -11   0    7.40    6.80
   3  11   0   -0.30    6.30
   3  11   0    8.70    7.50
  -4 -11   0    2.30    7.20
  -4 -11   0   -3.50    7.30
   4  11   0    1.70    5.00
   4  11   0    3.80    5.10
  -5 -11   0   19.00   10.40
  -5 -11   0   13.20    9.30
   5  11   0    7.10    5.90
   5  11   0    6.90    5.90
  -6 -11   0   47.20   12.60
  -6 -11   0   19.30   12.10
   6  11   0   13.20    8.30
   6  11   0   22.90   11.20
  -7 -11   0   14.40   15.30
  -7 -11   0    7.80    8.00
   7  11   0   13.40   10.80
   7  11   0   -2.00    9.10
  -8 -11   0    4.90   11.40
   8  11   0   18.00    9.50
   8  11   0    6.40   10.70
  -9 -11   0  -24.00   13.50
   9  11   0    0.10   10.00
   9  11   0   12.80   10.30
  10  11   0   -5.20    8.80
   6 -12   0   11.00   11.20
  -6  12   0    0.20    7.60
  -6  12   0   -9.00   10.00
  -6  12   0  -12.70    6.40
   5 -12   0   23.10   13.20
   5 -12   0   -4.90   13.30
  -5  12   0   -0.60    7.90
  -5  12   0   19.80   12.30
  -5  12   0   -8.00   14.20
   4 -12   0   47.20   15.40
   4 -12   0   71.09   16.50
  -4  12   0   89.09   18.20
  -4  12   0   62.69   17.00
  -4  12   0   83.99   16.70
   3 -12   0   15.40   11.10
  -3  12   0   19.00    9.10
  -3  12   0   11.60    8.00
   2 -12   0    2.80    7.80
  -2  12   0   -5.20    4.60
  -2  12   0    1.50    6.00
   1 -12   0    2.90    8.00
   1 -12   0   19.40   11.30
  -1  12   0   -0.20    5.40
  -1  12   0   14.50    9.70
   0 -12   0   56.09   14.70
   0 -12   0   71.59   17.80
   0  12   0   80.69   14.90
   0  12   0   89.09   16.60
  -1 -12   0   74.49   16.30
  -1 -12   0   42.50   11.80
   1  12   0   91.49   16.10
   1  12   0   69.89   14.40
  -2 -12   0    8.50   10.00
  -2 -12   0   -3.70    5.50
  -2 -12   0    2.80    8.10
   2  12   0   -2.60    7.40
   2  12   0   -5.10    4.60
  -3 -12   0    4.00    9.60
  -3 -12   0   -4.60    7.30
   3  12   0    5.50    8.50
   3  12   0    7.60    8.70
  -4 -12   0   23.40   11.20
  -4 -12   0    0.90   11.90
   4  12   0   18.30    8.90
   4  12   0   19.30    9.90
  -5 -12   0   57.49   17.10
  -5 -12   0   58.39   15.80
   5  12   0   34.20   11.50
   5  12   0   35.90   11.90
  -6 -12   0   -4.90   10.40
  -6 -12   0    8.60   11.30
   6  12   0   -2.30    7.00
   6  12   0    2.10    9.80
  -7 -12   0    3.80   11.10
  -7 -12   0   16.70    9.80
   7  12   0   28.80   11.60
   7  12   0   17.40   10.70
  -8 -12   0   14.10   19.60
   8  12   0   29.40   13.90
   8  12   0   10.30   11.90
  -9 -12   0   10.40   12.80
   9  12   0    0.10   13.80
   9  12   0   -5.10    7.60
   4 -13   0    3.10   14.40
  -4  13   0    7.20    9.70
  -4  13   0    6.10    8.90
   3 -13   0   16.90   14.70
  -3  13   0   39.70   14.30
  -3  13   0   20.10   13.20
   2 -13   0    6.30    8.20
  -2  13   0   24.10   11.90
  -2  13   0   19.30   10.50
   1 -13   0   -0.40    7.80
  -1  13   0   17.20   11.00
  -1  13   0   13.10   10.50
   0 -13   0    1.30   10.80
   0 -13   0   12.50    9.30
   0  13   0    9.00    7.80
   0  13   0   -6.60    8.00
  -1 -13   0   -5.70    6.80
  -1 -13   0   34.10   12.00
   1  13   0   28.90   10.40
   1  13   0   28.60   11.60
  -2 -13   0   36.00   12.90
   2  13   0   39.20   12.40
   2  13   0   18.70    8.80
  -3 -13   0  -18.30   11.90
  -3 -13   0    5.80   11.10
   3  13   0    5.60    7.20
   3  13   0   10.20    8.80
  -4 -13   0    1.40   11.50
  -4 -13   0  -19.30   12.40
   4  13   0   16.60    8.70
   4  13   0   -6.10    8.90
  -5 -13   0   64.99   18.00
  -5 -13   0   55.79   17.30
   5  13   0   25.50   11.10
   5  13   0   45.00   14.50
  -6 -13   0   54.99   15.50
  -6 -13   0   50.09   18.10
   6  13   0   11.00   12.50
   6  13   0   30.90   15.00
  -7 -13   0   20.00   14.90
   7  13   0   17.30   10.30
   7  13   0    3.00   12.00
   8  13   0    1.40    8.00
   8  13   0    2.80    9.40
   2 -14   0  -14.00   10.80
  -2  14   0    8.80    8.90
  -2  14   0    2.30    8.20
   1 -14   0    9.00   10.20
  -1  14   0   16.00   12.10
  -1  14   0   17.90   10.20
   0 -14   0   27.70   14.80
   0  14   0   17.30   11.50
   0  14   0   18.60   10.50
  -1 -14   0   16.40   10.50
   1  14   0    0.40    7.50
   1  14   0   -3.60    6.60
  -2 -14   0   -0.10    7.90
   2  14   0   -3.90    7.80
   2  14   0   -0.70    9.60
  -3 -14   0    6.50   10.00
   3  14   0   16.20   11.80
   3  14   0   20.00   12.20
  -4 -14   0   -2.00   10.80
  -4 -14   0   43.20   14.90
   4  14   0   28.60   11.30
   4  14   0   33.20   12.80
  -5 -14   0   -8.30   17.20
  -5 -14   0   13.10   10.70
   5  14   0   -9.30   10.40
   5  14   0    6.80    8.50
  -6 -14   0    9.70   19.80
  -6 -14   0    7.20   12.90
   6  14   0   -3.50   11.80
   6  14   0   -3.40   11.80
  -1 -15   0   23.80   16.60
   1  15   0   13.10   10.30
   1  15   0   19.60   10.80
  -2 -15   0    2.30    9.30
   2  15   0    2.00    8.00
   2  15   0   -4.30   10.90
  -3 -15   0   -6.80    8.50
   3  15   0   -1.00    7.00
   3  15   0   -4.00    8.30
   5  14  -1   19.20   14.10
   5  14  -1   44.40   17.60
  -5 -14   1   31.80   14.30
  -5 -14   1   26.40   20.10
   4  14  -1   20.80   10.70
   4  14  -1   12.20   13.30
  -4 -14   1   18.50   10.40
  -4 -14   1   -0.50   14.50
   3  14  -1   16.70    9.00
   3  14  -1   13.30   10.20
  -3 -14   1   -8.70   10.80
  -3 -14   1   -4.20   14.60
   2  14  -1   -0.90    7.50
   2  14  -1    9.60   10.70
  -2 -14   1  -11.60   10.60
   1  14  -1   13.50    9.60
   1  14  -1   22.60   12.60
  -1 -14   1    5.10   13.80
   0  14  -1   12.60   12.70
   0  14  -1   15.10    9.10
   0 -14   1   16.00   11.70
  -1  14  -1   -4.20    7.60
  -1  14  -1    2.90   11.00
   1 -14   1   -3.60   12.70
  -2  14  -1   -6.60   11.00
  -2  14  -1   -1.40    7.50
   2 -14   1   14.40   10.30
   7  13  -1   -0.70    8.50
   7  13  -1   12.30   10.90
  -7 -13   1    7.10   14.40
   6  13  -1    4.10    8.40
   6  13  -1    3.40    9.20
  -6 -13   1    5.10   12.30
  -6 -13   1    1.50   13.00
   5  13  -1  -10.60    9.70
   5  13  -1   20.90   12.50
  -5 -13   1    0.60   17.10
  -5 -13   1    5.40    9.10
   4  13  -1   68.19   15.60
   4  13  -1   45.40   14.40
  -4 -13   1   40.30   19.20
  -4 -13   1   50.79   16.90
   3  13  -1   29.90   10.20
   3  13  -1   26.60   12.90
  -3 -13   1   22.10   15.80
  -3 -13   1   40.30   15.60
   2  13  -1   -0.50    7.20
   2  13  -1   -1.70    6.20
  -2 -13   1    1.20   13.50
  -2 -13   1   -1.90    9.40
   1  13  -1   11.80    9.00
   1  13  -1   26.70   11.50
  -1 -13   1    4.40    8.00
   0  13  -1   24.80   11.40
   0  13  -1   26.60   10.50
   0 -13   1   29.60   12.20
   0 -13   1   16.30   10.50
  -1  13  -1   24.20    9.60
  -1  13  -1   18.40    8.90
   1 -13   1    4.80   11.70
  -2  13  -1   33.50   13.50
  -2  13  -1    8.50    7.50
   2 -13   1    1.60    7.30
  -3  13  -1   20.70   10.60
  -3  13  -1    1.50    7.50
   3 -13   1   32.60   15.60
  -4  13  -1    9.70    8.90
  -4  13  -1   12.20   11.90
   4 -13   1   10.00   13.20
   8  12  -1    1.30    8.80
   8  12  -1   -3.60    7.60
  -8 -12   1    2.40   19.60
   7  12  -1   12.10   11.50
   7  12  -1    3.90   11.30
  -7 -12   1  -25.30   12.90
   6  12  -1   20.50    9.60
   6  12  -1   15.40   11.10
  -6 -12   1    4.20   10.00
  -6 -12   1    7.50    9.00
   5  12  -1    7.00   10.40
   5  12  -1    7.90   10.60
  -5 -12   1   19.00   12.50
  -5 -12   1    7.30   11.00
   4  12  -1    0.40    6.10
   4  12  -1   -6.70    8.10
  -4 -12   1    4.00    9.90
  -4 -12   1   11.70   13.60
   3  12  -1    2.70    8.80
   3  12  -1    4.50    8.70
  -3 -12   1   -7.40    8.00
  -3 -12   1   -2.30   12.30
   2  12  -1   18.10   10.10
   2  12  -1  -10.90    7.50
  -2 -12   1   18.90   12.20
  -2 -12   1   10.70   10.80
   1  12  -1   -0.90    5.80
   1  12  -1   11.40    7.20
  -1 -12   1   22.80   10.30
  -1 -12   1   14.30    8.60
  -1 -12   1   17.10   10.80
   0  12  -1    3.90    8.40
   0  12  -1    1.30    5.60
   0 -12   1   -4.60    6.30
   0 -12   1    0.20    6.90
  -1  12  -1   -1.10    8.40
  -1  12  -1   18.60    7.70
   1 -12   1   14.30    9.20
   1 -12   1    4.90    8.00
  -2  12  -1   11.70    9.50
  -2  12  -1   -0.80    9.60
   2 -12   1   34.70   13.50
  -3  12  -1    6.00    9.40
  -3  12  -1   18.80   11.30
   3 -12   1    9.30    8.90
  -4  12  -1  -14.20    8.40
  -4  12  -1    7.40   10.30
   4 -12   1   -6.10    6.90
  -5  12  -1   23.00    9.80
  -5  12  -1    1.60    7.80
  -5  12  -1   31.60   18.00
   5 -12   1    9.20   10.10
   5 -12   1    1.80   15.00
  -6  12  -1   17.20   12.00
   6 -12   1   20.10   12.30
   9  11  -1   17.40   13.80
   9  11  -1   13.10   13.70
  -9 -11   1   36.60   20.90
   8  11  -1   -4.20    7.60
   8  11  -1   -4.10   11.10
  -8 -11   1   11.10   12.10
   7  11  -1   31.20   11.10
   7  11  -1   20.70    9.60
  -7 -11   1   25.40   18.20
   6  11  -1   15.00    8.80
   6  11  -1    9.00    9.10
  -6 -11   1   19.60   12.40
  -6 -11   1    5.40    9.40
   5  11  -1   23.40    9.80
   5  11  -1   31.70   10.40
  -5 -11   1   34.60   10.60
  -5 -11   1   22.00   12.20
   4  11  -1    1.70    5.50
   4  11  -1   -0.70    5.40
  -4 -11   1    5.50    6.60
  -4 -11   1    2.00   11.30
   3  11  -1   -2.90    6.40
   3  11  -1    7.40    6.20
  -3 -11   1    7.00    7.20
  -3 -11   1   -1.20    5.10
   2  11  -1   14.50    8.40
   2  11  -1   -0.80    7.20
  -2 -11   1   -1.40    6.60
  -2 -11   1   16.40    8.90
  -2 -11   1   11.40    9.50
   1  11  -1   55.19   13.10
   1  11  -1   50.29   10.80
  -1 -11   1   35.80   12.80
  -1 -11   1   34.00   11.40
  -1 -11   1   33.40   11.70
   0  11  -1  153.68   20.80
   0  11  -1  174.88   22.90
   0 -11   1  158.58   22.10
   0 -11   1  146.09   23.30
  -1  11  -1   26.30   10.20
  -1  11  -1   22.90    7.80
   1 -11   1   26.10    9.90
   1 -11   1   37.40   11.40
  -2  11  -1   15.20    7.30
  -2  11  -1   11.90    9.10
  -2  11  -1    2.50    8.70
   2 -11   1   23.50   10.40
   2 -11   1   19.90    9.20
   2 -11   1   14.90    9.40
  -3  11  -1   14.40    9.00
  -3  11  -1   22.50    9.50
  -3  11  -1   12.40    7.00
   3 -11   1   18.40   11.40
   3 -11   1   22.50   14.60
   3 -11   1   14.80    9.50
  -4  11  -1   11.90    8.00
  -4  11  -1   10.60    9.90
  -4  11  -1    3.10    6.40
   4 -11   1    7.30    8.90
   4 -11   1   -1.00   10.60
  -5  11  -1    4.30   10.00
  -5  11  -1   53.69   15.30
  -5  11  -1    4.40    6.90
   5 -11   1   -7.90    7.80
   5 -11   1    1.40   11.50
  -6  11  -1    2.00    9.80
  -6  11  -1    6.70   13.90
  -6  11  -1    0.50   10.20
   6 -11   1   18.20   14.00
   6 -11   1    1.00   13.50
  -7  11  -1    3.80   11.00
  -7  11  -1    7.90   15.00
  -7  11  -1  -20.40   10.10
   7 -11   1   -5.40    8.40
   7 -11   1   -5.10   14.80
  10  10  -1  -13.60    6.60
  10  10  -1    0.90   12.50
 -10 -10   1   -1.10   17.00
   9  10  -1   18.70   13.50
   9  10  -1    4.70   12.50
  -9 -10   1   17.10   13.90
   8  10  -1   -3.00    5.50
   8  10  -1   10.00   10.30
  -8 -10   1  -11.30    7.30
   7  10  -1    7.70    9.10
   7  10  -1    6.60   10.30
  -7 -10   1  -11.40   10.30
   6  10  -1    3.50    5.50
   6  10  -1    3.50    6.10
  -6 -10   1    0.00    7.90
  -6 -10   1    3.40   11.40
   5  10  -1   35.10   11.40
   5  10  -1   36.90   10.50
  -5 -10   1    8.60   11.10
  -5 -10   1   33.70   10.90
   4  10  -1   57.99   12.50
   4  10  -1   50.19   11.40
  -4 -10   1   50.59   13.50
  -4 -10   1   91.69   19.80
   3  10  -1   25.40    8.90
   3  10  -1   26.10    8.40
  -3 -10   1   15.30    8.60
  -3 -10   1   19.20    8.70
  -3 -10   1   31.10    8.70
   2  10  -1    4.80    5.40
   2  10  -1   10.10    6.30
  -2 -10   1   10.50    7.00
  -2 -10   1    2.20    5.40
  -2 -10   1    4.90    6.40
   1  10  -1   27.30    8.90
   1  10  -1   13.30    6.40
  -1 -10   1    0.60    7.30
  -1 -10   1   41.60   10.80
  -1 -10   1   21.10    8.80
   0  10  -1   13.30    8.00
   0  10  -1   21.90    8.70
   0 -10   1   22.20    9.10
   0 -10   1    3.50    8.50
   0 -10   1   27.60   10.40
  -1  10  -1   63.69   12.00
  -1  10  -1   68.99   13.00
  -1  10  -1   69.99   13.40
   1 -10   1   66.49   14.40
   1 -10   1   69.29   15.40
   1 -10   1   77.39   12.80
  -2  10  -1   16.70    7.10
  -2  10  -1    8.70    9.20
  -2  10  -1   12.40    6.20
   2 -10   1   28.50   10.90
   2 -10   1    6.00    7.70
   2 -10   1   19.00    9.70
  -3  10  -1   12.40    6.90
  -3  10  -1   33.30    9.90
  -3  10  -1   22.10   11.20
   3 -10   1   33.70   12.00
   3 -10   1   14.90   10.80
   3 -10   1   47.60   14.30
  -4  10  -1   12.00   12.10
  -4  10  -1   15.30    7.20
  -4  10  -1   15.50    9.80
   4 -10   1   18.50   11.70
   4 -10   1    0.70    7.30
   4 -10   1    9.00    9.40
  -5  10  -1   -0.60    6.00
  -5  10  -1   -7.40   11.30
  -5  10  -1   -4.00    5.10
   5 -10   1   -7.40    8.80
   5 -10   1   -9.40    9.70
  -6  10  -1   13.80   14.40
  -6  10  -1   29.90   12.80
  -6  10  -1   25.80   10.80
   6 -10   1   49.40   16.20
   6 -10   1   19.90   14.90
  -7  10  -1   -1.20    6.80
  -7  10  -1    1.20   12.60
  -7  10  -1   12.70   11.60
   7 -10   1   -1.90   12.90
   7 -10   1   -8.50    7.20
  -8  10  -1   18.60   14.00
  -8  10  -1    0.80    7.50
  -8  10  -1  -21.50   13.60
   8 -10   1    5.00   15.50
   8 -10   1   11.40   10.90
  10   9  -1    5.20   10.00
  10   9  -1   12.10   12.60
 -10  -9   1    2.70   11.60
   9   9  -1    3.80   10.10
   9   9  -1   34.70   13.20
  -9  -9   1   -1.50   12.30
   8   9  -1   -5.40    5.50
   8   9  -1    8.60    6.70
  -8  -9   1   11.30   13.60
   7   9  -1    7.50    8.90
   7   9  -1    2.60    5.70
  -7  -9   1   -3.10    7.20
   6   9  -1   17.50    8.70
   6   9  -1    9.40    6.60
  -6  -9   1   -0.80    4.70
  -6  -9   1  -12.30    6.90
   5   9  -1   -5.70    4.40
   5   9  -1   -2.20    3.80
  -5  -9   1    8.20   10.40
  -5  -9   1   -0.50    4.40
   4   9  -1   64.09   13.50
   4   9  -1   97.39   14.70
  -4  -9   1   40.50   14.40
  -4  -9   1   73.89   13.60
   3   9  -1   41.30   10.30
   3   9  -1   26.50    7.80
  -3  -9   1   18.20    9.30
  -3  -9   1   45.90   11.60
  -3  -9   1   36.30    8.00
   2   9  -1    9.40    5.50
   2   9  -1    2.00    4.60
  -2  -9   1   13.10    9.20
  -2  -9   1    6.70    5.40
  -2  -9   1    3.10    5.30
   1   9  -1   16.70    5.30
   1   9  -1   12.00    6.90
   1   9  -1    4.80    4.90
  -1  -9   1    6.20    5.90
  -1  -9   1   15.10    6.70
  -1  -9   1   14.90    6.80
   0   9  -1   -6.30    4.60
   0   9  -1   -4.80    4.40
   0   9  -1    2.70    4.00
   0  -9   1    1.80    4.20
   0  -9   1   -0.80    5.50
   0  -9   1    2.90    5.60
   0  -9   1    3.10    4.60
  -1   9  -1   66.29   11.50
  -1   9  -1   45.10   10.30
  -1   9  -1   31.30    9.80
   1  -9   1   36.70    9.20
   1  -9   1   31.40    9.30
   1  -9   1   27.10   10.30
   1  -9   1   45.40    9.30
  -2   9  -1    4.50    5.60
  -2   9  -1    8.90    8.00
  -2   9  -1    4.20    6.70
   2  -9   1    2.60    7.20
   2  -9   1    0.90    4.80
   2  -9   1   11.90    6.80
  -3   9  -1    0.90    4.90
  -3   9  -1    6.50    6.60
  -3   9  -1    2.70    5.70
   3  -9   1   -3.20    5.20
   3  -9   1   12.00    6.80
   3  -9   1    2.40    5.70
  -4   9  -1   -0.60    4.50
  -4   9  -1    1.10    6.30
  -4   9  -1    4.70    7.50
   4  -9   1    1.00    8.90
   4  -9   1   -3.30    4.50
   4  -9   1   11.90    8.10
  -5   9  -1   65.39   17.90
  -5   9  -1  107.59   16.40
  -5   9  -1   91.59   16.30
   5  -9   1   94.09   18.90
   5  -9   1   95.19   18.40
   5  -9   1  104.39   20.70
  -6   9  -1   -9.20    8.40
  -6   9  -1   -5.40    4.60
   6  -9   1   -0.70    7.30
   6  -9   1    2.40    7.90
  -7   9  -1   -1.00    9.70
  -7   9  -1    7.70    6.40
   7  -9   1    6.50    9.40
   7  -9   1   -2.70    6.80
  -8   9  -1   -2.00    6.40
  -8   9  -1   12.30   14.50
  -8   9  -1    0.40    7.10
   8  -9   1   -0.70   10.80
   8  -9   1    7.40   10.90
  -9   9  -1    2.60    7.90
  11   8  -1   30.90   14.10
  11   8  -1   40.20   14.50
 -11  -8   1   27.70   15.00
 -11  -8   1   45.50   16.10
  10   8  -1   34.00   11.90
  10   8  -1   12.00   13.50
 -10  -8   1   38.50   16.00
   9   8  -1  103.59   19.10
   9   8  -1  102.29   20.20
  -9  -8   1   73.69   19.80
   8   8  -1  127.89   20.30
   8   8  -1  123.69   19.60
  -8  -8   1   82.99   20.40
   7   8  -1    2.20    6.40
   7   8  -1   -1.20    5.20
  -7  -8   1   13.30    8.40
  -7  -8   1  -10.80    9.10
   6   8  -1  150.88   21.60
   6   8  -1  168.68   22.30
  -6  -8   1  185.98   22.10
  -6  -8   1  225.78   29.70
   5   8  -1  106.59   16.00
   5   8  -1   90.29   15.00
  -5  -8   1   97.79   15.20
  -5  -8   1   66.89   17.70
   4   8  -1  150.48   19.70
   4   8  -1  192.88   22.10
  -4  -8   1  151.78   23.80
  -4  -8   1  190.48   22.00
  -4  -8   1  167.78   17.00
   3   8  -1    3.80    5.30
   3   8  -1    2.20    5.30
   3   8  -1   -3.60    2.70
  -3  -8   1   -0.30    3.40
  -3  -8   1    1.50    4.00
  -3  -8   1    7.00    5.80
   2   8  -1   37.20    5.30
   2   8  -1   53.39    9.70
   2   8  -1   33.70    7.70
  -2  -8   1   31.70   10.30
  -2  -8   1   40.40    9.50
  -2  -8   1   46.40    8.30
   1   8  -1  304.07   24.20
   1   8  -1  276.67   25.90
   1   8  -1  276.07   26.40
  -1  -8   1  298.47   27.00
  -1  -8   1  302.77   28.20
  -1  -8   1  304.17   28.30
   0   8  -1  143.29   18.50
   0   8  -1  155.98   18.30
   0   8  -1  194.28   17.50
   0  -8   1  183.48   18.70
   0  -8   1  157.58   20.60
   0  -8   1  148.49   19.10
   0  -8   1  209.68   21.80
  -1   8  -1  137.09   16.20
  -1   8  -1  113.39   15.20
  -1   8  -1  108.09   14.80
   1  -8   1  108.69   16.00
   1  -8   1  112.09   14.50
   1  -8   1  114.29   17.20
   1  -8   1  140.89   16.70
  -2   8  -1   16.40    7.70
  -2   8  -1   -2.80    3.50
  -2   8  -1    8.20    6.00
   2  -8   1   -2.60    5.60
   2  -8   1    6.20    6.90
   2  -8   1   15.10    4.80
   2  -8   1   14.50    8.30
  -3   8  -1   35.80   10.90
  -3   8  -1   48.60    9.80
  -3   8  -1   44.80   10.00
   3  -8   1   45.50   12.20
   3  -8   1   37.90   10.30
   3  -8   1   28.30    9.70
  -4   8  -1   23.40    8.20
  -4   8  -1   22.60    8.00
   4  -8   1   43.70   12.20
   4  -8   1   29.20   10.70
   4  -8   1   27.90   11.50
  -5   8  -1  101.39   16.00
  -5   8  -1   89.09   14.90
   5  -8   1   78.39   16.80
   5  -8   1  122.69   20.10
   5  -8   1   99.19   17.60
  -6   8  -1   26.70    9.70
  -6   8  -1   32.10   11.70
   6  -8   1   19.30   12.20
   6  -8   1   37.50   12.70
   6  -8   1   34.10   11.20
  -7   8  -1    4.70    7.60
  -7   8  -1    9.80    9.50
   7  -8   1    0.90    9.70
   7  -8   1   13.80   11.10
  -8   8  -1    2.40    9.00
  -8   8  -1    2.20    6.80
   8  -8   1   -2.50    8.70
   8  -8   1    6.90    8.00
  -9   8  -1   -1.40    9.80
  -9   8  -1   -8.70    7.10
   9  -8   1    5.70   17.30
   9  -8   1   11.50   14.00
  11   7  -1    0.60   13.30
  11   7  -1   -0.40    8.00
 -11  -7   1    6.40   10.60
 -11  -7   1   -7.40    7.30
  10   7  -1   -1.10    7.00
  10   7  -1   11.60    9.00
 -10  -7   1    3.90   12.80
   9   7  -1  138.09   22.40
   9   7  -1  113.09   19.70
  -9  -7   1  139.49   26.10
   8   7  -1   77.09   15.40
   8   7  -1   84.99   17.10
  -8  -7   1   84.49   18.60
   7   7  -1    6.60    7.20
   7   7  -1   -4.00    3.10
  -7  -7   1    0.10    4.30
  -7  -7   1   -0.10    5.60
   6   7  -1    5.30    5.20
   6   7  -1   -1.20    6.70
  -6  -7   1    6.60    6.10
  -6  -7   1    5.50    9.20
   5   7  -1  326.77   29.60
   5   7  -1  320.47   29.10
  -5  -7   1  310.97   28.10
  -5  -7   1  303.07   35.40
  -5  -7   1  302.87   24.20
   4   7  -1  378.16   33.10
   4   7  -1  395.26   30.20
   4   7  -1  405.76   34.50
  -4  -7   1  355.86   36.60
  -4  -7   1  343.37   33.10
  -4  -7   1  423.46   30.50
   3   7  -1  239.78   23.40
   3   7  -1  207.98   19.70
   3   7  -1  238.98   23.90
  -3  -7   1  202.38   23.50
  -3  -7   1  222.48   19.50
  -3  -7   1  256.37   27.70
   2   7  -1   -0.50    2.00
   2   7  -1    4.50    4.20
   2   7  -1    2.20    3.30
   2   7  -1   -0.50    3.90
  -2  -7   1    0.20    3.20
  -2  -7   1   -3.10    3.40
  -2  -7   1    0.70    4.20
   1   7  -1   96.29   12.40
   1   7  -1   70.09   11.20
   1   7  -1   75.39   10.70
   1   7  -1   79.49    9.30
  -1  -7   1   98.59   13.80
  -1  -7   1  101.49   13.90
  -1  -7   1   72.79   11.10
   0   7  -1  544.35   40.00
   0   7  -1  508.05   40.50
   0   7  -1  482.65   40.80
   0  -7   1  496.85   41.40
   0  -7   1  500.05   41.50
   0  -7   1  522.75   40.00
   0  -7   1  523.15   42.90
  -1   7  -1  601.04   46.90
  -1   7  -1  603.64   46.60
  -1   7  -1  591.34   46.40
   1  -7   1  588.34   45.70
   1  -7   1  547.75   47.80
   1  -7   1  583.04   48.20
   1  -7   1  631.04   47.50
  -2   7  -1   23.40    6.70
  -2   7  -1   26.30    6.20
  -2   7  -1   29.60    7.50
   2  -7   1   13.70    7.40
   2  -7   1   26.90    7.90
   2  -7   1   20.10    5.00
   2  -7   1   18.80    7.10
  -3   7  -1   73.59   11.20
  -3   7  -1   81.89   12.40
   3  -7   1   77.19   14.20
   3  -7   1   93.29   14.70
   3  -7   1   63.89   13.40
  -4   7  -1  507.35   43.00
  -4   7  -1  493.75   41.80
   4  -7   1  507.85   44.80
   4  -7   1  583.04   46.50
   4  -7   1  506.55   46.20
  -5   7  -1  419.26   38.90
  -5   7  -1  466.85   39.10
   5  -7   1  444.66   42.90
   5  -7   1  452.85   42.00
   5  -7   1  470.45   40.70
  -6   7  -1   69.59   12.00
  -6   7  -1   56.79   13.50
   6  -7   1   76.29   16.80
   6  -7   1   44.00   15.20
   6  -7   1   51.19   13.30
  -7   7  -1   12.60    9.80
  -7   7  -1    9.70    8.00
   7  -7   1   13.20    9.70
   7  -7   1   13.70    9.30
   7  -7   1   15.90    8.40
  -8   7  -1  109.49   18.70
  -8   7  -1   52.29   14.00
   8  -7   1   62.99   15.70
   8  -7   1   66.89   17.30
  -9   7  -1   13.00    9.20
  -9   7  -1   12.30    8.00
   9  -7   1   12.20    9.10
   9  -7   1   29.30   16.90
 -10   7  -1    5.80    8.30
 -10   7  -1    1.30    9.50
  10  -7   1   13.10   12.20
  11   6  -1   -0.40   10.60
  11   6  -1   -0.70    7.30
 -11  -6   1   -5.10   10.90
 -11  -6   1   26.20   12.50
  10   6  -1   87.09   17.50
  10   6  -1   76.19   17.80
 -10  -6   1   72.69   18.80
 -10  -6   1   83.29   21.50
   9   6  -1   11.00   10.20
   9   6  -1   14.30    9.90
  -9  -6   1   -6.90    9.30
   8   6  -1   10.60    6.20
   8   6  -1   -3.20    7.80
  -8  -6   1    6.10    9.60
   7   6  -1    3.80    7.00
   7   6  -1    5.60    5.80
  -7  -6   1    2.00    5.00
   6   6  -1   46.40    8.30
   6   6  -1   55.59   11.90
   6   6  -1   70.29   12.00
  -6  -6   1   75.39   11.50
  -6  -6   1   79.89   15.50
   5   6  -1  213.78   17.90
   5   6  -1  262.27   26.30
   5   6  -1  235.98   19.50
   5   6  -1  223.28   25.00
  -5  -6   1  246.08   18.30
  -5  -6   1  236.98   22.30
  -5  -6   1  254.67   29.90
   4   6  -1    4.00    2.60
   4   6  -1   -1.50    4.70
   4   6  -1    4.90    3.80
   4   6  -1    3.40    2.40
  -4  -6   1   -2.40    5.70
  -4  -6   1    2.80    2.10
  -4  -6   1    2.40    4.70
   3   6  -1    4.90    3.70
   3   6  -1   10.20    3.50
   3   6  -1    0.40    3.90
   3   6  -1    4.20    2.20
  -3  -6   1    7.60    4.00
  -3  -6   1    6.20    5.90
  -3  -6   1    4.90    2.80
   2   6  -1   45.50    8.80
   2   6  -1   62.89    6.50
   2   6  -1   41.90    8.10
   2   6  -1   67.09    8.60
  -2  -6   1   42.90    9.70
  -2  -6   1   59.59    8.20
  -2  -6   1   75.09   10.70
   1   6  -1  347.47   28.80
   1   6  -1  354.16   29.30
   1   6  -1  353.06   27.10
  -1  -6   1  359.86   30.40
  -1  -6   1  374.06   31.50
  -1  -6   1  361.36   29.20
   0   6  -1    3.50    3.20
   0   6  -1   -1.30    2.10
   0   6  -1   -2.80    3.50
   0   6  -1    2.00    4.10
   0  -6   1   -1.00    2.70
   0  -6   1    2.60    3.20
   0  -6   1   -0.80    3.60
   0  -6   1   -1.00    3.40
  -1   6  -1  244.98   22.00
  -1   6  -1  249.48   21.50
  -1   6  -1  273.07   21.90
   1  -6   1  204.88   20.20
   1  -6   1  248.48   22.80
   1  -6   1  237.98   22.40
   1  -6   1  240.58   22.10
  -2   6  -1  146.69   15.70
  -2   6  -1  131.49   15.50
   2  -6   1  133.49   12.10
   2  -6   1  125.59   17.10
   2  -6   1  112.69   16.00
   2  -6   1  146.79   17.80
  -3   6  -1   51.49    9.20
  -3   6  -1   36.50    7.90
   3  -6   1   38.00    9.90
   3  -6   1   49.60   10.40
   3  -6   1   71.79   12.20
   3  -6   1   44.90    4.30
  -4   6  -1   29.00    8.10
  -4   6  -1   15.10    6.10
   4  -6   1   21.00    8.40
   4  -6   1   30.00    8.00
   4  -6   1    9.70    7.50
  -5   6  -1   35.50    7.90
  -5   6  -1   38.40    9.70
   5  -6   1   31.60    9.10
   5  -6   1   21.00   10.90
   5  -6   1   38.50   10.00
  -6   6  -1  135.79   19.00
  -6   6  -1  154.68   18.70
   6  -6   1  185.18   24.40
   6  -6   1  157.68   21.80
   6  -6   1  125.89   23.20
  -7   6  -1    9.10    6.30
  -7   6  -1   -3.60    5.10
   7  -6   1    2.90    7.40
   7  -6   1   -6.20    3.40
   7  -6   1  -12.90    7.80
  -8   6  -1    5.30    8.90
  -8   6  -1    8.80    6.30
   8  -6   1    1.60    7.30
   8  -6   1   -6.10    7.70
   8  -6   1   -0.10    8.10
  -9   6  -1    3.00    8.80
  -9   6  -1   20.20    9.20
   9  -6   1   23.10   11.70
   9  -6   1   16.40   15.10
 -10   6  -1    8.60    8.60
 -10   6  -1   37.70   11.40
  10  -6   1   16.40   16.70
  12   5  -1   16.60   12.50
  12   5  -1   12.70   10.10
 -12  -5   1   -6.70   14.00
 -12  -5   1    3.10    9.40
  11   5  -1   -5.10    9.90
  11   5  -1   -5.30    7.30
 -11  -5   1    6.60   11.70
 -11  -5   1    4.40    8.90
  10   5  -1    5.30   10.80
  10   5  -1    4.20   10.00
 -10  -5   1    6.20    8.80
 -10  -5   1   -4.50    9.70
   9   5  -1   61.59   13.90
   9   5  -1   42.30   13.40
  -9  -5   1   44.40   12.60
  -9  -5   1   32.00   13.80
   8   5  -1    4.60    4.80
   8   5  -1    8.20    6.20
   8   5  -1    5.20    7.60
  -8  -5   1    4.00    9.80
   7   5  -1   74.79   12.80
   7   5  -1   74.59   13.80
   7   5  -1   82.19   14.60
  -7  -5   1   90.69   12.70
  -7  -5   1   71.49   16.60
   6   5  -1   18.80    6.60
   6   5  -1   22.60    6.90
   6   5  -1   37.20    9.70
  -6  -5   1   36.40    4.50
  -6  -5   1   61.79   13.10
  -6  -5   1   39.00    4.80
  -6  -5   1   49.30    8.70
   5   5  -1   34.80    8.20
   5   5  -1   14.40    4.70
   5   5  -1   16.20    6.90
  -5  -5   1   20.90    8.20
  -5  -5   1   25.80    3.70
  -5  -5   1   24.20    6.50
  -5  -5   1   32.30    3.80
   4   5  -1  128.19   11.20
   4   5  -1  136.79   12.20
   4   5  -1  127.09   16.10
   4   5  -1  154.58   17.00
  -4  -5   1  121.39   18.30
  -4  -5   1  155.38   16.00
  -4  -5   1  148.09   11.50
   3   5  -1  910.11   62.99
   3   5  -1  830.92   59.59
   3   5  -1  749.92   59.79
   3   5  -1  837.82   62.89
  -3  -5   1  898.41   62.89
  -3  -5   1  861.51   59.99
  -3  -5   1  830.12   65.69
   2   5  -1    4.60    2.70
   2   5  -1   -0.80    1.60
   2   5  -1    0.10    2.30
   2   5  -1    1.40    1.80
  -2  -5   1   -0.80    2.50
  -2  -5   1    1.60    4.60
  -2  -5   1    1.20    1.90
   1   5  -1  286.27   23.20
   1   5  -1  265.07   22.60
   1   5  -1  283.57   21.40
   1   5  -1  258.97   23.00
  -1  -5   1  293.37   23.10
  -1  -5   1  293.97   24.20
  -1  -5   1  289.57   25.20
   0   5  -1  337.87   27.60
   0   5  -1  344.17   27.90
   0   5  -1  321.77   27.80
   0   5  -1  357.46   27.30
   0  -5   1  342.07   27.10
   0  -5   1  369.86   29.40
   0  -5   1  339.27   28.40
   0  -5   1  381.36   28.60
  -1   5  -1  880.11   63.69
  -1   5  -1  851.51   63.29
  -1   5  -1  889.21   63.09
  -1   5  -1  792.82   63.59
   1  -5   1  863.81   64.49
   1  -5   1  819.82   62.39
   1  -5   1  878.31   63.99
   1  -5   1  901.61   64.59
  -2   5  -1  146.59   15.10
  -2   5  -1  146.69   14.60
   2  -5   1  125.19   15.60
   2  -5   1  138.99   16.20
   2  -5   1  130.49   16.40
   2  -5   1  121.29   11.20
  -3   5  -1   27.30    6.20
  -3   5  -1   30.60    7.20
   3  -5   1   35.50    9.10
   3  -5   1   40.20    8.40
   3  -5   1   26.90    2.60
   3  -5   1   35.90    7.40
   3  -5   1   25.20    2.90
  -4   5  -1  223.18   23.90
  -4   5  -1  253.27   21.80
   4  -5   1  257.87   23.50
   4  -5   1  258.17   26.90
   4  -5   1  213.88   26.60
  -5   5  -1  125.19   17.70
  -5   5  -1  176.88   18.80
   5  -5   1  202.68   22.60
   5  -5   1  167.18   20.50
   5  -5   1  163.08   23.10
  -6   5  -1   -5.00    3.80
  -6   5  -1    4.40    6.30
   6  -5   1    4.70    5.60
   6  -5   1    4.40    4.90
   6  -5   1   10.80   10.60
  -7   5  -1    6.30    5.70
  -7   5  -1  -12.40    5.40
   7  -5   1    4.30    6.70
   7  -5   1    2.10    5.70
   7  -5   1   12.30    8.70
  -8   5  -1  127.29   18.00
  -8   5  -1  131.79   19.50
   8  -5   1   96.09   17.40
   8  -5   1  119.59   23.60
   8  -5   1  135.39   22.30
  -9   5  -1   47.00   12.40
  -9   5  -1   54.29   13.70
   9  -5   1   13.80   10.70
   9  -5   1   26.60   11.50
 -10   5  -1   19.40   11.60
 -10   5  -1   12.00    9.10
  10  -5   1   20.70   15.70
 -11   5  -1   11.40    9.60
 -11   5  -1    6.50   10.70
  11  -5   1    5.00   16.20
  12   4  -1   -6.80    7.70
  12   4  -1  -10.40   11.60
 -12  -4   1   -6.70    8.20
 -12  -4   1   -3.60   10.40
 -12  -4   1    8.10   13.20
  11   4  -1   -1.80    6.30
  11   4  -1   -0.30   11.00
 -11  -4   1   -0.30    8.30
 -11  -4   1    5.30   12.40
  10   4  -1   -0.40    6.60
  10   4  -1    7.90   10.90
 -10  -4   1   14.00    9.40
 -10  -4   1    0.30    7.70
   9   4  -1   18.40   10.10
   9   4  -1   -7.10    4.30
   9   4  -1    1.40    9.10
  -9  -4   1    3.10    9.20
  -9  -4   1   29.20   10.40
   8   4  -1   71.89   13.40
   8   4  -1   48.50   12.10
   8   4  -1   30.10    9.80
  -8  -4   1   53.29   15.00
  -8  -4   1   32.60   10.60
   7   4  -1    0.90    6.20
   7   4  -1    1.10    4.30
   7   4  -1   10.00    6.90
  -7  -4   1   -3.40    6.20
  -7  -4   1    8.70    4.80
  -7  -4   1    3.20    3.60
   6   4  -1   39.70    8.60
   6   4  -1   30.20    8.20
   6   4  -1   42.50    9.80
  -6  -4   1   42.80    5.50
  -6  -4   1   44.40    5.50
  -6  -4   1   39.40   10.50
  -6  -4   1   38.40    7.70
   5   4  -1    6.50    4.80
   5   4  -1    3.10    3.80
   5   4  -1   12.00    4.70
  -5  -4   1    6.70    2.00
  -5  -4   1    4.60    2.00
  -5  -4   1   15.80    4.70
  -5  -4   1   13.10    5.90
   4   4  -1    7.30    3.30
   4   4  -1    8.70    4.10
   4   4  -1    7.70    4.90
  -4  -4   1    6.60    5.20
  -4  -4   1    3.50    3.70
  -4  -4   1    9.80    2.20
  -4  -4   1    7.20    1.70
   3   4  -1  110.79   12.40
   3   4  -1   94.29   11.80
   3   4  -1   85.39    7.80
   3   4  -1   92.29    8.60
  -3  -4   1   91.89    7.90
  -3  -4   1   94.39   14.20
  -3  -4   1  100.99   11.20
   2   4  -1   73.59    7.60
   2   4  -1   76.39    9.30
   2   4  -1   77.19    6.70
   2   4  -1   93.19    9.70
  -2  -4   1   70.09    9.10
  -2  -4   1   66.79    7.20
  -2  -4   1   47.40    9.40
   1   4  -1   12.60    3.60
   1   4  -1    5.90    2.10
   1   4  -1    9.30    3.00
   1   4  -1    6.70    2.30
  -1  -4   1    5.20    2.00
  -1  -4   1   14.60    4.80
  -1  -4   1    7.50    3.20
   0   4  -1   38.00    5.60
   0   4  -1   40.80    6.00
   0   4  -1   38.20    5.90
   0   4  -1   28.60    5.10
   0  -4   1   44.10    6.70
   0  -4   1   44.30    6.30
   0  -4   1   42.30    5.60
   0  -4   1   35.60    6.40
  -1   4  -1  153.38   15.00
  -1   4  -1  164.08   14.60
  -1   4  -1  167.58   14.30
  -1   4  -1  153.98   15.30
   1  -4   1  170.88   15.60
   1  -4   1  176.78   15.70
   1  -4   1  159.28   14.00
   1  -4   1  192.38   16.20
  -2   4  -1   12.10    3.80
  -2   4  -1    8.90    3.00
  -2   4  -1    4.80    4.10
   2  -4   1   17.00    4.80
   2  -4   1   10.70    2.40
   2  -4   1   13.50    4.50
   2  -4   1    8.00    4.10
  -3   4  -1   41.10    6.40
  -3   4  -1   55.19    8.10
   3  -4   1   31.30    7.40
   3  -4   1   11.80    6.70
   3  -4   1   35.60    8.00
  -4   4  -1   27.80    6.50
  -4   4  -1   10.60    3.80
   4  -4   1   14.40    6.00
   4  -4   1   20.40    6.70
   4  -4   1   17.40    7.70
  -5   4  -1   44.50    8.80
  -5   4  -1   51.19    9.60
   5  -4   1   48.50   10.00
   5  -4   1   58.69   12.90
   5  -4   1   60.79   10.90
  -6   4  -1   74.99   11.00
  -6   4  -1   57.19   11.60
   6  -4   1   74.29   15.60
   6  -4   1   42.00   10.00
   6  -4   1   52.19   11.30
  -7   4  -1    4.20    4.60
  -7   4  -1    8.10    5.80
   7  -4   1    5.80    6.80
   7  -4   1   13.70    7.50
   7  -4   1   13.90    8.50
  -8   4  -1    8.30    7.50
  -8   4  -1    8.70    7.30
   8  -4   1   29.40   11.30
   8  -4   1   -4.30    8.40
   8  -4   1    8.70    6.30
  -9   4  -1   39.70   11.90
  -9   4  -1   23.50   10.70
   9  -4   1   28.30   10.90
   9  -4   1    3.40    7.70
   9  -4   1   34.10   13.90
 -10   4  -1   13.60   10.80
 -10   4  -1   43.90   13.90
  10  -4   1   26.20   13.80
 -11   4  -1    0.50    8.40
 -11   4  -1   -7.30    6.80
  11  -4   1   12.80   11.70
  12   3  -1    5.70   14.00
  12   3  -1    7.60   14.60
 -12  -3   1   -0.30    8.80
 -12  -3   1    5.30   13.00
  11   3  -1   35.60   13.10
  11   3  -1   19.80   15.30
  11   3  -1   33.40   15.00
 -11  -3   1   39.70   13.30
 -11  -3   1   44.10   14.20
 -11  -3   1   53.69   17.50
  10   3  -1    7.40   11.50
  10   3  -1    2.80    7.70
  10   3  -1    2.10    9.30
 -10  -3   1    3.80    9.60
 -10  -3   1   15.80   12.20
   9   3  -1   18.30   10.00
   9   3  -1   16.50    8.10
   9   3  -1   -4.10    6.50
  -9  -3   1   -6.20    7.30
  -9  -3   1   17.90    9.80
   8   3  -1   19.10    9.30
   8   3  -1   -5.30    5.90
   8   3  -1    5.00    8.00
  -8  -3   1    7.80    8.70
  -8  -3   1   -2.70    5.60
   7   3  -1   -2.70    2.40
   7   3  -1   19.60    7.60
   7   3  -1   11.10    7.40
   7   3  -1   22.60    7.80
  -7  -3   1   -4.30    4.10
  -7  -3   1    9.30    4.40
  -7  -3   1   15.30    6.40
  -7  -3   1    8.70    4.00
  -7  -3   1   -0.30    6.20
   6   3  -1   62.39   11.40
   6   3  -1   87.79   12.80
   6   3  -1   72.39   12.60
  -6  -3   1   74.79    8.80
  -6  -3   1   71.99   13.30
  -6  -3   1   85.69   10.70
  -6  -3   1   84.39    9.10
   5   3  -1   40.40    8.80
   5   3  -1   52.39    9.70
   5   3  -1   40.10    8.00
  -5  -3   1   47.70   10.40
  -5  -3   1   47.20    5.60
  -5  -3   1   42.40    6.90
  -5  -3   1   43.70    5.50
   4   3  -1  205.38   19.30
   4   3  -1  212.98   19.00
   4   3  -1  190.58   17.80
  -4  -3   1  204.28   22.80
  -4  -3   1  224.38   15.60
  -4  -3   1  196.78   17.10
  -4  -3   1  193.48   15.40
   3   3  -1  104.49   11.90
   3   3  -1  111.29    9.80
   3   3  -1   97.79    7.90
   3   3  -1  117.09   12.60
  -3  -3   1  110.59   10.10
  -3  -3   1   93.79   13.40
  -3  -3   1   96.39    8.00
  -3  -3   1  101.69    7.90
   2   3  -1  278.87   19.90
   2   3  -1  250.17   21.70
   2   3  -1  274.57   21.70
   2   3  -1  272.87   20.40
  -2  -3   1  239.98   23.10
  -2  -3   1  269.37   21.40
  -2  -3   1  281.77   19.80
   1   3  -1  778.72   52.89
   1   3  -1  760.52   53.39
   1   3  -1  748.43   54.19
   1   3  -1  740.33   53.99
  -1  -3   1  750.52   53.39
  -1  -3   1  738.13   54.39
  -1  -3   1  714.83   55.59
   0   3  -1   53.09    6.40
   0   3  -1   49.70    6.00
   0   3  -1   52.49    6.20
   0   3  -1   58.69    6.50
   0  -3   1   54.19    6.50
   0  -3   1   49.30    7.10
   0  -3   1   60.69    6.30
   0  -3   1   55.79    7.10
  -1   3  -1  100.49   10.70
  -1   3  -1  106.89    9.10
  -1   3  -1   95.99    9.90
   1  -3   1  106.29   10.10
   1  -3   1   89.89   10.50
   1  -3   1   91.69    8.60
   1  -3   1  105.89   11.10
  -2   3  -1  215.48   16.50
  -2   3  -1  165.08   14.80
  -2   3  -1  201.58   17.70
  -2   3  -1  216.08   17.20
   2  -3   1  201.78   18.30
   2  -3   1  215.88   17.60
   2  -3   1  206.68   18.00
   2  -3   1  216.18   14.90
  -3   3  -1  218.58   18.40
  -3   3  -1  207.38   15.80
  -3   3  -1  249.38   20.30
  -3   3  -1  214.38   19.10
   3  -3   1  222.38   15.80
   3  -3   1  231.68   20.30
   3  -3   1  249.18   21.90
   3  -3   1  240.88   19.80
  -4   3  -1  185.58   15.90
  -4   3  -1  162.98   12.40
  -4   3  -1  149.69   16.70
   4  -3   1  171.38   18.80
   4  -3   1  164.88   17.60
   4  -3   1  184.58   20.90
  -5   3  -1  130.29   14.10
  -5   3  -1  104.29   14.30
  -5   3  -1  101.79    9.20
   5  -3   1  126.39   14.70
   5  -3   1  118.49   17.30
   5  -3   1  137.99   16.50
  -6   3  -1   40.50    9.40
  -6   3  -1   50.79    8.90
  -6   3  -1   38.30    5.30
   6  -3   1   37.70    8.40
   6  -3   1   29.10    8.10
   6  -3   1   29.40    9.60
  -7   3  -1   13.40    6.80
  -7   3  -1   10.20    5.90
   7  -3   1    9.90    7.20
   7  -3   1    8.70    6.50
   7  -3   1   13.70    7.00
  -8   3  -1    5.00    5.60
  -8   3  -1   -9.70    5.20
   8  -3   1   -3.40    5.10
   8  -3   1    2.10    6.00
   8  -3   1    3.70    7.60
  -9   3  -1   53.29   12.60
  -9   3  -1   47.20   11.10
   9  -3   1   40.60   15.80
   9  -3   1   52.39   12.50
   9  -3   1    9.50    6.70
 -10   3  -1   -2.80    5.80
 -10   3  -1    0.10    5.90
  10  -3   1   13.30   13.30
  10  -3   1   13.10   12.20
 -11   3  -1    0.80    9.50
 -11   3  -1   15.00   11.80
  11  -3   1  -15.90   11.70
 -12   3  -1    9.20    8.80
 -12   3  -1   -8.40   10.70
  12  -3   1   35.10   20.30
  12   2  -1   -7.60   15.70
  12   2  -1   10.40   13.90
  12   2  -1   -1.50   11.80
 -12  -2   1    7.00   13.30
 -12  -2   1   -6.10   11.40
  11   2  -1    2.00    7.50
  11   2  -1   -5.50    7.00
  11   2  -1    4.30   10.00
 -11  -2   1   -1.10    8.00
 -11  -2   1   -1.10    7.50
  10   2  -1  190.78   24.70
  10   2  -1  158.38   26.30
  10   2  -1  128.39   22.10
 -10  -2   1  208.68   28.00
 -10  -2   1  148.69   24.00
 -10  -2   1  181.78   25.90
   9   2  -1  318.97   35.60
   9   2  -1  380.56   37.40
   9   2  -1  286.97   35.00
  -9  -2   1  343.17   36.90
  -9  -2   1  283.17   35.00
   8   2  -1   51.49   13.00
   8   2  -1   73.19   10.90
   8   2  -1   74.69   13.50
   8   2  -1   68.59   14.10
  -8  -2   1   85.69   15.10
  -8  -2   1   52.69   12.70
  -8  -2   1   72.59   10.90
   7   2  -1   -3.40    2.70
   7   2  -1    4.70    3.70
   7   2  -1   -1.10    5.90
   7   2  -1    2.70    6.00
   7   2  -1    2.90    7.00
  -7  -2   1    0.80    3.80
  -7  -2   1   -1.70    5.20
  -7  -2   1    0.80    3.30
  -7  -2   1    0.20    3.40
  -7  -2   1   -3.70    5.70
   6   2  -1  481.75   44.60
   6   2  -1  558.64   45.90
   6   2  -1  592.04   42.40
   6   2  -1  590.94   46.20
  -6  -2   1  556.74   46.60
  -6  -2   1  541.15   42.20
  -6  -2   1  584.64   42.40
  -6  -2   1  566.94   47.10
  -6  -2   1  551.54   42.20
   5   2  -1   64.49    7.90
   5   2  -1  100.59   12.80
   5   2  -1   65.89   10.60
   5   2  -1   76.69   11.20
  -5  -2   1   85.29    8.60
  -5  -2   1   55.99   11.10
  -5  -2   1   65.69    8.50
  -5  -2   1   81.89    8.70
   4   2  -1   41.60    7.10
   4   2  -1   45.40    7.60
   4   2  -1   30.40    4.20
   4   2  -1   32.70    7.00
  -4  -2   1   32.90    7.20
  -4  -2   1   44.00    5.00
  -4  -2   1   27.30    4.20
  -4  -2   1   38.50    5.60
   3   2  -1  428.36   32.90
   3   2  -1  477.05   34.00
   3   2  -1  428.86   33.50
  -3  -2   1  397.06   31.80
  -3  -2   1  433.96   30.90
  -3  -2   1  441.66   30.90
  -3  -2   1  440.56   35.10
   2   2  -1  420.26   31.40
   2   2  -1  415.86   32.10
   2   2  -1  427.06   29.80
   2   2  -1  421.26   32.30
  -2  -2   1  420.56   29.80
  -2  -2   1  440.36   29.90
  -2  -2   1  403.36   33.50
  -2  -2   1  454.45   31.40
   1   2  -1  778.62   53.19
   1   2  -1  778.92   54.29
   1   2  -1  678.93   53.49
   1   2  -1  790.82   54.39
  -1  -2   1  782.02   53.19
  -1  -2   1  765.52   55.49
  -1  -2   1  753.22   54.09
   0   2  -1 1051.09   75.29
   0   2  -1 1100.09   75.29
   0   2  -1 1048.90   75.19
   0   2  -1 1037.90   75.39
   0  -2   1 1103.29   75.29
   0  -2   1 1113.89   75.59
   0  -2   1 1039.60   75.89
   0  -2   1 1077.59   75.79
  -1   2  -1   45.10    6.00
  -1   2  -1   51.19    5.90
  -1   2  -1   60.89    6.30
  -1   2  -1   53.39    5.60
   1  -2   1   58.69    6.80
   1  -2   1   55.79    6.70
   1  -2   1   54.59    6.50
   1  -2   1   55.49    5.00
  -2   2  -1    1.30    0.70
  -2   2  -1    0.80    1.80
  -2   2  -1   -0.80    2.00
  -2   2  -1   -0.40    1.40
   2  -2   1    1.30    1.70
   2  -2   1    0.70    0.70
   2  -2   1    3.60    3.20
   2  -2   1   -1.00    1.60
  -3   2  -1  106.29   11.10
  -3   2  -1  108.59    8.50
  -3   2  -1  112.39   12.20
   3  -2   1  182.28   14.70
   3  -2   1  108.39   11.90
   3  -2   1   96.19   11.70
   3  -2   1   98.69    8.60
  -4   2  -1  488.05   40.10
  -4   2  -1  524.65   39.20
  -4   2  -1  470.35   37.10
  -4   2  -1  523.45   39.70
   4  -2   1  492.05   40.10
   4  -2   1  517.45   41.80
   4  -2   1  520.75   36.90
   4  -2   1  561.14   39.80
  -5   2  -1  107.59   13.00
  -5   2  -1  103.29   13.40
  -5   2  -1   92.09   10.30
   5  -2   1   96.99   15.10
   5  -2   1  105.79   13.10
   5  -2   1  100.89    9.60
   5  -2   1  109.89   13.80
   5  -2   1  105.29   13.50
  -6   2  -1    2.60    3.70
  -6   2  -1    2.70    4.10
  -6   2  -1    5.00    3.00
   6  -2   1    0.10    3.10
   6  -2   1   -1.70    2.40
   6  -2   1    9.60    6.10
   6  -2   1   -1.00    3.70
  -7   2  -1   45.10    7.70
  -7   2  -1   51.49   10.60
  -7   2  -1   44.00    9.60
   7  -2   1   46.20   10.80
   7  -2   1   53.69   10.40
   7  -2   1   48.10   10.60
   7  -2   1   60.89   14.20
  -8   2  -1   30.50    8.50
  -8   2  -1   31.50    8.90
   8  -2   1   28.10   10.50
   8  -2   1   31.40    8.80
   8  -2   1   16.70    7.20
   8  -2   1   13.40    6.10
  -9   2  -1   13.40    8.60
  -9   2  -1    5.50    6.10
   9  -2   1   12.40    9.00
   9  -2   1    7.30    8.80
   9  -2   1   18.20    8.40
   9  -2   1   17.90    7.40
 -10   2  -1    0.20    6.50
 -10   2  -1    8.70    7.10
  10  -2   1   13.20   10.40
  10  -2   1   -5.60    8.60
  10  -2   1    1.50    6.80
 -11   2  -1   -8.80    8.20
 -11   2  -1    9.80    9.80
  11  -2   1   -2.80    8.10
  11  -2   1   12.30   11.30
 -12   2  -1   -4.60    6.50
 -12   2  -1  -12.00   10.60
  12  -2   1   -8.50    9.50
  12   1  -1   15.90   13.40
  12   1  -1   39.10   19.50
 -12  -1   1   27.60   14.90
 -12  -1   1   23.10   15.60
  11   1  -1   24.00   14.20
  11   1  -1   21.90   10.90
 -11  -1   1   52.29   16.10
 -11  -1   1   44.80   13.90
  10   1  -1    3.90    9.40
  10   1  -1    1.30    6.50
  10   1  -1   -1.60   11.30
 -10  -1   1   -0.60    6.10
 -10  -1   1   -8.70    7.50
 -10  -1   1    0.40    6.80
   9   1  -1  103.59   18.80
   9   1  -1   89.59   16.60
   9   1  -1   74.59   14.90
  -9  -1   1   57.69   15.00
  -9  -1   1   97.39   16.70
  -9  -1   1   85.39   15.90
   8   1  -1  177.98   23.70
   8   1  -1  189.28   20.50
   8   1  -1  183.78   25.90
   8   1  -1  201.88   24.30
  -8  -1   1  204.38   24.30
  -8  -1   1  159.48   23.30
  -8  -1   1  187.98   20.50
  -8  -1   1  209.38   25.00
   7   1  -1  347.97   30.40
   7   1  -1  319.17   26.60
   7   1  -1  298.57   33.30
   7   1  -1  308.77   24.80
   7   1  -1  284.17   30.70
  -7  -1   1  298.27   25.50
  -7  -1   1  325.17   27.20
  -7  -1   1  278.87   28.90
  -7  -1   1  300.37   32.60
   6   1  -1    1.10    3.10
   6   1  -1    3.60    3.70
   6   1  -1    6.70    4.50
   6   1  -1   -4.70    5.50
   6   1  -1    3.50    2.80
  -6  -1   1    1.00    3.60
  -6  -1   1   10.40    4.50
  -6  -1   1   -2.40    3.90
  -6  -1   1    4.50    3.40
   5   1  -1    4.80    3.60
   5   1  -1    1.70    2.50
   5   1  -1    6.20    5.60
   5   1  -1    1.50    3.00
   5   1  -1    7.50    2.60
  -5  -1   1    3.20    3.00
  -5  -1   1    4.00    4.10
  -5  -1   1    8.80    4.70
  -5  -1   1    4.10    2.50
   4   1  -1  555.84   46.40
   4   1  -1  594.44   43.50
   4   1  -1  616.74   44.30
   4   1  -1  651.73   46.70
   4   1  -1  584.14   46.10
  -4  -1   1  632.14   44.40
  -4  -1   1  590.44   47.10
  -4  -1   1  621.84   44.00
  -4  -1   1  593.24   47.00
   3   1  -1  325.57   24.00
   3   1  -1  332.97   25.90
   3   1  -1  310.17   25.90
   3   1  -1  334.57   26.00
   3   1  -1  316.17   23.50
  -3  -1   1  350.36   24.20
  -3  -1   1  313.87   26.40
  -3  -1   1  313.27   23.90
   2   1  -1 1990.80  135.29
   2   1  -1 1919.91  137.09
   2   1  -1 1910.61  137.09
   2   1  -1 1973.90  136.99
  -2  -1   1 1950.50  135.59
  -2  -1   1 1911.61  137.89
  -2  -1   1 1875.31  135.29
  -2  -1   1 2080.39  135.39
   1   1  -1  109.29    9.20
   1   1  -1  103.79    9.30
   1   1  -1  122.09    9.50
   1   1  -1  115.29    8.70
  -1  -1   1  133.89   10.40
  -1  -1   1  105.49    8.60
   0   1  -1 1680.83  112.49
   0   1  -1 1574.64  112.49
   0   1  -1 1626.84  112.39
   0   1  -1 1597.54  112.39
   0  -1   1 1572.74  112.89
   0  -1   1 1622.04  112.29
   0  -1   1 1633.34  112.59
   0  -1   1 1598.64  112.49
   0  -1   1 1674.73  112.49
  -1   1  -1  977.60   70.79
  -1   1  -1 1003.30   69.79
  -1   1  -1  930.31   69.69
  -1   1  -1 1063.49   70.29
  -1   1  -1 1031.60   70.69
   1  -1   1 1056.19   69.79
   1  -1   1  998.90   70.69
   1  -1   1  974.10   70.89
   1  -1   1 1005.30   69.79
   1  -1   1  975.80   70.49
  -2   1  -1 3150.88  224.68
  -2   1  -1 3215.58  223.88
  -2   1  -1 3148.39  224.18
  -2   1  -1 3304.77  223.28
   2  -1   1 3261.57  224.48
   2  -1   1 3312.37  223.38
   2  -1   1 3115.09  224.68
   2  -1   1 3294.47  225.58
  -3   1  -1    4.80    2.50
  -3   1  -1    7.80    3.00
  -3   1  -1    2.60    2.10
   3  -1   1    6.70    3.00
   3  -1   1    1.20    1.20
   3  -1   1    3.00    2.80
   3  -1   1    1.40    2.50
   3  -1   1    0.40    1.80
  -4   1  -1  487.75   36.80
  -4   1  -1  454.75   36.80
  -4   1  -1  483.25   36.70
  -4   1  -1  451.05   35.70
   4  -1   1  507.55   38.80
   4  -1   1  456.75   35.10
   4  -1   1  477.85   36.60
   4  -1   1  501.95   37.20
   4  -1   1  470.35   36.50
  -5   1  -1 1898.41  139.89
  -5   1  -1 1960.70  141.19
  -5   1  -1 2002.20  141.49
  -5   1  -1 1992.00  141.09
   5  -1   1 2051.49  141.39
   5  -1   1 1987.10  143.39
   5  -1   1 1953.30  140.89
   5  -1   1 2039.60  139.29
   5  -1   1 1887.01  140.39
  -6   1  -1  139.09   16.80
  -6   1  -1  151.88   15.90
  -6   1  -1  145.59   17.40
   6  -1   1  165.58   17.70
   6  -1   1  131.19   16.40
   6  -1   1  174.88   20.90
   6  -1   1  138.79   13.80
   6  -1   1  105.69   15.20
  -7   1  -1    7.80    4.70
  -7   1  -1   -1.40    4.80
  -7   1  -1   21.50    7.80
   7  -1   1    9.60    6.30
   7  -1   1    7.90    5.20
   7  -1   1   11.50    5.70
   7  -1   1   10.00    6.70
  -8   1  -1  134.59   18.20
  -8   1  -1  110.19   16.40
  -8   1  -1  114.29   15.20
   8  -1   1  110.69   15.20
   8  -1   1  124.59   20.30
   8  -1   1   95.79   15.50
   8  -1   1  119.29   17.30
  -9   1  -1  122.39   18.10
  -9   1  -1   71.79   13.50
   9  -1   1   56.39   14.10
   9  -1   1   80.79   14.70
   9  -1   1   76.19   12.70
   9  -1   1   64.39   17.70
 -10   1  -1   32.60   12.80
 -10   1  -1   33.70   10.60
  10  -1   1   26.80   14.80
  10  -1   1   34.50   11.20
  10  -1   1    7.30    7.20
 -11   1  -1  -10.30    4.60
 -11   1  -1   36.80   11.10
  11  -1   1    2.80    7.30
  11  -1   1    9.30   15.10
 -12   1  -1   14.20    9.70
 -12   1  -1   41.50   14.10
  12  -1   1   20.40   12.20
  12  -1   1   37.10   18.90
  12   0  -1    3.80   13.50
  12   0  -1   18.70   19.10
 -12   0   1   -7.80    6.60
 -12   0   1    7.70   12.70
  11   0  -1   20.60    9.80
  11   0  -1   23.20   13.70
 -11   0   1    9.00   11.30
 -11   0   1   24.20   10.40
  10   0  -1    5.00   11.20
  10   0  -1   -4.20    6.50
 -10   0   1    7.70    9.10
 -10   0   1   -2.60    5.60
   9   0  -1   12.40    8.00
   9   0  -1   -2.50    4.50
   9   0  -1    7.80    8.30
  -9   0   1   13.80    6.30
  -9   0   1    1.00    5.50
  -9   0   1    4.50    8.70
   8   0  -1   -0.40    6.80
   8   0  -1    4.50    4.50
   8   0  -1   -4.80    8.00
   8   0  -1    0.30    4.60
  -8   0   1    3.80    5.20
  -8   0   1    3.60    6.30
  -8   0   1    1.80    6.50
   7   0  -1    1.30    3.30
   7   0  -1    1.70    3.90
   7   0  -1    0.80    4.20
   7   0  -1    1.60    3.50
   7   0  -1    7.10    6.50
  -7   0   1    6.70    5.40
  -7   0   1    2.90    4.70
  -7   0   1    0.40    5.00
   6   0  -1  159.38   20.00
   6   0  -1  181.58   21.10
   6   0  -1  173.48   16.30
   6   0  -1  201.08   17.90
   6   0  -1  170.08   22.80
  -6   0   1  214.38   19.80
  -6   0   1  223.78   23.40
  -6   0   1  190.88   19.50
  -6   0   1  184.78   20.90
   5   0  -1   44.50    8.40
   5   0  -1   51.39    7.50
   5   0  -1   52.89    7.00
   5   0  -1   45.10    8.80
   5   0  -1   35.80    9.70
  -5   0   1   53.19    9.50
  -5   0   1   43.60    7.20
  -5   0   1   34.80    7.70
   4   0  -1   69.79    9.90
   4   0  -1   84.49   11.80
   4   0  -1   74.29   10.70
   4   0  -1   93.39    8.10
   4   0  -1   83.89    9.40
  -4   0   1   82.39    9.50
  -4   0   1   73.79   10.00
  -4   0   1   67.49   10.40
   3   0  -1    8.30    3.10
   3   0  -1   19.10    3.50
   3   0  -1   10.60    3.30
   3   0  -1   13.80    2.70
   3   0  -1   20.90    5.30
  -3   0   1   16.70    4.40
  -3   0   1   10.10    2.90
  -3   0   1   18.00    4.10
   2   0  -1   48.80    5.70
   2   0  -1   38.40    5.60
   2   0  -1   43.50    4.80
   2   0  -1   45.60    4.00
   2   0  -1   47.10    6.60
  -2   0   1   45.70    4.90
  -2   0   1   37.70    3.70
  -2   0   1   40.80    5.50
  -2   0   1   53.29    6.50
   1   0  -1  708.13   52.49
   1   0  -1  768.52   52.99
   1   0  -1  734.43   52.69
   1   0  -1  745.13   52.09
  -1   0   1  781.72   52.09
  -1   0   1  720.93   52.69
  -1   0   1  740.63   52.99
   0   0  -1   65.49    4.50
   0   0  -1   56.99    4.80
   0   0  -1   56.99    4.40
   0   0  -1   57.39    4.50
   0   0  -1   61.49    4.50
   0   0   1   59.79    4.50
   0   0   1   60.39    4.50
   0   0   1   60.69    4.60
   0   0   1   55.09    4.40
   0   0   1   54.29    4.80
   0   0   1   40.60    4.60
  -1   0  -1  981.90   69.79
  -1   0  -1 1099.59   69.69
  -1   0  -1  926.81   69.19
  -1   0  -1  968.70   69.89
  -1   0  -1  986.70   69.29
  -1   0  -1  978.90   69.29
  -1   0  -1  992.90   69.89
  -1   0  -1 1010.50   69.19
   1   0   1  965.20   69.89
   1   0   1  956.10   69.19
   1   0   1 1093.59   69.79
   1   0   1 1019.10   69.39
   1   0   1  964.90   69.89
   1   0   1 1026.90   69.79
   1   0   1  990.00   69.29
  -2   0  -1   83.09    6.80
  -2   0  -1   72.99    6.80
  -2   0  -1   69.69    6.80
   2   0   1   77.69    6.70
   2   0   1   68.09    7.20
   2   0   1   65.89    6.70
   2   0   1   76.09    6.70
   2   0   1   73.49    7.00
   2   0   1   73.19    8.30
  -3   0  -1  523.05   40.50
  -3   0  -1  544.55   40.90
  -3   0  -1  517.95   40.30
   3   0   1  538.95   40.50
   3   0   1  524.55   40.40
   3   0   1  555.64   40.30
   3   0   1  578.34   40.60
   3   0   1  615.34   42.20
   3   0   1  554.34   40.60
  -4   0  -1  656.23   51.69
  -4   0  -1  698.23   51.79
  -4   0  -1  683.13   52.29
  -4   0  -1  684.63   52.19
   4   0   1  694.73   53.29
   4   0   1  735.03   51.99
   4   0   1  699.13   51.69
   4   0   1  715.63   51.49
   4   0   1  738.63   51.99
   4   0   1  686.63   51.89
  -5   0  -1  596.04   49.20
  -5   0  -1  678.73   49.40
  -5   0  -1  674.13   50.09
  -5   0  -1  727.53   49.99
   5   0   1  621.64   50.99
   5   0   1  670.53   49.20
   5   0   1  607.04   48.40
   5   0   1  585.14   48.30
   5   0   1  644.64   49.40
   5   0   1  687.83   49.40
  -6   0  -1  466.65   39.10
  -6   0  -1  523.45   38.80
  -6   0  -1  440.76   38.00
   6   0   1  478.75   37.50
   6   0   1  475.75   37.40
   6   0   1  443.96   37.80
   6   0   1  478.35   40.30
   6   0   1  469.15   37.70
   6   0   1  461.15   38.60
  -7   0  -1   48.00   10.50
  -7   0  -1   90.59   12.90
  -7   0  -1   97.19   14.80
   7   0   1   87.89   13.40
   7   0   1   50.99   12.10
   7   0   1   60.69   10.20
   7   0   1  107.49   14.30
   7   0   1   71.89   11.50
  -8   0  -1    4.30    4.80
  -8   0  -1    9.00    6.00
  -8   0  -1   11.60    7.20
   8   0   1   -1.60    5.20
   8   0   1   -3.80    5.50
   8   0   1    8.90    7.80
   8   0   1    0.20    3.40
   8   0   1    5.10    8.80
  -9   0  -1   -5.40    4.60
  -9   0  -1    0.10    5.10
  -9   0  -1    1.80    5.70
  -9   0  -1   -4.70    6.20
   9   0   1   -2.30    4.80
   9   0   1   -1.80    8.60
   9   0   1   -6.70    6.60
   9   0   1   -3.80    3.40
 -10   0  -1   54.69   13.20
 -10   0  -1   33.60   10.60
 -10   0  -1   22.80    8.00
  10   0   1   52.09   13.00
  10   0   1   55.19   13.90
  10   0   1   26.90   14.90
 -11   0  -1   81.09   16.30
 -11   0  -1   60.49   15.20
  11   0   1   82.99   18.70
  11   0   1   45.60   18.00
 -12   0  -1    2.50   10.90
 -12   0  -1   -8.10    5.80
  12   0   1    0.70    8.90
  12   0   1  -13.00   14.00
  12  -1  -1   -3.90   12.30
  12  -1  -1    3.60   18.30
 -12   1   1    1.10   12.20
 -12   1   1    8.30    9.40
  11  -1  -1   15.00   17.20
  11  -1  -1    5.40   11.40
 -11   1   1   -7.90    9.30
 -11   1   1   15.40    9.60
  10  -1  -1   26.70   12.60
  10  -1  -1   44.20   12.10
 -10   1   1   26.60   12.40
 -10   1   1   20.30    9.20
   9  -1  -1   38.80   11.70
   9  -1  -1   66.79   16.70
   9  -1  -1   41.70   11.10
  -9   1   1   45.20   12.10
  -9   1   1   48.00   13.90
   8  -1  -1   15.00    6.00
   8  -1  -1   25.80   10.30
   8  -1  -1   12.60    7.20
   8  -1  -1   10.20    7.40
  -8   1   1   10.80    8.20
  -8   1   1   16.40    6.20
  -8   1   1    6.10    6.00
   7  -1  -1    0.70    3.80
   7  -1  -1    1.50    5.40
   7  -1  -1    2.80    5.60
   7  -1  -1    5.50    7.40
  -7   1   1   -8.00    4.80
  -7   1   1    2.00    6.50
  -7   1   1   -1.80    3.80
   6  -1  -1   -1.90    4.90
   6  -1  -1    0.20    5.10
   6  -1  -1    0.50    3.30
   6  -1  -1    1.60    3.00
  -6   1   1   -1.30    3.10
  -6   1   1    2.10    3.90
  -6   1   1   -6.50    4.50
   5  -1  -1   46.00    8.20
   5  -1  -1   47.90    7.00
   5  -1  -1   36.20    7.20
   5  -1  -1   25.00    8.50
  -5   1   1   36.80    6.90
  -5   1   1   31.80    7.30
  -5   1   1   41.10    9.10
  -5   1   1   44.50    8.10
   4  -1  -1  401.66   33.90
   4  -1  -1  393.16   31.90
   4  -1  -1  385.46   30.10
   4  -1  -1  372.16   31.30
  -4   1   1  425.06   31.90
  -4   1   1  390.96   32.10
  -4   1   1  392.86   30.80
  -4   1   1  437.06   33.00
   3  -1  -1   34.20    5.40
   3  -1  -1   37.30    4.90
   3  -1  -1   49.90    8.40
   3  -1  -1   35.10    5.70
  -3   1   1   32.80    5.30
  -3   1   1   39.90    5.30
  -3   1   1   24.00    5.30
  -3   1   1   32.00    6.20
   2  -1  -1  227.28   17.70
   2  -1  -1  214.28   16.60
   2  -1  -1  203.28   18.30
   2  -1  -1  232.48   17.70
  -2   1   1  229.28   17.60
  -2   1   1  217.08   17.60
  -2   1   1  241.68   18.20
  -2   1   1  202.88   16.60
   1  -1  -1   93.39    8.30
   1  -1  -1  107.99    8.80
   1  -1  -1  116.59    9.60
   1  -1  -1  111.69    8.20
   1  -1  -1  106.59    9.00
  -1   1   1  101.99    8.10
  -1   1   1  108.69    9.00
  -1   1   1  103.69    8.90
  -1   1   1  100.09    8.70
   0  -1  -1  266.07   18.90
   0  -1  -1  252.97   19.30
   0  -1  -1  251.97   19.20
   0  -1  -1  278.07   19.50
   0  -1  -1  260.97   19.10
   0  -1  -1  282.97   19.50
   0   1   1  274.67   19.10
   0   1   1  262.07   18.90
   0   1   1  265.47   19.40
   0   1   1  260.17   19.30
   0   1   1  258.37   19.40
   0   1   1  262.37   19.10
  -1  -1  -1   17.60    2.30
  -1  -1  -1   15.90    2.40
  -1  -1  -1   21.20    2.20
  -1  -1  -1   21.60    2.30
  -1  -1  -1   18.60    2.10
  -1  -1  -1   13.30    2.70
   1   1   1   13.00    2.30
   1   1   1   20.40    2.90
   1   1   1   18.60    2.60
   1   1   1   17.60    2.30
   1   1   1   18.40    2.20
   1   1   1   20.90    2.20
  -2  -1  -1  391.56   29.00
  -2  -1  -1  385.46   28.60
  -2  -1  -1  402.46   28.50
   2   1   1  408.96   28.70
   2   1   1  381.86   28.40
   2   1   1  360.56   28.60
   2   1   1  408.66   28.50
   2   1   1  399.96   28.60
   2   1   1  373.86   29.20
   2   1   1  388.86   28.60
  -3  -1  -1  222.08   17.80
  -3  -1  -1  235.78   18.00
  -3  -1  -1  233.48   19.50
   3   1   1  203.38   18.50
   3   1   1  222.08   18.10
   3   1   1  227.08   17.80
   3   1   1  221.58   18.20
   3   1   1  234.88   18.70
   3   1   1  233.88   17.90
  -4  -1  -1  187.98   15.60
  -4  -1  -1  166.48   15.10
  -4  -1  -1  178.98   17.10
   4   1   1  180.18   15.30
   4   1   1  194.38   17.10
   4   1   1  169.78   16.10
   4   1   1  193.08   15.50
   4   1   1  197.48   16.20
   4   1   1  150.38   15.20
  -5  -1  -1  245.68   23.70
  -5  -1  -1  286.17   24.40
  -5  -1  -1  268.97   22.60
  -5  -1  -1  275.07   22.80
   5   1   1  286.07   22.30
   5   1   1  258.77   22.90
   5   1   1  277.07   23.10
   5   1   1  262.97   23.40
   5   1   1  264.67   22.60
   5   1   1  263.17   24.40
  -6  -1  -1   81.69   11.00
  -6  -1  -1   67.19   10.50
  -6  -1  -1   66.39   11.50
  -6  -1  -1   75.39   12.60
   6   1   1   74.39   10.70
   6   1   1   92.49   12.30
   6   1   1   80.99   12.30
   6   1   1   88.99   13.30
   6   1   1  105.09   12.90
   6   1   1   91.59   11.20
  -7  -1  -1   60.19   11.60
  -7  -1  -1   44.20    8.40
  -7  -1  -1   39.80    9.90
  -7  -1  -1   68.89   11.30
   7   1   1   51.99   10.50
   7   1   1   48.10    8.70
   7   1   1   47.90    9.90
   7   1   1   51.99   10.40
   7   1   1   47.00    8.70
   7   1   1   48.60   12.10
  -8  -1  -1  213.48   24.00
  -8  -1  -1  205.08   23.90
  -8  -1  -1  183.48   21.40
  -8  -1  -1  187.38   23.00
  -8  -1  -1  199.38   21.50
   8   1   1  191.58   21.30
   8   1   1  163.28   19.50
   8   1   1  191.08   25.10
   8   1   1  183.98   22.60
   8   1   1  170.08   22.00
  -9  -1  -1  141.09   19.00
  -9  -1  -1  181.68   21.30
  -9  -1  -1  120.89   19.00
  -9  -1  -1  158.48   22.20
  -9  -1  -1  140.49   20.40
   9   1   1  157.38   21.50
   9   1   1  144.99   24.20
   9   1   1  156.28   20.60
   9   1   1  177.08   20.40
   9   1   1  135.09   17.50
 -10  -1  -1    6.40    5.60
 -10  -1  -1    6.40    6.70
 -10  -1  -1   -0.80    6.00
 -10  -1  -1    4.30    8.70
  10   1   1   -6.20    4.80
  10   1   1    3.00    8.50
  10   1   1   -0.40   11.20
  10   1   1   -7.40    5.00
 -11  -1  -1   -1.90    6.40
 -11  -1  -1    6.70    9.80
  11   1   1    7.10   13.40
  11   1   1    1.40    9.40
 -12  -1  -1   15.30   11.40
 -12  -1  -1    0.30    7.60
  12   1   1    3.80   11.10
  12   1   1   -7.40   13.10
  11  -2  -1    8.10   11.70
  11  -2  -1   20.30   16.60
 -11   2   1   -4.20   10.30
 -11   2   1   -4.90    9.90
  10  -2  -1    0.60   10.00
  10  -2  -1    9.20   14.70
 -10   2   1   10.30   10.10
 -10   2   1   -1.10    6.10
   9  -2  -1    5.30    7.40
   9  -2  -1   25.80   11.10
   9  -2  -1    4.40    7.10
  -9   2   1   20.60    8.60
  -9   2   1    7.50    6.60
   8  -2  -1    4.10    6.20
   8  -2  -1   11.30   10.40
   8  -2  -1   11.70    6.30
   8  -2  -1    2.50    7.10
  -8   2   1    1.10    4.90
  -8   2   1    2.80    5.70
   7  -2  -1   41.30   14.40
   7  -2  -1  116.29   15.00
   7  -2  -1   85.19   15.10
   7  -2  -1   88.29   12.50
  -7   2   1   95.49   11.80
  -7   2   1   87.69   14.10
  -7   2   1   83.69   13.80
   6  -2  -1   13.20    5.20
   6  -2  -1   -1.10    2.90
   6  -2  -1   12.30    6.80
   6  -2  -1   23.40    5.70
  -6   2   1   27.50    8.60
  -6   2   1   27.90    5.50
  -6   2   1   18.60    7.40
   5  -2  -1  153.98   15.40
   5  -2  -1  179.28   22.60
   5  -2  -1  181.88   19.20
   5  -2  -1  193.18   19.50
  -5   2   1  185.38   19.40
  -5   2   1  166.88   14.90
  -5   2   1  179.98   19.60
   4  -2  -1  447.96   36.10
   4  -2  -1  466.75   34.60
   4  -2  -1  467.05   36.10
   4  -2  -1  452.15   37.90
  -4   2   1  424.16   33.30
  -4   2   1  516.85   37.00
  -4   2   1  448.26   36.20
  -4   2   1  411.26   35.50
   3  -2  -1    6.60    4.70
   3  -2  -1    5.00    2.50
   3  -2  -1    3.20    2.40
   3  -2  -1    9.20    3.70
  -3   2   1    5.60    3.60
  -3   2   1    4.80    2.90
  -3   2   1    5.40    1.70
  -3   2   1   10.80    3.50
   2  -2  -1    1.00    1.80
   2  -2  -1   -0.20    1.50
   2  -2  -1    0.10    0.80
   2  -2  -1    0.40    1.50
   2  -2  -1    1.50    2.30
  -2   2   1    0.30    1.60
  -2   2   1   -1.00    1.60
  -2   2   1    0.60    0.70
  -2   2   1    0.40    1.70
   1  -2  -1  669.13   44.60
   1  -2  -1  630.14   46.40
   1  -2  -1  625.24   45.90
   1  -2  -1  597.54   46.60
  -1   2   1  621.64   45.80
  -1   2   1  638.64   44.60
  -1   2   1  642.34   45.80
  -1   2   1  641.84   46.40
   0  -2  -1  115.89    9.80
   0  -2  -1  112.79    9.80
   0  -2  -1  110.59    9.40
   0   2   1  114.39    9.20
   0   2   1  120.39   10.00
   0   2   1  114.09    9.40
   0   2   1  112.39    9.30
  -1  -2  -1  451.05   33.30
  -1  -2  -1  479.05   33.90
  -1  -2  -1  436.16   32.00
   1   2   1  464.85   32.60
   1   2   1  448.56   33.10
   1   2   1  461.55   33.80
   1   2   1  450.65   32.00
   1   2   1  495.75   33.40
  -2  -2  -1 3316.87  217.28
  -2  -2  -1 3148.89  215.58
  -2  -2  -1 3426.76  215.88
  -2  -2  -1 2900.31  216.28
   2   2   1 2690.93  216.18
   2   2   1 3157.38  215.68
   2   2   1 2907.51  216.28
   2   2   1 3235.48  216.68
   2   2   1 3274.57  217.68
  -3  -2  -1    3.30    2.20
  -3  -2  -1    6.30    3.60
  -3  -2  -1    7.50    2.00
  -3  -2  -1    7.30    2.90
   3   2   1    4.90    3.00
   3   2   1    4.40    2.10
   3   2   1    4.90    2.50
   3   2   1    4.30    1.80
   3   2   1    6.50    2.20
  -4  -2  -1   16.60    5.50
  -4  -2  -1   37.70    6.00
  -4  -2  -1   28.50    4.50
  -4  -2  -1   26.20    4.60
   4   2   1   26.30    4.50
   4   2   1   20.20    4.20
   4   2   1   15.50    4.80
   4   2   1   26.50    5.40
   4   2   1   22.70    5.00
   4   2   1   28.00    5.50
  -5  -2  -1  640.44   46.90
  -5  -2  -1  598.84   47.50
  -5  -2  -1  607.74   46.90
  -5  -2  -1  597.24   49.99
   5   2   1  612.34   48.60
   5   2   1  683.13   48.40
   5   2   1  662.43   48.60
   5   2   1  640.74   46.70
   5   2   1  622.14   46.70
   5   2   1  615.24   48.30
  -6  -2  -1  195.08   17.90
  -6  -2  -1  188.08   17.60
  -6  -2  -1  180.88   19.50
  -6  -2  -1  156.08   20.80
  -6  -2  -1  168.18   20.70
   6   2   1  200.08   21.50
   6   2   1  185.58   20.60
   6   2   1  169.38   19.30
   6   2   1  206.78   21.20
   6   2   1  208.98   17.80
   6   2   1  202.38   17.30
  -7  -2  -1  463.75   40.60
  -7  -2  -1  525.55   42.70
  -7  -2  -1  495.75   43.40
  -7  -2  -1  517.65   40.30
  -7  -2  -1  493.45   39.90
   7   2   1  487.25   38.90
   7   2   1  443.16   40.60
   7   2   1  506.75   42.10
   7   2   1  543.35   42.10
   7   2   1  496.65   41.80
   7   2   1  506.35   39.70
  -8  -2  -1   79.49   15.20
  -8  -2  -1   76.99   12.20
  -8  -2  -1   82.99   12.80
  -8  -2  -1   61.29   13.40
   8   2   1   65.89   12.40
   8   2   1   81.39   11.20
   8   2   1   99.79   13.20
   8   2   1   99.29   15.10
   8   2   1   89.09   16.20
  -9  -2  -1   63.29   14.10
  -9  -2  -1   92.39   13.90
  -9  -2  -1   84.79   15.40
  -9  -2  -1   86.79   15.00
  -9  -2  -1   65.69   12.50
   9   2   1   67.89   11.10
   9   2   1   87.49   13.70
   9   2   1   81.49   14.40
   9   2   1   43.30   11.70
   9   2   1   49.99   15.40
 -10  -2  -1   69.19   16.60
 -10  -2  -1   86.89   17.10
 -10  -2  -1   63.69   15.50
  10   2   1   88.49   18.20
  10   2   1   68.69   15.60
  10   2   1  121.99   21.20
 -11  -2  -1   98.99   20.50
 -11  -2  -1   50.09   13.90
  11   2   1   72.39   19.60
  11   2   1  107.49   18.50
  11   2   1   59.89   16.50
 -12  -2  -1   -1.90    7.80
 -12  -2  -1   -4.30    6.70
  12   2   1   -1.50    7.60
  12   2   1  -12.00   10.30
  12   2   1    1.70   10.20
  11  -3  -1    6.70   11.50
 -11   3   1   -4.10    7.10
 -11   3   1    8.00    8.50
  10  -3  -1    0.90    9.70
  10  -3  -1   23.90   11.40
 -10   3   1   19.80   10.00
 -10   3   1   40.50   12.00
   9  -3  -1   26.70   10.00
   9  -3  -1   11.70   13.10
   9  -3  -1   34.90   12.30
  -9   3   1   34.30   12.20
  -9   3   1   42.80   13.00
   8  -3  -1   43.70   10.80
   8  -3  -1   39.90   10.40
   8  -3  -1   27.00    8.20
   8  -3  -1   20.00   12.40
  -8   3   1   14.10    8.80
  -8   3   1   18.10    7.90
   7  -3  -1   84.99   16.90
   7  -3  -1   92.89   13.60
   7  -3  -1   77.29   14.20
   7  -3  -1   81.79   14.60
  -7   3   1   79.19   13.80
  -7   3   1  101.69   15.60
   6  -3  -1   67.69   11.50
   6  -3  -1   46.60   11.70
   6  -3  -1   53.09    9.40
   6  -3  -1   61.29   12.30
  -6   3   1   81.89    8.20
  -6   3   1   47.80   11.20
  -6   3   1   50.99   10.40
   5  -3  -1   52.69    9.70
   5  -3  -1   48.00    8.20
   5  -3  -1   45.40   10.90
   5  -3  -1   55.09    9.60
  -5   3   1   62.69   10.10
  -5   3   1   43.00    8.60
  -5   3   1   51.99    6.00
   4  -3  -1  303.67   24.70
   4  -3  -1  283.87   26.00
   4  -3  -1  289.67   28.00
  -4   3   1  324.27   25.90
  -4   3   1  280.17   25.40
  -4   3   1  296.87   21.90
   3  -3  -1   70.99   11.10
   3  -3  -1   58.59    8.90
   3  -3  -1   51.29    4.90
   3  -3  -1   69.39    8.60
  -3   3   1   66.59    8.70
  -3   3   1   57.59    4.70
  -3   3   1   58.19    4.80
  -3   3   1   54.59    8.70
  -3   3   1   59.19    8.50
   2  -3  -1    2.90    2.60
   2  -3  -1   -0.10    2.60
   2  -3  -1   -2.30    3.00
   2  -3  -1   -0.10    0.60
  -2   3   1   -2.00    1.70
  -2   3   1    0.50    0.60
  -2   3   1   -0.10    1.90
  -2   3   1   -0.90    1.40
   1  -3  -1    7.20    1.70
   1  -3  -1    6.80    3.00
   1  -3  -1    6.60    2.60
   1  -3  -1    3.50    2.50
  -1   3   1    9.90    2.70
  -1   3   1    4.00    1.20
  -1   3   1    4.20    3.00
  -1   3   1    5.40    2.20
   0  -3  -1  267.27   20.30
   0  -3  -1  275.47   21.00
   0  -3  -1  257.77   21.00
   0   3   1  238.98   19.90
   0   3   1  258.57   20.90
   0   3   1  278.27   20.60
   0   3   1  264.77   20.10
  -1  -3  -1 1049.79   72.69
  -1  -3  -1 1084.89   71.19
  -1  -3  -1  934.01   73.09
   1   3   1 1054.59   72.89
   1   3   1 1071.69   72.59
   1   3   1  976.20   72.89
   1   3   1  944.31   70.89
   1   3   1 1044.40   71.89
  -2  -3  -1   81.39   10.90
  -2  -3  -1  104.39   10.70
  -2  -3  -1   90.49    6.60
  -2  -3  -1   87.29    8.90
   2   3   1   93.89    9.20
   2   3   1   84.19    8.10
   2   3   1   88.79   10.10
   2   3   1   83.09    9.30
  -3  -3  -1  364.36   26.40
  -3  -3  -1  353.56   27.60
  -3  -3  -1  365.06   29.70
   3   3   1  375.56   26.50
   3   3   1  337.27   25.50
   3   3   1  320.77   26.70
   3   3   1  326.97   27.00
   3   3   1  329.87   28.10
  -4  -3  -1   63.79   10.80
  -4  -3  -1   64.49    8.20
  -4  -3  -1   80.89    9.80
  -4  -3  -1   82.09    8.30
   4   3   1   66.99    9.30
   4   3   1   77.69   10.60
   4   3   1   62.59    9.10
   4   3   1   72.79    8.70
   4   3   1   72.79    8.10
  -5  -3  -1  235.98   24.50
  -5  -3  -1  176.18   16.50
  -5  -3  -1  198.68   17.20
  -5  -3  -1  208.38   18.30
   5   3   1  187.28   17.90
   5   3   1  215.08   20.20
   5   3   1  201.68   18.80
   5   3   1  214.88   19.10
  -6  -3  -1  181.38   16.60
  -6  -3  -1  198.98   23.60
  -6  -3  -1  182.08   19.30
  -6  -3  -1  151.28   17.00
   6   3   1  179.18   16.50
   6   3   1  203.18   21.80
   6   3   1  200.58   20.20
   6   3   1  163.48   19.10
   6   3   1  191.98   20.50
  -7  -3  -1   28.00    6.60
  -7  -3  -1    6.10    4.70
  -7  -3  -1   20.50    6.30
  -7  -3  -1   19.00    7.90
   7   3   1   23.60    7.50
   7   3   1   19.60    7.70
   7   3   1   14.00    5.00
   7   3   1   13.70    4.60
   7   3   1   21.30    8.10
   7   3   1   21.70    6.80
  -8  -3  -1  221.88   28.40
  -8  -3  -1  237.98   23.40
  -8  -3  -1  224.88   27.80
  -8  -3  -1  276.77   26.60
   8   3   1  255.47   28.00
   8   3   1  256.77   27.50
   8   3   1  246.58   23.00
   8   3   1  241.08   27.20
   8   3   1  271.37   22.80
  -9  -3  -1   -2.90    5.40
  -9  -3  -1   -2.30    6.00
  -9  -3  -1   -4.10    6.00
  -9  -3  -1    7.40    8.00
   9   3   1   -1.70    4.70
   9   3   1    2.20    5.30
   9   3   1    1.60    5.40
   9   3   1    0.20    4.00
   9   3   1    2.00    4.90
 -10  -3  -1   18.60    8.90
 -10  -3  -1   24.90   10.20
 -10  -3  -1   29.30   12.60
  10   3   1   27.40    9.30
  10   3   1   24.80    9.90
  10   3   1   19.70    9.30
 -11  -3  -1   27.80   11.00
 -11  -3  -1   35.30   14.10
 -11  -3  -1   48.60   14.10
  11   3   1   48.20   13.50
  11   3   1   39.40   13.40
  11   3   1   21.10   11.30
 -12  -3  -1   17.00   10.90
 -12  -3  -1    7.50   12.70
  12   3   1    7.70    9.60
  12   3   1    1.50   11.90
  11  -4  -1    5.30   10.90
 -11   4   1    5.60    8.90
 -11   4   1   14.00    9.80
  10  -4  -1   76.99   22.70
 -10   4   1   59.89   16.10
 -10   4   1   38.50   14.20
   9  -4  -1   65.39   19.50
   9  -4  -1   64.99   15.40
  -9   4   1   76.39   15.70
  -9   4   1  126.09   19.70
   8  -4  -1  145.99   21.30
   8  -4  -1  125.09   16.90
   8  -4  -1  105.19   22.40
  -8   4   1  113.39   18.90
  -8   4   1   98.79   17.10
   7  -4  -1    3.70    5.60
   7  -4  -1    8.10    7.80
   7  -4  -1    3.80    6.60
  -7   4   1    7.90    7.50
  -7   4   1   21.40    7.80
   6  -4  -1   55.29    9.90
   6  -4  -1   31.70   10.30
   6  -4  -1   27.20   10.20
  -6   4   1   51.99   10.40
  -6   4   1   53.69   10.50
   5  -4  -1  102.19   14.00
   5  -4  -1  112.59   17.50
   5  -4  -1   79.89   13.50
  -5   4   1   89.79   13.50
  -5   4   1  110.69   14.00
   4  -4  -1    4.40    5.30
   4  -4  -1   13.40    5.50
   4  -4  -1    5.80    5.60
  -4   4   1   11.10    5.00
  -4   4   1   12.70    4.60
   3  -4  -1    3.40    3.60
   3  -4  -1    4.80    4.50
   3  -4  -1   -0.30    4.50
  -3   4   1    0.00    2.20
  -3   4   1    4.50    3.20
   2  -4  -1   64.89   10.30
   2  -4  -1  101.49   11.60
   2  -4  -1   78.09    5.70
   2  -4  -1   91.39   11.20
   2  -4  -1   65.49    5.80
  -2   4   1   89.49    9.80
  -2   4   1   57.09    9.30
  -2   4   1   70.09    5.70
   1  -4  -1  170.78   15.90
   1  -4  -1  159.58   13.70
   1  -4  -1  163.38   15.90
   1  -4  -1  163.48   15.90
  -1   4   1  176.88   13.50
  -1   4   1  174.58   14.90
  -1   4   1  156.28   15.40
  -1   4   1  189.68   15.30
   0  -4  -1  123.89   11.70
   0  -4  -1  139.59   12.70
   0  -4  -1  129.89   14.20
   0  -4  -1  123.79   12.10
   0   4   1  127.99   13.50
   0   4   1  130.59   11.50
   0   4   1  127.69   12.10
   0   4   1  141.09   12.00
  -1  -4  -1  359.36   28.30
  -1  -4  -1  365.96   26.60
  -1  -4  -1  360.96   29.50
  -1  -4  -1  368.76   29.10
   1   4   1  379.36   28.60
   1   4   1  369.26   27.40
   1   4   1  321.97   28.10
   1   4   1  380.06   28.20
  -2  -4  -1  100.59   11.70
  -2  -4  -1  101.59   13.00
  -2  -4  -1   93.09   10.10
   2   4   1   99.59   10.10
   2   4   1  107.09   10.80
   2   4   1   93.69   11.40
   2   4   1   86.09   10.30
  -3  -4  -1   91.69   11.70
  -3  -4  -1  106.09   13.90
  -3  -4  -1   97.09    7.30
  -3  -4  -1   92.09    7.20
  -3  -4  -1  107.29    9.50
   3   4   1  114.09   11.70
   3   4   1   85.89   10.50
   3   4   1   96.09    7.30
   3   4   1   75.39   11.30
   3   4   1   94.19   10.20
  -4  -4  -1  288.47   22.70
  -4  -4  -1  296.67   27.60
  -4  -4  -1  318.47   25.40
  -4  -4  -1  304.27   23.20
   4   4   1  325.57   26.60
   4   4   1  278.77   24.50
   4   4   1  272.37   22.30
   4   4   1  292.57   24.70
   4   4   1  291.17   23.20
  -5  -4  -1   88.89   10.00
  -5  -4  -1   84.29   10.10
  -5  -4  -1  103.49   16.20
  -5  -4  -1   86.89   12.10
   5   4   1   84.99   12.20
   5   4   1  111.39   13.50
   5   4   1   96.59   10.40
   5   4   1  115.79   11.70
   5   4   1  104.59   14.40
  -6  -4  -1    8.40    5.10
  -6  -4  -1   11.60    4.30
  -6  -4  -1    8.40    6.10
  -6  -4  -1   10.90    3.50
   6   4   1   10.50    6.10
   6   4   1   12.50    5.10
   6   4   1    5.50    5.90
   6   4   1    2.20    4.20
  -7  -4  -1   40.50    7.50
  -7  -4  -1   37.00    7.10
  -7  -4  -1   42.90    9.60
  -7  -4  -1   52.19   13.20
   7   4   1   37.90    9.30
   7   4   1   49.90   10.50
   7   4   1   24.50    8.50
   7   4   1   60.69   11.10
  -8  -4  -1   -1.60    5.40
  -8  -4  -1    0.70    4.90
  -8  -4  -1    2.10    4.50
   8   4   1    0.80    4.40
   8   4   1   11.40    6.10
   8   4   1    1.20    4.20
  -9  -4  -1   -1.10    8.00
  -9  -4  -1    2.60    7.50
  -9  -4  -1   15.10    8.30
   9   4   1   -7.80    6.60
   9   4   1    8.10    6.00
   9   4   1   -1.90    6.90
 -10  -4  -1    0.20    7.30
 -10  -4  -1   -1.50    6.60
  10   4   1    1.30    9.40
  10   4   1    6.10    6.60
  10   4   1   -1.20    8.00
 -11  -4  -1   -2.90    6.00
 -11  -4  -1   -1.30    7.40
  11   4   1    2.60    6.60
  11   4   1    7.50   10.20
 -12  -4  -1   -0.60   11.80
 -12  -4  -1   -9.10    6.20
 -12  -4  -1   -5.30   11.00
  12   4   1   -2.50    7.10
  12   4   1  -11.10   11.10
 -11   5   1   -4.20   11.20
 -11   5   1    4.80    8.70
  10  -5  -1    1.00   12.90
 -10   5   1   -7.00    8.80
 -10   5   1    4.00   11.00
   9  -5  -1   48.00   14.90
   9  -5  -1   75.69   20.10
  -9   5   1   48.30   14.60
  -9   5   1   55.59   13.40
   8  -5  -1  117.49   19.10
   8  -5  -1  143.69   22.30
   8  -5  -1  133.19   24.00
  -8   5   1  140.69   21.40
  -8   5   1  184.08   23.00
   7  -5  -1   13.70    7.30
   7  -5  -1   14.50    8.10
   7  -5  -1   -0.50    6.50
  -7   5   1   12.60    7.90
  -7   5   1    6.10    7.70
   6  -5  -1   14.50   10.20
   6  -5  -1    3.80    5.40
   6  -5  -1    4.80    4.70
  -6   5   1    5.60    4.70
  -6   5   1    0.60    4.40
   5  -5  -1   45.50   11.10
   5  -5  -1   34.80   11.50
   5  -5  -1   69.09   11.30
  -5   5   1   42.20    9.40
  -5   5   1   48.10   10.40
   4  -5  -1  592.64   49.40
   4  -5  -1  613.74   48.00
   4  -5  -1  552.04   50.19
  -4   5   1  603.84   47.50
  -4   5   1  657.53   48.80
   3  -5  -1  287.17   27.70
   3  -5  -1  307.67   26.50
   3  -5  -1  324.57   27.90
  -3   5   1  278.07   25.10
  -3   5   1  292.07   25.90
   2  -5  -1   59.19    9.70
   2  -5  -1   48.60    9.60
   2  -5  -1   83.69   11.10
   2  -5  -1   55.69    5.60
  -2   5   1   77.39    9.90
  -2   5   1   68.89    9.40
   1  -5  -1   -2.30    2.60
   1  -5  -1    1.00    1.80
   1  -5  -1   -0.60    2.60
   1  -5  -1   -2.30    3.10
  -1   5   1    2.10    3.00
  -1   5   1    1.20    1.80
  -1   5   1   -1.30    1.80
  -1   5   1   -5.70    2.70
   0  -5  -1  504.95   37.20
   0  -5  -1  493.25   38.30
   0  -5  -1  534.85   38.30
   0  -5  -1  457.45   37.20
   0   5   1  459.45   37.80
   0   5   1  481.25   36.70
   0   5   1  475.05   36.40
   0   5   1  466.75   37.00
  -1  -5  -1 1516.85  112.29
  -1  -5  -1 1559.54  109.29
  -1  -5  -1 1560.14  111.29
  -1  -5  -1 1517.55  112.09
   1   5   1 1537.95  111.39
   1   5   1 1556.14  111.09
   1   5   1 1607.74  111.39
   1   5   1 1579.64  110.29
  -2  -5  -1   91.69   12.90
  -2  -5  -1   85.89   10.20
  -2  -5  -1   86.19   11.70
   2   5   1   91.29   11.70
   2   5   1   85.99   10.80
   2   5   1   98.79   11.20
   2   5   1   91.59   10.30
  -3  -5  -1   55.69    9.60
  -3  -5  -1   56.69   10.60
  -3  -5  -1   63.89    7.90
   3   5   1   71.69    8.60
   3   5   1   81.19    9.80
   3   5   1   62.09    9.10
   3   5   1   51.29    9.20
  -4  -5  -1  116.09   13.70
  -4  -5  -1   75.19    6.50
  -4  -5  -1   75.69    9.10
  -4  -5  -1   89.39   14.50
  -4  -5  -1   68.69    6.30
   4   5   1   85.59   11.30
   4   5   1   97.19   10.00
   4   5   1   76.79   11.60
   4   5   1   79.89   10.80
   4   5   1   77.29    6.40
  -5  -5  -1  287.47   25.40
  -5  -5  -1  305.67   22.90
  -5  -5  -1  312.37   32.50
  -5  -5  -1  274.37   23.10
   5   5   1  294.47   22.50
   5   5   1  275.87   25.10
   5   5   1  277.17   27.00
   5   5   1  283.17   23.20
   5   5   1  271.37   25.30
  -6  -5  -1  341.27   36.40
  -6  -5  -1  338.27   26.00
  -6  -5  -1  324.57   26.10
  -6  -5  -1  289.07   28.50
   6   5   1  329.07   29.50
   6   5   1  308.17   28.60
   6   5   1  352.56   26.40
   6   5   1  303.17   26.20
   6   5   1  329.77   30.80
  -7  -5  -1   -5.60    5.90
  -7  -5  -1   -1.60    3.30
  -7  -5  -1   -3.20    5.40
  -7  -5  -1    2.90    3.50
   7   5   1    5.20    7.40
   7   5   1   -2.50    4.40
   7   5   1   -1.90    3.40
   7   5   1    7.90    6.80
  -8  -5  -1   83.19   14.70
  -8  -5  -1  109.99   19.70
   8   5   1   83.39   14.00
   8   5   1   76.99   15.20
   8   5   1  104.39   16.00
  -9  -5  -1   16.60   11.60
   9   5   1   10.60    8.00
   9   5   1    5.80    6.60
 -10  -5  -1   45.80   13.60
 -10  -5  -1   40.10   13.80
  10   5   1   46.20   14.60
  10   5   1   57.49   15.40
 -11  -5  -1   -2.60   11.20
 -11  -5  -1   -2.00    6.90
  11   5   1    5.20    7.90
  11   5   1   11.80   11.00
 -12  -5  -1    6.80    8.60
 -12  -5  -1   10.40   10.90
  12   5   1   17.40   14.40
  12   5   1   12.70    9.50
  10  -6  -1   -0.30    9.70
 -10   6   1   16.00   12.20
 -10   6   1   33.50   12.40
   9  -6  -1    3.00   10.10
  -9   6   1    7.70    8.10
  -9   6   1   43.60   13.50
   8  -6  -1   13.50   12.90
   8  -6  -1   27.80   12.80
   8  -6  -1    1.60    6.70
  -8   6   1   15.30    8.50
  -8   6   1   30.70   10.40
   7  -6  -1   24.40    8.40
   7  -6  -1    4.20   10.70
   7  -6  -1   -9.70    8.70
  -7   6   1   21.80    9.60
  -7   6   1   13.10    7.60
   6  -6  -1   -1.90    4.40
   6  -6  -1   -4.30    8.60
   6  -6  -1    9.60    9.60
  -6   6   1   -3.50    4.20
  -6   6   1   -1.80    5.50
   5  -6  -1  220.28   28.90
   5  -6  -1  293.27   28.50
   5  -6  -1  211.48   27.70
  -5   6   1  275.67   27.10
  -5   6   1  216.78   25.20
   4  -6  -1    5.60    7.60
   4  -6  -1    2.10    5.20
   4  -6  -1    4.70    6.10
  -4   6   1   12.60    7.10
  -4   6   1   -4.60    4.30
   3  -6  -1   18.10    7.30
   3  -6  -1    8.40    4.90
   3  -6  -1   17.70    6.40
  -3   6   1   16.10    5.40
  -3   6   1   15.50    6.40
   2  -6  -1   46.10    9.80
   2  -6  -1   42.10    5.40
   2  -6  -1   37.00    8.60
   2  -6  -1   38.10    8.80
  -2   6   1   44.70    7.80
  -2   6   1   41.80    7.90
   1  -6  -1  341.97   28.30
   1  -6  -1  418.06   32.10
   1  -6  -1  329.47   30.00
   1  -6  -1  353.46   30.80
  -1   6   1  365.46   27.80
  -1   6   1  353.96   29.30
  -1   6   1  382.46   30.10
   0  -6  -1   16.10    4.80
   0  -6  -1   20.50    5.40
   0  -6  -1   26.00    7.10
   0  -6  -1   21.00    6.20
   0   6   1   24.40    6.10
   0   6   1   18.40    4.30
   0   6   1   19.80    4.90
  -1  -6  -1  105.29   15.10
  -1  -6  -1  173.28   16.30
  -1  -6  -1  141.69   12.00
  -1  -6  -1  125.99   15.80
   1   6   1  123.59   14.50
   1   6   1  133.49   14.70
   1   6   1  109.19   13.80
   1   6   1  153.38   14.60
  -2  -6  -1  147.19   17.20
  -2  -6  -1  153.68   15.30
  -2  -6  -1  124.39   16.80
   2   6   1  135.89   15.30
   2   6   1  134.09   15.70
   2   6   1  146.39   15.50
   2   6   1  134.19   10.20
   2   6   1  153.38   13.40
   2   6   1  133.99   10.20
  -3  -6  -1  218.68   19.50
  -3  -6  -1  233.08   21.60
  -3  -6  -1  240.58   26.20
   3   6   1  224.68   22.00
   3   6   1  250.97   20.50
   3   6   1  247.98   20.50
   3   6   1  194.48   20.10
  -4  -6  -1  321.67   26.70
  -4  -6  -1  314.87   28.80
  -4  -6  -1  380.26   33.10
   4   6   1  346.07   28.90
   4   6   1  352.36   28.20
   4   6   1  329.47   27.10
   4   6   1  292.87   29.40
  -5  -6  -1  250.47   18.80
  -5  -6  -1  238.58   29.30
  -5  -6  -1  251.57   21.70
  -5  -6  -1  248.28   23.90
   5   6   1  276.07   24.10
   5   6   1  259.97   18.90
   5   6   1  239.08   25.40
   5   6   1  244.88   27.10
   5   6   1  278.37   21.80
  -6  -6  -1  257.17   21.10
  -6  -6  -1  282.37   25.60
  -6  -6  -1  266.57   20.50
  -6  -6  -1  253.97   21.60
  -6  -6  -1  246.48   30.90
   6   6   1  266.57   28.80
   6   6   1  228.78   20.40
   6   6   1  261.87   27.00
   6   6   1  255.97   21.40
   6   6   1  230.68   26.10
  -7  -6  -1   51.29   13.70
  -7  -6  -1   45.50   10.40
  -7  -6  -1   47.40    7.30
   7   6   1   40.80   11.00
   7   6   1   38.60    9.90
   7   6   1   35.20    9.50
  -8  -6  -1   10.40    7.30
  -8  -6  -1   11.50   10.80
   8   6   1   23.50    8.20
   8   6   1   15.50    6.90
  -9  -6  -1    9.80   11.70
   9   6   1   -0.80    7.60
   9   6   1    3.40    8.00
 -10  -6  -1  180.28   27.40
  10   6   1   96.89   18.50
  10   6   1  109.19   21.10
 -11  -6  -1   11.00   13.50
 -11  -6  -1   22.50   11.90
  11   6   1    6.00    8.50
  11   6   1   22.40   13.20
 -12  -6  -1  -12.10    7.20
 -12  -6  -1   12.90   11.50
  12   6   1    2.50    9.20
  12   6   1    9.80   11.10
  10  -7  -1   -1.70   12.30
 -10   7   1   19.10   10.70
 -10   7   1   -1.60    7.80
   9  -7  -1   28.80   15.00
  -9   7   1   19.70   10.40
  -9   7   1   41.30   13.50
   8  -7  -1   24.20   15.40
   8  -7  -1   11.30    7.90
  -8   7   1    4.90    7.40
  -8   7   1    3.50    8.80
   7  -7  -1   15.70    8.60
   7  -7  -1   16.20   11.80
   7  -7  -1    2.50   12.30
  -7   7   1   31.10   11.50
  -7   7   1    7.30    5.70
   6  -7  -1   13.70   10.40
   6  -7  -1   15.40    7.80
   6  -7  -1   15.30    9.90
  -6   7   1   11.80    6.50
  -6   7   1   24.40    9.50
   5  -7  -1  422.66   37.10
   5  -7  -1  419.06   42.30
   5  -7  -1  321.57   40.60
  -5   7   1  407.96   36.20
  -5   7   1  438.06   37.60
   4  -7  -1   86.19   16.50
   4  -7  -1  113.39   18.00
   4  -7  -1  105.49   16.10
  -4   7   1   71.89   13.20
  -4   7   1  121.29   15.50
   3  -7  -1  239.38   28.40
   3  -7  -1  263.87   28.00
   3  -7  -1  258.87   27.90
  -3   7   1  238.88   25.30
  -3   7   1  249.48   23.50
   2  -7  -1   -2.20    3.10
   2  -7  -1    7.70    2.90
   2  -7  -1    4.40    6.10
   2  -7  -1    3.40    4.20
  -2   7   1    9.90    4.40
  -2   7   1    9.70    5.00
   1  -7  -1   39.50    8.80
   1  -7  -1   16.20    6.60
   1  -7  -1   17.40    7.50
   1  -7  -1   20.20    5.30
  -1   7   1   24.40    6.70
  -1   7   1   30.30    6.60
   0  -7  -1   79.79   12.70
   0  -7  -1  108.09   13.00
   0  -7  -1  114.79   14.50
   0  -7  -1   89.19   14.10
   0   7   1  102.39   13.20
   0   7   1  127.29   13.20
   0   7   1   85.19   11.80
  -1  -7  -1  293.67   22.20
  -1  -7  -1  247.58   27.00
  -1  -7  -1  294.77   25.10
  -1  -7  -1  267.17   25.60
   1   7   1  260.57   24.30
   1   7   1  255.87   23.70
   1   7   1  267.17   23.10
  -2  -7  -1    7.60    5.30
  -2  -7  -1   13.10    5.10
  -2  -7  -1    7.90    4.70
   2   7   1   16.70    2.70
   2   7   1    0.40    4.20
   2   7   1   17.40    5.70
   2   7   1   29.40    7.50
   2   7   1    1.10    5.30
  -3  -7  -1   54.09   11.50
  -3  -7  -1   71.19   11.80
  -3  -7  -1   60.89    9.20
   3   7   1   45.20    8.90
   3   7   1   54.19    9.70
   3   7   1   62.09   11.00
   3   7   1   67.59    9.70
  -4  -7  -1  300.87   33.60
  -4  -7  -1  311.57   27.80
  -4  -7  -1  324.87   25.60
   4   7   1  267.27   24.80
   4   7   1  303.87   28.60
   4   7   1  304.67   26.30
   4   7   1  282.27   26.50
  -5  -7  -1  337.07   26.00
  -5  -7  -1  329.07   29.50
  -5  -7  -1  356.86   36.90
   5   7   1  269.67   27.60
   5   7   1  310.67   27.80
   5   7   1  273.87   25.50
   5   7   1  314.57   30.20
  -6  -7  -1    4.60    5.10
  -6  -7  -1    3.00    6.00
  -6  -7  -1   10.00    4.30
   6   7   1   16.00    6.80
   6   7   1   13.20    8.10
   6   7   1    6.10    5.20
  -7  -7  -1    9.90    7.30
  -7  -7  -1   11.20    8.80
   7   7   1   16.00    8.70
   7   7   1    1.20    8.20
   7   7   1   -2.20    4.00
  -8  -7  -1   76.69   13.80
  -8  -7  -1   61.69   16.70
   8   7   1   56.49   12.20
   8   7   1   73.39   14.20
  -9  -7  -1   40.20   13.80
   9   7   1   23.40    9.60
   9   7   1   23.70   11.20
 -10  -7  -1   16.70   14.50
  10   7   1   24.20   12.20
  10   7   1   11.70    8.70
 -11  -7  -1    8.90   11.80
 -11  -7  -1   18.40   14.40
  11   7   1   10.90   13.30
  11   7   1   18.80   10.90
 -12  -7  -1   23.70   15.70
 -12  -7  -1   10.00   12.30
  12   7   1   13.80   11.20
  12   7   1    1.40   12.10
   9  -8  -1   18.20   14.10
  -9   8   1   24.60   11.80
  -9   8   1   51.59   15.90
   8  -8  -1    3.10   14.10
   8  -8  -1    0.70    7.30
  -8   8   1  -10.50    9.20
  -8   8   1    1.60    6.10
   7  -8  -1    2.40    8.80
   7  -8  -1    4.00    9.60
  -7   8   1   -0.70    4.90
  -7   8   1    2.70    6.00
   6  -8  -1   -6.10    6.40
   6  -8  -1   -5.70   10.40
   6  -8  -1   -0.90    8.10
  -6   8   1    1.20    4.80
  -6   8   1    9.90    7.10
   5  -8  -1   -0.10    8.50
   5  -8  -1   -0.20    6.50
   5  -8  -1   -4.30    7.50
  -5   8   1   -1.70    6.10
  -5   8   1   -2.80    4.40
   4  -8  -1  230.78   27.40
   4  -8  -1  226.88   28.80
   4  -8  -1  203.18   28.50
  -4   8   1  243.18   27.00
  -4   8   1  273.07   27.10
   3  -8  -1    1.90    4.90
   3  -8  -1    5.40    7.40
   3  -8  -1    7.10    7.30
  -3   8   1    6.50    6.10
  -3   8   1    9.90    7.20
   2  -8  -1   -1.40    2.40
   2  -8  -1    2.50    4.80
   2  -8  -1   -1.50    5.50
   2  -8  -1    2.50    6.00
  -2   8   1    8.90    5.40
  -2   8   1   -2.90    2.80
   1  -8  -1   -2.10    3.70
   1  -8  -1    4.20    5.90
   1  -8  -1    6.40    6.10
   1  -8  -1   -3.70    4.50
  -1   8   1   -3.80    4.10
  -1   8   1   -1.10    4.50
   0  -8  -1   65.19   10.00
   0  -8  -1   37.90    9.80
   0  -8  -1   71.09   12.10
   0  -8  -1   69.79   11.50
   0   8   1   65.59   10.30
   0   8   1   70.99   10.90
  -1  -8  -1  325.07   30.30
  -1  -8  -1  321.27   26.20
  -1  -8  -1  312.37   29.10
  -1  -8  -1  325.77   30.20
   1   8   1  337.67   28.20
   1   8   1  315.17   28.60
   1   8   1  318.27   26.00
   1   8   1  345.57   28.80
  -2  -8  -1  174.08   20.50
  -2  -8  -1  117.89   18.70
  -2  -8  -1  142.99   16.90
   2   8   1  195.08   20.20
   2   8   1  159.18   18.70
   2   8   1  147.79   17.00
   2   8   1  140.89   11.90
  -3  -8  -1    5.40    6.30
  -3  -8  -1    4.80    7.30
  -3  -8  -1    3.50    4.40
   3   8   1    4.40    4.80
   3   8   1    2.10    3.40
   3   8   1    4.50    5.40
  -4  -8  -1   13.80    6.20
  -4  -8  -1   40.80   12.90
  -4  -8  -1   29.50    7.10
   4   8   1   53.29   10.30
   4   8   1   30.20    7.30
   4   8   1   31.10    8.00
   4   8   1   15.80    8.70
  -5  -8  -1  301.97   24.80
  -5  -8  -1  280.87   33.80
  -5  -8  -1  287.07   30.40
   5   8   1  280.27   31.50
   5   8   1  248.28   28.30
   5   8   1  263.87   24.20
   5   8   1  299.37   26.70
  -6  -8  -1  680.93   53.39
  -6  -8  -1  690.43   49.30
  -6  -8  -1  530.05   56.59
   6   8   1  617.44   52.59
   6   8   1  547.55   50.89
   6   8   1  709.13   56.59
  -7  -8  -1    3.00    7.90
  -7  -8  -1   -3.20    6.80
   7   8   1   10.30    7.70
   7   8   1   -5.10    6.50
  -8  -8  -1   69.89   18.60
  -8  -8  -1   91.59   15.70
   8   8   1   77.29   15.40
   8   8   1   55.99   13.10
  -9  -8  -1   63.89   18.50
   9   8   1   59.39   13.80
   9   8   1   54.79   13.80
 -10  -8  -1  101.39   24.00
  10   8   1  111.79   21.80
  10   8   1  114.59   20.40
 -11  -8  -1    7.00   10.70
  11   8   1    7.90   12.20
  11   8   1   14.00    9.90
   8  -9  -1   15.40   16.70
   8  -9  -1   11.70   13.80
  -8   9   1    7.20   10.80
  -8   9   1    5.40   10.10
   7  -9  -1   -1.10    7.10
   7  -9  -1    9.90    9.40
  -7   9   1    4.70    7.30
  -7   9   1   -6.10    7.90
   6  -9  -1   -5.70    5.70
   6  -9  -1    8.40   13.40
  -6   9   1   -0.10    6.60
  -6   9   1   16.50    9.60
   5  -9  -1    5.20    8.40
   5  -9  -1   10.30   11.50
   5  -9  -1    1.80    9.10
  -5   9   1    1.50    7.00
  -5   9   1    6.70    6.50
   4  -9  -1   26.50   11.90
   4  -9  -1   34.90   11.00
   4  -9  -1   36.40   10.70
  -4   9   1   40.70   10.80
  -4   9   1   23.40   10.50
   3  -9  -1    1.40    7.60
   3  -9  -1   -0.70    7.60
   3  -9  -1    4.80    7.80
  -3   9   1   -4.60    6.40
  -3   9   1   10.60    7.60
   2  -9  -1    0.80    4.80
   2  -9  -1    0.40    6.90
   2  -9  -1    4.70    6.80
  -2   9   1    2.50    4.30
  -2   9   1    5.10    5.10
   1  -9  -1    5.20    5.00
   1  -9  -1    0.70    6.20
   1  -9  -1    0.50    6.10
   1  -9  -1    3.00    5.70
  -1   9   1   -0.70    3.60
  -1   9   1   -3.80    3.00
   0  -9  -1   60.89   11.00
   0  -9  -1   65.69   12.30
   0  -9  -1   85.29   13.00
   0  -9  -1   68.09   13.60
   0   9   1   82.49   13.50
   0   9   1   70.49   12.10
  -1  -9  -1   18.80    5.00
  -1  -9  -1   14.80    8.30
  -1  -9  -1   24.50    7.80
  -1  -9  -1   15.70    6.10
   1   9   1   13.50    5.30
   1   9   1   12.70    4.90
   1   9   1   20.50    6.80
  -2  -9  -1   39.90   11.30
  -2  -9  -1   60.99   13.30
  -2  -9  -1   59.39   10.40
   2   9   1   34.70    8.90
   2   9   1   50.19   10.50
  -3  -9  -1   26.60    9.80
  -3  -9  -1   20.60    8.70
  -3  -9  -1   36.70    8.30
   3   9   1   27.70    8.20
   3   9   1   29.60    9.40
   3   9   1   39.40    9.30
  -4  -9  -1    7.90    5.70
  -4  -9  -1    0.10    5.50
  -4  -9  -1    2.60    4.60
   4   9   1    9.10    7.40
   4   9   1   -0.20    3.70
   4   9   1    1.80    4.00
  -5  -9  -1   91.39   12.60
  -5  -9  -1   69.69   17.00
  -5  -9  -1  113.69   17.70
   5   9   1   72.49   13.30
   5   9   1   93.29   14.90
  -6  -9  -1   32.00   15.10
  -6  -9  -1   40.60   11.60
   6   9   1   33.80   10.70
   6   9   1   22.20    9.90
  -7  -9  -1    2.30   10.60
  -7  -9  -1    4.20    8.10
   7   9   1   16.50    8.70
   7   9   1   12.20    7.00
  -8  -9  -1    7.50    8.20
  -8  -9  -1   10.70    8.50
   8   9   1   28.70   11.70
   8   9   1   -7.70    6.60
  -9  -9  -1   -2.40    8.20
   9   9   1    5.40   10.40
   9   9   1   10.10    7.20
 -10  -9  -1   29.80   14.90
  10   9   1    7.60    8.40
  10   9   1   12.40   12.30
 -11  -9  -1    6.60   11.30
  11   9   1   -3.80    8.40
  11   9   1   12.10   11.30
   8 -10  -1   -1.50    9.20
  -8  10   1    8.80   13.20
  -8  10   1   15.10    9.30
   7 -10  -1   -5.80   11.50
   7 -10  -1  -14.00   11.40
  -7  10   1   -0.70    8.50
  -7  10   1    8.50    8.80
   6 -10  -1   -0.10    8.00
   6 -10  -1   16.70   10.90
  -6  10   1    8.80    7.80
  -6  10   1   45.60   13.80
   5 -10  -1   76.09   17.80
   5 -10  -1   35.20   13.40
  -5  10   1   74.39   13.90
  -5  10   1   54.79   13.30
   4 -10  -1   27.50   10.10
   4 -10  -1   25.00   11.20
   4 -10  -1   20.50   12.40
  -4  10   1   47.20   12.50
  -4  10   1   22.10   10.30
   3 -10  -1    2.80    5.90
   3 -10  -1    9.00    7.20
   3 -10  -1   -3.30    9.30
  -3  10   1   -0.60    6.60
  -3  10   1    7.70    7.40
   2 -10  -1   16.30    9.30
   2 -10  -1    5.50    9.10
   2 -10  -1   13.30    9.70
  -2  10   1   33.70    8.70
  -2  10   1   25.30    8.30
   1 -10  -1    3.00    5.40
   1 -10  -1   18.20    8.10
   1 -10  -1    2.40    6.00
  -1  10   1    2.50    6.00
  -1  10   1   26.20    8.70
   0 -10  -1   22.80    9.10
   0 -10  -1   37.80    8.70
   0 -10  -1   51.99   11.70
   0 -10  -1   39.10   10.50
   0  10   1    5.00    7.20
   0  10   1   24.70    8.30
   0  10   1   19.00    7.10
  -1 -10  -1   14.50    7.10
  -1 -10  -1   40.80   10.60
  -1 -10  -1   26.70    9.10
   1  10   1   14.60    6.10
   1  10   1   36.20    9.80
  -2 -10  -1   13.40    6.50
  -2 -10  -1   15.30    7.80
  -2 -10  -1   15.40    7.40
   2  10   1    6.10    6.50
   2  10   1    7.90    5.20
  -3 -10  -1   14.10    8.20
  -3 -10  -1   18.90   10.70
  -3 -10  -1   10.30    6.80
   3  10   1   -3.60    5.90
   3  10   1    2.80    6.20
  -4 -10  -1   26.80   11.50
  -4 -10  -1   15.40    7.00
  -4 -10  -1   10.20    5.50
   4  10   1   -2.90    5.80
   4  10   1   22.00    7.20
  -5 -10  -1    4.90    7.00
  -5 -10  -1   -1.10   10.50
   5  10   1   -4.70    3.60
   5  10   1    0.90    4.90
  -6 -10  -1    7.20   11.70
  -6 -10  -1    2.80    8.80
   6  10   1    0.20    5.40
   6  10   1   19.00   10.60
  -7 -10  -1   -7.50    7.70
  -7 -10  -1    6.00    9.40
   7  10   1    4.90    8.50
   7  10   1   -2.80    4.70
  -8 -10  -1   10.00    8.40
  -8 -10  -1   26.60   13.10
   8  10   1   12.50    9.80
   8  10   1   -3.20    6.40
  -9 -10  -1   23.00   16.60
   9  10   1    6.60    8.30
   9  10   1    7.10    6.80
 -10 -10  -1    0.80   15.10
  10  10   1   -4.40    9.80
  10  10   1    4.30    9.60
  11  10   1    0.50    9.30
  11  10   1    6.40   15.20
   7 -11  -1  -10.00   13.10
   7 -11  -1   -6.00   10.60
  -7  11   1   18.00   11.10
  -7  11   1    7.60    8.80
   6 -11  -1   -5.10   12.40
   6 -11  -1   -4.10    9.10
  -6  11   1   -6.90    6.60
  -6  11   1    2.00    6.50
   5 -11  -1    5.50    8.40
   5 -11  -1   15.90   13.20
  -5  11   1   -0.70    7.50
  -5  11   1   20.90    9.20
   4 -11  -1   44.90   15.60
   4 -11  -1   57.29   16.60
  -4  11   1   59.09   14.90
  -4  11   1   44.60   12.60
   3 -11  -1   26.00   11.90
   3 -11  -1   -4.40    8.60
  -3  11   1   -0.30    7.80
  -3  11   1   -9.90    6.80
   2 -11  -1   -3.60    8.10
   2 -11  -1    9.90   11.00
   2 -11  -1   -3.00    5.60
  -2  11   1   -0.20    7.40
  -2  11   1   -5.00    5.30
   1 -11  -1    2.60    6.00
   1 -11  -1   16.60    8.40
  -1  11   1   14.90    6.50
  -1  11   1   26.20    8.20
   0 -11  -1  109.89   19.60
   0 -11  -1  149.88   21.50
   0  11   1  133.69   19.50
   0  11   1  117.89   17.80
  -1 -11  -1   36.60   10.40
  -1 -11  -1   37.70   12.10
  -1 -11  -1   29.10   11.10
   1  11   1   48.30   12.10
   1  11   1   40.90   11.10
  -2 -11  -1   -0.10    9.10
  -2 -11  -1   -0.20    7.30
  -2 -11  -1   18.40   10.30
   2  11   1    8.60    7.70
   2  11   1   -8.00    3.60
  -3 -11  -1   34.50   10.50
  -3 -11  -1   12.30    8.50
  -3 -11  -1   14.00    7.90
   3  11   1   10.00    8.30
   3  11   1   28.40    9.10
  -4 -11  -1   16.70   11.70
  -4 -11  -1   29.60   11.00
   4  11   1    3.10    5.70
   4  11   1   -0.80    7.30
  -5 -11  -1   34.10   15.10
  -5 -11  -1   23.60   11.30
   5  11   1   24.30   10.40
   5  11   1   49.99   12.30
  -6 -11  -1   64.59   15.70
  -6 -11  -1   24.60   16.30
   6  11   1   12.40    7.70
   6  11   1   35.50   11.60
  -7 -11  -1   16.10   11.20
  -7 -11  -1    6.00   10.40
   7  11   1   15.80    8.80
   7  11   1    3.50    7.10
  -8 -11  -1   42.70   18.10
  -8 -11  -1   29.60   16.00
   8  11   1    8.20    8.90
   8  11   1   23.80   12.00
  -9 -11  -1   11.70   16.80
   9  11   1   10.20    8.30
   9  11   1   15.10   10.30
 -10 -11  -1   10.80   19.50
  10  11   1   -7.70    9.90
  10  11   1    9.40   11.80
   6 -12  -1   16.10   15.60
  -6  12   1    5.50   10.10
  -6  12   1   13.90   10.00
   5 -12  -1   15.00   12.20
   5 -12  -1   16.50   11.00
  -5  12   1   28.60   10.50
  -5  12   1    1.10    8.40
   4 -12  -1    3.00   12.10
   4 -12  -1   -3.40    7.10
  -4  12   1    7.10   14.20
  -4  12   1  -14.90    8.80
  -4  12   1    6.00   10.10
   3 -12  -1   18.80    9.90
  -3  12   1   20.00    9.30
  -3  12   1   13.70   10.20
   2 -12  -1   22.30   10.30
  -2  12   1   31.60    9.30
  -2  12   1    8.90    7.40
   1 -12  -1   -0.80    7.00
   1 -12  -1   -8.80    5.30
  -1  12   1    1.20    6.30
  -1  12   1    6.90    8.50
   0 -12  -1   24.10   12.10
   0 -12  -1   56.39   14.10
   0  12   1   17.10    9.90
   0  12   1   26.30    9.30
  -1 -12  -1   18.00   11.10
  -1 -12  -1   16.30   11.10
   1  12   1   31.80   12.10
   1  12   1   37.40   11.60
  -2 -12  -1   66.89   15.90
  -2 -12  -1   54.09   14.70
  -2 -12  -1   31.60   12.00
   2  12   1   82.49   14.60
   2  12   1   32.80   11.00
  -3 -12  -1   -2.90   11.00
  -3 -12  -1   27.30   12.50
  -3 -12  -1   32.30   12.10
   3  12   1    7.60    6.90
   3  12   1   17.40    9.30
  -4 -12  -1    0.70    9.40
  -4 -12  -1   -1.40    8.20
   4  12   1   -6.70    7.40
   4  12   1   -2.00    5.10
  -5 -12  -1   23.30   12.40
  -5 -12  -1   25.50   11.20
   5  12   1    8.70    9.40
   5  12   1    3.80    7.10
  -6 -12  -1   78.59   18.20
  -6 -12  -1   56.89   17.20
   6  12   1   29.60   11.20
   6  12   1   35.20   13.20
  -7 -12  -1   31.10   15.10
  -7 -12  -1   25.30   13.40
   7  12   1   24.30   12.30
   7  12   1   28.50   12.80
  -8 -12  -1   11.90   18.40
   8  12   1   -1.10    7.70
   8  12   1   13.50   13.10
  -9 -12  -1   46.00   22.70
   9  12   1    7.50   10.60
   9  12   1   29.70   12.60
   4 -13  -1   31.50   17.30
  -4  13   1   41.10   15.00
  -4  13   1   42.80   13.50
   3 -13  -1    8.10   14.40
  -3  13   1   -1.40    6.80
  -3  13   1    1.80   10.70
   2 -13  -1    7.70   10.00
  -2  13   1   -0.30   10.20
  -2  13   1    1.70    6.80
   1 -13  -1   16.40   10.10
  -1  13   1   14.60    8.40
  -1  13   1   15.50   11.00
   0 -13  -1   19.50   12.20
   0 -13  -1   34.40   12.20
   0  13   1   42.00   11.60
   0  13   1   30.50   10.30
  -1 -13  -1   92.79   17.20
  -1 -13  -1  105.39   20.90
   1  13   1   74.19   16.10
   1  13   1   43.90   14.50
  -2 -13  -1    0.50    7.00
  -2 -13  -1   14.40    8.80
   2  13   1   12.50    7.80
   2  13   1   10.70    7.60
  -3 -13  -1   25.10   11.70
  -3 -13  -1   15.00   10.80
   3  13   1   24.70    9.30
   3  13   1   44.30   13.90
  -4 -13  -1   85.49   19.60
  -4 -13  -1   89.99   23.10
   4  13   1  131.19   20.50
   4  13   1   95.49   17.70
  -5 -13  -1   15.50   12.40
  -5 -13  -1   39.80   13.20
   5  13   1   60.59   13.10
   5  13   1   69.79   16.20
  -6 -13  -1   -6.90    9.60
  -6 -13  -1   -5.00    5.70
   6  13   1    0.10    7.00
   6  13   1    9.00    8.80
  -7 -13  -1  -14.40   14.90
  -7 -13  -1   14.80   14.50
   7  13   1   18.90   12.10
   7  13   1    4.30    7.50
  -8 -13  -1   17.40   18.10
   8  13   1   26.40   11.80
   8  13   1    1.30   12.60
   3 -14  -1    2.80   13.40
  -3  14   1    0.10    8.70
  -3  14   1   -1.20   10.70
   2 -14  -1    7.40   12.70
  -2  14   1   -4.50    6.50
  -2  14   1    0.60    7.80
   1 -14  -1   -9.90    5.80
  -1  14   1    3.00    7.90
  -1  14   1    8.70   10.80
   0 -14  -1    1.20   11.10
   0  14   1    7.30    8.00
   0  14   1    7.50    9.10
  -1 -14  -1   11.60    9.60
   1  14   1   19.50    9.20
   1  14   1   -6.70    9.60
  -2 -14  -1   -5.50   11.60
   2  14   1    2.80   10.60
   2  14   1    3.70    8.20
  -3 -14  -1   -4.90   10.90
   3  14   1    4.60    7.50
   3  14   1  -17.10    8.70
  -4 -14  -1   11.30   11.70
  -4 -14  -1    3.90   11.50
   4  14   1   15.80    9.90
   4  14   1   -2.60    7.70
  -5 -14  -1   40.40   21.60
  -5 -14  -1   28.70   15.20
   5  14   1   16.00    9.30
   5  14   1   41.60   15.00
  -6 -14  -1    4.90   13.90
  -6 -14  -1    9.90   18.30
   6  14   1   34.50   12.10
   6  14   1   30.10   12.10
  -7 -14  -1    5.10   10.70
   7  14   1   11.20   13.80
   7  14   1   13.00   14.20
   0 -15  -1   -9.70   10.80
   0  15   1   15.10    9.60
   0  15   1    2.70   11.70
  -1 -15  -1    4.30   10.00
   1  15   1    3.40    8.60
   1  15   1    5.70    8.10
  -2 -15  -1    6.50   10.90
   2  15   1    1.90   12.20
   2  15   1   -1.90   10.60
  -3 -15  -1   13.80   15.30
   3  15   1    1.50    8.70
   3  15   1   -5.50    9.90
  -4 -15  -1    2.00   14.00
   4  15   1   -3.50   10.80
   4  15   1   -0.80   11.70
   4  14  -2    0.20    8.50
   4  14  -2   18.10   13.70
  -4 -14   2   28.10   15.40
  -4 -14   2   14.60   15.40
   3  14  -2   -7.30    7.40
   3  14  -2   26.80   11.30
  -3 -14   2   -1.50   12.20
  -3 -14   2   15.00   21.00
   2  14  -2   -1.70   11.40
   2  14  -2    3.30   10.50
  -2 -14   2   -2.80   12.10
   1  14  -2   -4.00    9.10
   1  14  -2  -11.10   11.40
  -1 -14   2    6.60   12.40
   0  14  -2  -11.20    7.30
   0  14  -2   14.70    9.70
   0 -14   2   37.50   17.70
  -1  14  -2    3.80    8.50
  -1  14  -2    5.80    9.20
   1 -14   2   17.40   14.30
  -2  14  -2   -6.70   11.20
   2 -14   2    7.10    9.80
   6  13  -2   33.70   15.60
   6  13  -2   28.00   11.00
  -6 -13   2   50.69   18.60
   5  13  -2   29.30   11.10
   5  13  -2   36.40   12.90
  -5 -13   2   46.90   20.80
  -5 -13   2   25.00   11.90
   4  13  -2   15.70    9.30
   4  13  -2   15.20   11.90
  -4 -13   2    3.50   10.70
  -4 -13   2   12.50   13.80
   3  13  -2   22.50    9.40
   3  13  -2   24.00   11.50
  -3 -13   2   32.90   14.60
  -3 -13   2   25.70   16.70
   2  13  -2   13.00    8.00
   2  13  -2    7.20    7.80
  -2 -13   2   23.60   14.00
  -2 -13   2    7.40   14.10
   1  13  -2   17.00   11.10
   1  13  -2    4.90   10.50
  -1 -13   2   35.70   15.90
   0  13  -2   -6.40    5.80
   0  13  -2    9.80    9.80
   0 -13   2  -11.80    9.40
  -1  13  -2   -9.40    5.20
  -1  13  -2   -1.30    6.40
   1 -13   2   -4.10    7.10
  -2  13  -2    8.40    8.80
  -2  13  -2   10.80    8.30
   2 -13   2   17.50   13.40
  -3  13  -2    3.40    7.90
  -3  13  -2   13.20    9.50
   3 -13   2    1.20    9.50
  -4  13  -2    8.80    8.30
  -4  13  -2   22.40   13.90
   4 -13   2   41.80   17.80
   8  12  -2   25.20   15.40
   8  12  -2   21.50   12.10
   7  12  -2   17.80   11.10
   7  12  -2   10.90    9.70
  -7 -12   2  -19.70   14.60
   6  12  -2    4.90   10.40
   6  12  -2    4.10    7.30
  -6 -12   2    3.90   10.10
   5  12  -2   21.80   10.00
   5  12  -2   19.20   11.40
  -5 -12   2   30.90   14.80
  -5 -12   2   15.00   16.30
   4  12  -2   17.70    9.30
   4  12  -2   12.70   10.20
  -4 -12   2   32.50   14.40
  -4 -12   2   31.00   13.90
   3  12  -2   -1.50    6.40
   3  12  -2    7.50    9.10
  -3 -12   2   -8.60   11.50
  -3 -12   2    2.90    9.90
   2  12  -2   -1.60    7.80
   2  12  -2    5.80    6.50
  -2 -12   2    3.70    9.00
  -2 -12   2   -9.10   10.90
   1  12  -2   20.60    9.10
   1  12  -2    2.10    6.50
  -1 -12   2   17.60   12.30
  -1 -12   2   25.40   13.70
   0  12  -2   65.09   15.40
   0  12  -2   67.19   15.10
   0 -12   2   66.59   16.40
   0 -12   2   44.50   13.10
  -1  12  -2   38.20   10.90
  -1  12  -2   25.10    9.80
   1 -12   2   44.70   13.60
   1 -12   2   36.80   14.40
  -2  12  -2   12.90   10.00
  -2  12  -2    4.10    6.80
   2 -12   2   -0.40    6.50
  -3  12  -2    1.10    7.60
  -3  12  -2    1.60    9.00
   3 -12   2   19.60   12.30
  -4  12  -2   -0.40    9.60
  -4  12  -2   17.20    9.00
   4 -12   2   15.20   10.60
  -5  12  -2   27.10   13.90
  -5  12  -2   36.80   14.60
  -5  12  -2   29.60   10.90
   5 -12   2    9.60   11.30
   5 -12   2   15.20   12.20
   9  11  -2  -10.60    7.40
   9  11  -2   -2.60    7.70
   8  11  -2    2.00    6.50
   8  11  -2    1.90    8.70
  -8 -11   2  -11.70    9.00
   7  11  -2   -3.30   10.20
   7  11  -2    1.30   10.60
  -7 -11   2   10.10   15.00
   6  11  -2   12.10   10.60
   6  11  -2    1.70    6.90
  -6 -11   2   20.20   14.90
   5  11  -2    6.90   10.60
   5  11  -2    6.20    6.70
  -5 -11   2   12.70   10.40
  -5 -11   2  -10.70   11.90
   4  11  -2   -1.50    5.50
   4  11  -2    3.00    8.10
  -4 -11   2    6.70    9.60
  -4 -11   2    2.50    8.60
   3  11  -2    4.30    5.70
   3  11  -2   -0.90    7.50
  -3 -11   2   -3.90    9.20
  -3 -11   2   -1.20    8.00
   2  11  -2   41.00   11.00
   2  11  -2   19.60    9.70
  -2 -11   2   19.80   10.70
  -2 -11   2   16.30   11.60
   1  11  -2   37.30   11.90
   1  11  -2   38.40   11.50
  -1 -11   2   65.49   15.30
  -1 -11   2   36.60   11.80
  -1 -11   2   37.40   11.20
   0  11  -2    2.20    7.70
   0  11  -2    7.60    8.60
   0 -11   2    4.60    6.90
   0 -11   2    1.10    5.80
  -1  11  -2   28.70    9.70
  -1  11  -2   16.60    7.70
   1 -11   2   18.00   10.50
   1 -11   2   40.80   13.20
  -2  11  -2   -1.10    7.50
  -2  11  -2   11.40    9.00
   2 -11   2    6.20   10.20
   2 -11   2   20.60    9.10
  -3  11  -2    1.10    5.80
  -3  11  -2   -6.30    6.60
  -3  11  -2    1.00    9.00
   3 -11   2   -5.80    7.40
   3 -11   2   -2.80    6.60
   3 -11   2    9.40    7.90
  -4  11  -2   -3.50   11.50
  -4  11  -2    5.10    9.20
  -4  11  -2   -6.40    5.40
   4 -11   2    2.60    7.40
   4 -11   2   -3.00   11.00
  -5  11  -2    6.60    7.20
  -5  11  -2   32.20   10.70
  -5  11  -2    3.80   13.30
   5 -11   2    5.50   13.50
   5 -11   2   -1.30   11.50
  -6  11  -2   11.70   12.90
  -6  11  -2   15.20   10.40
  -6  11  -2   19.70   12.70
   6 -11   2   18.70   14.60
   6 -11   2    7.90   11.40
  -7  11  -2   -3.80   16.60
  -7  11  -2   -1.40   10.90
   7 -11   2    0.90   16.80
   7 -11   2   -6.60   13.30
   9  10  -2   27.90   11.80
   9  10  -2    0.10   11.50
  -9 -10   2   18.10   13.40
   8  10  -2   -1.80    9.50
   8  10  -2   -3.60    6.20
  -8 -10   2   -8.50   10.10
   7  10  -2   16.70    8.90
   7  10  -2   24.90   10.50
  -7 -10   2   -7.90    7.80
   6  10  -2   -4.00    6.70
   6  10  -2    6.60    8.60
  -6 -10   2  -10.60   11.00
  -6 -10   2   -2.10    8.00
   5  10  -2   35.10   10.60
   5  10  -2   34.90   10.30
  -5 -10   2   35.70   15.60
  -5 -10   2   21.90   10.40
   4  10  -2   19.30    7.80
   4  10  -2   25.00    8.50
  -4 -10   2   33.10    9.90
  -4 -10   2   35.30   12.30
   3  10  -2    3.30    5.00
   3  10  -2   -0.80    4.70
  -3 -10   2    5.20   10.10
  -3 -10   2    6.10    5.80
   2  10  -2   40.20   10.20
   2  10  -2   36.00   10.20
  -2 -10   2   19.80    8.70
  -2 -10   2   26.70   10.30
  -2 -10   2   47.20   14.00
   1  10  -2   50.59   10.40
   1  10  -2   51.09   10.80
  -1 -10   2   27.50   10.30
  -1 -10   2   28.10    9.20
  -1 -10   2   47.70   11.70
   0  10  -2    0.20    4.50
   0  10  -2   24.90    7.60
   0 -10   2    3.30    7.90
   0 -10   2   -4.00    3.80
   0 -10   2    7.90    8.00
  -1  10  -2   -2.50    4.60
  -1  10  -2   -0.90    4.40
  -1  10  -2   -1.80    3.70
   1 -10   2    5.40    5.80
   1 -10   2    3.60    7.10
   1 -10   2   -1.30    5.10
  -2  10  -2   -5.00    6.20
  -2  10  -2    7.00    5.60
  -2  10  -2    6.40    8.50
   2 -10   2   -6.50    5.20
   2 -10   2   -9.00    3.70
   2 -10   2   -5.60    7.10
  -3  10  -2    1.80    6.60
  -3  10  -2   -1.40    5.00
  -3  10  -2    2.00    8.50
   3 -10   2    8.60    9.00
   3 -10   2   -5.80    8.20
   3 -10   2    6.70    7.90
  -4  10  -2    6.90    6.80
  -4  10  -2    2.00    5.00
  -4  10  -2    0.30    7.80
   4 -10   2    2.30    7.00
   4 -10   2  -13.90    7.80
   4 -10   2    3.90    7.90
  -5  10  -2   12.60   10.10
  -5  10  -2   -0.90    5.10
  -5  10  -2   11.40    7.70
   5 -10   2   -5.30    7.30
   5 -10   2    8.80   11.10
  -6  10  -2   -0.90    7.20
  -6  10  -2    2.40    6.40
  -6  10  -2   -3.00   12.00
   6 -10   2   -5.30   12.10
   6 -10   2   -6.80   10.60
  -7  10  -2   -0.70    9.10
  -7  10  -2   11.20   16.30
  -7  10  -2   -3.80    6.80
   7 -10   2    0.90   11.80
   7 -10   2   27.40   16.40
  -8  10  -2    5.10    8.70
  -8  10  -2    5.80   16.40
   8 -10   2    7.50   15.70
   8 -10   2  -22.60   11.70
  10   9  -2   16.80    9.70
  10   9  -2   42.60   16.70
 -10  -9   2   11.50   12.80
   9   9  -2   41.40   15.40
   9   9  -2   13.20   10.50
  -9  -9   2   52.39   19.70
   8   9  -2   16.40    8.50
   8   9  -2   18.20   11.00
  -8  -9   2   14.20   11.10
   7   9  -2   -0.90    5.30
   7   9  -2    2.40    6.60
  -7  -9   2    7.30   12.10
   6   9  -2    4.70    7.80
   6   9  -2    3.20    8.20
  -6  -9   2   -0.50    7.50
  -6  -9   2    2.50    7.00
   5   9  -2  163.28   21.20
   5   9  -2  178.38   23.30
  -5  -9   2  161.28   24.90
  -5  -9   2  151.88   20.70
   4   9  -2  171.08   22.40
   4   9  -2  168.08   21.60
  -4  -9   2  178.48   25.80
  -4  -9   2  156.48   21.40
   3   9  -2   47.10    9.90
   3   9  -2   33.80   10.20
  -3  -9   2   24.30    7.20
  -3  -9   2   43.70   13.60
  -3  -9   2   38.50   10.40
   2   9  -2   -2.50    5.40
   2   9  -2    0.80    5.10
  -2  -9   2    0.50    6.60
  -2  -9   2    1.50    5.10
  -2  -9   2    9.40    7.90
   1   9  -2   40.60    9.20
   1   9  -2   46.10    9.40
  -1  -9   2   68.69   11.20
  -1  -9   2   47.60   11.40
  -1  -9   2   45.90   10.80
   0   9  -2   34.40    9.50
   0   9  -2   36.30    9.20
   0   9  -2   30.80    7.80
   0  -9   2   45.90   10.80
   0  -9   2   12.70    7.20
   0  -9   2   24.90    8.90
  -1   9  -2   20.90    8.10
  -1   9  -2   12.50    5.60
  -1   9  -2    9.20    5.60
   1  -9   2   10.50    6.80
   1  -9   2   19.60    9.40
   1  -9   2    7.50    7.50
   1  -9   2   22.00    8.10
  -2   9  -2   -0.90    7.70
  -2   9  -2   -2.90    4.00
  -2   9  -2    7.90    6.20
   2  -9   2   -1.80    6.90
   2  -9   2    3.40    7.30
   2  -9   2    3.80    6.60
  -3   9  -2   -1.80    6.30
  -3   9  -2   -8.30    7.10
  -3   9  -2   -0.20    5.50
   3  -9   2    4.90    8.70
   3  -9   2   -7.30    7.50
   3  -9   2   -2.90    7.10
  -4   9  -2    9.70    5.30
  -4   9  -2    5.40    8.10
  -4   9  -2   18.80    9.60
   4  -9   2    6.90    7.50
   4  -9   2   40.70   12.70
   4  -9   2   25.30   11.80
  -5   9  -2   28.70    8.40
  -5   9  -2   41.80   12.90
  -5   9  -2   38.90   12.10
   5  -9   2   59.69   14.90
   5  -9   2   53.79   14.20
   5  -9   2   45.30   14.40
  -6   9  -2    3.00    6.30
  -6   9  -2   -0.10    4.50
  -6   9  -2   65.49   17.30
   6  -9   2   -4.20   10.70
   6  -9   2  -10.70    7.30
  -7   9  -2    0.20    6.60
  -7   9  -2    3.80    9.40
  -7   9  -2    8.10    9.10
   7  -9   2   -0.10    8.70
   7  -9   2    8.10    8.80
  -8   9  -2   32.10   12.30
  -8   9  -2   17.10   11.80
  -8   9  -2   -7.20    6.70
   8  -9   2    2.90    9.90
   8  -9   2   -4.90    8.50
  10   8  -2   12.20    8.80
  10   8  -2   27.10   14.00
 -10  -8   2    2.60   11.00
   9   8  -2   20.50   10.80
   9   8  -2   22.10   10.00
  -9  -8   2   22.80   12.60
   8   8  -2   30.30   13.00
  -8  -8   2   20.30   13.70
   7   8  -2  112.69   18.40
   7   8  -2   82.99   17.00
  -7  -8   2   71.99   18.50
   6   8  -2    2.20    7.00
   6   8  -2   -1.70    6.80
  -6  -8   2   -6.30    8.30
  -6  -8   2   -1.30    6.10
   5   8  -2   27.10    9.70
   5   8  -2   17.40    7.60
  -5  -8   2    8.20    7.20
  -5  -8   2   29.90   12.70
   4   8  -2   50.19   11.40
   4   8  -2   34.70   10.60
  -4  -8   2   54.09   13.80
  -4  -8   2   48.20   10.80
   3   8  -2  181.38   21.10
   3   8  -2  164.48   19.90
  -3  -8   2  186.68   21.10
  -3  -8   2  133.19   21.30
  -3  -8   2  160.78   16.90
   2   8  -2  123.19   11.40
   2   8  -2  120.99   15.70
   2   8  -2  114.89   16.10
   2   8  -2  110.99   14.40
  -2  -8   2  115.99   14.60
  -2  -8   2  106.19   16.70
  -2  -8   2  156.48   20.10
   1   8  -2   -0.40    4.00
   1   8  -2    2.40    3.80
   1   8  -2   -2.30    5.10
  -1  -8   2    0.60    5.80
  -1  -8   2    3.10    6.10
  -1  -8   2    1.80    4.60
   0   8  -2  172.38   19.80
   0   8  -2  199.28   18.20
   0   8  -2  222.38   21.70
   0  -8   2  173.88   21.30
   0  -8   2  181.78   20.90
   0  -8   2  140.79   21.20
  -1   8  -2   58.69   10.40
  -1   8  -2   56.09   10.10
  -1   8  -2   55.49   11.10
   1  -8   2   64.19   11.30
   1  -8   2   50.79   10.50
   1  -8   2   68.19   13.30
   1  -8   2   54.49   10.00
  -2   8  -2   93.39   15.90
  -2   8  -2  105.49   14.70
  -2   8  -2  120.69   15.90
   2  -8   2   86.39   15.10
   2  -8   2  113.09   13.60
   2  -8   2  130.49   18.70
   2  -8   2  107.09   16.30
  -3   8  -2    4.60    4.50
  -3   8  -2   24.50    7.70
  -3   8  -2    7.90    6.60
   3  -8   2    5.50    7.50
   3  -8   2   13.90    7.10
   3  -8   2    7.20    6.00
  -4   8  -2    6.20    6.80
  -4   8  -2    7.70    5.00
  -4   8  -2   -6.50    7.60
   4  -8   2    4.10    9.10
   4  -8   2   -5.70    5.90
   4  -8   2   21.80   10.00
  -5   8  -2   44.80   14.40
  -5   8  -2   26.60    9.40
  -5   8  -2   61.39   13.50
   5  -8   2   51.69   15.20
   5  -8   2   39.50   12.70
   5  -8   2   63.29   13.80
  -6   8  -2  168.58   20.60
  -6   8  -2  132.29   18.70
  -6   8  -2  128.39   21.70
   6  -8   2  104.19   21.20
   6  -8   2  110.89   19.40
   6  -8   2  109.19   20.20
  -7   8  -2   -0.80    4.50
  -7   8  -2   -3.80    7.20
  -7   8  -2    9.50    7.20
   7  -8   2   -2.70    7.70
   7  -8   2    1.30    7.30
  -8   8  -2    8.10    8.50
  -8   8  -2   14.10    9.80
  -8   8  -2    9.50    9.90
   8  -8   2   23.40   13.70
   8  -8   2   14.90   12.80
  -9   8  -2   -6.10    6.30
  -9   8  -2    4.60   14.20
  -9   8  -2    5.40   10.00
   9  -8   2    1.70   12.30
   9  -8   2   -4.20   13.90
  11   7  -2   26.40   15.20
  11   7  -2   18.40   11.50
 -11  -7   2   30.50   15.10
 -11  -7   2   -5.50    8.20
  10   7  -2   28.90   12.60
  10   7  -2   24.90   10.90
 -10  -7   2   25.10   13.30
 -10  -7   2   24.70   12.50
   9   7  -2   80.89   18.70
   9   7  -2   61.09   14.90
  -9  -7   2   45.10   15.90
   8   7  -2    2.40    6.50
   8   7  -2   15.10    8.10
  -8  -7   2   -1.80    7.00
   7   7  -2   12.80    7.30
   7   7  -2    4.30    7.80
  -7  -7   2    0.80    8.10
   6   7  -2   34.30    9.40
   6   7  -2   15.70    7.30
  -6  -7   2   17.60    8.80
  -6  -7   2   29.80    7.50
   5   7  -2  185.08   22.90
   5   7  -2  172.28   22.10
  -5  -7   2  219.88   27.90
  -5  -7   2  191.78   21.00
   4   7  -2    5.00    6.00
   4   7  -2    5.30    6.10
  -4  -7   2   22.30    8.90
  -4  -7   2    0.80    2.70
  -4  -7   2   11.00    5.60
   3   7  -2   81.19   10.50
   3   7  -2   94.29    9.60
   3   7  -2   80.89   12.90
   3   7  -2   91.79   13.60
  -3  -7   2   87.59   13.10
  -3  -7   2   82.89   10.10
  -3  -7   2   77.29   15.60
   2   7  -2   95.19    9.80
   2   7  -2   59.79   10.20
   2   7  -2   64.59   10.50
   2   7  -2   74.29   11.70
  -2  -7   2  128.29   15.40
  -2  -7   2   80.19   13.70
  -2  -7   2   83.29   10.80
   1   7  -2   40.90    8.60
   1   7  -2   49.50    8.90
   1   7  -2   58.89    9.60
   1   7  -2   44.50    6.80
  -1  -7   2   42.20    9.30
  -1  -7   2   39.40    7.70
  -1  -7   2   42.90    9.90
   0   7  -2  232.08   21.30
   0   7  -2  218.28   19.50
   0   7  -2  231.08   20.90
   0  -7   2  220.98   23.30
   0  -7   2  207.48   22.50
   0  -7   2  207.28   23.70
  -1   7  -2   -2.40    2.50
  -1   7  -2   -2.00    4.80
  -1   7  -2    1.10    3.40
   1  -7   2    0.00    3.40
   1  -7   2    0.30    3.30
   1  -7   2   -1.30    3.90
   1  -7   2    2.70    4.50
  -2   7  -2  170.18   19.20
  -2   7  -2  140.09   17.00
  -2   7  -2  144.19   18.70
   2  -7   2  177.38   15.50
   2  -7   2  156.08   19.20
   2  -7   2  139.39   18.80
   2  -7   2  167.28   20.50
  -3   7  -2   39.90    9.80
  -3   7  -2   46.00    8.50
  -3   7  -2   21.30    7.90
   3  -7   2   45.30   10.00
   3  -7   2   35.70    8.90
   3  -7   2   30.70    5.20
   3  -7   2   43.20   10.80
  -4   7  -2   -7.00    7.20
  -4   7  -2   -2.60    3.10
  -4   7  -2    2.50    5.40
   4  -7   2   -6.90    7.10
   4  -7   2   -6.80    6.30
   4  -7   2   -2.90    3.70
  -5   7  -2   11.10    9.80
  -5   7  -2   12.20    7.60
  -5   7  -2    6.70    4.50
   5  -7   2    6.80    8.40
   5  -7   2   -6.00    3.80
   5  -7   2   14.40   11.50
  -6   7  -2   91.59   14.50
  -6   7  -2   65.89   13.50
   6  -7   2  120.79   20.90
   6  -7   2   82.59   16.40
   6  -7   2   97.29   17.60
  -7   7  -2    2.70    6.40
  -7   7  -2    9.90    6.20
   7  -7   2    6.00    6.60
   7  -7   2    4.70    8.00
   7  -7   2    7.90   11.80
  -8   7  -2    7.60    7.30
  -8   7  -2    9.10    6.50
   8  -7   2    4.40   10.20
   8  -7   2   11.30    8.90
  -9   7  -2    7.30   13.50
  -9   7  -2    3.30    8.60
  -9   7  -2    7.40   11.00
   9  -7   2   -0.40   13.10
   9  -7   2   -0.60   10.80
 -10   7  -2   -2.90    9.70
 -10   7  -2    0.20   12.00
 -10   7  -2   12.20   10.10
  10  -7   2   13.40   13.10
  10  -7   2    4.60    9.80
  11   6  -2   23.30   13.20
  11   6  -2   -7.90    7.90
 -11  -6   2   10.30   11.10
 -11  -6   2   10.40   13.10
  10   6  -2    7.80   10.70
  10   6  -2    1.50   10.80
 -10  -6   2    5.80    9.60
 -10  -6   2   -4.00   11.00
   9   6  -2   37.20   13.90
   9   6  -2   60.69   14.10
  -9  -6   2   74.69   17.60
  -9  -6   2   35.70   12.80
   8   6  -2   -2.10    7.90
   8   6  -2    5.40    8.10
  -8  -6   2   -7.10    5.20
   7   6  -2   50.89   11.20
   7   6  -2   39.20   10.90
  -7  -6   2   77.89   17.30
   6   6  -2    7.30    7.50
   6   6  -2   -3.30    5.50
  -6  -6   2    9.00    5.40
  -6  -6   2   13.90    8.30
   5   6  -2   30.80    8.80
   5   6  -2   15.70    6.40
   5   6  -2   28.90    6.20
  -5  -6   2   31.60    7.40
  -5  -6   2   34.50   11.80
   4   6  -2  353.16   26.20
   4   6  -2  331.77   31.10
   4   6  -2  324.67   30.70
  -4  -6   2  383.56   26.40
  -4  -6   2  365.36   30.40
  -4  -6   2  349.07   37.60
   3   6  -2    8.70    4.40
   3   6  -2   17.50    4.40
   3   6  -2   15.30    3.80
   3   6  -2   10.90    5.30
  -3  -6   2   15.90    3.70
  -3  -6   2   24.90    7.80
  -3  -6   2   16.70    5.90
   2   6  -2  104.39    9.80
   2   6  -2   82.79   11.10
   2   6  -2   66.59   10.80
   2   6  -2   69.19    9.40
  -2  -6   2   77.79    9.60
  -2  -6   2   83.39   13.60
  -2  -6   2   80.89   11.60
   1   6  -2   10.70    5.00
   1   6  -2   13.80    4.50
   1   6  -2   11.00    3.20
   1   6  -2   16.30    4.40
  -1  -6   2    6.20    3.50
  -1  -6   2    9.20    5.00
  -1  -6   2    4.10    4.70
   0   6  -2  176.68   17.50
   0   6  -2  145.49   16.30
   0   6  -2  158.58   14.80
   0   6  -2  175.18   17.20
   0  -6   2  162.58   17.40
   0  -6   2  130.49   16.90
   0  -6   2  191.18   19.50
  -1   6  -2  415.96   35.20
  -1   6  -2  452.45   35.40
  -1   6  -2  439.66   34.90
   1  -6   2  454.25   35.60
   1  -6   2  435.96   36.40
   1  -6   2  436.26   36.70
   1  -6   2  447.26   35.20
  -2   6  -2   29.00    6.60
  -2   6  -2   13.30    5.50
  -2   6  -2   14.90    4.60
   2  -6   2   23.90    7.50
   2  -6   2   22.30    5.00
   2  -6   2   21.10    6.70
   2  -6   2   24.10    6.90
  -3   6  -2   60.49   11.40
  -3   6  -2   84.89   13.40
  -3   6  -2   68.79   10.50
   3  -6   2   89.79    8.80
   3  -6   2   85.09   14.00
   3  -6   2   75.09   12.90
   3  -6   2   93.99   14.20
  -4   6  -2  128.09   18.30
  -4   6  -2  121.19   15.90
  -4   6  -2  145.49   15.80
   4  -6   2  117.79   19.30
   4  -6   2  123.69   17.60
   4  -6   2  104.79   17.20
  -5   6  -2  241.98   26.00
  -5   6  -2  248.38   22.80
   5  -6   2  239.88   27.20
   5  -6   2  256.37   28.40
   5  -6   2  222.78   29.50
  -6   6  -2   75.69   13.90
  -6   6  -2   87.49   13.30
   6  -6   2   85.89   16.70
   6  -6   2   84.19   16.20
   6  -6   2   56.49   14.50
  -7   6  -2   -9.70    6.30
  -7   6  -2   -7.00    2.90
   7  -6   2    4.20    7.70
   7  -6   2   -2.00    4.60
   7  -6   2   -2.70    5.90
  -8   6  -2   23.40    9.50
  -8   6  -2   10.70    6.50
   8  -6   2   13.90   10.30
   8  -6   2    2.70    6.50
   8  -6   2    4.40    8.10
  -9   6  -2   41.30   13.60
  -9   6  -2   51.39   12.90
   9  -6   2   41.10   18.60
   9  -6   2   56.09   16.60
 -10   6  -2   17.20    8.30
 -10   6  -2   12.50    9.20
  10  -6   2    2.80    8.60
  10  -6   2   21.50   13.80
  11   5  -2   12.10   13.70
  11   5  -2   -3.00    6.60
 -11  -5   2    4.10    8.20
 -11  -5   2   -6.20   13.30
  10   5  -2   -5.60    9.10
  10   5  -2    5.10    6.20
 -10  -5   2   10.90    9.10
 -10  -5   2    0.70    8.10
   9   5  -2   -3.20    5.70
   9   5  -2   -4.10    5.00
  -9  -5   2   17.10   10.30
  -9  -5   2   14.50    9.80
   8   5  -2    6.50    5.80
   8   5  -2   41.30   12.30
  -8  -5   2   43.90   13.40
   7   5  -2   -0.90    3.80
   7   5  -2    4.00    6.80
   7   5  -2   -4.00    4.20
  -7  -5   2   -5.30    7.40
   6   5  -2    2.00    5.10
   6   5  -2   -3.90    3.50
   6   5  -2    4.80    6.30
  -6  -5   2    2.00    6.50
  -6  -5   2    8.60    4.50
   5   5  -2    2.70    4.30
   5   5  -2   21.70    7.50
   5   5  -2   13.60    7.00
  -5  -5   2   -1.60    5.80
  -5  -5   2    2.00    2.70
   4   5  -2   10.50    5.60
   4   5  -2    9.10    5.90
   4   5  -2    9.60    4.00
  -4  -5   2   10.90    7.50
  -4  -5   2   13.60    4.20
   3   5  -2    1.60    2.60
   3   5  -2    2.50    1.70
   3   5  -2   -0.70    3.70
   3   5  -2    7.60    3.90
  -3  -5   2    5.80    2.00
  -3  -5   2   11.80    4.40
  -3  -5   2    2.50    5.10
   2   5  -2  189.38   17.70
   2   5  -2  185.88   15.90
   2   5  -2  166.68   17.30
   2   5  -2  192.58   16.00
  -2  -5   2  201.78   16.00
  -2  -5   2  205.08   22.10
  -2  -5   2  215.68   18.10
   1   5  -2   29.20    5.60
   1   5  -2   42.20    7.20
   1   5  -2   37.80    6.50
   1   5  -2   43.70    5.90
  -1  -5   2   35.90    7.00
  -1  -5   2   34.90    7.70
  -1  -5   2   36.40    5.80
   0   5  -2  324.47   26.30
   0   5  -2  338.77   25.80
   0   5  -2  341.57   26.20
   0   5  -2  293.47   25.80
   0  -5   2  302.37   26.90
   0  -5   2  302.57   26.20
   0  -5   2  346.67   27.50
  -1   5  -2   94.39   11.90
  -1   5  -2  106.99   13.20
  -1   5  -2   99.49   11.80
  -1   5  -2  114.89   13.10
   1  -5   2   99.19   12.90
   1  -5   2  127.99   13.10
   1  -5   2  132.69   14.30
   1  -5   2  118.89   14.50
  -2   5  -2  251.17   23.70
  -2   5  -2  268.57   21.70
  -2   5  -2  238.08   22.50
   2  -5   2  288.37   24.50
   2  -5   2  264.07   20.90
   2  -5   2  232.48   23.40
   2  -5   2  266.27   24.20
  -3   5  -2  174.78   19.10
  -3   5  -2  183.48   20.60
  -3   5  -2  186.08   17.20
   3  -5   2  237.08   22.50
   3  -5   2  148.19   19.40
   3  -5   2  199.08   14.90
   3  -5   2  152.18   20.70
  -4   5  -2   -1.90    2.90
  -4   5  -2    1.40    3.60
  -4   5  -2    0.40    1.40
   4  -5   2    2.50    4.20
   4  -5   2    2.60    5.00
   4  -5   2   -1.80    5.70
   4  -5   2    0.80    1.50
   4  -5   2    0.50    1.10
  -5   5  -2   44.70    9.10
  -5   5  -2   24.80    6.60
   5  -5   2   69.89   12.40
   5  -5   2   35.10    8.90
   5  -5   2   51.29   13.20
  -6   5  -2  142.59   17.10
  -6   5  -2  154.48   19.70
   6  -5   2  157.08   20.70
   6  -5   2  149.59   23.70
   6  -5   2  117.99   18.50
  -7   5  -2   62.99   11.20
  -7   5  -2   41.40   11.10
   7  -5   2   69.79   16.40
   7  -5   2   68.09   13.50
   7  -5   2   88.79   16.50
  -8   5  -2   16.50    9.50
  -8   5  -2    8.10    6.30
   8  -5   2   13.00    9.60
   8  -5   2    4.20    7.60
   8  -5   2   -2.10   10.50
  -9   5  -2   79.49   14.70
  -9   5  -2   42.30   11.40
   9  -5   2   28.90   13.70
   9  -5   2   49.60   12.70
 -10   5  -2   40.20   11.90
 -10   5  -2   54.99   13.60
  10  -5   2   43.90   18.20
  10  -5   2   54.09   15.70
 -11   5  -2   25.30   14.00
 -11   5  -2   28.80   12.30
  11  -5   2   18.40   13.40
  11   4  -2    0.90   12.90
  11   4  -2    2.00    8.10
 -11  -4   2    5.40    9.80
 -11  -4   2    6.00    7.90
  10   4  -2   72.09   15.20
  10   4  -2   24.00   13.40
 -10  -4   2   15.70   10.20
 -10  -4   2   49.00   17.20
   9   4  -2    7.30    7.10
   9   4  -2   19.30    9.60
   9   4  -2   11.70    8.40
  -9  -4   2   25.10   10.70
  -9  -4   2   25.60   11.70
   8   4  -2   -5.50    4.50
   8   4  -2    4.80    6.00
   8   4  -2    4.70    6.10
  -8  -4   2   -1.40    8.10
  -8  -4   2    1.10    5.80
   7   4  -2   53.89   11.80
   7   4  -2   56.59   11.70
   7   4  -2   45.70   11.40
  -7  -4   2   40.40   12.50
   6   4  -2   47.90   11.30
   6   4  -2   30.30    8.20
   6   4  -2   46.30   10.00
  -6  -4   2   43.90    7.30
  -6  -4   2   41.90    4.30
  -6  -4   2   64.59    5.10
  -6  -4   2   51.49   12.30
   5   4  -2   42.80    9.30
   5   4  -2   57.89   10.60
   5   4  -2   73.19   10.80
  -5  -4   2   44.10   11.50
  -5  -4   2   67.79    8.60
   4   4  -2    0.80    2.90
   4   4  -2    1.90    3.30
   4   4  -2    1.10    3.00
  -4  -4   2   -2.10    2.00
  -4  -4   2    4.00    5.70
   3   4  -2  294.87   25.50
   3   4  -2  298.37   25.80
   3   4  -2  289.17   21.30
   3   4  -2  293.07   24.00
  -3  -4   2  283.57   27.60
  -3  -4   2  318.37   24.40
  -3  -4   2  322.17   21.40
   2   4  -2  137.39   13.50
   2   4  -2  106.09   10.50
   2   4  -2  112.99   12.60
   2   4  -2  116.39    9.80
  -2  -4   2  102.49   14.50
  -2  -4   2  125.69   12.80
  -2  -4   2  113.09    9.50
   1   4  -2   15.00    4.40
   1   4  -2   24.00    4.10
   1   4  -2   25.10    4.00
   1   4  -2   20.10    4.50
  -1  -4   2   18.70    4.60
  -1  -4   2   15.70    5.10
  -1  -4   2   16.50    3.50
   0   4  -2    6.50    2.90
   0   4  -2    1.40    2.30
   0   4  -2    5.20    2.90
   0   4  -2    1.50    2.30
   0  -4   2    5.20    2.90
   0  -4   2    5.30    2.90
   0  -4   2    1.30    3.00
  -1   4  -2   48.00    6.70
  -1   4  -2   34.80    6.30
  -1   4  -2   47.90    6.60
  -1   4  -2   53.29    8.10
   1  -4   2   43.30    7.70
   1  -4   2   39.90    7.10
   1  -4   2   45.30    6.50
   1  -4   2   45.10    7.20
  -2   4  -2   -2.70    1.70
  -2   4  -2   -0.50    2.90
  -2   4  -2   -2.40    3.30
  -2   4  -2    0.20    2.80
   2  -4   2    0.50    2.60
   2  -4   2   -1.00    3.10
   2  -4   2    0.30    1.40
   2  -4   2   -1.00    3.10
  -3   4  -2   14.50    4.40
  -3   4  -2   25.10    4.80
   3  -4   2   22.00    6.10
   3  -4   2   27.80    7.00
   3  -4   2   21.80    3.30
   3  -4   2   16.20    6.00
  -4   4  -2   13.40    2.80
  -4   4  -2   17.80    4.90
  -4   4  -2   14.20    5.60
   4  -4   2    6.70    4.20
   4  -4   2   15.60    7.80
   4  -4   2   10.30    2.10
   4  -4   2    6.10    4.40
  -5   4  -2    1.50    1.10
  -5   4  -2   -2.10    3.00
  -5   4  -2    2.80    3.70
  -5   4  -2    0.90    1.10
   5  -4   2    4.70    4.00
   5  -4   2    1.30    4.30
   5  -4   2    0.00    1.10
   5  -4   2    7.40    6.10
  -6   4  -2    5.80    4.70
  -6   4  -2   19.50    7.30
   6  -4   2    1.80    5.30
   6  -4   2   10.90    6.20
   6  -4   2   10.20    9.00
  -7   4  -2   54.69   10.90
  -7   4  -2   37.00   10.90
   7  -4   2   74.59   12.90
   7  -4   2   70.99   16.40
   7  -4   2   50.89   11.40
  -8   4  -2   13.30    7.10
  -8   4  -2    6.00    5.70
   8  -4   2   -2.80    7.50
   8  -4   2    6.90    8.00
   8  -4   2   -3.90    4.60
  -9   4  -2   20.80    8.90
  -9   4  -2   13.50    8.70
   9  -4   2   13.90   11.00
   9  -4   2   10.30    7.70
   9  -4   2    9.70    8.80
 -10   4  -2    2.10    6.00
 -10   4  -2    4.40    9.00
  10  -4   2   -0.50    8.60
  10  -4   2    4.20    7.30
 -11   4  -2   -1.00    8.00
 -11   4  -2   12.00   11.10
  11  -4   2   11.90   15.00
  12   3  -2   -4.20    8.70
  12   3  -2   -8.50   12.60
 -12  -3   2   -2.20    9.40
 -12  -3   2    6.50   13.40
  11   3  -2    6.70   10.40
  11   3  -2    0.00   11.20
 -11  -3   2   -5.30   11.00
 -11  -3   2   -5.10    9.30
 -11  -3   2   -8.10   10.30
  10   3  -2   90.09   17.70
  10   3  -2   85.69   19.40
  10   3  -2  122.99   23.00
 -10  -3   2   63.09   18.80
 -10  -3   2  104.99   19.80
   9   3  -2  109.79   19.40
   9   3  -2   44.80   14.10
   9   3  -2   77.79   16.70
  -9  -3   2   52.19   14.10
  -9  -3   2   79.59   16.20
   8   3  -2   57.59   13.40
   8   3  -2   76.99   15.40
   8   3  -2   91.39   16.80
  -8  -3   2   95.89   16.30
  -8  -3   2   62.99   14.70
   7   3  -2  115.09   17.00
   7   3  -2   99.79   16.30
   7   3  -2  103.09   16.00
  -7  -3   2  105.39   17.70
  -7  -3   2   85.99   16.40
   6   3  -2  164.38   21.20
   6   3  -2  198.48   22.40
   6   3  -2  168.48   21.30
  -6  -3   2  183.38   15.20
  -6  -3   2  181.78   15.20
  -6  -3   2  190.68   16.10
  -6  -3   2  244.08   26.70
  -6  -3   2  194.08   23.10
   5   3  -2  122.49   14.60
   5   3  -2  101.69   14.00
   5   3  -2   96.49   14.20
  -5  -3   2  101.19   10.70
  -5  -3   2  105.09    8.50
  -5  -3   2   94.79   15.20
  -5  -3   2   99.79    8.50
   4   3  -2  751.52   57.19
   4   3  -2  724.93   57.99
   4   3  -2  781.92   58.69
  -4  -3   2  769.32   60.49
  -4  -3   2  792.22   55.49
   3   3  -2   -1.00    2.20
   3   3  -2   -0.60    1.70
   3   3  -2   -0.10    2.10
  -3  -3   2    1.20    1.90
  -3  -3   2    1.10    2.80
   2   3  -2   43.10    4.00
   2   3  -2   47.80    7.00
   2   3  -2   50.69    7.10
   2   3  -2   50.29    6.60
  -2  -3   2   52.89    8.50
  -2  -3   2   47.70    3.90
  -2  -3   2   47.40    6.30
   1   3  -2  596.04   42.30
   1   3  -2  545.95   41.60
   1   3  -2  580.74   43.00
   1   3  -2  609.44   43.10
  -1  -3   2  547.95   44.40
  -1  -3   2  608.04   41.90
  -1  -3   2  588.54   43.00
   0   3  -2  144.69   12.10
   0   3  -2  144.49   12.20
   0   3  -2  139.79   12.10
   0   3  -2  142.99   12.20
   0  -3   2  131.79   12.80
   0  -3   2  139.99   12.80
   0  -3   2  137.29   12.10
  -1   3  -2   34.00    4.70
  -1   3  -2   26.70    4.80
  -1   3  -2   33.60    5.40
  -1   3  -2   28.40    5.20
   1  -3   2   35.40    6.00
   1  -3   2   40.00    5.50
   1  -3   2   29.10    5.50
   1  -3   2   30.60    5.40
  -2   3  -2    3.00    3.60
  -2   3  -2    1.20    2.00
  -2   3  -2    6.40    2.10
  -2   3  -2    3.20    2.60
   2  -3   2    3.90    3.30
   2  -3   2   -0.30    3.40
   2  -3   2    6.70    2.00
   2  -3   2    1.70    2.30
  -3   3  -2    2.20    2.30
  -3   3  -2    3.90    3.20
  -3   3  -2    1.10    2.40
   3  -3   2    1.30    3.60
   3  -3   2   -2.00    3.10
   3  -3   2   -0.50    1.10
   3  -3   2   -0.40    2.30
  -4   3  -2    6.40    4.30
  -4   3  -2    3.30    2.40
   4  -3   2    3.60    3.80
   4  -3   2    8.50    4.90
   4  -3   2    4.40    4.20
   4  -3   2    2.50    1.50
  -5   3  -2  303.97   23.10
  -5   3  -2  259.57   20.50
  -5   3  -2  276.07   24.00
   5  -3   2  292.97   27.20
   5  -3   2  287.17   25.30
   5  -3   2  244.48   23.70
   5  -3   2  242.78   20.10
  -6   3  -2   24.40    7.50
  -6   3  -2   37.40    7.60
  -6   3  -2   26.40    4.80
   6  -3   2   26.60    4.60
   6  -3   2   26.00    7.70
   6  -3   2   22.50    8.20
   6  -3   2   44.70    9.90
  -7   3  -2   13.20    6.10
  -7   3  -2   10.30    5.70
   7  -3   2    4.90    6.40
   7  -3   2    9.30    5.50
   7  -3   2   10.70    7.40
  -8   3  -2   13.00    7.60
  -8   3  -2   10.50    5.40
   8  -3   2   20.10    8.60
   8  -3   2   12.60    7.60
   8  -3   2   23.20   10.60
  -9   3  -2   -3.20    7.40
  -9   3  -2   -1.50    4.50
   9  -3   2   -0.80    7.10
   9  -3   2   -8.70    8.10
   9  -3   2    7.90   10.60
 -10   3  -2    3.00    7.60
 -10   3  -2    1.40    9.30
  10  -3   2   14.00    8.10
  10  -3   2   11.20    8.60
  10  -3   2   22.90   14.50
 -11   3  -2    3.60    7.00
 -11   3  -2   -2.80    6.40
  11  -3   2    7.70   11.30
 -12   3  -2   -2.50   11.00
 -12   3  -2   -9.60   10.40
  12  -3   2    7.70   12.60
  12   2  -2   11.40   11.60
 -12  -2   2   10.30   10.90
 -12  -2   2    5.20    9.10
  11   2  -2   27.80   14.00
  11   2  -2   34.10   14.60
  11   2  -2   11.70   14.60
 -11  -2   2   -4.60   11.60
 -11  -2   2    5.30   11.80
  10   2  -2   16.10    8.40
  10   2  -2   10.20   10.60
  10   2  -2    7.50   12.60
 -10  -2   2   -4.00    6.80
 -10  -2   2    5.40    7.90
 -10  -2   2   -0.30    9.70
   9   2  -2   -1.40    7.60
   9   2  -2    1.00    6.10
   9   2  -2   -2.20    9.80
  -9  -2   2   -5.20    8.70
  -9  -2   2   -7.10    4.70
   8   2  -2  123.59   18.30
   8   2  -2   86.39   18.00
   8   2  -2   94.19   16.80
  -8  -2   2  124.09   19.20
  -8  -2   2  123.89   19.10
   7   2  -2  125.89   17.60
   7   2  -2  135.59   19.60
   7   2  -2   92.89   12.20
   7   2  -2  131.39   18.00
  -7  -2   2  132.59   19.30
  -7  -2   2  113.79   13.20
  -7  -2   2  145.99   19.30
   6   2  -2    6.20    5.80
   6   2  -2   -2.10    3.40
   6   2  -2    0.70    2.20
   6   2  -2    9.00    5.90
  -6  -2   2    1.70    2.70
  -6  -2   2    3.10    3.40
  -6  -2   2   17.10    6.90
  -6  -2   2   -2.90    2.90
  -6  -2   2    0.10    2.40
   5   2  -2   12.30    3.10
   5   2  -2    4.10    3.90
   5   2  -2   10.70    5.00
   5   2  -2    5.30    5.00
  -5  -2   2    7.00    3.10
  -5  -2   2   11.10    2.80
  -5  -2   2    3.20    5.30
  -5  -2   2   13.80    6.50
  -5  -2   2   13.30    3.10
   4   2  -2  653.83   51.99
   4   2  -2  678.53   52.39
   4   2  -2  648.94   52.39
   4   2  -2  680.83   48.60
  -4  -2   2  665.33   49.00
  -4  -2   2  653.63   48.60
  -4  -2   2  756.42   54.69
  -4  -2   2  750.92   48.80
   3   2  -2  905.51   65.49
   3   2  -2  899.31   65.99
   3   2  -2  829.62   65.49
  -3  -2   2  903.21   63.19
  -3  -2   2  895.61   67.39
  -3  -2   2  921.21   61.99
  -3  -2   2  883.81   61.99
   2   2  -2  366.16   27.60
   2   2  -2  367.46   28.10
   2   2  -2  356.66   28.10
  -2  -2   2  349.77   26.30
  -2  -2   2  361.26   29.40
   1   2  -2 2225.78  156.48
   1   2  -2 2349.67  156.58
   1   2  -2 2107.49  156.18
   1   2  -2 2148.09  154.98
  -1  -2   2 2287.37  154.98
  -1  -2   2 2331.37  155.98
  -1  -2   2 2234.88  157.98
   0   2  -2 1089.79   78.89
   0   2  -2 1149.08   79.09
   0   2  -2 1118.29   79.09
   0   2  -2 1157.18   78.89
   0  -2   2 1070.19   79.89
   0  -2   2 1169.68   79.49
   0  -2   2 1093.69   78.89
  -1   2  -2  605.14   45.90
  -1   2  -2  605.44   45.60
  -1   2  -2  646.14   44.50
  -1   2  -2  615.24   45.10
   1  -2   2  646.34   45.30
   1  -2   2  635.24   45.80
   1  -2   2  603.64   45.70
   1  -2   2  643.54   46.00
  -2   2  -2  222.48   17.50
  -2   2  -2  210.18   18.30
  -2   2  -2  222.08   16.60
  -2   2  -2  215.28   18.40
   2  -2   2  218.28   16.50
   2  -2   2  188.08   18.30
   2  -2   2  208.28   17.90
   2  -2   2  233.78   18.50
  -3   2  -2   28.70    5.50
  -3   2  -2   18.80    4.30
  -3   2  -2   18.10    3.60
   3  -2   2   21.20    6.00
   3  -2   2   23.70    3.50
   3  -2   2   30.10    5.70
   3  -2   2   27.80    5.50
  -4   2  -2  457.95   34.50
  -4   2  -2  451.15   35.50
  -4   2  -2  434.66   36.10
   4  -2   2  470.55   33.50
   4  -2   2  422.96   36.20
   4  -2   2  439.16   37.80
   4  -2   2  463.75   36.00
  -5   2  -2  519.55   41.10
  -5   2  -2  537.85   40.40
   5  -2   2  527.15   38.60
   5  -2   2  513.65   41.10
   5  -2   2  548.65   42.30
   5  -2   2  449.95   43.10
  -6   2  -2   96.09   14.00
  -6   2  -2  119.29   13.30
  -6   2  -2  144.19   15.80
   6  -2   2  145.79   19.90
   6  -2   2  117.79   12.40
   6  -2   2  121.69   15.70
   6  -2   2  113.69   15.50
  -7   2  -2   33.50    8.60
  -7   2  -2   31.00    6.50
  -7   2  -2   39.50   10.00
   7  -2   2   28.40    7.60
   7  -2   2   26.00   11.20
   7  -2   2   23.70    5.70
   7  -2   2   27.50    7.50
  -8   2  -2   -0.10    5.40
  -8   2  -2    0.40    6.00
   8  -2   2   -0.90    6.80
   8  -2   2    3.80    4.10
   8  -2   2   -4.90    8.30
  -9   2  -2   69.09   13.80
  -9   2  -2   42.70   11.10
   9  -2   2   47.00   13.80
   9  -2   2   49.90   12.50
   9  -2   2   37.00   11.30
 -10   2  -2   57.59   14.10
 -10   2  -2   52.89   12.30
  10  -2   2   37.80   11.60
  10  -2   2   37.70   11.60
  10  -2   2   36.20   13.20
 -11   2  -2    4.00    7.60
 -11   2  -2    0.70    8.00
  11  -2   2   -3.00   11.40
 -12   2  -2    7.80    7.70
 -12   2  -2    3.90    8.20
  12  -2   2    8.30   17.20
  12   1  -2   30.60   13.60
  12   1  -2   14.10   13.90
 -12  -1   2    7.90   10.20
 -12  -1   2    0.70    9.70
  11   1  -2    3.10   13.80
  11   1  -2   -1.70   10.80
 -11  -1   2   12.80   11.40
 -11  -1   2  -11.20    9.70
  10   1  -2   55.49   14.30
  10   1  -2   53.29   15.30
  10   1  -2   56.69   18.10
 -10  -1   2   38.00   12.90
 -10  -1   2  109.99   23.50
 -10  -1   2   82.29   18.40
   9   1  -2  116.39   19.50
   9   1  -2   91.29   18.80
   9   1  -2  169.98   24.10
  -9  -1   2  146.89   21.40
  -9  -1   2  139.89   20.40
  -9  -1   2   71.09   17.80
   8   1  -2  -11.00    5.30
   8   1  -2   -2.90    6.60
   8   1  -2    3.30    5.40
   8   1  -2    5.60    7.20
  -8  -1   2    1.40    7.30
  -8  -1   2    0.40    4.90
   7   1  -2    6.80    6.40
   7   1  -2    4.80    5.00
   7   1  -2    5.10    3.40
   7   1  -2    3.90    4.60
  -7  -1   2    5.20    5.10
  -7  -1   2    2.50    4.80
  -7  -1   2    2.70    4.60
   6   1  -2   95.39   15.90
   6   1  -2   92.39    9.00
   6   1  -2   85.49   11.00
   6   1  -2  106.49   15.10
   6   1  -2  131.19   16.20
  -6  -1   2   79.29   14.20
  -6  -1   2   94.39   11.40
  -6  -1   2  146.19   17.50
  -6  -1   2  108.69   10.00
   5   1  -2  241.68   18.00
   5   1  -2  224.88   22.50
   5   1  -2  248.18   19.50
   5   1  -2  229.68   23.90
   5   1  -2  228.38   22.00
  -5  -1   2  230.68   19.50
  -5  -1   2  236.48   18.50
  -5  -1   2  218.38   24.00
  -5  -1   2  253.27   25.50
   4   1  -2 1271.07   92.39
   4   1  -2 1260.97   89.49
   4   1  -2 1234.68   92.39
   4   1  -2 1258.67   92.89
  -4  -1   2 1301.97   93.49
  -4  -1   2 1272.67   88.69
  -4  -1   2 1327.77   89.69
  -4  -1   2 1181.78   92.69
   3   1  -2   11.00    2.10
   3   1  -2   10.50    3.50
   3   1  -2    6.50    3.30
   3   1  -2   14.30    4.60
  -3  -1   2    8.80    1.60
  -3  -1   2    7.60    1.60
  -3  -1   2   12.80    4.60
  -3  -1   2   10.00    2.30
  -3  -1   2    6.80    4.00
   2   1  -2    4.70    2.40
   2   1  -2    1.90    0.80
   2   1  -2    1.10    1.80
   2   1  -2    6.00    2.40
   2   1  -2    2.40    1.00
  -2  -1   2    3.80    0.80
  -2  -1   2    2.50    0.80
  -2  -1   2    0.50    2.40
  -2  -1   2    1.40    0.90
   1   1  -2  587.34   44.70
   1   1  -2  611.34   43.30
   1   1  -2  608.64   43.20
   1   1  -2  602.54   43.60
   1   1  -2  654.63   44.90
   1   1  -2  613.94   45.00
  -1  -1   2  638.84   43.50
  -1  -1   2  593.24   45.60
  -1  -1   2  656.93   43.40
   0   1  -2  189.28   13.70
   0   1  -2  178.88   13.60
   0   1  -2  169.48   13.40
   0   1  -2  173.48   13.60
   0   1  -2  178.48   14.00
   0  -1   2  187.28   13.80
   0  -1   2  177.28   13.50
   0  -1   2  185.48   14.60
  -1   1  -2  185.38   12.90
  -1   1  -2  182.78   14.30
  -1   1  -2  170.18   13.60
  -1   1  -2  172.98   14.40
   1  -1   2  173.38   14.20
   1  -1   2  176.48   14.30
   1  -1   2  196.98   14.70
   1  -1   2  176.28   12.90
   1  -1   2  174.48   14.00
  -2   1  -2    0.30    0.60
  -2   1  -2    2.20    1.60
  -2   1  -2   -0.90    1.60
  -2   1  -2   -2.50    2.00
   2  -1   2    0.60    1.20
   2  -1   2   -0.90    1.20
   2  -1   2   -3.40    1.30
   2  -1   2   -1.00    1.20
  -3   1  -2   66.99    6.80
  -3   1  -2   62.79    7.30
  -3   1  -2   53.99    7.70
   3  -1   2   39.30    7.90
   3  -1   2   58.59    7.80
   3  -1   2   47.70    7.40
   3  -1   2   51.89    6.20
  -4   1  -2  387.46   30.80
  -4   1  -2  372.56   31.30
  -4   1  -2  376.76   30.30
   4  -1   2  387.96   31.10
   4  -1   2  417.86   33.30
   4  -1   2  403.66   31.60
   4  -1   2  388.26   30.80
   4  -1   2  396.66   29.80
  -5   1  -2   12.80    4.20
  -5   1  -2    1.60    3.70
   5  -1   2    4.90    3.20
   5  -1   2    1.40    5.40
   5  -1   2    5.80    3.40
   5  -1   2    6.30    4.30
   5  -1   2    0.10    2.60
  -6   1  -2    9.50    5.00
  -6   1  -2    1.00    2.60
  -6   1  -2    3.00    4.30
   6  -1   2    1.00    2.60
   6  -1   2   -2.70    3.60
   6  -1   2    6.90    5.60
   6  -1   2   -1.90    4.30
   6  -1   2   -0.20    3.30
  -7   1  -2  134.79   15.40
  -7   1  -2  111.79   15.80
  -7   1  -2  108.89   15.20
   7  -1   2   98.29   14.50
   7  -1   2  116.29   13.80
   7  -1   2  151.98   20.30
   7  -1   2   84.49   14.40
   7  -1   2  120.79   15.80
  -8   1  -2   16.40    6.70
  -8   1  -2   12.60    7.40
   8  -1   2   28.70    7.60
   8  -1   2   31.80   11.90
   8  -1   2   10.20    7.80
   8  -1   2   36.10    9.20
   8  -1   2   26.60    8.90
  -9   1  -2    2.00    7.10
  -9   1  -2   -3.00    4.40
   9  -1   2   -1.90    6.00
   9  -1   2    6.60    6.80
   9  -1   2   -0.90    6.70
   9  -1   2    4.10    5.20
 -10   1  -2    4.40    9.10
 -10   1  -2   -3.20    5.40
 -10   1  -2    0.60    7.80
  10  -1   2    1.40    6.50
  10  -1   2   -3.40   10.50
  10  -1   2    3.20    7.30
  10  -1   2    5.00    9.40
 -11   1  -2    4.10   11.10
 -11   1  -2    7.80    8.90
 -11   1  -2    5.70    9.70
  11  -1   2   13.50   12.60
  11  -1   2   -3.20    6.80
  11  -1   2   -8.90   12.60
 -12   1  -2   15.20   10.50
 -12   1  -2   14.30   12.70
  12  -1   2   -5.40   14.10
  12   0  -2   25.50   13.70
 -12   0   2    7.90   10.60
 -12   0   2    3.20    8.70
  11   0  -2   30.20   14.00
  11   0  -2   11.20   16.00
 -11   0   2    4.00   12.40
 -11   0   2   19.90   10.80
  10   0  -2   55.39   16.10
  10   0  -2   26.70   11.00
 -10   0   2   23.70   11.90
 -10   0   2   12.80   11.80
   9   0  -2   -6.70    6.60
   9   0  -2   15.30    7.90
  -9   0   2   -0.50    5.10
  -9   0   2   -1.70    7.80
  -9   0   2    4.60    5.70
   8   0  -2  177.28   25.70
   8   0  -2  135.49   21.00
   8   0  -2  172.48   23.20
   8   0  -2  148.99   18.30
  -8   0   2  192.78   24.70
  -8   0   2  187.48   21.90
  -8   0   2  165.68   22.80
   7   0  -2  147.39   16.80
   7   0  -2  150.68   13.50
   7   0  -2  139.79   19.60
   7   0  -2  152.58   19.60
   7   0  -2  138.79   21.90
  -7   0   2  130.19   17.80
  -7   0   2  133.19   18.90
  -7   0   2  140.89   20.20
   6   0  -2   11.90    7.10
   6   0  -2    6.80    5.70
   6   0  -2    6.10    4.30
   6   0  -2    5.40    4.50
   6   0  -2    7.60    3.00
  -6   0   2    8.50    4.90
  -6   0   2   10.80    5.90
  -6   0   2   20.30    6.70
   5   0  -2  402.96   33.40
   5   0  -2  431.66   36.90
   5   0  -2  433.36   31.80
   5   0  -2  447.96   36.10
   5   0  -2  403.56   35.30
  -5   0   2  438.36   36.60
  -5   0   2  442.46   35.40
  -5   0   2  440.96   33.90
   4   0  -2 1192.28   84.49
   4   0  -2 1121.79   81.09
   4   0  -2 1109.89   82.99
   4   0  -2 1123.39   79.59
   4   0  -2 1257.07   83.99
  -4   0   2 1097.99   81.19
  -4   0   2 1066.39   83.79
  -4   0   2 1126.29   82.99
   3   0  -2    3.60    3.10
   3   0  -2    8.50    2.50
   3   0  -2    2.00    3.50
   3   0  -2    4.60    1.20
   3   0  -2    9.50    3.50
  -3   0   2    3.00    1.20
  -3   0   2    5.60    3.80
  -3   0   2    5.20    2.30
  -3   0   2    5.20    3.10
   2   0  -2   13.70    3.60
   2   0  -2   14.70    2.60
   2   0  -2   18.30    3.90
   2   0  -2   13.60    3.40
  -2   0   2    7.00    2.60
  -2   0   2   10.50    3.20
  -2   0   2   20.50    3.00
   1   0  -2 1158.88   77.79
   1   0  -2 1181.68   78.49
   1   0  -2 1111.49   78.59
   1   0  -2 1003.60   76.89
   1   0  -2 1117.69   76.79
   1   0  -2 1110.59   78.99
  -1   0   2 1087.39   77.69
  -1   0   2 1128.09   78.79
  -1   0   2 1139.59   78.89
   0   0  -2 2045.50  139.49
   0   0  -2 2075.69  139.99
   0   0  -2 1925.81  139.09
   0   0  -2 1962.50  139.09
   0   0  -2 2056.39  139.29
   0   0  -2 2007.90  139.29
   0   0   2 1861.91  139.19
   0   0   2 1993.50  139.19
   0   0   2 2024.70  139.99
   0   0   2 2083.69  139.49
   0   0   2 2049.70  139.19
  -1   0  -2 2707.53  186.78
  -1   0  -2 2822.22  185.68
  -1   0  -2 2633.44  186.68
  -1   0  -2 2636.24  186.78
   1   0   2 2807.42  186.78
   1   0   2 2694.23  186.68
   1   0   2 2683.53  185.68
   1   0   2 2571.34  186.78
   1   0   2 2623.94  186.78
  -2   0  -2  135.09   12.40
  -2   0  -2  153.48   12.80
  -2   0  -2  152.88   11.70
  -2   0  -2  142.19   11.60
  -2   0  -2  152.18   12.60
  -2   0  -2  144.59   11.50
   2   0   2  147.89   12.70
   2   0   2  152.58   12.80
   2   0   2  157.98   12.40
   2   0   2  151.38   12.50
   2   0   2  144.39   11.30
  -3   0  -2   17.40    3.40
   3   0   2   13.80    3.00
  -4   0  -2   55.89    7.90
  -4   0  -2   65.29    8.20
  -4   0  -2   56.39    7.80
   4   0   2   51.79    9.20
   4   0   2   52.29    7.60
   4   0   2   55.99    7.50
   4   0   2   55.89    8.30
   4   0   2   47.60    7.30
   4   0   2   56.69    7.70
  -5   0  -2  529.75   39.80
  -5   0  -2  517.05   39.70
  -5   0  -2  474.25   39.50
  -5   0  -2  496.65   39.10
   5   0   2  497.15   39.70
   5   0   2  520.45   39.20
   5   0   2  501.25   39.10
   5   0   2  480.15   39.00
   5   0   2  497.35   41.40
   5   0   2  534.95   39.70
  -6   0  -2   18.80    5.80
  -6   0  -2   20.80    6.60
  -6   0  -2   18.40    6.40
   6   0   2   15.70    6.50
   6   0   2   16.80    6.10
   6   0   2   13.00    4.90
   6   0   2   23.30    6.10
   6   0   2   26.70    6.30
   6   0   2   19.30    5.70
  -7   0  -2    7.20    4.80
  -7   0  -2   10.10    6.20
  -7   0  -2    7.80    5.50
   7   0   2   -1.20    4.90
   7   0   2   -1.60    4.10
   7   0   2    4.00    5.00
   7   0   2    1.90    3.20
   7   0   2    8.20    5.30
   7   0   2    1.20    4.60
  -8   0  -2  110.69   15.80
  -8   0  -2  104.99   15.90
  -8   0  -2   95.19   15.20
  -8   0  -2  128.89   17.20
   8   0   2  102.19   15.50
   8   0   2  107.59   14.80
   8   0   2   84.49   14.40
   8   0   2   98.79   18.50
   8   0   2   95.89   14.50
   8   0   2  111.99   15.00
  -9   0  -2  190.18   23.40
  -9   0  -2  159.38   21.90
  -9   0  -2  200.08   22.80
  -9   0  -2  175.38   22.70
   9   0   2  196.38   26.50
   9   0   2  159.18   21.40
   9   0   2  174.48   21.80
 -10   0  -2  120.59   18.40
 -10   0  -2   85.69   16.00
 -10   0  -2  114.59   17.30
  10   0   2   63.29   14.90
  10   0   2  120.09   22.70
  10   0   2   93.69   15.70
  10   0   2   90.89   15.30
 -11   0  -2   10.00    8.30
 -11   0  -2   11.00   10.10
 -11   0  -2   -6.20    8.40
  11   0   2    5.10    8.30
  11   0   2   22.20   16.00
  11   0   2   26.70   13.40
 -12   0  -2   25.80   11.50
 -12   0  -2    5.20   11.00
  12   0   2   11.10   10.30
  12   0   2    0.00   14.70
  11  -1  -2   -7.80   10.20
  11  -1  -2   -1.80   11.70
 -11   1   2    9.80    9.50
 -11   1   2    6.80    8.00
  10  -1  -2    0.30    8.90
  10  -1  -2    1.30   13.30
 -10   1   2    0.40    7.20
 -10   1   2   16.60   10.80
   9  -1  -2   -1.00    7.70
   9  -1  -2   14.20   11.80
  -9   1   2    2.30    6.10
  -9   1   2   34.30   11.80
   8  -1  -2   23.10    8.10
   8  -1  -2   29.50   10.20
   8  -1  -2   26.50   10.20
  -8   1   2   33.00    9.20
  -8   1   2   30.10   10.50
  -8   1   2   31.90    9.60
   7  -1  -2   13.70    9.00
   7  -1  -2   -2.10    3.10
   7  -1  -2    7.10    5.80
   7  -1  -2   -1.30    3.90
  -7   1   2    4.70    6.30
  -7   1   2   -4.30    5.90
  -7   1   2   -0.80    4.30
   6  -1  -2    8.60    4.40
   6  -1  -2   -4.90    5.90
   6  -1  -2   10.40    5.00
   6  -1  -2    5.00    3.30
  -6   1   2    4.00    5.80
  -6   1   2    0.60    2.50
  -6   1   2    8.30    5.40
   5  -1  -2   26.10    5.10
   5  -1  -2   16.40    6.30
   5  -1  -2   26.00    5.90
   5  -1  -2   26.60    8.10
  -5   1   2   45.40    7.20
  -5   1   2   28.40    6.60
  -5   1   2   37.60    8.90
  -5   1   2   51.09    9.90
   4  -1  -2  239.48   22.10
   4  -1  -2  217.18   17.80
   4  -1  -2  240.08   20.80
   4  -1  -2  230.28   19.80
  -4   1   2  205.88   19.10
  -4   1   2  221.28   20.70
  -4   1   2  227.98   21.10
  -4   1   2  235.28   19.70
   3  -1  -2  368.56   30.20
   3  -1  -2  356.76   28.70
   3  -1  -2  367.96   28.10
   3  -1  -2  377.36   26.60
  -3   1   2  332.97   27.60
  -3   1   2  336.27   28.00
  -3   1   2  360.66   28.80
  -3   1   2  386.56   29.70
   2  -1  -2  163.68   12.10
   2  -1  -2  154.08   13.30
   2  -1  -2  141.79   13.30
   2  -1  -2  134.89   14.20
  -2   1   2  171.68   13.30
  -2   1   2  166.78   14.20
  -2   1   2  159.88   13.30
  -2   1   2  151.68   13.60
   1  -1  -2  784.92   56.99
   1  -1  -2  784.02   57.19
   1  -1  -2  801.12   58.09
   1  -1  -2  787.12   56.39
  -1   1   2  875.41   57.09
  -1   1   2  827.72   57.29
  -1   1   2  794.82   57.39
  -1   1   2  773.32   57.09
  -1   1   2  790.02   56.99
   0  -1  -2  597.04   43.00
   0  -1  -2  603.24   42.40
   0  -1  -2  574.54   43.40
   0  -1  -2  596.44   43.40
   0   1   2  643.04   43.20
   0   1   2  642.64   43.40
   0   1   2  590.24   42.40
   0   1   2  618.74   42.80
   0   1   2  573.74   42.40
  -1  -1  -2  512.05   34.60
  -1  -1  -2  474.05   35.10
  -1  -1  -2  478.85   35.20
   1   1   2  481.45   35.10
   1   1   2  475.55   34.00
   1   1   2  475.95   35.10
   1   1   2  474.35   34.80
  -2  -1  -2    5.30    2.50
  -2  -1  -2   10.50    2.60
  -2  -1  -2    9.00    2.50
   2   1   2    7.30    2.30
   2   1   2    4.70    2.30
   2   1   2    3.60    1.50
   2   1   2    8.10    2.20
   2   1   2    6.20    2.30
   2   1   2    8.10    1.50
   2   1   2    5.20    2.20
  -3  -1  -2    0.50    1.40
  -3  -1  -2    0.10    1.70
  -3  -1  -2    1.50    1.50
   3   1   2    1.80    1.70
   3   1   2    0.20    1.30
   3   1   2   -0.30    1.20
   3   1   2   -2.50    2.10
   3   1   2    0.00    2.20
   3   1   2   -2.60    1.20
   3   1   2    0.40    1.30
  -4  -1  -2  220.98   19.50
  -4  -1  -2  218.88   19.80
   4   1   2  258.37   20.30
   4   1   2  245.98   19.40
   4   1   2  262.97   20.10
   4   1   2  235.68   20.30
   4   1   2  226.98   20.40
   4   1   2  228.98   19.50
  -5  -1  -2   15.40    4.60
  -5  -1  -2   10.90    4.60
  -5  -1  -2    8.90    3.60
  -5  -1  -2    6.10    3.70
  -5  -1  -2   22.90    5.50
   5   1   2   14.80    4.80
   5   1   2    4.20    4.70
   5   1   2    3.80    3.70
   5   1   2   10.10    4.00
   5   1   2    8.80    3.60
   5   1   2    7.40    4.00
  -6  -1  -2  188.88   20.90
  -6  -1  -2  195.48   19.80
  -6  -1  -2  190.78   20.00
  -6  -1  -2  184.58   20.10
  -6  -1  -2  187.28   21.20
   6   1   2  213.18   20.70
   6   1   2  202.28   19.10
   6   1   2  191.88   18.10
   6   1   2  174.18   20.80
   6   1   2  173.28   19.40
   6   1   2  179.58   17.70
  -7  -1  -2  296.77   26.70
  -7  -1  -2  262.37   27.70
  -7  -1  -2  308.67   28.30
  -7  -1  -2  330.47   27.50
   7   1   2  322.57   29.20
   7   1   2  305.57   27.00
   7   1   2  281.47   26.80
   7   1   2  274.07   25.70
   7   1   2  332.37   27.80
   7   1   2  284.37   26.50
  -8  -1  -2    9.20    5.50
  -8  -1  -2   12.10    6.20
  -8  -1  -2   14.30    5.80
  -8  -1  -2    8.00    5.60
   8   1   2   12.20    6.00
   8   1   2   14.50    6.70
   8   1   2   12.10    5.10
   8   1   2   20.30   10.10
   8   1   2   10.90    5.90
   8   1   2    8.00    5.80
  -9  -1  -2   16.70    9.40
  -9  -1  -2    6.70    6.60
  -9  -1  -2   13.30    8.90
  -9  -1  -2   17.30    7.60
  -9  -1  -2    5.60    7.40
   9   1   2   29.30    8.90
   9   1   2    7.20    7.40
   9   1   2   27.20    9.80
   9   1   2   11.90    8.70
   9   1   2    7.90    7.60
   9   1   2    7.40    6.40
 -10  -1  -2  206.78   24.20
 -10  -1  -2  183.88   23.80
 -10  -1  -2  186.68   24.70
 -10  -1  -2  177.08   23.70
 -10  -1  -2  131.39   22.20
  10   1   2  154.98   20.40
  10   1   2  178.68   22.60
  10   1   2  197.68   24.40
  10   1   2  183.08   24.10
  10   1   2  135.39   25.20
 -11  -1  -2   86.09   18.30
 -11  -1  -2   58.09   15.60
  11   1   2   77.89   17.50
  11   1   2   87.59   20.90
  11   1   2   71.69   17.00
 -12  -1  -2   -3.10    7.30
 -12  -1  -2   15.00    9.30
  12   1   2    6.90   15.10
  12   1   2   -3.50   10.80
 -13  -1  -2   11.50   10.60
 -13  -1  -2   10.10   13.80
  13   1   2    4.20   10.80
  11  -2  -2   16.50   10.50
  11  -2  -2   -9.00   13.10
 -11   2   2    9.60    8.50
 -11   2   2   11.40   11.30
  10  -2  -2   -4.40    5.60
  10  -2  -2   25.50   13.20
 -10   2   2    3.40    6.90
 -10   2   2   42.50   13.80
   9  -2  -2   72.99   18.20
   9  -2  -2   57.19   14.10
   9  -2  -2   43.00   13.00
  -9   2   2   76.49   15.60
  -9   2   2   96.79   17.60
   8  -2  -2    8.00    6.60
   8  -2  -2    3.40    9.50
   8  -2  -2   16.80    6.90
  -8   2   2   -2.60    4.80
  -8   2   2    3.90    6.20
   7  -2  -2   56.59    8.80
   7  -2  -2   50.19   11.80
   7  -2  -2   43.40   12.70
   7  -2  -2   39.40   10.20
  -7   2   2   52.29   11.90
  -7   2   2   54.89   12.10
  -7   2   2   57.19    9.40
   6  -2  -2    2.30    3.00
   6  -2  -2    5.70    8.00
   6  -2  -2    3.80    3.80
   6  -2  -2   -4.10    2.80
  -6   2   2    4.60    3.80
  -6   2   2   -2.20    3.70
  -6   2   2    2.80    6.50
   5  -2  -2  156.78   18.20
   5  -2  -2  149.09   15.00
   5  -2  -2  178.18   19.40
   5  -2  -2  190.58   23.30
  -5   2   2  167.18   19.70
  -5   2   2  211.18   21.40
  -5   2   2  175.38   15.50
   4  -2  -2  219.78   20.60
   4  -2  -2  224.78   20.70
   4  -2  -2  226.08   24.90
   4  -2  -2  218.68   18.50
  -4   2   2  240.78   21.40
  -4   2   2  222.58   18.50
  -4   2   2  240.28   21.30
  -4   2   2  218.78   20.60
   3  -2  -2  196.78   16.60
   3  -2  -2  153.58   15.40
   3  -2  -2  151.18   14.10
   3  -2  -2  185.08   19.50
  -3   2   2  162.18   17.10
  -3   2   2  187.28   16.20
  -3   2   2  194.58   14.50
  -3   2   2  161.58   15.70
   2  -2  -2   25.00    4.70
   2  -2  -2   22.00    5.00
   2  -2  -2   20.70    5.30
   2  -2  -2   30.60    4.60
  -2   2   2   26.50    5.20
  -2   2   2   19.00    4.70
  -2   2   2   29.00    5.00
  -2   2   2   31.30    4.00
   1  -2  -2  413.86   32.90
   1  -2  -2  413.06   31.70
   1  -2  -2  423.36   32.40
   1  -2  -2  434.36   31.70
  -1   2   2  425.26   31.70
  -1   2   2  407.66   32.20
  -1   2   2  448.06   32.20
  -1   2   2  454.45   31.20
   0  -2  -2   75.59    7.40
   0  -2  -2   77.99    8.30
   0  -2  -2   68.89    8.10
   0   2   2   79.49    8.30
   0   2   2   76.49    6.60
   0   2   2   80.09    7.10
   0   2   2   83.99    7.30
  -1  -2  -2  319.37   24.50
  -1  -2  -2  312.47   22.60
  -1  -2  -2  317.97   23.40
  -1  -2  -2  312.77   24.20
   1   2   2  321.67   24.30
   1   2   2  304.17   22.60
   1   2   2  338.07   24.30
   1   2   2  324.77   23.40
  -2  -2  -2   86.19    9.40
  -2  -2  -2   72.39    6.70
  -2  -2  -2   74.79    8.40
   2   2   2   83.49    8.60
   2   2   2   78.09    7.10
   2   2   2   78.09    6.70
   2   2   2   81.89    8.40
   2   2   2   78.09    8.90
  -3  -2  -2  107.99    9.50
  -3  -2  -2   99.39   10.40
  -3  -2  -2  104.79   11.50
  -3  -2  -2  106.09    9.20
   3   2   2  103.39    9.20
   3   2   2   82.59   10.70
   3   2   2  114.09    9.70
   3   2   2   95.19   10.30
   3   2   2   88.59    9.00
   3   2   2   99.59    9.60
  -4  -2  -2   87.49   10.40
  -4  -2  -2  126.09   13.10
  -4  -2  -2  110.99   10.00
   4   2   2   98.79   11.40
   4   2   2  118.79   11.70
   4   2   2   92.59   10.60
   4   2   2   80.59   10.40
   4   2   2   74.49    9.80
   4   2   2  112.79   12.40
   4   2   2  109.09   10.80
  -5  -2  -2  363.36   35.90
  -5  -2  -2  425.76   34.00
  -5  -2  -2  495.55   35.90
  -5  -2  -2  476.75   34.80
   5   2   2  435.46   35.30
   5   2   2  453.05   35.90
   5   2   2  425.86   34.00
   5   2   2  436.26   34.20
   5   2   2  440.96   34.40
   5   2   2  431.56   34.80
  -6  -2  -2   48.80    8.20
  -6  -2  -2   42.40    9.20
  -6  -2  -2   41.90    8.30
  -6  -2  -2   64.59    9.40
   6   2   2   43.60    9.00
   6   2   2   64.19   10.80
   6   2   2   64.29   10.10
   6   2   2   42.90    8.00
   6   2   2   44.40    7.60
   6   2   2   58.69    8.60
  -7  -2  -2   37.60    9.20
  -7  -2  -2   36.50    9.40
  -7  -2  -2   44.50   10.80
  -7  -2  -2   45.00    9.10
   7   2   2   35.40    9.30
   7   2   2   37.10    8.70
   7   2   2   38.40    8.10
   7   2   2   38.80    8.30
   7   2   2   28.40    9.60
   7   2   2   35.40    8.10
  -8  -2  -2   -2.20    5.50
  -8  -2  -2    0.80    6.50
  -8  -2  -2   15.20    7.20
  -8  -2  -2    4.50    5.20
  -8  -2  -2    0.10    6.40
   8   2   2   -5.80    5.70
   8   2   2    3.50    5.90
   8   2   2    0.90    7.10
   8   2   2    4.50    4.20
   8   2   2    2.10    5.10
   8   2   2    1.20    5.80
  -9  -2  -2   37.00    9.50
  -9  -2  -2   22.50    7.60
  -9  -2  -2   36.50   10.60
  -9  -2  -2   20.20   10.10
  -9  -2  -2   40.70   10.30
   9   2   2   29.80    9.30
   9   2   2   31.50    7.50
   9   2   2   20.80   11.00
   9   2   2   57.99   12.70
   9   2   2   33.20    9.60
   9   2   2   30.60    7.90
 -10  -2  -2    8.40    8.20
 -10  -2  -2   10.40    8.70
 -10  -2  -2   12.60    9.20
 -10  -2  -2    2.40    6.60
 -10  -2  -2   22.60    8.80
  10   2   2   20.30    7.50
  10   2   2    9.00    8.60
  10   2   2   24.20   10.90
  10   2   2    9.00    9.60
  10   2   2    4.40    7.50
 -11  -2  -2   15.50    9.20
 -11  -2  -2    6.70    7.80
 -11  -2  -2    8.50   10.70
  11   2   2   -5.90   11.80
  11   2   2    7.60    7.60
  11   2   2    8.30    7.80
 -12  -2  -2   39.30   14.90
 -12  -2  -2   19.30    9.90
  12   2   2   41.20   17.90
  12   2   2   30.20   12.20
  12   2   2   16.50   12.60
 -13  -2  -2   -6.60   12.80
 -13  -2  -2    6.90    8.50
 -13  -2  -2   -6.70   11.50
  13   2   2   -4.90   16.00
  13   2   2    2.20    9.50
  11  -3  -2   -0.30   10.10
 -11   3   2   -1.80    8.80
 -11   3   2    5.60   11.40
  10  -3  -2    7.80    8.50
  10  -3  -2    7.70   13.30
 -10   3   2    0.10    9.40
 -10   3   2    5.90    7.10
   9  -3  -2   42.00   14.10
   9  -3  -2   42.10   14.10
   9  -3  -2   66.99   14.00
  -9   3   2   77.59   16.90
  -9   3   2   39.60   13.30
   8  -3  -2   68.49   14.40
   8  -3  -2   97.39   16.80
   8  -3  -2  106.99   21.70
  -8   3   2  103.99   17.00
  -8   3   2   96.99   17.20
   7  -3  -2   49.20    9.00
   7  -3  -2   42.60   10.80
   7  -3  -2   28.50    8.50
   7  -3  -2   27.70    9.90
  -7   3   2   32.10   10.20
  -7   3   2   42.00   10.20
   6  -3  -2    8.80    8.40
   6  -3  -2   14.40    5.60
   6  -3  -2    6.50    6.30
   6  -3  -2   10.10    6.50
  -6   3   2    9.00    5.80
  -6   3   2   16.90    4.60
  -6   3   2   13.60    7.60
   5  -3  -2  313.97   26.90
   5  -3  -2  320.37   31.40
   5  -3  -2  326.77   29.30
   5  -3  -2  307.37   28.80
  -5   3   2  343.77   29.80
  -5   3   2  361.56   30.20
   4  -3  -2  121.79   14.80
   4  -3  -2  128.19   15.50
   4  -3  -2  133.89   13.90
   4  -3  -2  118.09   16.80
  -4   3   2  121.29   14.70
  -4   3   2  118.29   10.70
  -4   3   2  121.79   15.00
   3  -3  -2    3.30    3.10
   3  -3  -2    0.90    4.20
   3  -3  -2   -1.50    1.90
   3  -3  -2    3.00    2.60
  -3   3   2   -1.30    2.00
  -3   3   2    2.70    3.90
  -3   3   2    0.00    1.30
  -3   3   2    4.20    2.90
   2  -3  -2   18.00    4.50
   2  -3  -2   23.00    5.10
   2  -3  -2   13.30    4.40
  -2   3   2    6.70    3.10
  -2   3   2   13.90    3.80
  -2   3   2   16.30    2.60
  -2   3   2   16.20    4.50
   1  -3  -2  244.08   20.30
   1  -3  -2  245.18   20.40
   1  -3  -2  256.97   19.80
  -1   3   2  242.68   18.30
  -1   3   2  224.88   19.00
  -1   3   2  233.08   19.30
  -1   3   2  233.98   20.00
   0  -3  -2 1055.69   74.49
   0  -3  -2 1041.40   74.99
   0  -3  -2 1024.20   74.99
   0   3   2 1058.09   74.29
   0   3   2 1002.00   73.59
   0   3   2 1111.09   74.19
   0   3   2  992.80   74.89
  -1  -3  -2  224.88   18.00
  -1  -3  -2  211.28   16.50
  -1  -3  -2  212.88   18.20
   1   3   2  200.68   17.90
   1   3   2  218.68   17.20
   1   3   2  218.88   17.90
   1   3   2  223.88   16.40
  -2  -3  -2  111.79    8.20
  -2  -3  -2  100.99   11.70
  -2  -3  -2   94.09   10.10
   2   3   2   97.09   11.20
   2   3   2   93.69    9.20
   2   3   2  106.49    8.80
   2   3   2   94.59    8.10
   2   3   2  104.29   10.60
  -3  -3  -2  149.88   14.10
  -3  -3  -2  140.99   13.40
  -3  -3  -2  144.89   11.70
   3   3   2  146.09   13.20
   3   3   2  135.69   12.60
   3   3   2  150.68   11.90
   3   3   2  151.48   13.10
   3   3   2  152.68   14.50
  -4  -3  -2  610.14   48.00
  -4  -3  -2  594.04   43.60
  -4  -3  -2  554.94   45.20
  -4  -3  -2  589.04   44.50
  -4  -3  -2  564.84   43.90
   4   3   2  633.34   44.60
   4   3   2  601.54   43.90
   4   3   2  568.34   44.20
   4   3   2  607.14   46.60
   4   3   2  606.34   45.00
   4   3   2  616.84   44.50
  -5  -3  -2  110.59   12.30
  -5  -3  -2  131.19   14.80
  -5  -3  -2  118.89   13.40
  -5  -3  -2  119.99   16.30
   5   3   2  112.19   12.50
   5   3   2  119.29   13.90
   5   3   2  123.79   15.20
   5   3   2  127.79   13.90
   5   3   2  129.49   13.70
   5   3   2  111.99   12.80
  -6  -3  -2   -2.20    3.10
  -6  -3  -2    5.60    6.20
  -6  -3  -2   -1.00    2.90
  -6  -3  -2    2.00    2.90
   6   3   2    2.40    2.60
   6   3   2    7.90    5.60
   6   3   2    6.70    5.00
   6   3   2    3.50    4.80
   6   3   2   11.00    5.40
  -7  -3  -2    2.10    6.10
  -7  -3  -2   -2.00    4.20
  -7  -3  -2    2.00    5.50
   7   3   2    7.40    5.70
   7   3   2   -2.80    2.80
   7   3   2    1.30    3.90
   7   3   2    3.10    5.40
   7   3   2   10.30    6.30
  -8  -3  -2   -0.40    3.30
  -8  -3  -2    6.00    7.80
  -8  -3  -2   -1.10    3.80
  -8  -3  -2    1.30    5.90
   8   3   2   -1.20    3.50
   8   3   2    0.60    6.10
   8   3   2    1.60    4.30
   8   3   2    1.20    4.30
   8   3   2    2.70    4.80
   8   3   2   -0.40    6.20
  -9  -3  -2   20.20    8.60
  -9  -3  -2    9.60    8.80
  -9  -3  -2   -6.90    8.50
  -9  -3  -2    9.50    5.50
   9   3   2    4.80    7.00
   9   3   2   16.10    7.00
   9   3   2    6.80    5.90
   9   3   2   -0.40    6.20
   9   3   2    2.00    4.60
   9   3   2   -0.70    8.30
 -10  -3  -2   41.60   13.90
 -10  -3  -2   38.00   11.30
 -10  -3  -2   61.99   14.90
  10   3   2   54.69   13.50
  10   3   2   48.00   14.70
  10   3   2   32.70   10.30
 -11  -3  -2   12.90    8.50
 -11  -3  -2   -8.20    9.80
 -11  -3  -2   11.00   10.20
  11   3   2   26.00   10.90
  11   3   2  -13.80    7.00
  11   3   2   20.30   12.30
 -12  -3  -2   -7.60   10.50
 -12  -3  -2   -1.60    9.70
  12   3   2   11.80   12.30
  12   3   2   -0.40   10.70
  12   3   2   -6.60   12.30
 -13  -3  -2  -15.50   11.20
 -13  -3  -2   -3.10    8.30
  13   3   2   10.30   13.70
  13   3   2    0.70    9.30
  11  -4  -2   -1.80   16.60
 -11   4   2    5.60    9.50
 -11   4   2    8.30    9.90
  10  -4  -2    8.50   11.60
 -10   4   2   41.10   13.80
 -10   4   2   11.70   11.10
   9  -4  -2    4.40    8.10
   9  -4  -2   -7.20   12.70
  -9   4   2    7.00    7.50
  -9   4   2    3.70    6.60
   8  -4  -2   30.70   14.40
   8  -4  -2   32.80   11.90
  -8   4   2    5.40    6.40
  -8   4   2    8.00    6.40
   7  -4  -2   59.29   15.00
   7  -4  -2   51.99   11.60
   7  -4  -2   51.39   10.70
  -7   4   2   46.70   11.90
  -7   4   2   48.70   11.10
   6  -4  -2  104.19   13.60
   6  -4  -2   94.99   15.10
   6  -4  -2   60.89   14.70
  -6   4   2   81.39   14.60
  -6   4   2   84.59   14.60
   5  -4  -2   -2.40    6.20
   5  -4  -2   -3.30    3.60
   5  -4  -2    0.20    4.40
  -5   4   2    1.30    1.60
  -5   4   2   -3.70    3.60
  -5   4   2    1.00    4.20
   4  -4  -2   33.10    9.00
   4  -4  -2   46.10    8.10
   4  -4  -2   47.90    9.30
  -4   4   2   28.50    7.30
  -4   4   2   15.90    6.50
  -4   4   2   44.90    4.50
   3  -4  -2  147.29   18.70
   3  -4  -2  153.28   16.70
   3  -4  -2  149.59   16.00
  -3   4   2  132.59   15.50
  -3   4   2  137.99   11.10
  -3   4   2  153.38   16.20
   2  -4  -2  105.39   12.10
   2  -4  -2   86.39   12.40
   2  -4  -2  113.19   13.40
  -2   4   2   83.69   11.40
  -2   4   2   93.69   11.30
  -2   4   2  105.09   11.50
  -2   4   2   90.29    8.00
   1  -4  -2   -0.40    2.00
   1  -4  -2    3.20    2.40
   1  -4  -2    1.20    3.00
  -1   4   2   -2.20    1.70
  -1   4   2    4.30    2.30
  -1   4   2   -0.40    1.30
  -1   4   2    3.00    2.70
   0  -4  -2  135.09   14.40
   0  -4  -2  137.09   13.90
   0  -4  -2  134.29   12.40
   0   4   2  125.79   13.80
   0   4   2  129.99   11.50
   0   4   2  143.39   12.00
   0   4   2  117.59   11.80
  -1  -4  -2  129.79   13.40
  -1  -4  -2  103.69   11.80
  -1  -4  -2  106.69    9.40
   1   4   2  101.19    9.60
   1   4   2  101.69   11.40
   1   4   2  110.69   11.80
   1   4   2  109.69   10.30
  -2  -4  -2   11.30    4.30
  -2  -4  -2   26.10    3.00
  -2  -4  -2   21.00    4.60
   2   4   2    6.90    3.10
   2   4   2   25.40    3.90
   2   4   2   29.30    2.90
   2   4   2   38.20    5.50
   2   4   2   27.20    5.50
  -3  -4  -2   -0.50    1.10
  -3  -4  -2    0.90    2.80
  -3  -4  -2   -0.30    2.80
  -3  -4  -2   -0.10    1.20
   3   4   2    3.00    3.20
   3   4   2   -0.80    2.30
   3   4   2   -1.60    2.10
   3   4   2    1.50    2.50
  -4  -4  -2  274.37   24.80
  -4  -4  -2  249.68   20.60
  -4  -4  -2  252.07   19.00
  -4  -4  -2  224.18   21.70
   4   4   2  273.67   21.20
   4   4   2  238.78   21.10
   4   4   2  243.28   22.80
   4   4   2  239.58   19.10
   4   4   2  242.48   21.00
  -5  -4  -2   13.40    5.50
  -5  -4  -2   29.30    5.20
  -5  -4  -2   20.50    5.30
  -5  -4  -2   17.50    4.40
  -5  -4  -2   16.10    7.20
   5   4   2   24.90    5.10
   5   4   2   25.30    5.10
   5   4   2   21.60    5.60
   5   4   2   23.00    5.50
   5   4   2   23.30    6.60
  -6  -4  -2   54.79    8.10
  -6  -4  -2   49.10    8.50
  -6  -4  -2   70.79   11.30
  -6  -4  -2   28.40    8.80
   6   4   2   44.70    8.70
   6   4   2   35.40    7.70
   6   4   2   54.19   10.80
   6   4   2   61.19    9.80
  -7  -4  -2    9.30    7.20
  -7  -4  -2   -3.60    3.80
  -7  -4  -2    0.00    4.10
  -7  -4  -2    1.50    4.60
   7   4   2   -2.60    4.20
   7   4   2    0.70    4.00
   7   4   2    0.10    5.10
   7   4   2   -3.50    4.60
  -8  -4  -2   39.90    8.90
  -8  -4  -2   41.00   10.30
  -8  -4  -2   29.30   10.10
   8   4   2   40.80    9.50
   8   4   2   23.20    9.10
   8   4   2   49.90   10.70
   8   4   2   22.30   10.90
  -9  -4  -2   12.30    8.70
  -9  -4  -2   19.90    7.40
  -9  -4  -2   36.40   12.30
  -9  -4  -2   48.60   12.40
   9   4   2   32.70   11.40
   9   4   2   29.30    9.20
   9   4   2    9.50    6.90
   9   4   2   10.70    8.50
 -10  -4  -2    1.00    9.70
 -10  -4  -2   25.30    9.40
  10   4   2   14.60    8.50
  10   4   2   21.30   10.50
  10   4   2   20.80   11.60
 -11  -4  -2   -0.30   10.30
 -11  -4  -2    7.90    9.30
 -11  -4  -2   40.30   12.20
  11   4   2    0.90    9.50
  11   4   2    5.80   10.30
 -12  -4  -2    4.50   11.10
 -12  -4  -2    8.60   11.90
 -12  -4  -2   12.80   13.60
  12   4   2   -8.10   10.20
  12   4   2   -7.70   11.40
 -13  -4  -2   43.60   16.90
 -13  -4  -2   30.00   13.40
  13   4   2   26.30   13.30
  13   4   2    0.40   13.70
  10  -5  -2   26.30   15.00
 -10   5   2    9.30    8.90
 -10   5   2   15.20    9.80
   9  -5  -2   11.30   15.40
   9  -5  -2   36.60   13.60
  -9   5   2   54.09   14.50
  -9   5   2   57.09   15.00
   8  -5  -2   19.30   13.10
   8  -5  -2   18.30    9.50
  -8   5   2   26.80   11.20
  -8   5   2   20.70   10.10
   7  -5  -2    9.40    8.00
   7  -5  -2    8.30    6.60
   7  -5  -2    0.00    8.40
  -7   5   2    9.60    6.30
  -7   5   2    5.40    7.00
   6  -5  -2    4.30    5.80
   6  -5  -2    8.80    6.90
   6  -5  -2    4.40    6.40
  -6   5   2   -2.80    6.60
  -6   5   2   13.80    7.60
   5  -5  -2  705.13   57.29
   5  -5  -2  684.03   54.59
   5  -5  -2  658.03   58.79
  -5   5   2  720.93   56.19
  -5   5   2  726.13   56.39
   4  -5  -2  125.69   15.00
   4  -5  -2   95.09   17.00
   4  -5  -2  109.49   15.60
  -4   5   2   80.99   12.70
  -4   5   2  107.09   14.50
   3  -5  -2   31.30    9.00
   3  -5  -2   39.10    8.50
   3  -5  -2   32.10    7.90
   3  -5  -2   36.00    3.40
  -3   5   2   41.60    7.70
  -3   5   2   28.50    3.10
  -3   5   2   25.70    7.30
   2  -5  -2  125.19   14.90
   2  -5  -2  115.59   14.80
   2  -5  -2  125.19   16.10
  -2   5   2  121.49   14.00
  -2   5   2  118.19   10.00
  -2   5   2  129.29   14.10
   1  -5  -2   49.00    8.50
   1  -5  -2   37.20    7.90
   1  -5  -2   22.90    6.40
  -1   5   2   41.20    6.90
  -1   5   2   37.00    5.20
  -1   5   2   30.70    6.40
   0  -5  -2  888.31   66.69
   0  -5  -2  937.41   67.99
   0  -5  -2  897.31   67.69
   0   5   2  931.51   67.99
   0   5   2  903.01   66.09
   0   5   2  906.61   66.69
   0   5   2  919.71   66.09
  -1  -5  -2   80.49    8.40
  -1  -5  -2   64.69    9.20
  -1  -5  -2   66.49   10.30
   1   5   2   75.09    8.30
   1   5   2   72.49   10.30
   1   5   2   72.09    9.40
   1   5   2   58.29    8.90
  -2  -5  -2  281.07   27.30
  -2  -5  -2  323.07   25.60
  -2  -5  -2  362.86   27.70
  -2  -5  -2  323.87   22.70
   2   5   2  274.67   22.30
   2   5   2  327.17   24.50
   2   5   2  287.17   26.20
   2   5   2  340.47   26.30
   2   5   2  342.97   25.70
  -3  -5  -2  200.38   22.50
  -3  -5  -2  180.38   20.00
  -3  -5  -2  198.98   17.50
   3   5   2  215.98   18.30
   3   5   2  210.08   17.30
   3   5   2  203.88   19.20
   3   5   2  171.78   17.20
  -4  -5  -2    4.70    3.90
  -4  -5  -2    6.40    2.00
  -4  -5  -2   11.30    3.90
  -4  -5  -2    6.20    4.80
  -4  -5  -2    7.10    1.70
   4   5   2    3.10    3.60
   4   5   2   10.80    4.20
   4   5   2    5.50    3.60
   4   5   2    5.60    5.00
  -5  -5  -2  114.69   10.20
  -5  -5  -2  122.49   13.00
  -5  -5  -2  124.09   12.50
  -5  -5  -2  134.39   19.00
  -5  -5  -2   99.49   14.50
   5   5   2  122.69   12.90
   5   5   2  106.49   10.40
   5   5   2  112.29   16.10
   5   5   2   88.39   12.70
   5   5   2  107.39   13.90
  -6  -5  -2   63.79   11.70
  -6  -5  -2   69.19    9.10
  -6  -5  -2   65.29    8.70
  -6  -5  -2   56.79   12.70
  -6  -5  -2   59.99    9.30
   6   5   2   31.60    9.30
   6   5   2   59.19    8.70
   6   5   2   54.99   10.20
   6   5   2   71.99   12.00
   6   5   2   66.09    8.90
  -7  -5  -2  183.48   26.00
  -7  -5  -2  196.78   18.30
  -7  -5  -2  172.38   18.20
  -7  -5  -2  193.18   17.80
  -7  -5  -2  192.48   22.50
   7   5   2  194.08   22.50
   7   5   2  179.48   19.40
   7   5   2  217.78   22.50
   7   5   2  151.38   22.20
  -8  -5  -2   20.80    9.00
  -8  -5  -2   16.50    6.80
  -8  -5  -2   30.30   10.80
  -8  -5  -2   23.80    6.20
   8   5   2   21.60    8.80
   8   5   2   22.90    8.20
   8   5   2    8.60    6.70
   8   5   2   26.00    7.80
  -9  -5  -2   -1.70    5.70
  -9  -5  -2   11.10    8.60
  -9  -5  -2  -11.10    4.80
   9   5   2    8.00    7.80
   9   5   2    1.60    8.40
   9   5   2    0.20    5.60
   9   5   2   -4.10    6.80
 -10  -5  -2   20.40    9.60
 -10  -5  -2    3.60    9.70
  10   5   2   25.50    9.50
  10   5   2   17.10    8.40
 -11  -5  -2   23.40   12.00
 -11  -5  -2   93.79   19.20
  11   5   2   48.40   13.70
  11   5   2   38.30   13.80
 -12  -5  -2   -2.40   11.50
 -12  -5  -2   -2.20    8.80
 -12  -5  -2   14.50   12.50
  12   5   2   -7.00   11.80
  12   5   2    5.40   11.70
  10  -6  -2    5.80   16.30
 -10   6   2   -1.10    7.50
 -10   6   2   14.10   11.90
   9  -6  -2   38.10   17.40
  -9   6   2   28.70   11.40
  -9   6   2   32.70   12.10
   8  -6  -2   66.69   19.90
   8  -6  -2   30.30   14.20
  -8   6   2   29.50   11.50
  -8   6   2   35.30   11.50
   7  -6  -2   57.49   14.60
   7  -6  -2   58.99   13.40
   7  -6  -2   56.09   16.70
  -7   6   2   68.09   13.80
  -7   6   2   95.49   16.10
   6  -6  -2    3.60    9.00
   6  -6  -2    3.60    6.30
   6  -6  -2    0.00    6.00
  -6   6   2   18.50    8.30
  -6   6   2   -1.60    5.70
   5  -6  -2  126.89   19.80
   5  -6  -2  110.19   20.20
   5  -6  -2  144.39   18.50
  -5   6   2  121.59   17.40
  -5   6   2  129.09   18.40
   4  -6  -2  539.35   44.60
   4  -6  -2  520.95   47.90
   4  -6  -2  563.24   46.70
  -4   6   2  589.44   45.50
  -4   6   2  515.65   44.10
   3  -6  -2  438.76   39.50
   3  -6  -2  434.06   40.00
   3  -6  -2  453.65   38.40
  -3   6   2  494.85   38.30
  -3   6   2  451.85   37.70
   2  -6  -2    9.90    6.00
   2  -6  -2    4.70    4.40
   2  -6  -2    5.30    2.70
   2  -6  -2    5.00    4.10
  -2   6   2    5.90    4.40
  -2   6   2   13.10    5.40
  -2   6   2    6.60    2.20
   1  -6  -2    1.00    3.10
   1  -6  -2    3.40    4.40
   1  -6  -2   -0.70    4.10
   1  -6  -2    1.40    2.70
  -1   6   2    2.40    4.00
  -1   6   2    3.30    2.30
  -1   6   2    5.10    3.90
   0  -6  -2 1415.06  110.79
   0  -6  -2 1484.25  110.69
   0  -6  -2 1610.04  112.59
   0  -6  -2 1585.54  112.19
   0   6   2 1599.84  111.19
   0   6   2 1608.04  110.29
   0   6   2 1511.45  110.09
  -1  -6  -2  325.47   26.40
  -1  -6  -2  343.97   28.50
  -1  -6  -2  346.77   29.60
  -1  -6  -2  330.87   29.20
   1   6   2  331.37   28.00
   1   6   2  369.76   29.60
   1   6   2  345.67   28.00
   1   6   2  323.47   26.90
  -2  -6  -2    1.30    2.50
  -2  -6  -2    1.10    1.60
  -2  -6  -2    6.20    4.10
  -2  -6  -2   -2.10    2.70
   2   6   2    0.30    2.40
   2   6   2    0.30    3.10
   2   6   2    5.00    4.90
   2   6   2    2.20    2.80
  -3  -6  -2   27.00    6.00
  -3  -6  -2   34.70    8.10
  -3  -6  -2   20.70    7.30
   3   6   2   38.40    7.60
   3   6   2   37.40    6.90
   3   6   2   35.80    6.30
   3   6   2   38.10    7.90
  -4  -6  -2  658.53   54.49
  -4  -6  -2  654.93   49.30
  -4  -6  -2  671.83   51.59
   4   6   2  617.84   49.40
   4   6   2  607.04   49.20
   4   6   2  650.23   50.49
   4   6   2  711.93   52.99
  -5  -6  -2  250.67   22.80
  -5  -6  -2  286.47   19.60
  -5  -6  -2  268.27   27.80
  -5  -6  -2  261.37   31.00
   5   6   2  265.67   24.50
   5   6   2  236.28   23.60
   5   6   2  251.37   28.50
   5   6   2  285.17   23.60
  -6  -6  -2   71.59   10.30
  -6  -6  -2   78.19    8.50
  -6  -6  -2   82.69   10.40
  -6  -6  -2   70.29   13.30
  -6  -6  -2   86.79   16.00
   6   6   2   72.09   12.20
   6   6   2   74.39   12.50
   6   6   2   51.19   11.80
   6   6   2   84.99    9.10
   6   6   2   82.59   11.00
  -7  -6  -2   30.50   10.70
  -7  -6  -2   28.30    6.10
  -7  -6  -2   25.90    6.30
  -7  -6  -2   29.80    6.70
  -7  -6  -2   38.00   10.20
   7   6   2   16.10    6.70
   7   6   2   37.00    7.20
   7   6   2   37.00   10.20
   7   6   2   14.40    7.30
   7   6   2   27.20    7.00
  -8  -6  -2   40.90    8.30
  -8  -6  -2   60.09   15.40
  -8  -6  -2   51.59   11.60
   8   6   2   30.90   10.30
   8   6   2   18.00   11.00
   8   6   2   43.20   11.00
  -9  -6  -2  278.77   36.20
  -9  -6  -2  327.27   33.00
   9   6   2  287.27   34.30
   9   6   2  285.47   33.10
   9   6   2  254.57   31.60
 -10  -6  -2   77.99   20.20
  10   6   2   73.79   15.10
  10   6   2   63.39   14.70
 -11  -6  -2    1.30   12.40
 -11  -6  -2    4.80   12.50
  11   6   2   28.20   11.40
  11   6   2   45.10   15.60
 -12  -6  -2    1.20   12.20
 -12  -6  -2    5.30    9.90
  12   6   2  -11.10    9.20
  12   6   2   -5.50   11.90
   9  -7  -2   -2.10   13.20
  -9   7   2   -9.70    6.20
  -9   7   2   -7.80    9.40
   8  -7  -2    1.20   12.70
  -8   7   2   -6.30    5.40
  -8   7   2   -2.60    6.80
   7  -7  -2   -8.90    6.50
   7  -7  -2    2.30   12.30
   7  -7  -2    9.20    8.80
  -7   7   2   -4.30    8.50
  -7   7   2   -7.30    6.60
   6  -7  -2   63.49   13.70
   6  -7  -2   70.69   18.40
   6  -7  -2   44.20   12.80
  -6   7   2   56.89   12.40
  -6   7   2   55.89   11.90
   5  -7  -2   -1.30    6.00
   5  -7  -2   11.80    6.20
   5  -7  -2   -0.50    6.30
  -5   7   2    5.30    5.30
  -5   7   2    4.90    7.00
   4  -7  -2  212.48   26.90
   4  -7  -2  204.88   24.70
   4  -7  -2  224.08   27.00
  -4   7   2  179.48   22.30
  -4   7   2  227.18   24.50
   3  -7  -2   32.60    8.70
   3  -7  -2   49.99   10.90
   3  -7  -2   27.00   10.00
  -3   7   2   30.50    7.90
  -3   7   2   13.10    6.90
   2  -7  -2  219.68   23.30
   2  -7  -2  217.78   22.40
   2  -7  -2  162.78   20.30
   2  -7  -2  153.58   14.40
  -2   7   2  163.38   18.60
  -2   7   2  163.58   13.90
  -2   7   2  156.48   18.20
   1  -7  -2  106.99   15.30
   1  -7  -2   87.99   13.60
   1  -7  -2  100.59   12.20
   1  -7  -2   92.59   13.90
  -1   7   2  116.69   14.10
  -1   7   2  100.39   11.10
  -1   7   2  108.49   13.60
   0  -7  -2   36.20    8.80
   0  -7  -2   58.19    9.70
   0  -7  -2   45.00    8.40
   0  -7  -2   44.00   10.10
   0   7   2   54.69    8.30
   0   7   2   45.10    7.90
   0   7   2   68.79   10.20
  -1  -7  -2  149.49   18.30
  -1  -7  -2  174.38   19.60
  -1  -7  -2  164.48   18.20
  -1  -7  -2  148.99   15.30
   1   7   2  155.28   15.90
   1   7   2  137.59   16.30
   1   7   2  134.59   16.20
  -2  -7  -2  264.57   28.60
  -2  -7  -2  264.97   25.90
  -2  -7  -2  268.47   24.20
  -2  -7  -2  259.57   20.70
   2   7   2  287.27   24.60
   2   7   2  284.97   23.20
   2   7   2  304.97   25.70
  -3  -7  -2  155.68   17.30
  -3  -7  -2  164.48   21.10
  -3  -7  -2  168.88   19.90
   3   7   2  161.68   17.00
   3   7   2  158.38   19.10
   3   7   2  177.18   18.70
   3   7   2  152.88   17.60
  -4  -7  -2   -0.20    4.20
  -4  -7  -2   18.50    8.20
  -4  -7  -2   14.40    6.60
   4   7   2    5.00    5.20
   4   7   2   18.00    6.10
   4   7   2   24.40    5.90
   4   7   2   12.40    6.30
  -5  -7  -2  192.48   19.30
  -5  -7  -2  220.48   24.20
  -5  -7  -2  126.39   22.00
   5   7   2  158.98   20.20
   5   7   2  208.18   18.40
   5   7   2  164.18   21.70
   5   7   2  206.98   21.40
  -6  -7  -2  243.08   21.40
  -6  -7  -2  267.57   31.90
  -6  -7  -2  244.78   22.30
  -6  -7  -2  269.87   28.10
   6   7   2  255.57   22.50
   6   7   2  211.38   24.90
   6   7   2  283.27   30.00
   6   7   2  206.28   25.00
  -7  -7  -2  156.38   17.30
  -7  -7  -2  134.99   23.40
  -7  -7  -2  178.18   21.90
   7   7   2  172.78   21.60
   7   7   2  204.38   23.10
   7   7   2  159.28   22.60
  -8  -7  -2   31.80   10.60
  -8  -7  -2   60.69   16.20
   8   7   2   36.40    9.90
   8   7   2   36.30   11.70
   8   7   2   30.60    9.60
  -9  -7  -2   84.89   16.20
  -9  -7  -2  155.58   26.80
   9   7   2  111.39   20.90
   9   7   2  100.69   17.80
   9   7   2   99.39   17.60
 -10  -7  -2  182.58   29.70
  10   7   2  184.48   25.50
  10   7   2  168.48   24.50
 -11  -7  -2   99.19   23.30
  11   7   2   67.19   17.80
  11   7   2   33.70   14.40
 -12  -7  -2    1.20    9.20
 -12  -7  -2   35.80   15.90
  12   7   2   49.70   17.40
  12   7   2   13.40   10.00
   9  -8  -2   28.10   18.70
  -9   8   2    6.70    8.40
  -9   8   2   -2.90    8.50
   8  -8  -2    1.10   10.90
   8  -8  -2   11.70   16.40
  -8   8   2   11.10   11.40
  -8   8   2   -1.80    9.00
   7  -8  -2    2.90    7.90
   7  -8  -2   12.20    7.60
  -7   8   2    4.60    6.10
  -7   8   2   12.90    8.00
   6  -8  -2   -2.00    8.10
   6  -8  -2   -4.90    6.80
   6  -8  -2   -8.60    4.40
  -6   8   2  -10.30    7.30
  -6   8   2    5.80    5.80
   5  -8  -2   68.59   15.00
   5  -8  -2   63.99   13.30
   5  -8  -2   56.79   15.50
  -5   8   2   43.50   10.70
  -5   8   2   47.40   12.40
   4  -8  -2  121.79   19.40
   4  -8  -2  146.99   19.70
   4  -8  -2  102.09   19.20
  -4   8   2  108.59   16.10
  -4   8   2  128.09   18.00
   3  -8  -2   -6.30    6.10
   3  -8  -2    1.80    6.10
   3  -8  -2    7.30    5.50
  -3   8   2    3.40    4.70
  -3   8   2    7.70    5.30
   2  -8  -2   65.09   12.60
   2  -8  -2   55.39   12.30
   2  -8  -2   45.20    8.20
   2  -8  -2   36.90   11.40
  -2   8   2   39.30    9.60
  -2   8   2   54.49   10.80
   1  -8  -2   30.30    6.60
   1  -8  -2    7.20    5.50
   1  -8  -2    6.00    4.60
   1  -8  -2   16.20    7.00
  -1   8   2   13.90    6.40
  -1   8   2   10.10    5.80
  -1   8   2   20.30    5.20
   0  -8  -2   97.49   15.00
   0  -8  -2  112.89   14.70
   0  -8  -2  112.39   15.00
   0  -8  -2  121.69   16.90
   0   8   2   96.09   14.10
   0   8   2  136.19   14.60
   0   8   2  113.39   14.20
  -1  -8  -2    0.40    3.30
  -1  -8  -2   -1.50    3.60
  -1  -8  -2   -0.30    3.90
  -1  -8  -2    7.80    5.30
   1   8   2    0.20    2.80
   1   8   2    1.20    3.10
   1   8   2    0.50    2.60
  -2  -8  -2    5.50    6.10
  -2  -8  -2    4.30    3.80
  -2  -8  -2    2.50    2.30
  -2  -8  -2    8.20    6.20
   2   8   2   -0.80    2.10
   2   8   2    2.10    3.10
   2   8   2    2.80    4.30
   2   8   2   -2.10    3.00
  -3  -8  -2    9.60    5.40
  -3  -8  -2    4.60    6.20
  -3  -8  -2   17.00    7.10
   3   8   2   34.40    8.40
   3   8   2   10.40    5.30
   3   8   2   15.20    5.20
  -4  -8  -2    2.50    4.30
  -4  -8  -2    2.90    7.80
  -4  -8  -2   17.60    6.00
   4   8   2    1.50    5.30
   4   8   2   10.50    7.00
   4   8   2   14.40    5.40
  -5  -8  -2   25.10    9.40
  -5  -8  -2   28.10   10.20
  -5  -8  -2   24.30    6.20
   5   8   2   44.10   10.80
   5   8   2   15.60    7.30
   5   8   2   22.30    8.30
  -6  -8  -2   77.69   15.20
  -6  -8  -2   91.89   18.50
  -6  -8  -2  116.69   14.10
   6   8   2   88.99   14.30
   6   8   2  107.59   17.80
   6   8   2   78.59   14.00
  -7  -8  -2   10.00    9.20
  -7  -8  -2   44.40   11.50
   7   8   2   38.30   10.80
   7   8   2   84.99   15.80
   7   8   2   72.59   12.90
  -8  -8  -2   -0.70    6.90
  -8  -8  -2    6.50    8.00
   8   8   2    5.10    7.00
   8   8   2   -7.50    5.40
   8   8   2    8.20    6.30
  -9  -8  -2    7.70    7.30
  -9  -8  -2   -4.30    6.00
   9   8   2    6.20    6.90
   9   8   2    2.00    7.00
 -10  -8  -2   14.70   13.80
  10   8   2   -7.30    7.10
  10   8   2   -4.00    6.00
 -11  -8  -2    5.50   11.70
  11   8   2   -8.30   10.80
  11   8   2   -6.40    7.00
 -12  -8  -2   46.00   17.70
 -12  -8  -2    7.20   14.70
  12   8   2   43.30   16.50
  12   8   2   20.20   11.60
   8  -9  -2    4.60   11.40
  -8   9   2   23.00   13.50
  -8   9   2   27.40   14.40
   7  -9  -2   17.90   11.40
   7  -9  -2   -0.30   10.70
  -7   9   2   11.40    8.50
  -7   9   2   -7.50    8.50
   6  -9  -2    6.90   12.50
   6  -9  -2    1.00    9.40
  -6   9   2    3.30    6.70
  -6   9   2   -4.50    4.90
   5  -9  -2    1.20    7.20
   5  -9  -2   12.40   12.00
   5  -9  -2   19.00   10.20
  -5   9   2   24.90   10.10
  -5   9   2    1.10    6.30
   4  -9  -2   -1.30    8.70
   4  -9  -2   -5.70    8.20
   4  -9  -2   -4.00    4.90
  -4   9   2   -2.80    4.00
  -4   9   2   10.10    6.40
   3  -9  -2   20.30    8.10
   3  -9  -2   -0.50    8.50
   3  -9  -2   42.80   12.20
  -3   9   2   24.50    7.80
  -3   9   2   38.40    9.30
   2  -9  -2    3.70    7.60
   2  -9  -2    1.20    6.80
   2  -9  -2    9.30    8.40
  -2   9   2    1.80    7.00
  -2   9   2    6.30    6.60
   1  -9  -2   15.80    7.10
   1  -9  -2   10.50    7.40
   1  -9  -2   20.00    6.20
   1  -9  -2   15.50    8.30
  -1   9   2   29.30    7.70
  -1   9   2   13.30    6.90
   0  -9  -2  102.09   16.10
   0  -9  -2   82.79   13.50
   0  -9  -2   96.69   14.70
   0  -9  -2   96.49   16.40
   0   9   2  107.69   13.90
   0   9   2  102.99   15.30
   0   9   2  115.49   14.70
  -1  -9  -2   -2.40    3.20
  -1  -9  -2   -4.40    4.70
  -1  -9  -2   -0.40    4.30
  -1  -9  -2   10.30    7.30
   1   9   2   -1.90    2.70
   1   9   2   -2.50    2.80
   1   9   2   -0.70    3.70
  -2  -9  -2   92.99   15.80
  -2  -9  -2   73.99   12.50
  -2  -9  -2   75.59   15.20
   2   9   2   70.29   13.10
   2   9   2   87.59   12.20
   2   9   2  116.39   15.60
  -3  -9  -2    6.30    7.30
  -3  -9  -2    6.80    8.80
  -3  -9  -2    4.90    4.00
   3   9   2    0.00    6.30
   3   9   2    2.10    5.20
   3   9   2    3.20    5.70
  -4  -9  -2    8.60    7.60
  -4  -9  -2   16.10    8.40
  -4  -9  -2   10.50    5.10
   4   9   2   17.90    6.40
   4   9   2   17.10    8.00
   4   9   2   31.90    8.00
  -5  -9  -2    1.30    5.00
  -5  -9  -2   -6.40    8.70
  -5  -9  -2    4.00    5.70
   5   9   2   -3.40    6.20
   5   9   2   -6.20    4.30
   5   9   2   -6.60    5.20
  -6  -9  -2   16.80    8.00
  -6  -9  -2   14.20    9.80
  -6  -9  -2   14.30    6.60
   6   9   2   29.10   10.00
   6   9   2   21.40    7.90
   6   9   2   13.60    8.50
  -7  -9  -2   -2.50    6.50
  -7  -9  -2    2.50    5.60
   7   9   2    0.20    4.70
   7   9   2    3.50    4.90
   7   9   2   -9.90    7.80
  -8  -9  -2    8.40    6.90
  -8  -9  -2    3.30    8.20
   8   9   2   19.00   10.20
   8   9   2    9.50    6.90
   8   9   2   -8.80    9.20
  -9  -9  -2   -0.20    9.80
  -9  -9  -2    4.10    8.50
   9   9   2   11.10    6.60
   9   9   2    0.90   10.00
 -10  -9  -2    1.70   10.00
  10   9   2   -0.10   10.10
  10   9   2    4.90    9.80
 -11  -9  -2    4.10   11.10
  11   9   2   14.40   11.20
  11   9   2   -0.50    7.90
   7 -10  -2    0.30   14.40
   7 -10  -2    8.90   10.20
  -7  10   2   38.60   14.30
  -7  10   2    5.30    9.20
   6 -10  -2   -0.50    8.00
   6 -10  -2   -3.10    9.30
  -6  10   2   -2.40    6.50
  -6  10   2    0.40    8.00
   5 -10  -2   10.60   12.00
   5 -10  -2   32.60   11.60
  -5  10   2    2.50    7.20
  -5  10   2   18.30   10.60
   4 -10  -2   69.89   15.70
   4 -10  -2   57.99   13.90
   4 -10  -2   53.59   16.20
  -4  10   2   85.99   15.10
  -4  10   2   81.19   15.80
   3 -10  -2   13.20   10.60
   3 -10  -2   18.20   10.50
   3 -10  -2   47.30   14.00
  -3  10   2   46.90   10.60
  -3  10   2   21.60    8.50
   2 -10  -2   80.79   16.40
   2 -10  -2  139.79   20.60
   2 -10  -2  131.49   20.80
  -2  10   2  115.39   17.80
  -2  10   2  152.68   20.00
   1 -10  -2  112.19   18.60
   1 -10  -2  164.28   22.40
   1 -10  -2  125.19   18.00
  -1  10   2  140.19   17.80
  -1  10   2  124.09   18.00
   0 -10  -2   54.89   11.70
   0 -10  -2  125.19   17.40
   0 -10  -2   93.29   17.20
   0  10   2   94.19   14.50
   0  10   2   80.29   12.70
  -1 -10  -2  173.28   21.70
  -1 -10  -2  144.09   21.10
  -1 -10  -2  169.78   23.00
   1  10   2  176.58   20.30
   1  10   2  161.58   20.20
   1  10   2  159.68   20.40
  -2 -10  -2   55.59   12.20
  -2 -10  -2   68.89   14.00
  -2 -10  -2   43.50   13.00
   2  10   2   55.39   11.70
   2  10   2   45.40   10.20
   2  10   2   53.69   11.00
  -3 -10  -2   87.19   14.60
  -3 -10  -2   90.89   18.80
  -3 -10  -2  103.99   17.90
   3  10   2  123.79   15.80
   3  10   2   66.49   13.40
   3  10   2  106.69   16.30
  -4 -10  -2   82.79   13.70
  -4 -10  -2   91.09   19.60
  -4 -10  -2   84.09   16.10
   4  10   2   81.09   14.30
   4  10   2   74.29   13.40
   4  10   2   99.09   16.70
  -5 -10  -2   51.69   10.10
  -5 -10  -2   90.29   17.10
  -5 -10  -2   79.19   18.10
   5  10   2   66.19   13.00
   5  10   2   48.70   13.60
   5  10   2   55.19   11.80
  -6 -10  -2   19.30    8.90
  -6 -10  -2   28.60   12.60
   6  10   2   18.00    9.30
   6  10   2    3.10    7.70
   6  10   2   12.00    6.70
  -7 -10  -2    4.60    8.50
  -7 -10  -2    8.70    9.70
   7  10   2   16.00    9.20
   7  10   2   15.90   10.50
   7  10   2    7.10    8.10
  -8 -10  -2   -3.90   12.60
  -8 -10  -2    4.80    9.40
   8  10   2   -8.20    5.70
   8  10   2    5.60    6.80
  -9 -10  -2   30.90   18.30
   9  10   2    6.60    7.80
   9  10   2   20.30    8.90
 -10 -10  -2   21.50   17.30
  10  10   2   62.39   16.60
  10  10   2   30.40   12.70
 -11 -10  -2   26.50   19.80
  11  10   2    4.00   14.00
  11  10   2   21.30   11.80
  -7  11   2    0.50    8.30
   6 -11  -2   31.80   16.50
   6 -11  -2   34.60   17.00
  -6  11   2   33.30   13.80
  -6  11   2   42.20   13.50
   5 -11  -2   50.39   18.20
   5 -11  -2   63.89   16.60
  -5  11   2   88.59   16.70
  -5  11   2   60.19   14.70
   4 -11  -2   16.40   12.10
   4 -11  -2   36.20   14.50
  -4  11   2    8.90    9.70
  -4  11   2   24.60   10.60
   3 -11  -2   -3.30    9.50
   3 -11  -2   -4.10    6.00
  -3  11   2    5.00    6.50
  -3  11   2    2.90    5.30
   2 -11  -2    9.90    7.60
   2 -11  -2   -0.60    6.10
   2 -11  -2    7.20   10.10
  -2  11   2   -2.70    4.80
  -2  11   2    6.70    5.70
   1 -11  -2    5.70    5.80
   1 -11  -2    7.70    7.20
   1 -11  -2   12.20    9.40
  -1  11   2    8.30    7.90
  -1  11   2   15.80    8.60
   0 -11  -2   -2.90    7.80
   0 -11  -2   15.90   10.20
   0  11   2    6.90    7.80
   0  11   2    2.20    5.40
  -1 -11  -2   95.19   17.30
  -1 -11  -2   92.59   18.80
  -1 -11  -2   94.69   16.90
   1  11   2  124.19   17.60
   1  11   2   92.19   15.30
  -2 -11  -2  121.49   20.70
  -2 -11  -2  108.59   16.70
  -2 -11  -2   76.59   15.60
   2  11   2  102.39   15.00
   2  11   2   83.39   14.90
  -3 -11  -2   31.20   12.00
  -3 -11  -2   31.40   10.10
  -3 -11  -2   42.90   12.00
   3  11   2   35.60   10.10
   3  11   2   22.00    8.90
  -4 -11  -2    4.00    7.20
  -4 -11  -2   -2.60    7.40
  -4 -11  -2    0.80    6.90
   4  11   2   -0.50    4.50
   4  11   2   -0.50    4.90
  -5 -11  -2    5.00    8.40
  -5 -11  -2   -1.30    7.20
   5  11   2    0.60    5.20
   5  11   2   -0.90    5.00
  -6 -11  -2   40.50   14.20
  -6 -11  -2   33.80   17.70
   6  11   2   56.79   13.40
   6  11   2   51.99   12.80
  -7 -11  -2   18.40   12.30
  -7 -11  -2   31.70   13.10
   7  11   2   25.10    9.80
   7  11   2    5.70    6.80
  -8 -11  -2    3.40   14.90
  -8 -11  -2   10.60    8.70
   8  11   2   19.50   11.60
   8  11   2   -7.60    7.50
  -9 -11  -2    6.20   15.30
   9  11   2    3.70    8.60
   9  11   2   13.40    9.00
 -10 -11  -2   14.20   20.10
  10  11   2   38.70   15.50
  10  11   2   24.90   12.80
  -6  12   2   15.20    9.30
   5 -12  -2    1.80   10.30
   5 -12  -2  -17.50   10.60
  -5  12   2    5.90    8.80
  -5  12   2    9.20    8.90
   4 -12  -2   48.90   16.30
   4 -12  -2   58.09   15.20
  -4  12   2   82.79   16.40
  -4  12   2   64.69   15.00
   3 -12  -2   90.79   20.60
   3 -12  -2  156.48   24.40
  -3  12   2  111.49   19.00
  -3  12   2  130.49   19.70
   2 -12  -2   10.60    8.50
  -2  12   2    5.50    6.90
  -2  12   2   18.00    8.10
   1 -12  -2   -0.90    6.20
   1 -12  -2   11.80    9.10
  -1  12   2    7.00    7.40
  -1  12   2    7.60    7.00
   0 -12  -2   44.40   13.70
   0 -12  -2   57.09   14.60
   0  12   2   84.69   15.50
   0  12   2  116.99   17.90
  -1 -12  -2  191.78   27.40
  -1 -12  -2  195.08   28.00
   1  12   2  222.58   25.80
   1  12   2  219.28   26.70
  -2 -12  -2   61.79   16.50
  -2 -12  -2   44.70   12.60
  -2 -12  -2   67.69   16.90
   2  12   2   54.09   14.00
   2  12   2  102.49   15.90
  -3 -12  -2   -1.10    5.50
  -3 -12  -2  -15.50    6.10
  -3 -12  -2   -4.70    7.70
   3  12   2   -4.90    4.70
   3  12   2   -5.50    4.00
  -4 -12  -2   16.70   10.80
  -4 -12  -2   22.70   14.50
   4  12   2   24.60    8.70
   4  12   2   11.80    7.40
  -5 -12  -2  125.99   22.70
  -5 -12  -2   72.89   20.80
   5  12   2   98.39   17.60
   5  12   2  116.19   18.80
  -6 -12  -2   42.80   14.80
  -6 -12  -2   32.50   17.30
   6  12   2   42.70   11.40
   6  12   2   27.00   12.70
  -7 -12  -2   18.40   12.90
  -7 -12  -2   -2.20    9.40
   7  12   2    9.80   10.10
   7  12   2    5.70    7.80
  -8 -12  -2   30.40   12.30
  -8 -12  -2   -6.60   15.40
   8  12   2   29.70   11.30
   8  12   2   41.00   12.60
  -9 -12  -2   33.50   19.80
   9  12   2   33.20   15.70
   9  12   2   11.20   10.50
   4 -13  -2   12.50   13.70
  -4  13   2   -5.10    6.80
  -4  13   2    3.30    8.60
   3 -13  -2   38.10   16.50
  -3  13   2   51.69   16.00
  -3  13   2   29.90   14.50
   2 -13  -2   46.70   15.60
  -2  13   2   20.60   11.70
  -2  13   2   16.80   10.90
   1 -13  -2    6.40    8.80
  -1  13   2    7.50    9.90
  -1  13   2    1.20    9.00
   0 -13  -2   -2.60    6.10
   0  13   2    0.80    8.60
   0  13   2  -10.90    7.50
  -1 -13  -2   41.80   12.80
  -1 -13  -2   -3.50   10.90
   1  13   2   45.60   12.60
   1  13   2   21.80    9.10
  -2 -13  -2   50.19   15.50
  -2 -13  -2   60.89   16.10
   2  13   2   95.09   15.60
   2  13   2  121.79   19.60
  -3 -13  -2   -2.00    8.00
  -3 -13  -2   -3.50   11.70
   3  13   2   -1.80    5.70
   3  13   2   -6.10    3.90
  -4 -13  -2   20.00   11.90
  -4 -13  -2   -4.80    7.80
   4  13   2   21.70    9.40
   4  13   2    5.80    9.00
  -5 -13  -2   22.80   11.30
  -5 -13  -2   13.70   11.70
   5  13   2   46.60   13.80
   5  13   2   40.40   12.30
  -6 -13  -2    5.20   11.70
  -6 -13  -2   35.60   12.00
   6  13   2   63.99   15.60
   6  13   2   34.20   13.10
  -7 -13  -2   91.99   21.70
  -7 -13  -2   56.79   22.20
   7  13   2   84.99   19.00
   7  13   2   48.60   14.70
  -8 -13  -2    4.40   20.30
  -8 -13  -2   -0.40    9.00
   8  13   2   -1.70   12.80
   8  13   2    0.70   10.40
   3 -14  -2  -11.60   13.00
  -3  14   2    2.30    8.40
  -3  14   2    6.70   11.70
   2 -14  -2    0.50   13.40
  -2  14   2   -4.10    7.40
  -2  14   2    3.50    8.60
   1 -14  -2   -5.70    7.90
  -1  14   2    2.70   10.00
  -1  14   2    8.30   10.40
   0 -14  -2    4.40    8.10
   0  14   2   -0.30   11.50
   0  14   2    6.90    7.70
  -1 -14  -2   -4.10   11.80
   1  14   2    2.20    7.10
   1  14   2   -5.70    8.50
  -2 -14  -2    0.50    8.40
   2  14   2   19.90    8.90
   2  14   2   13.90    8.50
  -3 -14  -2   -6.80    6.20
   3  14   2   -2.30    7.70
   3  14   2   -0.20    9.50
  -4 -14  -2   -1.00   10.40
  -4 -14  -2    0.80   13.60
   4  14   2    1.10    7.60
   4  14   2   14.40   10.60
  -5 -14  -2   13.30   17.10
  -5 -14  -2    1.30   13.10
   5  14   2   22.30   11.90
   5  14   2   11.70    9.80
  -6 -14  -2   21.80   18.20
  -6 -14  -2   -0.40    8.20
   6  14   2   -2.60   11.30
   6  14   2    5.80   12.20
  -7 -14  -2   14.20   15.40
  -7 -14  -2   -4.50   18.30
   7  14   2    1.00    7.80
   7  14   2    3.60    9.60
   0 -15  -2   16.70   12.00
   0  15   2   34.70   12.00
   0  15   2    7.30    9.40
  -1 -15  -2   18.10   10.80
   1  15   2   21.80   10.60
   1  15   2   30.10   11.90
  -2 -15  -2    7.00   14.30
   2  15   2    0.00   11.20
   2  15   2    3.90    8.90
  -3 -15  -2    3.20    9.30
   3  15   2    0.40    8.10
   3  15   2   -2.70    7.70
  -4 -15  -2   -1.50   10.10
   4  15   2   -4.40   10.80
   4  15   2    0.00    9.00
  -5 -15  -2    6.60   14.20
  -5 -15  -2   13.40   14.80
   5  15   2    3.30   12.20
   5  15   2   -4.60   11.80
   3  14  -3  -15.70   10.80
   3  14  -3   -3.90    7.50
  -3 -14   3   -1.60   13.10
   2  14  -3    2.40    8.00
   2  14  -3  -21.00   10.60
  -2 -14   3   -5.60    8.70
   1  14  -3   16.00   13.80
   1  14  -3    1.30   11.30
  -1 -14   3   26.10   13.70
   0  14  -3    2.00    8.70
   0  14  -3    0.40    7.30
   0 -14   3    5.90   10.20
  -1  14  -3   -3.40    8.10
   1 -14   3   11.40   11.30
   5  13  -3   -1.40    7.40
   5  13  -3    8.30    8.80
  -5 -13   3    1.60   16.80
   4  13  -3   31.80   14.80
   4  13  -3   25.40   13.40
  -4 -13   3   27.90   15.40
  -4 -13   3   28.10   15.50
   3  13  -3   22.20   12.00
   3  13  -3   23.80   10.90
  -3 -13   3    7.10   12.40
  -3 -13   3   17.90   16.90
   2  13  -3   15.30   11.30
   2  13  -3    7.40    9.10
  -2 -13   3    2.00    8.70
  -2 -13   3    3.30    9.50
   1  13  -3   12.60    8.80
   1  13  -3   -2.10    9.60
  -1 -13   3   -5.90    7.00
   0  13  -3   49.00   14.50
   0  13  -3   16.90   12.40
   0 -13   3   31.40   13.20
  -1  13  -3   20.70   10.10
  -1  13  -3   21.30    9.20
   1 -13   3   -0.40   11.60
  -2  13  -3    0.00    6.70
  -2  13  -3    5.00    8.20
   2 -13   3    2.30   12.30
  -3  13  -3    5.80   10.80
   3 -13   3   -5.00    9.00
   7  12  -3    2.10   12.20
   7  12  -3    6.30   13.00
  -7 -12   3   16.50   15.60
   6  12  -3    9.40    9.00
   6  12  -3   11.90   11.70
  -6 -12   3   22.30   15.10
   5  12  -3   14.90   10.00
   5  12  -3   22.30    9.50
  -5 -12   3   13.70   15.90
   4  12  -3    3.50   10.30
   4  12  -3    6.70   10.30
  -4 -12   3    4.20   10.60
  -4 -12   3    4.50   10.70
   3  12  -3   -3.60    6.10
   3  12  -3   -4.70    6.10
  -3 -12   3    1.10   10.00
  -3 -12   3    5.30   12.90
   2  12  -3   -8.10    9.00
   2  12  -3   -5.80    4.30
  -2 -12   3   -4.70   10.10
  -2 -12   3   -2.40    8.10
   1  12  -3   67.99   14.30
   1  12  -3   20.00   10.90
  -1 -12   3   43.30   15.30
  -1 -12   3   46.10   15.30
   0  12  -3    7.10    9.10
   0  12  -3    8.90    7.40
   0 -12   3    1.70   10.60
  -1  12  -3    7.80    9.80
  -1  12  -3    2.90    6.80
   1 -12   3   13.80    9.00
   1 -12   3   17.70   12.80
  -2  12  -3   -1.90    6.10
  -2  12  -3    2.90    6.20
   2 -12   3    2.90    8.90
  -3  12  -3   30.60   10.40
  -3  12  -3   24.60   11.20
   3 -12   3   -2.10   10.40
  -4  12  -3    3.80   10.80
   4 -12   3   -1.40    7.10
  -5  12  -3   27.50   11.40
   5 -12   3   36.20   15.20
   8  11  -3   10.60    9.60
   8  11  -3    1.90    8.20
  -8 -11   3    6.20   13.80
   7  11  -3    3.20    8.30
   7  11  -3   17.80   10.10
  -7 -11   3    9.00   16.50
   6  11  -3   18.30   12.20
   6  11  -3   -6.20    8.60
  -6 -11   3   19.40   17.10
   5  11  -3   23.80   10.90
   5  11  -3    8.00   10.40
  -5 -11   3   22.40   12.50
  -5 -11   3   39.40   17.10
   4  11  -3    3.30    7.10
   4  11  -3   17.20   10.20
  -4 -11   3  -11.90    8.10
  -4 -11   3    4.20    9.50
   3  11  -3   21.20    7.90
   3  11  -3   -0.60    5.60
  -3 -11   3   10.00   10.70
  -3 -11   3   11.10   13.60
   2  11  -3   25.10    9.10
   2  11  -3   53.29   13.30
  -2 -11   3   12.90    9.80
  -2 -11   3   26.60   12.60
   1  11  -3   12.30    7.20
   1  11  -3   39.70   10.20
  -1 -11   3   37.40   12.90
  -1 -11   3   34.30   12.30
   0  11  -3   23.90    8.60
   0  11  -3   11.40    7.30
   0 -11   3    1.80    7.20
   0 -11   3   25.80   12.00
   0 -11   3   55.19   13.60
  -1  11  -3   56.39   13.30
  -1  11  -3   75.49   14.90
   1 -11   3   27.40   11.20
   1 -11   3   86.39   16.00
  -2  11  -3    6.40    6.90
  -2  11  -3   22.80   10.30
   2 -11   3    1.90    7.40
   2 -11   3   43.70   14.50
  -3  11  -3   -9.00    6.20
  -3  11  -3   -4.10    4.90
  -3  11  -3   -8.70    6.00
   3 -11   3  -11.80    8.20
   3 -11   3   -1.90    9.30
  -4  11  -3   15.40    8.50
  -4  11  -3   32.10   12.70
  -4  11  -3   17.40    7.80
   4 -11   3    5.80    8.60
   4 -11   3    6.70   11.60
  -5  11  -3    1.20   10.10
  -5  11  -3   -3.10    6.50
  -5  11  -3   -4.50    8.80
   5 -11   3   10.50   11.40
   5 -11   3   -2.50   12.40
  -6  11  -3   -9.60    6.90
  -6  11  -3   -4.30    9.80
   6 -11   3  -11.60   10.70
   6 -11   3   -8.30    9.10
   9  10  -3   13.90   10.80
   9  10  -3    9.40    9.60
  -9 -10   3   24.30   14.20
   8  10  -3    1.20   10.60
   8  10  -3   -5.90    7.60
  -8 -10   3   14.50   16.60
   7  10  -3   15.50    9.30
   7  10  -3   -3.40    9.70
  -7 -10   3   -5.10    8.60
   6  10  -3    5.50    7.20
   6  10  -3   -6.70    5.90
  -6 -10   3    5.60    9.00
   5  10  -3    3.80    6.50
   5  10  -3    9.10    6.80
  -5 -10   3    0.90    8.80
  -5 -10   3   10.00   10.20
   4  10  -3   36.20   10.40
   4  10  -3   39.70   10.70
  -4 -10   3   46.30   17.10
  -4 -10   3   51.79   12.20
   3  10  -3   66.29   13.30
   3  10  -3   92.19   16.20
  -3 -10   3   65.89   15.90
  -3 -10   3   60.69   15.20
   2  10  -3    1.20    7.40
   2  10  -3    0.50    6.90
  -2 -10   3   -6.00    4.50
  -2 -10   3    8.30    7.50
   1  10  -3    1.40    6.50
   1  10  -3    2.30    6.10
  -1 -10   3    2.90    6.20
  -1 -10   3    1.30    4.80
  -1 -10   3    6.50    8.60
   0  10  -3   40.60   10.30
   0  10  -3   24.00    9.80
   0 -10   3   44.10   11.60
   0 -10   3   33.90   12.40
   0 -10   3   28.70   10.50
  -1  10  -3    4.00    8.50
  -1  10  -3   -4.60    6.20
  -1  10  -3    2.90    7.30
   1 -10   3    5.00    6.20
   1 -10   3   12.50    9.00
  -2  10  -3    5.90    5.70
  -2  10  -3   17.90    8.40
  -2  10  -3    5.60    6.60
   2 -10   3    9.40    6.30
   2 -10   3    7.40    8.40
   2 -10   3    4.30    6.70
  -3  10  -3   -2.90    6.30
  -3  10  -3   10.50    8.50
  -3  10  -3   -5.80    9.20
   3 -10   3    6.20    7.40
   3 -10   3    3.40    5.70
   3 -10   3   -2.00    9.00
  -4  10  -3    4.80    7.20
  -4  10  -3   -1.90    7.40
  -4  10  -3    8.50    9.10
   4 -10   3    4.80    7.90
   4 -10   3   -0.30    7.40
   4 -10   3   10.50    9.20
  -5  10  -3    3.20    6.20
  -5  10  -3    2.30    5.50
  -5  10  -3    5.80   12.10
   5 -10   3   11.20   11.30
   5 -10   3  -13.10   10.50
  -6  10  -3   15.60   11.50
  -6  10  -3    1.10    9.40
   6 -10   3   12.70   11.20
   6 -10   3   -3.60   10.90
  -7  10  -3  -22.30   11.90
  -7  10  -3    4.50    8.70
   7 -10   3    1.70   14.50
   7 -10   3   -1.40   13.00
   9   9  -3   -2.00   11.80
   9   9  -3    6.20    9.00
  -9  -9   3   11.80   15.10
   8   9  -3   -0.20   10.20
   8   9  -3   -7.30    6.70
  -8  -9   3    2.00    9.50
   7   9  -3   18.30   10.90
   7   9  -3   -1.30    7.00
  -7  -9   3    0.80   11.80
   6   9  -3    2.40    5.90
   6   9  -3   -3.10    4.40
  -6  -9   3   13.70   13.20
   5   9  -3   11.90    6.60
   5   9  -3   -2.10    8.00
  -5  -9   3   11.50   11.80
  -5  -9   3    2.80    7.60
   4   9  -3   21.80    8.70
   4   9  -3    9.40    8.30
  -4  -9   3   17.30   12.40
  -4  -9   3   35.10    9.90
   3   9  -3   -9.80    3.10
   3   9  -3   -2.80    4.10
  -3  -9   3    1.00    8.90
  -3  -9   3   -0.70    4.20
   2   9  -3    6.40    5.80
   2   9  -3   12.30    7.50
  -2  -9   3    6.00    8.30
  -2  -9   3   10.80    6.30
  -2  -9   3    6.70    5.50
   1   9  -3    7.90    6.90
   1   9  -3   10.30    7.00
  -1  -9   3   -3.60    5.60
  -1  -9   3   -5.50    4.70
  -1  -9   3   10.20    7.10
   0   9  -3    2.10    4.30
   0   9  -3    8.50    5.30
   0   9  -3   17.50    7.10
   0  -9   3   26.10    8.20
   0  -9   3   12.50    6.40
   0  -9   3    5.30    5.20
  -1   9  -3    2.50    6.80
  -1   9  -3    2.00    4.30
  -1   9  -3    2.40    5.20
   1  -9   3   -4.80    6.80
   1  -9   3    8.80    6.30
   1  -9   3    1.10    6.50
  -2   9  -3   22.80    7.70
  -2   9  -3   23.60    8.10
  -2   9  -3    4.40    5.20
   2  -9   3   11.30    7.10
   2  -9   3    0.80    5.50
   2  -9   3   17.50    7.70
  -3   9  -3    2.20    8.70
  -3   9  -3   -3.00    5.90
  -3   9  -3   -5.20    6.20
   3  -9   3    3.10    8.20
   3  -9   3    2.00    8.20
   3  -9   3   -1.90    5.00
  -4   9  -3   13.80    7.00
  -4   9  -3   16.50    7.40
  -4   9  -3    0.20    9.20
   4  -9   3   28.90    9.90
   4  -9   3   10.60   10.70
   4  -9   3   -1.00    8.80
  -5   9  -3   -6.40    9.50
  -5   9  -3   -7.60    3.40
  -5   9  -3    1.00    5.30
   5  -9   3    0.70    9.90
   5  -9   3   -8.70    9.00
   5  -9   3   -5.30    8.70
  -6   9  -3    6.00    8.90
  -6   9  -3   -1.80    5.40
  -6   9  -3   -6.50   11.20
   6  -9   3    1.30   10.20
   6  -9   3   -1.40   10.20
  -7   9  -3   10.40   12.70
  -7   9  -3  -10.70    9.20
   7  -9   3   -4.50   10.10
   7  -9   3   -1.10   11.70
  -8   9  -3    5.60   11.60
  -8   9  -3    5.80    9.50
   8  -9   3    5.10   13.50
   8  -9   3   -6.90    8.70
  10   8  -3   34.80   12.70
  10   8  -3   31.70   13.00
 -10  -8   3   -0.70    8.50
 -10  -8   3   27.50   14.40
   9   8  -3   39.70   15.50
   9   8  -3   57.19   14.50
  -9  -8   3   74.49   20.10
   8   8  -3   67.39   14.70
   8   8  -3   49.20   14.20
  -8  -8   3   52.09   17.70
   7   8  -3   17.50    9.20
   7   8  -3   -1.80    8.00
  -7  -8   3    2.30    8.30
   6   8  -3   68.89   13.70
   6   8  -3   82.89   15.20
  -6  -8   3   63.19   16.80
   5   8  -3  173.78   23.50
   5   8  -3  209.18   25.80
  -5  -8   3  211.88   29.40
  -5  -8   3  242.08   25.10
   4   8  -3   44.70   11.00
   4   8  -3   35.20   10.50
  -4  -8   3   42.30   12.40
  -4  -8   3   34.90    8.90
   3   8  -3   -1.80    3.70
   3   8  -3    8.50    6.60
  -3  -8   3    4.80    5.20
  -3  -8   3   11.40    8.70
   2   8  -3   41.10    8.90
   2   8  -3   46.80    8.30
   2   8  -3   43.90    9.40
  -2  -8   3   26.90   11.20
  -2  -8   3   51.79    8.70
  -2  -8   3   39.60    9.90
   1   8  -3  168.78   16.90
   1   8  -3  200.88   21.70
   1   8  -3  191.58   21.10
  -1  -8   3  158.18   21.30
  -1  -8   3  177.38   23.10
  -1  -8   3  210.08   21.00
   0   8  -3  108.19   14.30
   0   8  -3  107.59   15.50
   0   8  -3  123.19   15.70
   0  -8   3  118.39   16.30
   0  -8   3  142.69   19.30
   0  -8   3  107.99   16.50
  -1   8  -3   51.69   10.30
  -1   8  -3   50.49   10.80
  -1   8  -3   52.29   10.00
   1  -8   3   65.69   11.30
   1  -8   3   79.29   14.40
   1  -8   3   83.99   13.00
  -2   8  -3   -3.90    3.40
  -2   8  -3   -3.80    4.80
  -2   8  -3    5.00    4.20
   2  -8   3    2.10    4.40
   2  -8   3    5.70    6.60
   2  -8   3   -1.10    3.90
   2  -8   3    0.80    4.50
  -3   8  -3   68.99   11.10
  -3   8  -3   29.80    8.40
  -3   8  -3   12.20    9.30
   3  -8   3   42.00   11.60
   3  -8   3   32.20   10.30
   3  -8   3   43.40   10.90
  -4   8  -3   91.69   17.60
  -4   8  -3   74.39   12.90
  -4   8  -3   95.79   15.70
   4  -8   3   84.29   17.20
   4  -8   3   62.69   14.10
   4  -8   3   75.49   17.10
  -5   8  -3   12.10    5.50
  -5   8  -3   21.50    9.70
  -5   8  -3    1.40    8.90
   5  -8   3   -4.50   10.00
   5  -8   3   10.20   10.00
   5  -8   3   14.30    8.00
  -6   8  -3    1.50    5.40
  -6   8  -3   -3.60    6.40
  -6   8  -3   12.00   11.20
   6  -8   3   -6.40    9.90
   6  -8   3    0.50   10.40
   6  -8   3   -6.00    5.80
  -7   8  -3   45.00   13.20
  -7   8  -3   37.80   15.90
  -7   8  -3   47.80   12.50
   7  -8   3   37.50   17.10
   7  -8   3   36.70   11.90
  -8   8  -3   -2.30    8.00
  -8   8  -3    9.20   10.80
   8  -8   3    1.90    7.80
   8  -8   3   -7.90    7.90
  -9   8  -3    0.00   10.00
  -9   8  -3    6.00    8.20
   9  -8   3  -19.70    8.80
   9  -8   3    0.90    8.60
  10   7  -3   -5.10    7.20
  10   7  -3   -6.30    6.60
 -10  -7   3   18.40   12.90
 -10  -7   3    7.00   11.40
   9   7  -3    0.10    7.10
   9   7  -3   17.20   10.00
  -9  -7   3   17.70   10.90
  -9  -7   3    7.40   10.80
   8   7  -3   71.09   15.50
   8   7  -3   30.30   10.60
  -8  -7   3   79.29   20.20
   7   7  -3   30.90   10.60
   7   7  -3   33.50   10.20
  -7  -7   3   -3.90    6.70
   6   7  -3   -2.40    6.30
   6   7  -3   25.90    9.40
  -6  -7   3   11.80   10.50
   5   7  -3   31.50    8.40
   5   7  -3   17.60    7.40
  -5  -7   3   28.20    8.10
  -5  -7   3   18.20   11.50
   4   7  -3  229.78   25.60
   4   7  -3  227.68   26.00
  -4  -7   3  260.67   23.70
  -4  -7   3  234.48   29.90
   3   7  -3  170.48   20.30
   3   7  -3  171.98   17.20
   3   7  -3  190.28   21.80
  -3  -7   3  197.18   16.10
  -3  -7   3  194.58   25.50
  -3  -7   3  207.28   21.90
   2   7  -3   27.10    7.30
   2   7  -3   20.60    5.90
   2   7  -3   23.30    5.50
   2   7  -3   18.20    6.00
  -2  -7   3   11.80    7.30
  -2  -7   3   17.80    6.60
  -2  -7   3   15.10    5.00
   1   7  -3    5.30    5.10
   1   7  -3    6.80    4.40
   1   7  -3   -1.60    2.90
   1   7  -3    1.90    4.40
  -1  -7   3    0.00    4.10
  -1  -7   3    8.30    4.90
  -1  -7   3    2.10    5.20
   0   7  -3  312.67   28.20
   0   7  -3  340.07   28.70
   0   7  -3  324.37   27.80
   0  -7   3  355.26   29.30
   0  -7   3  313.47   30.00
   0  -7   3  357.06   30.90
  -1   7  -3  197.48   21.00
  -1   7  -3  202.08   21.30
  -1   7  -3  193.68   20.60
   1  -7   3  192.18   21.60
   1  -7   3  217.68   21.80
   1  -7   3  177.78   22.60
  -2   7  -3   71.69   10.70
  -2   7  -3   84.89   13.00
  -2   7  -3   65.39   11.50
   2  -7   3   54.69   12.20
   2  -7   3   77.59   10.80
   2  -7   3   63.99   12.20
   2  -7   3   70.29   12.10
  -3   7  -3   43.10    9.90
  -3   7  -3   38.20    7.60
  -3   7  -3   26.00    9.20
   3  -7   3   31.80   10.00
   3  -7   3   29.60    9.90
   3  -7   3   39.70    6.70
   3  -7   3   36.80   10.60
  -4   7  -3  108.79   18.40
  -4   7  -3  117.39   14.60
  -4   7  -3  108.19   15.40
   4  -7   3   84.39   16.40
   4  -7   3  122.59   18.40
   4  -7   3   79.29   16.90
  -5   7  -3   78.49   18.20
  -5   7  -3  114.29   17.50
  -5   7  -3  158.78   17.90
   5  -7   3  121.29   19.70
   5  -7   3  140.39   22.80
   5  -7   3  114.29   19.80
  -6   7  -3  187.08   22.70
  -6   7  -3  173.18   19.90
  -6   7  -3  142.39   24.80
   6  -7   3  191.28   25.60
   6  -7   3  185.68   25.40
   6  -7   3  131.59   24.60
  -7   7  -3  -10.10    7.30
  -7   7  -3   -2.10   10.60
  -7   7  -3    0.60    4.50
   7  -7   3   18.40   10.20
   7  -7   3   -4.70    6.70
   7  -7   3    7.30   12.00
  -8   7  -3   13.50   10.70
  -8   7  -3    9.10    9.60
  -8   7  -3    5.00    8.40
   8  -7   3    3.20    7.10
   8  -7   3    3.70    9.20
  -9   7  -3    0.60   11.40
  -9   7  -3   23.30   10.20
   9  -7   3   30.00   16.70
   9  -7   3   25.50   11.20
 -10   7  -3    7.50   16.30
 -10   7  -3   33.80   14.80
  10  -7   3   -9.40   15.50
  10  -7   3    6.70   10.70
  11   6  -3    0.70    8.20
  11   6  -3  -11.80   10.70
 -11  -6   3  -21.60   10.00
 -11  -6   3   -1.40   10.30
  10   6  -3   12.80   11.40
  10   6  -3    2.00    7.30
 -10  -6   3    7.90    9.10
 -10  -6   3   -1.20   11.10
   9   6  -3   43.30   14.50
   9   6  -3   25.50   12.90
  -9  -6   3   38.80   14.00
  -9  -6   3   49.00   13.10
   8   6  -3    9.50   10.10
   8   6  -3   -4.20    6.00
  -8  -6   3   -5.10   10.20
   7   6  -3   -0.10    7.10
   7   6  -3   -7.30    3.60
  -7  -6   3   -6.20    6.20
   6   6  -3   73.39   13.50
   6   6  -3   86.59   14.80
  -6  -6   3   64.39   16.50
   5   6  -3  130.79   17.10
   5   6  -3   75.29   11.50
   5   6  -3  126.79   17.20
  -5  -6   3   78.49   17.20
  -5  -6   3   90.19   12.40
   4   6  -3    2.60    4.80
   4   6  -3    8.70    6.70
   4   6  -3    8.00    4.70
  -4  -6   3   22.20    9.00
  -4  -6   3   15.10    5.80
   3   6  -3   -2.40    2.50
   3   6  -3   -1.30    3.20
   3   6  -3    1.00    3.40
   3   6  -3    3.40    2.40
  -3  -6   3    1.80    2.90
  -3  -6   3   -5.20    3.30
  -3  -6   3    1.40    1.60
   2   6  -3   35.00    8.10
   2   6  -3   29.40    7.50
   2   6  -3   31.90    5.80
   2   6  -3   37.70    6.40
  -2  -6   3   42.10    6.20
  -2  -6   3   47.00    8.90
  -2  -6   3   38.40    9.20
   1   6  -3   -0.50    2.80
   1   6  -3   -3.40    1.90
   1   6  -3    1.90    3.50
   1   6  -3    0.00    2.20
  -1  -6   3   12.10    6.20
  -1  -6   3   -1.60    2.50
  -1  -6   3    1.70    4.20
   0   6  -3   68.39    9.80
   0   6  -3   76.79   10.20
   0   6  -3   61.69    9.60
   0   6  -3   63.99   10.00
   0  -6   3   96.49   12.80
   0  -6   3   79.79   12.10
   0  -6   3   81.29   10.90
  -1   6  -3   52.19    9.10
  -1   6  -3   47.90    9.20
  -1   6  -3   50.99    8.30
   1  -6   3   47.10    9.30
   1  -6   3   54.19   10.70
   1  -6   3   62.79    9.30
  -2   6  -3  258.37   22.00
  -2   6  -3  263.07   23.30
  -2   6  -3  254.17   24.10
   2  -6   3  211.48   25.00
   2  -6   3  223.88   24.70
   2  -6   3  259.67   21.80
   2  -6   3  241.08   25.70
  -3   6  -3    3.10    7.40
  -3   6  -3    7.60    4.20
  -3   6  -3    2.70    2.80
   3  -6   3   -1.90    3.20
   3  -6   3    8.00    6.80
   3  -6   3    3.10    3.00
   3  -6   3    3.00    4.60
  -4   6  -3   20.20    6.20
  -4   6  -3   26.70    7.10
  -4   6  -3   22.00    8.40
   4  -6   3   24.70    4.50
   4  -6   3   12.40    6.90
   4  -6   3   32.90   10.00
   4  -6   3   24.10    8.40
  -5   6  -3   -4.80    3.70
  -5   6  -3   -4.90    7.00
  -5   6  -3    1.60    6.10
   5  -6   3    1.00    4.90
   5  -6   3   -2.60    5.00
   5  -6   3   -0.80    8.70
  -6   6  -3   59.69   11.50
  -6   6  -3   39.30   11.40
  -6   6  -3   59.49   10.10
   6  -6   3   48.70   13.80
   6  -6   3   47.40   11.70
   6  -6   3   91.69   16.00
  -7   6  -3    1.70    9.00
  -7   6  -3    6.40    8.30
  -7   6  -3   18.50    6.20
   7  -6   3   16.80   12.60
   7  -6   3    6.50    9.80
   7  -6   3    3.50    8.90
  -8   6  -3   -0.30   10.40
  -8   6  -3    7.90    9.50
  -8   6  -3    0.00    6.20
   8  -6   3   -1.90   10.50
   8  -6   3   15.10    8.20
  -9   6  -3   -0.80    5.00
  -9   6  -3   10.90   12.70
  -9   6  -3    4.60    7.80
   9  -6   3    3.10    7.90
   9  -6   3   11.80   13.90
 -10   6  -3   14.00   10.90
 -10   6  -3   12.70   12.60
  10  -6   3    2.70   10.50
  10  -6   3   21.90   11.40
  11   5  -3   -2.30    7.40
  11   5  -3   -8.70   12.70
 -11  -5   3    7.40   10.40
 -11  -5   3    3.00   12.70
  10   5  -3   -0.30    7.00
  10   5  -3   20.30   11.80
 -10  -5   3   -5.40    6.70
 -10  -5   3   -2.40   10.10
   9   5  -3   35.70   12.20
   9   5  -3   39.00   12.80
  -9  -5   3   28.20   12.20
  -9  -5   3   27.10   14.60
   8   5  -3   41.80   12.80
   8   5  -3   36.20   12.50
  -8  -5   3   31.60   12.20
  -8  -5   3   40.40   15.50
   7   5  -3   -3.30    3.80
   7   5  -3   -0.80    4.90
   7   5  -3    1.70    5.00
  -7  -5   3   -0.30    5.40
   6   5  -3    0.50    5.60
   6   5  -3    0.10    4.60
   6   5  -3   -1.90    4.00
  -6  -5   3    6.00    8.00
   5   5  -3   61.39   11.90
   5   5  -3   67.49   12.00
   5   5  -3   67.59   10.90
  -5  -5   3   73.49   14.80
  -5  -5   3   69.59    9.50
   4   5  -3  312.07   28.50
   4   5  -3  299.37   28.70
  -4  -5   3  336.37   32.40
  -4  -5   3  334.97   26.60
   3   5  -3   55.39    5.40
   3   5  -3   69.69    9.40
   3   5  -3   61.49    9.90
  -3  -5   3   64.39    5.30
  -3  -5   3   65.79    9.40
  -3  -5   3   74.89   12.90
   2   5  -3  109.39   12.10
   2   5  -3  108.29   13.00
   2   5  -3  108.89   13.20
   2   5  -3   96.49    9.50
  -2  -5   3  104.09    9.50
  -2  -5   3  108.09   13.00
  -2  -5   3   98.99   14.90
   1   5  -3    4.90    3.90
   1   5  -3    9.40    3.00
   1   5  -3    0.10    2.90
   1   5  -3    3.20    3.10
  -1  -5   3    2.00    3.50
  -1  -5   3    7.10    2.90
  -1  -5   3    4.90    3.50
   0   5  -3  168.18   17.60
   0   5  -3  223.08   18.10
   0   5  -3  232.78   18.30
   0   5  -3  203.98   18.50
   0  -5   3  207.58   18.40
   0  -5   3  194.08   19.30
   0  -5   3  181.58   20.10
  -1   5  -3   34.00    6.70
  -1   5  -3   27.00    6.70
  -1   5  -3   22.00    5.50
  -1   5  -3   39.00    6.60
   1  -5   3   32.80    6.90
   1  -5   3   48.60    8.90
   1  -5   3   44.90    7.70
  -2   5  -3   81.59   11.80
  -2   5  -3   64.59    9.90
  -2   5  -3   89.09   10.10
   2  -5   3  105.19   10.80
   2  -5   3   52.39   10.10
   2  -5   3   59.99   11.20
   2  -5   3   77.29   11.50
  -3   5  -3  176.58   16.60
  -3   5  -3  167.88   18.60
  -3   5  -3  180.88   21.20
   3  -5   3  167.08   20.20
   3  -5   3  179.18   21.50
   3  -5   3  195.28   15.70
   3  -5   3  186.88   20.80
  -4   5  -3   79.49   11.10
  -4   5  -3   53.59   11.40
  -4   5  -3   70.29    9.60
   4  -5   3   80.79   13.70
   4  -5   3   49.90    6.80
   4  -5   3   85.09   13.10
   4  -5   3   67.79   12.60
  -5   5  -3   17.60    7.40
  -5   5  -3   34.70    6.80
  -5   5  -3   14.70    7.20
   5  -5   3   24.20    8.90
   5  -5   3   19.40    8.40
   5  -5   3   12.50    7.90
  -6   5  -3   -5.20    5.10
  -6   5  -3   -2.10    4.40
  -6   5  -3    3.20    6.30
   6  -5   3    3.80    6.40
   6  -5   3    6.00    6.90
   6  -5   3    3.30    4.90
  -7   5  -3   43.30   11.00
  -7   5  -3   21.20    7.60
  -7   5  -3   33.10   10.90
   7  -5   3   35.90   12.40
   7  -5   3   36.70   10.70
   7  -5   3   43.00   10.60
  -8   5  -3   -1.60    6.00
  -8   5  -3   -3.70    8.90
  -8   5  -3   -0.90    5.10
   8  -5   3   -6.60    9.90
   8  -5   3    5.30    6.10
   8  -5   3   10.50    7.60
  -9   5  -3   42.60   13.80
  -9   5  -3   52.89   14.50
  -9   5  -3   56.79   11.50
   9  -5   3   49.90   16.10
   9  -5   3   23.00   10.00
 -10   5  -3    4.50    9.90
 -10   5  -3    6.60    8.70
 -10   5  -3   12.20   12.80
  10  -5   3    5.80   11.80
  10  -5   3   23.10   11.90
 -11   5  -3   -5.30   10.30
 -11   5  -3   -6.50    9.10
  11  -5   3    5.70   12.00
  11  -5   3    7.70   13.40
  11   4  -3   -8.00   10.00
  11   4  -3    2.10    8.70
 -11  -4   3    0.30   11.20
 -11  -4   3    6.00    9.60
  10   4  -3    4.50    7.00
  10   4  -3    3.20    8.40
 -10  -4   3   -6.00    6.60
 -10  -4   3    0.10    8.00
   9   4  -3   25.20   10.00
   9   4  -3   54.79   13.70
   9   4  -3   32.60   11.20
  -9  -4   3   39.20   12.70
  -9  -4   3   40.00   12.80
   8   4  -3   28.00   11.50
   8   4  -3   31.20   10.90
   8   4  -3   14.70    7.50
  -8  -4   3   27.10   10.10
  -8  -4   3   26.10   12.20
   7   4  -3   22.60    9.30
   7   4  -3   36.20   10.20
   7   4  -3   20.10    7.80
  -7  -4   3   -3.20    7.00
  -7  -4   3   24.60   11.90
   6   4  -3   24.60    8.70
   6   4  -3   30.40    9.70
   6   4  -3   20.80    7.50
  -6  -4   3   19.30    8.70
   5   4  -3   52.79    9.90
   5   4  -3   29.50    8.20
   5   4  -3   54.29   10.10
  -5  -4   3   33.10   11.30
  -5  -4   3   55.69    7.20
   4   4  -3  427.76   34.60
   4   4  -3  415.96   35.60
   4   4  -3  406.96   35.80
  -4  -4   3  414.96   38.10
  -4  -4   3  455.65   32.90
   3   4  -3   14.20    4.60
   3   4  -3    8.10    4.40
   3   4  -3   20.20    6.00
  -3  -4   3   12.30    4.00
  -3  -4   3    6.40    5.70
   2   4  -3    2.70    2.60
   2   4  -3    1.70    3.00
   2   4  -3    5.00    3.10
   2   4  -3    3.20    1.40
  -2  -4   3    2.00    1.30
  -2  -4   3    1.70    2.40
  -2  -4   3    1.60    4.30
   1   4  -3   79.49   10.00
   1   4  -3   72.19    8.50
   1   4  -3   78.49   10.20
   1   4  -3  110.89   10.80
  -1  -4   3   84.59    9.00
  -1  -4   3  105.49   11.50
  -1  -4   3   99.39   12.90
   0   4  -3    5.20    2.90
   0   4  -3    8.20    3.20
   0   4  -3    2.00    2.90
   0   4  -3    2.50    2.70
   0  -4   3   -0.80    3.30
   0  -4   3    8.40    3.40
   0  -4   3    9.70    3.40
  -1   4  -3  291.07   23.50
  -1   4  -3  282.07   24.70
  -1   4  -3  287.17   25.00
  -1   4  -3  343.27   24.90
   1  -4   3  296.47   25.30
   1  -4   3  290.17   24.80
   1  -4   3  317.67   25.00
  -2   4  -3   83.49    9.80
  -2   4  -3   61.89    8.00
  -2   4  -3   74.19   10.10
  -2   4  -3   69.49   10.50
   2  -4   3   94.09    9.60
   2  -4   3   34.90    8.40
   2  -4   3   74.39   10.50
   2  -4   3   66.59   10.20
  -3   4  -3   63.89    8.90
  -3   4  -3   62.59   11.10
  -3   4  -3   54.79    7.50
   3  -4   3   59.99    7.20
   3  -4   3   72.79   11.20
   3  -4   3   52.39    9.40
   3  -4   3   56.09   10.70
  -4   4  -3   47.90    6.90
  -4   4  -3   28.70    9.20
  -4   4  -3   50.49    9.10
   4  -4   3   48.40    9.10
   4  -4   3   49.70    9.50
   4  -4   3   39.50   10.30
   4  -4   3   42.60    5.70
  -5   4  -3    3.30    2.80
  -5   4  -3    3.70    5.10
  -5   4  -3    5.00    4.00
   5  -4   3    0.60    3.40
   5  -4   3   -0.20    4.50
   5  -4   3    2.40    2.20
   5  -4   3    6.00    6.10
  -6   4  -3   10.70    7.10
  -6   4  -3    2.40    3.90
  -6   4  -3   15.50    5.60
   6  -4   3    3.20    4.30
   6  -4   3    3.10    5.60
   6  -4   3    3.60    7.50
  -7   4  -3   15.10    7.60
  -7   4  -3   13.60    5.10
   7  -4   3    3.80    6.60
   7  -4   3    1.80    4.80
   7  -4   3   13.70    8.10
  -8   4  -3    0.30    4.80
  -8   4  -3    1.80    4.50
   8  -4   3   15.50    8.40
   8  -4   3    4.70    6.70
   8  -4   3    7.20    7.50
  -9   4  -3   21.20   12.20
  -9   4  -3   27.20   10.80
  -9   4  -3   12.80    9.00
   9  -4   3   15.60   13.30
   9  -4   3   28.50   12.20
   9  -4   3   22.60    8.80
 -10   4  -3    7.40    8.30
 -10   4  -3   -2.60   11.10
 -10   4  -3    6.60    6.80
  10  -4   3    4.70   13.50
  10  -4   3   -2.30    5.80
 -11   4  -3   24.10   12.80
 -11   4  -3   21.40   11.20
 -11   4  -3  -13.30   11.40
  11  -4   3   20.90   14.70
  11  -4   3   18.10   13.10
  11   3  -3   -5.50   11.00
  11   3  -3   17.60   11.60
 -11  -3   3  -10.80   12.60
 -11  -3   3   -1.50   10.80
  10   3  -3   20.70   10.80
  10   3  -3   35.30   10.90
  10   3  -3   15.00   10.80
 -10  -3   3   33.80   14.80
 -10  -3   3   15.10    9.90
   9   3  -3   -2.70    4.40
   9   3  -3    6.30    7.10
   9   3  -3    8.10    8.10
  -9  -3   3    3.20    8.60
  -9  -3   3    2.10    6.00
   8   3  -3    2.50    9.00
   8   3  -3   -2.20    4.30
   8   3  -3   -1.90    6.50
  -8  -3   3   -3.80    7.50
  -8  -3   3    5.70    8.00
   7   3  -3   60.29   12.70
   7   3  -3   74.19   13.90
   7   3  -3   42.30   10.80
  -7  -3   3   55.39   12.80
  -7  -3   3   46.00   12.00
   6   3  -3  259.37   26.40
   6   3  -3  209.48   24.80
   6   3  -3  236.18   26.10
  -6  -3   3  244.88   27.10
  -6  -3   3  202.78   26.80
   5   3  -3   53.29    9.90
   5   3  -3   49.70   10.30
   5   3  -3   63.19   11.00
  -5  -3   3   59.89    6.50
  -5  -3   3   59.29   11.80
   4   3  -3    0.70    2.50
   4   3  -3   -1.00    3.80
   4   3  -3   -0.40    2.70
  -4  -3   3   -3.10    5.00
  -4  -3   3    1.60    1.70
   3   3  -3  123.59   15.10
   3   3  -3  153.48   15.80
   3   3  -3  136.49   16.00
  -3  -3   3  147.99   12.10
  -3  -3   3  132.19   17.20
   2   3  -3  204.68   14.50
   2   3  -3  216.98   18.20
   2   3  -3  195.28   17.70
   2   3  -3  193.58   14.50
   2   3  -3  215.18   18.00
  -2  -3   3  199.28   19.50
  -2  -3   3  201.08   16.50
   1   3  -3    0.30    1.90
   1   3  -3    1.20    2.30
   1   3  -3   -3.60    2.50
   1   3  -3    1.20    1.30
  -1  -3   3    0.60    1.10
  -1  -3   3    1.50    2.30
  -1  -3   3    4.30    3.70
   0   3  -3  559.74   40.40
   0   3  -3  533.85   40.60
   0   3  -3  539.75   40.60
   0   3  -3  529.95   40.40
   0  -3   3  588.04   42.30
   0  -3   3  550.54   40.50
   0  -3   3  547.35   41.00
  -1   3  -3   97.19   10.80
  -1   3  -3   69.09    7.70
  -1   3  -3   68.59    9.00
  -1   3  -3   82.79    9.20
   1  -3   3   95.19   10.10
   1  -3   3   67.99    8.90
   1  -3   3  100.29   10.70
  -2   3  -3   34.50    6.90
  -2   3  -3   52.79    6.00
  -2   3  -3   50.99    7.00
  -2   3  -3   50.39    8.60
   2  -3   3   64.49    7.30
   2  -3   3   47.00    7.80
   2  -3   3   37.40    7.30
   2  -3   3   48.80    8.10
  -3   3  -3    4.70    2.50
  -3   3  -3    9.60    5.40
  -3   3  -3    9.00    4.20
  -3   3  -3    6.30    4.10
   3  -3   3    9.40    3.90
   3  -3   3   15.40    5.70
   3  -3   3   10.10    3.90
   3  -3   3    9.10    2.60
  -4   3  -3    7.20    4.50
  -4   3  -3    2.50    2.90
  -4   3  -3    5.80    4.40
   4  -3   3    7.60    4.90
   4  -3   3    2.70    2.30
   4  -3   3    8.80    4.40
   4  -3   3   13.90    5.60
  -5   3  -3   45.00    9.70
  -5   3  -3   46.90    8.30
  -5   3  -3   44.60    7.40
   5  -3   3   37.30    8.40
   5  -3   3   38.20    9.90
   5  -3   3   45.70    6.20
   5  -3   3   51.59    9.70
  -6   3  -3   52.89    8.70
  -6   3  -3   55.79   10.00
   6  -3   3   59.59   11.30
   6  -3   3   37.60    9.70
   6  -3   3   64.49   13.70
   6  -3   3   69.19    8.10
  -7   3  -3   47.20    8.50
  -7   3  -3   37.10    9.00
   7  -3   3   37.10    9.60
   7  -3   3   44.20   11.20
   7  -3   3   20.80   11.80
  -8   3  -3   15.00    6.60
  -8   3  -3    5.00    5.30
   8  -3   3   -2.00    8.90
   8  -3   3   -6.70    5.80
   8  -3   3    6.60    8.20
  -9   3  -3    6.90    6.00
  -9   3  -3    0.20    4.90
   9  -3   3    1.50    7.40
   9  -3   3   -0.20    8.00
   9  -3   3    0.70    9.50
 -10   3  -3   -2.90    5.80
 -10   3  -3  -16.70    8.20
 -10   3  -3   -6.90    7.30
  10  -3   3    1.60   10.20
  10  -3   3    4.30    8.10
  10  -3   3   10.20    7.50
 -11   3  -3   10.50   10.10
 -11   3  -3    3.90    9.30
 -11   3  -3    5.20    7.90
  11  -3   3   -3.00    6.20
  11  -3   3   -4.90   10.10
 -12   3  -3    3.10   12.00
 -12   3  -3   -3.30   11.90
  12  -3   3  -30.00   15.20
  11   2  -3    5.90   10.80
  11   2  -3   13.50    9.80
  11   2  -3   15.00   10.70
 -11  -2   3    9.60   11.10
 -11  -2   3   15.00   10.20
  10   2  -3   43.00   14.90
  10   2  -3   10.30    8.80
  10   2  -3   20.10    9.80
 -10  -2   3   45.80   14.50
 -10  -2   3   21.40   10.70
 -10  -2   3   58.99   16.30
   9   2  -3   64.89   14.90
   9   2  -3   63.59   15.90
   9   2  -3  111.69   20.10
  -9  -2   3   97.39   19.00
  -9  -2   3  107.59   19.20
   8   2  -3  216.98   28.10
   8   2  -3  221.38   30.40
   8   2  -3  249.08   28.10
  -8  -2   3  198.58   26.80
  -8  -2   3  250.07   30.10
   7   2  -3   14.80    6.70
   7   2  -3    2.30    5.50
   7   2  -3   40.80   11.00
  -7  -2   3   16.10    7.00
  -7  -2   3   11.40    6.70
   6   2  -3   -1.00    6.10
   6   2  -3   -0.30    4.10
   6   2  -3    0.70    5.30
   6   2  -3    4.20    2.60
  -6  -2   3    4.60    3.20
  -6  -2   3    3.60    2.80
  -6  -2   3    7.40    7.20
  -6  -2   3   -1.40    5.70
   5   2  -3  165.68   20.50
   5   2  -3  206.88   22.20
   5   2  -3  189.88   20.80
   5   2  -3  173.18   14.70
  -5  -2   3  207.48   15.00
  -5  -2   3  155.98   20.40
  -5  -2   3  185.58   13.70
  -5  -2   3  179.58   13.70
  -5  -2   3  224.58   23.70
   4   2  -3  408.66   33.90
   4   2  -3  391.26   33.30
   4   2  -3  396.36   33.60
   4   2  -3  423.96   28.90
  -4  -2   3  387.06   28.70
  -4  -2   3  405.96   28.70
  -4  -2   3  394.06   34.10
  -4  -2   3  415.46   35.30
   3   2  -3   51.29    8.30
   3   2  -3   49.70    8.00
   3   2  -3   37.40    7.60
  -3  -2   3   38.50    8.00
  -3  -2   3   43.00    4.50
   2   2  -3  267.07   21.30
   2   2  -3  224.18   21.00
   2   2  -3  246.58   21.20
  -2  -2   3  266.77   19.00
  -2  -2   3  243.38   22.40
   1   2  -3    5.30    1.50
   1   2  -3    3.20    2.20
   1   2  -3    5.50    1.60
   1   2  -3    5.80    2.20
   1   2  -3   14.70    4.40
  -1  -2   3    4.90    1.40
  -1  -2   3   12.20    2.70
  -1  -2   3    8.20    3.30
   0   2  -3  289.47   23.60
   0   2  -3  297.17   23.30
   0   2  -3  328.77   23.30
   0   2  -3  300.27   23.30
   0  -2   3  306.07   23.60
   0  -2   3  313.77   23.30
   0  -2   3  322.47   24.90
  -1   2  -3 2559.84  175.48
  -1   2  -3 2585.54  177.08
  -1   2  -3 2495.95  176.28
  -1   2  -3 2436.06  177.18
   1  -2   3 2572.64  177.08
   1  -2   3 2506.15  177.18
   1  -2   3 2547.75  177.18
  -2   2  -3   28.50    5.80
  -2   2  -3   28.70    4.80
  -2   2  -3   25.50    5.00
  -2   2  -3   39.20    4.00
   2  -2   3   33.60    5.70
   2  -2   3   13.20    4.20
   2  -2   3   23.10    4.80
   2  -2   3   33.50    4.70
  -3   2  -3  819.42   56.69
  -3   2  -3  725.93   58.79
  -3   2  -3  792.92   57.99
  -3   2  -3  806.12   59.79
   3  -2   3  788.42   57.19
   3  -2   3  801.42   60.09
   3  -2   3  790.12   58.99
   3  -2   3  815.62   59.39
  -4   2  -3    0.00    1.50
  -4   2  -3   -1.60    2.00
  -4   2  -3    7.10    3.90
   4  -2   3   -0.20    3.60
   4  -2   3    2.20    3.50
   4  -2   3    0.50    1.90
   4  -2   3   -3.20    2.00
  -5   2  -3  197.58   21.00
  -5   2  -3  192.48   16.10
  -5   2  -3  184.88   18.70
   5  -2   3  187.78   22.20
   5  -2   3  152.68   18.60
   5  -2   3  154.78   15.00
   5  -2   3  176.48   19.60
  -6   2  -3    2.00    3.60
  -6   2  -3   -1.60    2.10
   6  -2   3    1.50    3.20
   6  -2   3   -6.30    2.50
   6  -2   3   10.20    7.90
   6  -2   3    0.50    3.10
  -7   2  -3   62.09   10.70
  -7   2  -3   66.89   11.20
  -7   2  -3   52.29    8.70
   7  -2   3   75.29    9.50
   7  -2   3   41.80   10.10
   7  -2   3   42.20   10.10
   7  -2   3   30.30   11.40
  -8   2  -3   -2.00    5.20
  -8   2  -3    4.70    6.60
   8  -2   3    5.30    7.00
   8  -2   3   -0.20    3.70
   8  -2   3    6.10    5.50
  -9   2  -3   -6.00    6.40
  -9   2  -3   15.10    7.70
   9  -2   3   24.80   11.50
   9  -2   3    2.20    5.90
   9  -2   3    6.00    6.60
 -10   2  -3    2.30    8.30
 -10   2  -3    6.10    6.40
  10  -2   3    0.70    7.60
  10  -2   3   -1.60    7.20
  10  -2   3    2.20    5.80
 -11   2  -3    9.20    7.70
 -11   2  -3    2.80   11.90
 -11   2  -3  -10.30    8.20
  11  -2   3    8.80   11.30
  11  -2   3    5.50   13.50
 -12   2  -3    1.70   11.10
 -12   2  -3    1.70   12.90
 -12   2  -3    5.30   10.70
  12  -2   3   -2.40   11.10
  11   1  -3   10.90   12.40
  11   1  -3   12.80   10.10
 -11  -1   3    7.70    9.10
 -11  -1   3    5.10    8.60
  10   1  -3    4.00   11.00
  10   1  -3    1.10    9.00
 -10  -1   3   15.30    9.10
 -10  -1   3   14.10   11.80
   9   1  -3   -0.30    8.30
   9   1  -3   31.20   12.10
   9   1  -3    6.90    7.10
  -9  -1   3    8.90    8.20
  -9  -1   3   15.00   10.90
  -9  -1   3    7.30    6.20
   8   1  -3  203.58   25.90
   8   1  -3  154.08   24.20
   8   1  -3  171.48   23.50
  -8  -1   3  249.78   26.80
  -8  -1   3  185.18   25.30
   7   1  -3  137.39   19.30
   7   1  -3  160.48   22.90
   7   1  -3  120.09   14.00
   7   1  -3  101.29   17.00
  -7  -1   3  145.09   20.00
  -7  -1   3  148.29   19.90
   6   1  -3   39.60    9.60
   6   1  -3   40.70    6.60
   6   1  -3   34.50    9.30
   6   1  -3   61.39   11.90
  -6  -1   3   49.99    7.40
  -6  -1   3   19.60    8.50
  -6  -1   3   20.30    7.80
   5   1  -3  104.09   15.50
   5   1  -3   95.59   10.30
   5   1  -3  103.89   14.40
   5   1  -3  103.29   14.00
  -5  -1   3   95.69   10.50
  -5  -1   3  101.19   14.70
  -5  -1   3  118.19   15.80
  -5  -1   3  101.89    7.60
  -5  -1   3   98.39    7.70
   4   1  -3  604.44   47.10
   4   1  -3  565.44   46.90
   4   1  -3  593.04   43.50
   4   1  -3  602.64   47.70
  -4  -1   3  658.83   43.90
  -4  -1   3  547.15   47.20
  -4  -1   3  600.24   47.70
   3   1  -3  591.84   46.00
   3   1  -3  581.04   45.40
   3   1  -3  622.64   45.80
   3   1  -3  543.75   42.30
  -3  -1   3  645.94   46.70
  -3  -1   3  592.64   42.60
  -3  -1   3  648.14   46.50
   2   1  -3   67.49    8.10
   2   1  -3   46.60    7.20
   2   1  -3   51.39    7.90
   2   1  -3   46.60    4.60
   2   1  -3   48.90    4.20
  -2  -1   3   47.10    7.70
  -2  -1   3   53.19    4.10
  -2  -1   3   54.49    4.70
  -2  -1   3   60.49    8.30
   1   1  -3   15.00    3.90
   1   1  -3   19.00    3.70
   1   1  -3   14.50    2.40
   1   1  -3   11.00    2.00
   1   1  -3   15.90    3.20
  -1  -1   3   17.80    2.60
  -1  -1   3   26.10    4.70
  -1  -1   3   16.20    2.40
   0   1  -3  109.39    9.10
   0   1  -3  110.69   10.40
   0   1  -3  109.49    9.30
   0   1  -3  115.29    9.40
   0   1  -3  118.39    9.40
   0  -1   3  106.39    9.10
   0  -1   3  111.99    9.40
   0  -1   3  104.79   11.20
   0  -1   3  106.99    9.30
  -1   1  -3 9288.47  651.63
  -1   1  -3 9592.54  651.43
  -1   1  -3 9477.55  651.53
  -1   1  -3 9771.22  650.53
  -1   1  -3 9620.14  649.64
   1  -1   3 8448.66  651.33
   1  -1   3 9530.25  651.63
   1  -1   3 9999.00  651.53
   1  -1   3 9138.69  649.54
  -2   1  -3    0.70    0.70
  -2   1  -3    3.80    2.40
  -2   1  -3    0.00    2.40
  -2   1  -3    0.60    1.20
   2  -1   3    5.30    2.70
   2  -1   3    1.80    0.90
   2  -1   3    0.60    2.00
   2  -1   3    4.60    2.20
   2  -1   3    1.30    1.20
  -3   1  -3  187.48   17.40
  -3   1  -3  173.98   14.30
  -3   1  -3  199.18   15.80
  -3   1  -3  165.68   16.30
   3  -1   3  198.08   16.70
   3  -1   3  194.08   15.60
   3  -1   3  184.08   16.70
   3  -1   3  194.08   17.70
  -4   1  -3  332.57   26.40
  -4   1  -3  312.07   24.00
  -4   1  -3  305.57   24.70
  -4   1  -3  318.67   27.00
   4  -1   3  309.07   25.90
   4  -1   3  285.27   24.30
   4  -1   3  317.77   26.20
   4  -1   3  298.57   27.20
  -5   1  -3  546.35   41.20
  -5   1  -3  510.45   43.40
  -5   1  -3  587.14   42.30
   5  -1   3  545.75   42.90
   5  -1   3  522.95   41.20
   5  -1   3  550.74   45.00
   5  -1   3  535.65   42.90
  -6   1  -3  174.48   18.40
  -6   1  -3  189.28   18.60
   6  -1   3  167.58   21.70
   6  -1   3  143.19   16.50
   6  -1   3  159.48   19.40
   6  -1   3  173.08   19.00
  -7   1  -3    0.10    4.20
  -7   1  -3    5.30    4.50
  -7   1  -3   21.10    7.00
   7  -1   3    4.80    4.40
   7  -1   3    6.50    6.00
   7  -1   3    0.20    3.90
   7  -1   3    2.50    5.10
   7  -1   3   20.50    7.90
  -8   1  -3   67.09   11.30
  -8   1  -3   59.09   12.40
  -8   1  -3   87.99   13.50
   8  -1   3   68.19   10.90
   8  -1   3   72.19   13.50
   8  -1   3   39.60    9.80
   8  -1   3   67.99   14.60
   8  -1   3   81.39   14.10
  -9   1  -3   29.70   11.50
  -9   1  -3   98.19   15.60
  -9   1  -3   80.89   13.50
   9  -1   3   76.59   14.20
   9  -1   3   76.09   15.10
   9  -1   3   57.69   12.00
   9  -1   3   72.89   17.30
 -10   1  -3   21.90    9.10
 -10   1  -3   51.99   13.10
 -10   1  -3   43.20   11.20
  10  -1   3   70.09   13.70
  10  -1   3   33.70   10.70
  10  -1   3   40.50   15.40
 -11   1  -3    3.50    9.40
 -11   1  -3   -4.80    8.20
 -11   1  -3    5.30    7.80
 -11   1  -3    8.70   11.40
  11  -1   3   12.40    9.10
  11  -1   3    6.40   12.90
  11  -1   3    0.60    9.60
 -12   1  -3    3.70   10.10
 -12   1  -3    6.50   10.90
 -12   1  -3    3.00    9.60
  12  -1   3   18.40   13.40
  11   0  -3   -1.60   11.40
  11   0  -3    3.30    9.30
 -11   0   3   -0.20    8.10
 -11   0   3   -3.70    8.10
  10   0  -3    8.00   10.60
  10   0  -3  -13.60   11.80
 -10   0   3    1.90    6.80
 -10   0   3   -5.40    6.40
   9   0  -3    3.20   11.30
   9   0  -3   12.40    8.30
  -9   0   3   17.60   10.00
  -9   0   3   -1.40    5.30
  -9   0   3    7.40    8.00
   8   0  -3   -2.70    5.00
   8   0  -3   -3.40    9.30
  -8   0   3   -4.20    6.20
  -8   0   3    5.00    5.90
  -8   0   3   -2.60    4.60
   7   0  -3    2.10    9.00
   7   0  -3   22.00    6.50
   7   0  -3   13.20    6.60
   7   0  -3   23.20    8.60
  -7   0   3   19.60    8.00
  -7   0   3   30.80    8.10
  -7   0   3    8.00    8.70
   6   0  -3    5.60    2.30
   6   0  -3    6.00    5.10
   6   0  -3    8.60    4.40
   6   0  -3    1.90    4.30
   6   0  -3    4.40    4.30
  -6   0   3    4.90    4.80
  -6   0   3    1.00    4.80
  -6   0   3    3.50    4.90
  -6   0   3    3.30    2.70
   5   0  -3  147.79   19.00
   5   0  -3  169.98   18.50
   5   0  -3  144.79   14.70
   5   0  -3  134.39   17.40
   5   0  -3  139.19   11.10
  -5   0   3  151.98   15.00
  -5   0   3  130.99   17.70
  -5   0   3  140.89   11.50
  -5   0   3  148.09   17.40
   4   0  -3   41.80    8.70
   4   0  -3   30.20    5.40
   4   0  -3   26.70    6.60
   4   0  -3   32.30    7.40
   4   0  -3   38.20    3.30
  -4   0   3   34.60    3.60
  -4   0   3   41.60    8.00
  -4   0   3   19.70    6.40
  -4   0   3   35.60    3.60
  -4   0   3   36.80    6.10
   3   0  -3  105.99    9.80
   3   0  -3   83.19   12.50
   3   0  -3  101.59   12.20
   3   0  -3  101.89   12.60
  -3   0   3  121.29   13.10
  -3   0   3  128.39   14.60
  -3   0   3  108.89   10.70
   2   0  -3   94.49    8.60
   2   0  -3   93.29   10.70
   2   0  -3  103.49   11.90
   2   0  -3   90.99   10.50
  -2   0   3  105.59   11.80
  -2   0   3   98.19   11.00
  -2   0   3   94.99    8.80
   1   0  -3  195.48   15.90
   1   0  -3  188.68   14.80
   1   0  -3  216.38   16.50
   1   0  -3  194.98   16.40
   1   0  -3  201.08   15.00
   1   0  -3  214.98   17.70
  -1   0   3  220.58   17.10
  -1   0   3  223.98   15.90
  -1   0   3  224.68   17.20
  -1   0   3  190.98   14.70
   0   0  -3  215.78   16.30
   0   0  -3  195.58   14.90
   0   0  -3  198.28   15.50
   0   0  -3  179.68   14.80
   0   0   3  189.28   14.90
   0   0   3  192.18   15.50
   0   0   3  210.28   16.20
   0   0   3  189.08   15.00
  -1   0  -3 4337.07  296.47
  -1   0  -3 4287.87  297.97
  -1   0  -3 4268.57  297.97
  -1   0  -3 4449.06  297.97
  -1   0  -3 3987.10  296.17
   1   0   3 4446.06  298.27
   1   0   3 4260.77  298.07
   1   0   3 4653.73  298.37
   1   0   3 4093.19  296.17
   1   0   3 4246.48  296.07
   1   0   3 4298.47  297.77
  -2   0  -3   45.10    6.00
  -2   0  -3   46.20    3.70
  -2   0  -3   52.89    4.50
  -2   0  -3   40.20    3.80
  -2   0  -3   44.40    6.30
  -2   0  -3   52.99    6.90
   2   0   3   52.99    6.40
   2   0   3   56.09    7.10
   2   0   3   49.30    3.80
   2   0   3   41.50    5.70
   2   0   3   37.40    5.90
  -3   0  -3  279.67   22.20
  -3   0  -3  269.07   20.40
  -3   0  -3  273.87   22.40
  -3   0  -3  271.07   22.20
  -3   0  -3  285.87   20.70
   3   0   3  249.18   21.40
   3   0   3  263.17   21.80
   3   0   3  271.27   22.50
   3   0   3  257.07   22.10
   3   0   3  266.57   20.20
  -4   0  -3  110.19   13.20
  -4   0  -3  136.89   11.90
  -4   0  -3  119.99   11.60
  -4   0  -3  117.29   13.60
  -4   0  -3  134.19   14.40
   4   0   3  148.49   15.50
   4   0   3  134.19   13.80
   4   0   3  165.58   15.90
   4   0   3  125.79   11.50
   4   0   3  129.39   11.70
   4   0   3   96.29   12.40
  -5   0  -3    1.30    3.00
  -5   0  -3   -4.10    3.10
  -5   0  -3   -2.40    2.50
  -5   0  -3   -0.70    2.70
  -5   0  -3   -1.20    2.50
   5   0   3   -2.50    3.00
   5   0   3   -0.90    2.30
   5   0   3    0.70    3.90
   5   0   3   -2.60    2.70
   5   0   3   -3.40    2.90
   5   0   3   -0.90    2.90
  -6   0  -3  717.13   59.79
  -6   0  -3  809.32   61.39
  -6   0  -3  814.02   60.29
   6   0   3  870.81   60.79
   6   0   3  776.02   61.09
   6   0   3  808.62   63.29
   6   0   3  808.72   59.99
   6   0   3  778.92   60.79
   6   0   3  798.72   60.19
  -7   0  -3   30.20    7.70
  -7   0  -3   23.20    8.00
  -7   0  -3   31.90    7.30
  -7   0  -3   12.80    6.50
   7   0   3   20.80    6.90
   7   0   3   30.90    7.20
   7   0   3   29.00    7.70
   7   0   3   19.40    8.30
   7   0   3   31.80    7.20
   7   0   3   39.50    8.80
  -8   0  -3   62.09   11.50
  -8   0  -3   35.30    8.80
  -8   0  -3   62.19   11.80
  -8   0  -3   49.30   10.10
   8   0   3   30.50   10.50
   8   0   3   67.89   12.50
   8   0   3   38.20    9.20
   8   0   3   67.49   11.50
   8   0   3   37.80    9.60
   8   0   3   57.39   10.50
  -9   0  -3    1.00    4.80
  -9   0  -3   11.70    8.00
  -9   0  -3   16.00    8.00
  -9   0  -3   18.90    8.70
   9   0   3    9.60    7.40
   9   0   3   20.30    7.50
   9   0   3   22.60   12.00
   9   0   3    7.00    5.60
   9   0   3    5.30    7.80
 -10   0  -3   98.69   16.40
 -10   0  -3  114.29   18.30
 -10   0  -3  105.19   17.90
  10   0   3   91.99   17.70
  10   0   3   84.39   19.70
  10   0   3   65.89   14.20
  10   0   3  103.89   16.30
 -11   0  -3   40.10   11.60
 -11   0  -3   25.60    9.80
 -11   0  -3   54.59   15.70
 -11   0  -3   38.40   12.60
  11   0   3   40.60   11.90
  11   0   3   23.20   10.70
  11   0   3   36.40   16.30
 -12   0  -3   44.80   13.10
 -12   0  -3   37.90   13.60
 -12   0  -3   48.50   13.30
  12   0   3   27.60   15.90
  12   0   3   12.70    9.70
 -13   0  -3   19.70   11.60
 -13   0  -3   -0.50   12.70
  11  -1  -3  -10.50   14.70
  11  -1  -3   -5.20    7.00
 -11   1   3    4.20    9.00
 -11   1   3   -6.80   10.60
  10  -1  -3   -1.50    8.70
  10  -1  -3    0.60    7.40
 -10   1   3   -3.30    8.50
 -10   1   3   12.70    8.80
   9  -1  -3  133.99   20.90
   9  -1  -3  139.09   24.40
  -9   1   3  126.79   21.60
  -9   1   3   83.99   17.30
   8  -1  -3   14.60    9.10
   8  -1  -3   12.50    6.80
   8  -1  -3   11.30    8.90
  -8   1   3   20.20    8.30
  -8   1   3    5.70    9.00
  -8   1   3   19.40    8.80
   7  -1  -3   98.09   16.60
   7  -1  -3   89.29   13.80
   7  -1  -3  114.79   19.10
  -7   1   3   84.29   15.50
  -7   1   3  109.39   14.90
  -7   1   3  122.09   17.90
   6  -1  -3   49.90   10.70
   6  -1  -3   39.70   10.70
   6  -1  -3   43.90    8.50
   6  -1  -3   43.60    6.30
  -6   1   3   43.80    9.00
  -6   1   3   39.60   10.50
  -6   1   3   44.00   10.10
   5  -1  -3   70.49   10.50
   5  -1  -3   84.89   12.50
   5  -1  -3   70.09    8.20
   5  -1  -3   96.89   15.40
  -5   1   3   98.69   12.20
  -5   1   3   63.29   11.20
  -5   1   3   83.69   12.80
  -5   1   3   74.19   10.30
   4  -1  -3  294.67   23.90
   4  -1  -3  280.37   21.30
   4  -1  -3  255.87   26.20
   4  -1  -3  283.97   24.80
  -4   1   3  265.37   23.80
  -4   1   3  297.07   26.10
  -4   1   3  303.47   24.10
   3  -1  -3   34.90    6.40
   3  -1  -3   23.80    3.30
   3  -1  -3   29.50    5.10
   3  -1  -3   21.20    6.10
  -3   1   3   24.00    5.90
  -3   1   3   37.40    6.10
  -3   1   3   26.00    4.90
   2  -1  -3  195.78   15.40
   2  -1  -3  218.18   17.60
   2  -1  -3  199.38   18.70
   2  -1  -3  206.28   17.10
  -2   1   3  192.28   17.10
  -2   1   3  221.98   18.30
  -2   1   3  230.78   17.50
   1  -1  -3  107.59   10.50
   1  -1  -3  113.29   10.20
   1  -1  -3  111.99    9.50
   1  -1  -3  120.09   11.50
  -1   1   3  135.99   10.90
  -1   1   3  113.69   10.60
  -1   1   3  112.39   10.40
   0  -1  -3  129.79   10.90
   0  -1  -3  128.19   11.20
   0  -1  -3  129.69   10.00
   0  -1  -3  128.29   11.70
   0   1   3  122.79   10.40
   0   1   3  138.89   11.20
   0   1   3  117.99   10.20
   0   1   3  129.49   11.10
  -1  -1  -3 1140.89   80.09
  -1  -1  -3 1169.28   79.69
  -1  -1  -3 1086.99   77.69
  -1  -1  -3 1070.69   79.99
   1   1   3 1146.29   79.99
   1   1   3 1110.09   78.39
   1   1   3 1112.69   79.49
   1   1   3 1165.68   77.69
   1   1   3 1122.89   80.09
  -2  -1  -3   24.80    2.80
  -2  -1  -3   24.20    4.50
  -2  -1  -3   28.10    3.00
  -2  -1  -3   28.00    4.90
  -2  -1  -3   32.70    4.80
   2   1   3   31.80    3.40
   2   1   3   40.40    5.50
   2   1   3   34.80    5.40
   2   1   3   32.90    3.10
   2   1   3   26.70    4.60
  -3  -1  -3   -0.20    2.40
  -3  -1  -3    0.90    1.80
  -3  -1  -3    1.50    1.30
  -3  -1  -3    2.70    2.10
   3   1   3    3.80    2.70
   3   1   3    0.40    2.20
   3   1   3   -0.40    1.30
   3   1   3    1.40    2.00
   3   1   3    0.30    1.40
   3   1   3    0.10    2.60
   3   1   3    1.00    1.50
  -4  -1  -3  125.99   13.60
  -4  -1  -3  144.39   12.20
  -4  -1  -3  131.29   13.10
  -4  -1  -3  116.09   10.90
   4   1   3   91.89   12.20
   4   1   3  119.19   10.80
   4   1   3  112.39   13.50
   4   1   3  104.29   11.90
   4   1   3  110.39   10.70
   4   1   3  109.19   12.80
  -5  -1  -3   32.20    6.90
  -5  -1  -3   46.20    8.10
  -5  -1  -3   40.70    7.20
  -5  -1  -3   35.80    6.30
  -5  -1  -3   44.80    8.40
   5   1   3   38.10    6.80
   5   1   3   44.90    8.00
   5   1   3   39.40    8.50
   5   1   3   47.10    7.90
   5   1   3   37.20    7.20
   5   1   3   39.00    6.90
  -6  -1  -3  139.99   17.20
  -6  -1  -3  164.58   17.30
  -6  -1  -3  139.09   16.60
  -6  -1  -3  162.38   16.50
   6   1   3  132.79   16.40
   6   1   3  138.29   18.00
   6   1   3  145.99   16.10
   6   1   3  124.69   15.60
   6   1   3  138.99   15.70
   6   1   3  172.58   18.20
  -7  -1  -3   14.30    5.70
  -7  -1  -3    8.70    5.10
  -7  -1  -3    4.00    3.90
  -7  -1  -3   23.30    6.60
   7   1   3    6.00    7.40
   7   1   3    4.30    5.20
   7   1   3   19.70    6.10
   7   1   3   14.40    5.40
   7   1   3   14.90    5.30
   7   1   3   30.00    7.90
  -8  -1  -3  166.08   21.80
  -8  -1  -3  198.78   24.10
  -8  -1  -3  216.78   23.90
  -8  -1  -3  270.87   26.20
   8   1   3  177.78   22.20
   8   1   3  189.28   22.50
   8   1   3  219.68   26.90
   8   1   3  250.17   24.80
   8   1   3  232.08   24.30
   8   1   3  239.98   24.40
  -9  -1  -3    6.20    5.70
  -9  -1  -3    6.30    8.00
  -9  -1  -3   20.80    7.40
  -9  -1  -3   -0.40    6.30
   9   1   3   10.70    7.60
   9   1   3    9.90    9.90
   9   1   3   15.30    8.20
   9   1   3   15.60    7.40
   9   1   3   11.80    6.30
   9   1   3   10.10    7.40
 -10  -1  -3   27.60   10.50
 -10  -1  -3   16.00    9.60
 -10  -1  -3   14.10    9.20
 -10  -1  -3   21.60   10.20
 -10  -1  -3   35.50   11.10
  10   1   3   16.50   10.30
  10   1   3   14.70    9.10
  10   1   3   23.70    7.70
  10   1   3   19.30   10.10
  10   1   3   36.20   11.30
  10   1   3   26.40   11.10
 -11  -1  -3    1.90    6.80
 -11  -1  -3    1.70    8.80
 -11  -1  -3   17.60   11.30
 -11  -1  -3   -1.20    6.80
  11   1   3    1.80   10.00
  11   1   3   -5.60   11.90
  11   1   3  -10.40    8.00
 -12  -1  -3    6.50   10.60
 -12  -1  -3    2.60    8.70
 -12  -1  -3    1.10   10.40
  12   1   3    9.30   10.10
  12   1   3    4.00   14.50
 -13  -1  -3   18.00   10.20
 -13  -1  -3   24.10   12.80
 -13  -1  -3    6.80   10.30
  13   1   3   -2.60    9.10
  13   1   3   -7.80   11.50
  11  -2  -3    0.20   12.50
  11  -2  -3   10.10   13.40
 -11   2   3  -16.00   11.30
 -11   2   3   -0.70   11.60
  10  -2  -3   -8.40    6.40
  10  -2  -3    6.60   13.10
 -10   2   3   -4.80    9.50
 -10   2   3    4.40   10.50
   9  -2  -3    6.50    7.80
   9  -2  -3   -0.70   12.10
  -9   2   3   -5.60    8.60
  -9   2   3   -3.40    5.90
   8  -2  -3    1.70    5.70
   8  -2  -3   -3.00    6.80
   8  -2  -3   11.60    9.20
  -8   2   3   10.30    8.90
  -8   2   3   13.10    9.50
   7  -2  -3   21.80    9.60
   7  -2  -3   12.40    6.90
   7  -2  -3    7.60    7.10
  -7   2   3    7.20    8.00
  -7   2   3   11.50    6.50
  -7   2   3   19.60    5.60
   6  -2  -3   -2.10    5.20
   6  -2  -3    1.30    4.00
   6  -2  -3   -1.90    2.70
   6  -2  -3   -1.90    4.90
  -6   2   3    4.10    6.10
  -6   2   3   -1.80    3.20
  -6   2   3   -1.00    2.10
   5  -2  -3   46.40    6.80
   5  -2  -3   61.39    9.60
   5  -2  -3   40.60    8.40
   5  -2  -3   26.40    8.70
  -5   2   3   39.70    7.30
  -5   2   3   51.69    9.50
  -5   2   3   37.50    9.80
   4  -2  -3  195.08   21.50
   4  -2  -3  196.98   17.50
   4  -2  -3  239.28   20.30
   4  -2  -3  228.18   25.30
  -4   2   3  238.88   19.00
  -4   2   3  220.28   20.50
  -4   2   3  209.08   19.80
  -4   2   3  224.48   22.90
   3  -2  -3  562.44   44.40
   3  -2  -3  569.34   42.40
   3  -2  -3  560.94   46.40
   3  -2  -3  589.34   44.70
  -3   2   3  563.74   44.30
  -3   2   3  642.34   43.60
  -3   2   3  555.64   45.00
  -3   2   3  589.44   44.70
   2  -2  -3   61.59    7.10
   2  -2  -3   54.89    9.10
   2  -2  -3   46.20    7.70
   2  -2  -3   65.09    8.30
  -2   2   3   65.29    8.30
  -2   2   3   73.09    7.80
  -2   2   3   62.89    8.50
  -2   2   3   67.79    8.30
   1  -2  -3  758.22   58.39
   1  -2  -3  818.62   58.09
   1  -2  -3  798.72   57.09
   1  -2  -3  771.52   56.99
  -1   2   3  794.82   57.99
  -1   2   3  769.72   57.09
  -1   2   3  822.12   57.19
  -1   2   3  812.82   57.69
   0  -2  -3  245.68   20.00
   0  -2  -3  248.08   20.10
   0  -2  -3  241.18   18.40
   0  -2  -3  243.18   19.50
   0   2   3  250.17   19.10
   0   2   3  251.07   19.90
   0   2   3  248.08   19.30
   0   2   3  239.18   18.30
  -1  -2  -3  349.17   27.10
  -1  -2  -3  374.36   27.90
  -1  -2  -3  366.06   25.40
  -1  -2  -3  356.66   27.80
   1   2   3  375.06   27.60
   1   2   3  342.67   25.20
   1   2   3  334.97   26.20
   1   2   3  392.16   27.90
  -2  -2  -3  536.85   39.80
  -2  -2  -3  541.15   36.80
  -2  -2  -3  556.34   38.20
  -2  -2  -3  514.55   39.40
   2   2   3  522.25   37.90
   2   2   3  556.54   39.00
   2   2   3  440.86   39.10
   2   2   3  490.15   39.20
   2   2   3  537.65   37.00
  -3  -2  -3   19.40    4.40
  -3  -2  -3   29.40    4.70
  -3  -2  -3   23.40    4.30
  -3  -2  -3   29.20    5.90
   3   2   3   27.60    5.10
   3   2   3   13.70    4.50
   3   2   3   30.90    3.80
   3   2   3   23.80    4.60
   3   2   3   20.70    3.70
  -4  -2  -3  338.97   26.50
  -4  -2  -3  324.37   26.20
  -4  -2  -3  334.37   27.20
  -4  -2  -3  311.67   25.90
   4   2   3  327.47   25.50
   4   2   3  325.57   27.20
   4   2   3  296.57   25.90
   4   2   3  347.37   26.40
   4   2   3  323.87   25.00
   4   2   3  320.67   26.20
  -5  -2  -3  106.09   12.80
  -5  -2  -3  152.38   15.70
  -5  -2  -3  119.19   13.20
  -5  -2  -3   90.19   12.10
   5   2   3   99.09   13.10
   5   2   3  111.39   12.60
   5   2   3  125.59   13.20
   5   2   3  109.39   13.30
   5   2   3  119.19   12.60
   5   2   3  113.89   13.30
  -6  -2  -3  391.86   36.00
  -6  -2  -3  472.35   37.90
  -6  -2  -3  457.55   36.70
   6   2   3  470.85   36.50
   6   2   3  453.15   36.40
   6   2   3  442.56   37.40
   6   2   3  469.05   35.80
   6   2   3  486.45   36.60
   6   2   3  409.66   36.70
  -7  -2  -3  224.08   23.00
  -7  -2  -3  245.78   22.30
  -7  -2  -3  217.38   23.80
  -7  -2  -3  234.78   24.50
  -7  -2  -3  177.78   23.40
  -7  -2  -3  185.38   21.30
   7   2   3  220.98   23.20
   7   2   3  222.08   22.40
   7   2   3  219.08   22.40
   7   2   3  206.38   20.30
   7   2   3  214.88   23.50
   7   2   3  206.88   24.30
  -8  -2  -3    0.70    4.80
  -8  -2  -3   17.70    7.30
  -8  -2  -3   -1.00    6.30
  -8  -2  -3   17.60    7.00
  -8  -2  -3   -1.50    5.40
   8   2   3    0.30    4.70
   8   2   3    3.80    4.60
   8   2   3   22.60    7.70
   8   2   3    7.90    6.00
   8   2   3    3.50    5.00
   8   2   3   13.50    5.90
  -9  -2  -3    1.50    7.10
  -9  -2  -3   -2.50    6.30
  -9  -2  -3   -9.60    6.80
  -9  -2  -3    3.90    7.20
  -9  -2  -3   -6.20    6.60
   9   2   3   -3.70    3.20
   9   2   3    6.00    7.50
   9   2   3    8.10    7.30
   9   2   3   10.00    7.20
   9   2   3    3.20    6.70
   9   2   3   -3.40    5.10
 -10  -2  -3   76.79   14.70
 -10  -2  -3   65.19   15.30
 -10  -2  -3   87.79   15.10
 -10  -2  -3   92.29   15.70
 -10  -2  -3   83.19   16.30
 -10  -2  -3   55.99   13.30
  10   2   3   65.19   13.70
  10   2   3   70.49   14.20
  10   2   3   79.69   14.70
  10   2   3   42.00   11.10
  10   2   3   47.80   11.30
  10   2   3   21.30   12.50
 -11  -2  -3   69.79   17.00
 -11  -2  -3   54.99   14.10
 -11  -2  -3   56.59   14.40
 -11  -2  -3   69.89   15.30
  11   2   3   45.70   12.40
  11   2   3   58.19   15.60
  11   2   3   34.90   11.50
 -12  -2  -3    0.80   10.60
 -12  -2  -3  -11.20    9.50
 -12  -2  -3    4.10   10.70
  12   2   3    6.00   11.40
  12   2   3    5.10   10.70
  12   2   3   -0.30   14.10
 -13  -2  -3    8.40   10.10
 -13  -2  -3    0.30   12.70
 -13  -2  -3    6.90   12.60
  13   2   3    0.70    9.20
  13   2   3  -18.60   14.20
  11  -3  -3   30.10   20.10
  11  -3  -3    9.20   13.60
 -11   3   3   12.70   14.20
 -11   3   3   11.20   13.50
  10  -3  -3    3.90    9.60
  10  -3  -3   -4.90   10.10
 -10   3   3    6.40   12.10
 -10   3   3   -2.90    6.60
   9  -3  -3    4.00    7.30
   9  -3  -3    1.30   10.70
   9  -3  -3   -0.50    5.90
  -9   3   3   10.60    9.30
  -9   3   3    3.90    7.20
   8  -3  -3    1.10    8.30
   8  -3  -3   -1.10    5.80
   8  -3  -3   -4.70    6.70
  -8   3   3    6.20    5.50
  -8   3   3    4.20    5.90
   7  -3  -3   86.39   15.30
   7  -3  -3   60.69   12.00
   7  -3  -3   37.30   11.90
  -7   3   3   62.99   13.30
  -7   3   3   72.59   14.30
   6  -3  -3    4.30    4.70
   6  -3  -3   -1.10    6.40
   6  -3  -3   -2.60    3.60
   6  -3  -3    1.70    4.10
  -6   3   3   -6.60    3.20
  -6   3   3    2.10    3.50
  -6   3   3    8.10    5.50
   5  -3  -3   -1.00    3.50
   5  -3  -3    0.00    2.90
   5  -3  -3    0.20    3.80
   5  -3  -3    4.30    7.00
  -5   3   3    1.20    4.00
  -5   3   3    1.40    3.50
  -5   3   3    4.10    3.10
   4  -3  -3    9.50    5.30
   4  -3  -3   14.20    5.10
   4  -3  -3    6.70    4.90
   4  -3  -3   12.80    3.80
  -4   3   3   11.50    4.80
  -4   3   3    6.90    4.50
  -4   3   3   11.70    3.50
   3  -3  -3   35.50    6.90
   3  -3  -3   49.90    8.70
   3  -3  -3   43.50    9.30
   3  -3  -3   41.60    6.70
  -3   3   3   50.79    6.30
  -3   3   3   30.00    6.90
  -3   3   3   54.29    8.90
  -3   3   3   36.40    7.80
   2  -3  -3   62.09   10.30
   2  -3  -3   63.39    9.30
   2  -3  -3   70.99    8.90
   2  -3  -3   78.59    9.00
  -2   3   3   39.70    7.70
  -2   3   3   69.79    7.40
  -2   3   3   59.99    8.50
  -2   3   3   66.89    8.80
   1  -3  -3  198.68   17.00
   1  -3  -3  206.88   18.20
   1  -3  -3  202.68   17.80
  -1   3   3  185.98   16.60
  -1   3   3  191.38   17.00
  -1   3   3  228.48   18.30
  -1   3   3  205.38   16.30
   0  -3  -3 1593.84  109.19
   0  -3  -3 1551.04  108.59
   0  -3  -3 1509.95  108.59
   0   3   3 1573.54  108.09
   0   3   3 1457.85  107.09
   0   3   3 1504.45  108.89
   0   3   3 1514.75  107.89
  -1  -3  -3  451.15   35.20
  -1  -3  -3  471.55   34.10
  -1  -3  -3  443.96   35.30
   1   3   3  454.15   34.90
   1   3   3  438.76   32.80
   1   3   3  453.55   33.90
   1   3   3  513.65   35.30
  -2  -3  -3   40.60    5.00
  -2  -3  -3   41.40    6.20
  -2  -3  -3   36.70    6.60
   2   3   3   29.90    6.10
   2   3   3   48.80    7.00
   2   3   3   37.90    5.40
   2   3   3   35.00    4.10
  -3  -3  -3   28.10    5.40
  -3  -3  -3   17.40    5.30
  -3  -3  -3   34.10    4.50
   3   3   3   25.30    4.80
   3   3   3   30.10    5.00
   3   3   3   24.90    5.90
   3   3   3   25.60    5.80
   3   3   3   31.00    4.30
  -4  -3  -3  488.65   36.60
  -4  -3  -3  500.35   35.90
  -4  -3  -3  546.45   38.70
  -4  -3  -3  408.56   36.50
   4   3   3  435.86   37.90
   4   3   3  463.15   35.60
   4   3   3  450.55   36.90
   4   3   3  512.75   36.20
   4   3   3  460.15   36.30
   4   3   3  502.75   36.90
  -5  -3  -3  166.58   17.20
  -5  -3  -3  180.18   18.90
  -5  -3  -3  165.18   15.20
  -5  -3  -3  160.78   15.50
   5   3   3  157.48   14.70
   5   3   3  167.08   16.90
   5   3   3  160.28   16.80
   5   3   3  161.28   15.40
   5   3   3  152.48   16.40
   5   3   3  163.18   18.70
  -6  -3  -3  309.57   24.70
  -6  -3  -3  287.77   24.90
  -6  -3  -3  248.78   23.00
  -6  -3  -3  253.77   28.50
  -6  -3  -3  280.27   23.70
   6   3   3  278.47   24.30
   6   3   3  257.67   25.20
   6   3   3  274.47   23.50
   6   3   3  277.27   23.30
   6   3   3  225.08   23.60
  -7  -3  -3   98.79   15.10
  -7  -3  -3  115.39   17.20
  -7  -3  -3  101.49   13.60
  -7  -3  -3   76.09   12.80
   7   3   3  136.89   15.60
   7   3   3  102.39   14.90
   7   3   3   99.09   14.20
   7   3   3   91.59   12.60
   7   3   3   95.99   14.90
  -8  -3  -3    4.90    5.30
  -8  -3  -3    7.40    5.00
  -8  -3  -3   -1.40    4.50
  -8  -3  -3   10.40    7.30
  -8  -3  -3   10.20    6.40
   8   3   3    6.10    4.70
   8   3   3   -1.90    5.10
   8   3   3    8.00    6.40
   8   3   3   23.00    8.70
   8   3   3   17.10    7.70
   8   3   3    1.30    5.30
  -9  -3  -3  117.89   17.20
  -9  -3  -3   61.19   15.40
  -9  -3  -3  101.19   16.40
  -9  -3  -3   70.79   13.90
  -9  -3  -3   55.19   12.20
  -9  -3  -3   66.89   12.60
   9   3   3   71.49   12.80
   9   3   3   75.49   13.80
   9   3   3   69.79   12.60
   9   3   3   61.99   12.60
   9   3   3   50.19   13.70
   9   3   3   65.09   14.40
 -10  -3  -3   21.40    9.00
 -10  -3  -3   16.80   10.00
 -10  -3  -3    0.50    5.50
 -10  -3  -3   18.70    9.90
 -10  -3  -3    7.50    7.60
 -10  -3  -3   12.80    9.40
  10   3   3   13.60    8.10
  10   3   3   19.60    8.40
  10   3   3    4.30    7.20
  10   3   3   19.40   10.40
  10   3   3   16.60    9.20
  10   3   3   28.50    8.80
 -11  -3  -3    1.50    8.90
 -11  -3  -3   21.90    9.00
 -11  -3  -3    1.40   10.20
 -11  -3  -3    9.50    8.60
  11   3   3    3.40    7.10
  11   3   3    2.70   11.40
  11   3   3   16.60   11.40
 -12  -3  -3    1.20   10.80
 -12  -3  -3    7.40   10.90
 -12  -3  -3    1.60    9.40
  12   3   3    3.10    9.00
  12   3   3   -4.70   10.60
  12   3   3    9.70   11.90
 -13  -3  -3   -4.00    8.30
 -13  -3  -3    5.40    8.60
  13   3   3    0.50    9.00
  13   3   3    0.20    9.40
  10  -4  -3    4.20   16.10
 -10   4   3   10.50    8.80
 -10   4   3    2.10    9.80
   9  -4  -3   69.69   18.70
   9  -4  -3   99.89   18.30
  -9   4   3  132.39   21.00
  -9   4   3  112.99   20.60
   8  -4  -3   49.99   12.70
   8  -4  -3   31.30   14.80
   8  -4  -3   37.40   13.40
  -8   4   3   14.60   11.20
  -8   4   3   47.80   12.50
   7  -4  -3  143.89   22.00
   7  -4  -3  192.88   23.30
   7  -4  -3  153.78   25.40
  -7   4   3  139.39   21.50
  -7   4   3  164.68   22.80
   6  -4  -3   55.79   12.40
   6  -4  -3   42.40   10.80
   6  -4  -3   44.70    9.10
   6  -4  -3   36.40   13.40
  -6   4   3   27.10    8.50
   5  -4  -3  121.69   17.30
   5  -4  -3  121.49   18.70
   5  -4  -3   97.79   13.60
   5  -4  -3   92.79   15.10
  -5   4   3  120.49   11.00
  -5   4   3  115.39   16.00
  -5   4   3  112.39   16.20
   4  -4  -3  232.88   23.60
   4  -4  -3  191.98   19.40
   4  -4  -3  202.38   25.40
  -4   4   3  230.08   23.20
  -4   4   3  222.28   22.80
  -4   4   3  218.58   17.30
   3  -4  -3   22.60    6.90
   3  -4  -3   25.50    6.40
   3  -4  -3   38.10    8.30
  -3   4   3   28.00    6.90
  -3   4   3   36.70    7.80
  -3   4   3   37.60    4.90
   2  -4  -3   -3.30    2.30
   2  -4  -3   -0.30    3.20
   2  -4  -3    4.20    3.30
  -2   4   3    1.40    1.50
  -2   4   3    2.00    2.50
  -2   4   3    5.00    3.40
   1  -4  -3    7.60    4.10
   1  -4  -3   17.10    5.20
   1  -4  -3    9.40    3.70
  -1   4   3    9.90    3.50
  -1   4   3    6.20    3.60
  -1   4   3    3.00    4.10
  -1   4   3    3.80    2.10
   0  -4  -3 1596.44  112.69
   0  -4  -3 1537.65  113.19
   0  -4  -3 1587.34  113.39
   0   4   3 1608.54  113.49
   0   4   3 1583.64  111.39
   0   4   3 1535.05  112.19
   0   4   3 1615.64  112.19
  -1  -4  -3  540.35   38.40
  -1  -4  -3  475.35   39.50
  -1  -4  -3  511.25   40.10
   1   4   3  535.85   40.00
   1   4   3  523.65   37.60
   1   4   3  517.65   39.40
   1   4   3  505.05   38.70
  -2  -4  -3    8.90    4.60
  -2  -4  -3    3.80    4.30
  -2  -4  -3   12.80    2.80
   2   4   3   16.60    4.00
   2   4   3   16.40    3.10
   2   4   3    7.50    3.50
   2   4   3   14.70    4.50
  -3  -4  -3   21.90    3.50
  -3  -4  -3   24.00    5.30
  -3  -4  -3   25.70    6.20
   3   4   3   24.10    4.30
   3   4   3   17.70    5.50
   3   4   3   15.80    4.50
  -4  -4  -3   89.29   12.10
  -4  -4  -3   69.69    9.60
  -4  -4  -3   72.79    7.80
   4   4   3   74.99   11.20
   4   4   3   67.19   10.10
   4   4   3   82.49    9.40
   4   4   3   65.59    9.40
  -5  -4  -3  177.08   17.10
  -5  -4  -3  179.18   15.80
  -5  -4  -3  180.28   16.40
  -5  -4  -3  189.28   20.60
   5   4   3  171.48   16.60
   5   4   3  185.98   17.00
   5   4   3  175.38   16.00
   5   4   3  201.18   17.50
   5   4   3  191.58   21.00
  -6  -4  -3   26.90    5.90
  -6  -4  -3    7.40    5.90
  -6  -4  -3   21.80    6.60
  -6  -4  -3    9.10    4.90
  -6  -4  -3   11.10    4.40
   6   4   3   18.90    5.80
   6   4   3   23.00    7.30
   6   4   3   19.50    5.30
   6   4   3   14.40    5.60
   6   4   3    4.10    4.50
   6   4   3   21.60    6.50
  -7  -4  -3    1.10    5.30
  -7  -4  -3   11.30    7.50
  -7  -4  -3   11.10    5.70
  -7  -4  -3   12.50    7.90
   7   4   3   14.30    6.20
   7   4   3   19.10    8.50
   7   4   3    9.20    6.00
   7   4   3   18.60    6.80
   7   4   3   12.10    5.60
  -8  -4  -3  153.48   18.50
  -8  -4  -3  163.08   21.00
  -8  -4  -3  172.28   19.70
  -8  -4  -3  170.88   24.10
   8   4   3  157.38   19.80
   8   4   3  140.59   21.40
   8   4   3  164.88   21.10
   8   4   3  142.99   18.40
   8   4   3  153.98   19.80
  -9  -4  -3   -2.50    3.80
  -9  -4  -3    0.40    7.30
  -9  -4  -3   -5.50    4.50
  -9  -4  -3    3.00    8.40
  -9  -4  -3    5.40    6.20
   9   4   3   -1.30    5.10
   9   4   3   -3.80    7.40
   9   4   3   -0.80    7.10
   9   4   3    4.40    6.30
   9   4   3   -2.80    4.50
 -10  -4  -3    2.50    8.20
 -10  -4  -3    7.40    6.60
 -10  -4  -3    2.60    5.70
 -10  -4  -3   11.00   10.70
  10   4   3   -9.90    7.20
  10   4   3   -0.20    6.10
  10   4   3    0.60    7.80
  10   4   3   -0.30    4.10
  10   4   3   -1.30    8.70
 -11  -4  -3   21.20   10.90
 -11  -4  -3   14.90   10.40
 -11  -4  -3   23.00   10.00
 -11  -4  -3    3.00   10.60
  11   4   3   10.10   12.30
  11   4   3   18.30   11.20
  11   4   3   20.70    9.40
 -12  -4  -3   -0.40    8.00
 -12  -4  -3   11.80   11.30
 -12  -4  -3   13.00   10.00
  12   4   3   -0.80    7.10
  12   4   3   14.50    9.50
 -13  -4  -3    6.70    9.50
 -13  -4  -3   -0.20    8.60
  13   4   3    0.30    9.10
  13   4   3    1.30    9.10
  10  -5  -3   17.10   17.20
 -10   5   3    4.70   11.40
 -10   5   3   -5.70    7.30
   9  -5  -3   28.50   12.80
  -9   5   3    7.20   10.60
  -9   5   3   13.10   11.30
   8  -5  -3  105.19   19.40
   8  -5  -3  127.99   25.80
  -8   5   3  127.59   21.50
  -8   5   3  176.68   24.40
   7  -5  -3   86.19   18.20
   7  -5  -3   86.39   21.10
   7  -5  -3  111.29   16.40
  -7   5   3  146.99   21.00
  -7   5   3  118.79   18.90
   6  -5  -3   16.40    6.20
   6  -5  -3    5.10    6.50
   6  -5  -3   12.90    7.30
  -6   5   3   11.20    8.60
  -6   5   3   -0.20    4.10
   5  -5  -3   22.20   10.60
   5  -5  -3   10.10    6.60
   5  -5  -3   22.10    6.80
  -5   5   3    4.70    5.40
  -5   5   3   10.40    5.80
   4  -5  -3  889.11   75.79
   4  -5  -3  988.90   72.69
   4  -5  -3  976.90   74.69
  -4   5   3  968.50   68.29
  -4   5   3  961.80   73.39
  -4   5   3  980.20   73.29
   3  -5  -3  533.65   44.60
   3  -5  -3  530.85   47.20
   3  -5  -3  578.84   46.60
  -3   5   3  582.14   45.30
  -3   5   3  632.94   45.80
  -3   5   3  570.54   41.50
   2  -5  -3  331.67   29.70
   2  -5  -3  357.66   28.90
   2  -5  -3  339.57   30.40
  -2   5   3  350.66   28.10
  -2   5   3  323.87   28.20
  -2   5   3  330.87   25.80
   1  -5  -3   55.49    9.50
   1  -5  -3   63.89   10.30
   1  -5  -3   73.39   10.60
  -1   5   3   71.29    8.20
  -1   5   3   74.09    9.90
  -1   5   3   52.99    8.40
   0  -5  -3 1074.99   86.89
   0  -5  -3 1222.68   87.59
   0  -5  -3 1221.78   86.59
   0   5   3 1162.88   87.49
   0   5   3 1187.08   85.29
   0   5   3 1245.18   86.49
   0   5   3 1214.28   85.79
  -1  -5  -3 2209.58  157.98
  -1  -5  -3 2267.97  157.58
  -1  -5  -3 2202.58  155.68
   1   5   3 2212.08  155.08
   1   5   3 2142.69  157.38
   1   5   3 2252.57  157.08
   1   5   3 2211.28  156.48
  -2  -5  -3 1237.38   86.59
  -2  -5  -3 1180.78   90.09
  -2  -5  -3 1177.78   89.29
   2   5   3 1266.97   88.69
   2   5   3 1239.08   87.09
   2   5   3 1251.77   89.99
   2   5   3 1224.68   89.29
  -3  -5  -3   49.40    8.70
  -3  -5  -3   37.90    8.70
  -3  -5  -3   61.09    5.90
   3   5   3   49.90    8.30
   3   5   3   52.69    7.00
   3   5   3   38.60    8.50
   3   5   3   51.29    8.00
  -4  -5  -3  598.54   45.20
  -4  -5  -3  565.94   46.90
  -4  -5  -3  629.54   42.30
   4   5   3  568.24   45.40
   4   5   3  609.74   47.90
   4   5   3  538.65   44.80
   4   5   3  575.94   44.40
  -5  -5  -3  310.17   26.20
  -5  -5  -3  319.17   25.80
  -5  -5  -3  342.37   24.00
  -5  -5  -3  283.17   32.30
  -5  -5  -3  275.47   28.00
   5   5   3  320.07   26.30
   5   5   3  321.17   26.80
   5   5   3  296.67   29.10
   5   5   3  276.07   26.10
  -6  -5  -3  625.04   47.00
  -6  -5  -3  578.24   46.20
  -6  -5  -3  558.74   48.30
  -6  -5  -3  572.24   52.19
  -6  -5  -3  594.04   45.10
   6   5   3  658.83   51.49
   6   5   3  586.54   47.90
   6   5   3  659.33   45.70
   6   5   3  585.84   46.80
   6   5   3  603.54   47.20
  -7  -5  -3   47.60    9.50
  -7  -5  -3   54.19    8.80
  -7  -5  -3   40.50   12.70
  -7  -5  -3   53.39   11.10
   7   5   3   38.40    8.80
   7   5   3   43.50   11.50
   7   5   3   43.60   10.30
   7   5   3   54.89    8.90
  -8  -5  -3   21.30    7.30
  -8  -5  -3   13.70    7.20
  -8  -5  -3   13.50    8.60
  -8  -5  -3   13.20    8.60
   8   5   3   21.90    7.00
   8   5   3   12.20    6.40
   8   5   3   18.30    7.40
   8   5   3   16.50    8.20
  -9  -5  -3   84.59   17.90
  -9  -5  -3  160.18   20.60
  -9  -5  -3  101.99   15.20
  -9  -5  -3   97.49   15.10
   9   5   3  105.59   16.40
   9   5   3   88.49   16.60
   9   5   3   87.89   15.20
   9   5   3   97.19   17.70
 -10  -5  -3   33.70   12.10
 -10  -5  -3   50.89   14.20
 -10  -5  -3   38.30   12.80
  10   5   3   31.90   11.60
  10   5   3   48.80   13.90
  10   5   3   23.20    8.90
 -11  -5  -3   28.70   12.80
 -11  -5  -3   65.49   17.40
  11   5   3    6.00   12.20
  11   5   3   26.20   10.30
  11   5   3   50.69   15.30
 -12  -5  -3   15.90    9.80
 -12  -5  -3    5.70   12.80
 -12  -5  -3    9.50    8.90
  12   5   3   -7.60    6.80
  12   5   3   13.60    9.50
 -13  -5  -3   21.40   13.60
 -13  -5  -3    6.40   14.40
 -13  -5  -3   32.30   13.00
  13   5   3    7.60   10.30
  13   5   3   19.30   11.50
  10  -6  -3   21.60   17.70
 -10   6   3  -10.60   11.40
 -10   6   3    3.20    9.40
   9  -6  -3   36.10   15.30
  -9   6   3   60.39   15.00
  -9   6   3   40.00   13.20
   8  -6  -3   -1.20    8.50
   8  -6  -3    9.40   13.10
  -8   6   3   -2.10    6.80
  -8   6   3   -6.50    5.50
   7  -6  -3    2.60    7.70
   7  -6  -3   -1.70    7.10
   7  -6  -3   -1.80    9.90
  -7   6   3    3.30    7.00
  -7   6   3    6.90    6.80
   6  -6  -3   39.60   10.10
   6  -6  -3   28.20   11.60
   6  -6  -3   20.30   10.40
  -6   6   3   39.80   11.00
  -6   6   3   38.40    9.90
   5  -6  -3   -2.30    4.10
   5  -6  -3    5.10    6.70
   5  -6  -3   -0.20    3.70
  -5   6   3    4.80    4.70
  -5   6   3   -5.10    5.10
   4  -6  -3   75.09   17.00
   4  -6  -3  115.99   18.10
   4  -6  -3  130.59   16.90
  -4   6   3  117.79   15.80
  -4   6   3  146.59   17.40
   3  -6  -3   14.50    8.00
   3  -6  -3    0.50    4.20
   3  -6  -3    3.40    4.20
  -3   6   3    2.30    3.70
  -3   6   3    4.60    3.60
  -3   6   3    1.40    1.70
   2  -6  -3  307.37   26.10
   2  -6  -3  297.57   26.60
   2  -6  -3  283.07   28.20
  -2   6   3  253.17   24.00
  -2   6   3  249.38   24.00
  -2   6   3  261.57   21.30
   1  -6  -3  164.98   20.20
   1  -6  -3  196.08   20.80
   1  -6  -3  157.08   19.80
  -1   6   3  179.88   16.00
  -1   6   3  190.08   19.50
  -1   6   3  211.88   17.60
   0  -6  -3   91.89   12.50
   0  -6  -3  102.79   13.50
   0  -6  -3   90.59   13.90
   0   6   3   97.89   11.70
   0   6   3  113.89   12.00
   0   6   3   99.79   12.60
  -1  -6  -3  313.97   23.80
  -1  -6  -3  275.17   25.60
  -1  -6  -3  259.07   24.70
   1   6   3  294.27   23.20
   1   6   3  266.47   24.10
   1   6   3  297.77   24.90
  -2  -6  -3  386.96   33.50
  -2  -6  -3  365.36   32.20
  -2  -6  -3  377.96   29.60
   2   6   3  398.46   30.60
   2   6   3  368.66   32.80
   2   6   3  429.66   32.60
   2   6   3  478.55   34.10
  -3  -6  -3  206.48   18.60
  -3  -6  -3  184.88   14.60
  -3  -6  -3  200.18   21.80
   3   6   3  194.48   21.20
   3   6   3  178.28   14.70
   3   6   3  216.88   19.00
   3   6   3  224.98   17.20
   3   6   3  188.38   17.90
  -4  -6  -3    5.40    5.70
  -4  -6  -3    9.40    7.10
  -4  -6  -3    9.40    1.70
  -4  -6  -3    7.40    5.10
  -4  -6  -3    9.50    2.10
   4   6   3    7.40    4.00
   4   6   3   17.60    6.30
   4   6   3    8.70    5.60
   4   6   3    7.60    3.70
  -5  -6  -3   34.40    9.60
  -5  -6  -3   12.30    6.90
  -5  -6  -3    7.60    4.60
   5   6   3   31.40    7.90
   5   6   3    9.10    6.00
   5   6   3    0.40    2.90
   5   6   3    5.90    3.50
  -6  -6  -3  122.79   14.60
  -6  -6  -3  108.29   19.80
  -6  -6  -3  126.39   17.00
  -6  -6  -3  110.49   10.80
   6   6   3  108.39   17.40
   6   6   3  120.99   15.30
   6   6   3  130.69   16.70
   6   6   3  147.89   17.00
  -7  -6  -3  203.18   23.30
  -7  -6  -3  186.48   16.40
  -7  -6  -3  137.29   23.60
  -7  -6  -3  185.88   19.50
   7   6   3  175.58   23.40
   7   6   3  160.88   16.30
   7   6   3  199.08   22.40
   7   6   3  203.68   21.50
  -8  -6  -3   25.40    9.30
  -8  -6  -3    8.40    5.90
  -8  -6  -3    2.90    7.10
   8   6   3    4.20    7.20
   8   6   3    4.30    6.50
   8   6   3   12.20    6.30
  -9  -6  -3   47.60   11.40
  -9  -6  -3   35.20   14.90
   9   6   3   55.39   11.90
   9   6   3   41.10   13.90
   9   6   3   33.30   11.90
 -10  -6  -3   51.99   16.10
 -10  -6  -3   74.09   15.60
  10   6   3   89.89   16.80
  10   6   3   61.99   16.40
  10   6   3   58.09   13.30
 -11  -6  -3   98.19   21.20
 -11  -6  -3  117.49   21.70
  11   6   3   92.19   18.90
  11   6   3   87.99   16.90
 -12  -6  -3   26.10   12.70
 -12  -6  -3   20.30   16.10
  12   6   3   28.40   11.50
  12   6   3   22.00   11.00
   9  -7  -3   21.70   15.00
  -9   7   3    9.00    9.60
  -9   7   3    0.60    6.50
   8  -7  -3   17.20   12.20
  -8   7   3   31.70   11.50
  -8   7   3   45.80   13.10
   7  -7  -3   29.90   11.20
   7  -7  -3   28.00   11.90
   7  -7  -3    3.10    8.60
  -7   7   3   20.80   10.90
  -7   7   3   45.50   13.50
   6  -7  -3   13.00   11.90
   6  -7  -3   -2.10    6.80
   6  -7  -3    5.40    7.20
  -6   7   3    0.50    5.60
  -6   7   3   12.60    7.70
   5  -7  -3    8.90    8.30
   5  -7  -3    7.10    6.60
   5  -7  -3   -1.50    8.80
  -5   7   3    0.10    4.80
  -5   7   3    6.00    7.00
   4  -7  -3   38.90   12.70
   4  -7  -3   42.70   10.80
   4  -7  -3   36.20   10.60
  -4   7   3   27.00    8.10
  -4   7   3   23.90    7.90
   3  -7  -3  164.58   23.60
   3  -7  -3  224.18   24.00
   3  -7  -3  162.98   22.50
  -3   7   3  174.88   20.70
  -3   7   3  208.78   21.60
   2  -7  -3   19.80    4.70
   2  -7  -3   17.10    6.60
   2  -7  -3   18.90    7.70
   2  -7  -3    9.70    7.40
  -2   7   3   27.70    4.90
  -2   7   3   25.80    7.60
  -2   7   3   22.90    7.40
   1  -7  -3    2.10    4.00
   1  -7  -3    4.30    4.60
   1  -7  -3   19.90    6.90
  -1   7   3    1.10    4.20
  -1   7   3    3.10    4.60
  -1   7   3    3.30    3.00
   0  -7  -3   99.09   14.80
   0  -7  -3  118.69   14.80
   0  -7  -3  138.49   17.70
   0   7   3  133.39   15.90
   0   7   3  137.79   14.70
   0   7   3  112.59   13.50
  -1  -7  -3    6.20    4.20
  -1  -7  -3    4.70    5.10
  -1  -7  -3    3.90    4.10
  -1  -7  -3   -0.40    2.80
   1   7   3    7.20    3.90
   1   7   3    4.90    3.80
   1   7   3    2.80    3.20
  -2  -7  -3  362.16   32.40
  -2  -7  -3  395.96   28.40
  -2  -7  -3  300.87   32.00
  -2  -7  -3  397.26   31.90
   2   7   3  330.77   30.70
   2   7   3  385.26   29.60
   2   7   3  373.56   31.70
  -3  -7  -3    1.40    1.40
  -3  -7  -3    6.00    3.50
  -3  -7  -3    5.00    5.20
  -3  -7  -3   11.30    5.70
   3   7   3    1.10    3.30
   3   7   3    1.30    3.60
   3   7   3   -0.20    1.20
   3   7   3   -0.30    3.80
  -4  -7  -3    2.30    4.50
  -4  -7  -3    7.20    5.60
  -4  -7  -3    5.00    3.80
   4   7   3   13.90    4.70
   4   7   3   -2.70    3.00
   4   7   3   10.80    4.80
  -5  -7  -3  163.98   20.40
  -5  -7  -3  147.39   17.10
  -5  -7  -3  176.58   24.10
   5   7   3  156.18   21.00
   5   7   3  143.79   17.30
   5   7   3  130.79   17.60
  -6  -7  -3  250.97   27.20
  -6  -7  -3  242.28   31.10
  -6  -7  -3  213.98   23.20
   6   7   3  229.68   24.70
   6   7   3  281.27   27.20
   6   7   3  245.38   28.40
  -7  -7  -3   -2.70    4.70
  -7  -7  -3   -1.20    7.20
  -7  -7  -3   -1.60    5.50
   7   7   3    2.30    4.50
   7   7   3    5.60    7.30
   7   7   3    2.70    5.20
  -8  -7  -3    2.90    5.30
  -8  -7  -3   -2.70    4.00
  -8  -7  -3   -4.60    8.40
   8   7   3   -0.20    8.90
   8   7   3   10.90    8.00
   8   7   3   13.50    8.30
  -9  -7  -3    7.60    9.80
  -9  -7  -3   -2.50    8.30
   9   7   3   13.30    8.90
   9   7   3   19.90    9.90
   9   7   3   -4.10    6.20
 -10  -7  -3   27.50   12.70
 -10  -7  -3   31.70   14.80
  10   7   3   14.00    9.80
  10   7   3   28.10   12.30
  10   7   3   29.10   14.90
 -11  -7  -3    2.90   13.10
  11   7   3   -2.50    6.40
  11   7   3    3.50    8.10
 -12  -7  -3   -0.20    9.30
 -12  -7  -3  -13.50   11.00
  12   7   3   -1.40    8.80
  12   7   3   -9.10   10.90
   9  -8  -3   20.70   14.60
  -9   8   3   16.30   13.70
  -9   8   3   26.50   15.40
   8  -8  -3   37.70   15.80
  -8   8   3   77.99   18.20
  -8   8   3   50.09   15.10
   7  -8  -3    7.80    9.70
   7  -8  -3  -12.00    6.90
  -7   8   3   13.80    8.50
  -7   8   3   -2.70    6.30
   6  -8  -3    0.10    8.10
   6  -8  -3    4.90    6.70
   6  -8  -3    1.20    7.70
  -6   8   3    6.50    6.10
  -6   8   3   -0.20    7.70
   5  -8  -3   -5.00    3.50
   5  -8  -3   -3.90    6.00
   5  -8  -3    3.20    7.30
  -5   8   3   -0.10    4.50
  -5   8   3    1.90    7.40
   4  -8  -3   97.69   19.30
   4  -8  -3  101.89   18.70
   4  -8  -3  113.39   18.50
  -4   8   3  117.39   17.10
  -4   8   3  122.99   17.80
   3  -8  -3    4.60    5.90
   3  -8  -3    1.30    6.30
   3  -8  -3    4.70    7.70
  -3   8   3    0.90    5.40
  -3   8   3   -4.70    5.80
   2  -8  -3   15.70    6.90
   2  -8  -3   18.50    7.20
   2  -8  -3   27.30    8.60
  -2   8   3   22.70    6.90
  -2   8   3   19.90    6.70
  -2   8   3   18.90    6.60
   1  -8  -3    0.60    5.50
   1  -8  -3    5.70    4.80
   1  -8  -3    2.50    4.00
   1  -8  -3    1.90    5.30
  -1   8   3   -1.60    3.30
  -1   8   3    0.20    2.90
  -1   8   3   -0.90    3.10
   0  -8  -3   96.09   13.80
   0  -8  -3   87.29   14.80
   0  -8  -3  102.59   14.50
   0  -8  -3  106.59   15.80
   0   8   3   86.39   13.20
   0   8   3  112.99   13.30
   0   8   3  114.79   13.60
  -1  -8  -3  236.58   21.30
  -1  -8  -3  195.58   23.60
  -1  -8  -3  221.98   25.30
  -1  -8  -3  202.58   25.30
   1   8   3  270.97   23.20
   1   8   3  234.88   21.50
   1   8   3  274.47   23.20
  -2  -8  -3  173.88   16.10
  -2  -8  -3  213.58   24.00
  -2  -8  -3  175.28   22.30
  -2  -8  -3  185.88   20.90
   2   8   3  178.28   21.00
   2   8   3  184.38   20.70
   2   8   3  203.88   18.10
  -3  -8  -3    1.90    4.30
  -3  -8  -3   -2.50    5.80
  -3  -8  -3    0.40    1.10
  -3  -8  -3   -3.90    3.10
   3   8   3    4.70    4.40
   3   8   3    5.10    3.40
   3   8   3   -4.70    4.40
  -4  -8  -3   16.40    7.20
  -4  -8  -3   31.10    8.20
  -4  -8  -3   22.70    8.80
   4   8   3   26.90    7.50
   4   8   3    8.80    4.50
   4   8   3   17.30    6.60
  -5  -8  -3  280.07   30.40
  -5  -8  -3  211.58   30.70
  -5  -8  -3  287.07   25.10
   5   8   3  262.67   27.90
   5   8   3  277.07   25.50
   5   8   3  297.87   31.20
  -6  -8  -3  162.68   25.60
  -6  -8  -3  175.98   19.40
  -6  -8  -3  166.58   22.60
   6   8   3  163.28   23.00
   6   8   3  176.78   21.20
   6   8   3  190.78   22.30
  -7  -8  -3    6.50    6.00
  -7  -8  -3   35.20   12.00
  -7  -8  -3   43.20   13.40
   7   8   3   25.40    8.20
   7   8   3   29.50   10.80
   7   8   3   53.79   11.00
  -8  -8  -3    6.10   10.50
  -8  -8  -3   -7.60    4.90
   8   8   3   -3.80    8.10
   8   8   3   -1.10    4.40
  -9  -8  -3    3.10    8.10
  -9  -8  -3   -3.40    7.30
   9   8   3   12.60    8.70
   9   8   3   -1.70    4.30
   9   8   3   25.20   12.40
 -10  -8  -3   23.10   13.00
  10   8   3    7.70    9.90
  10   8   3   22.90    9.70
  10   8   3    6.30   10.80
 -11  -8  -3   23.50   16.40
  11   8   3   61.29   17.00
  11   8   3   65.59   15.70
 -12  -8  -3   24.40   13.00
  12   8   3   27.20   12.10
  12   8   3    9.90   14.20
   8  -9  -3   35.60   19.90
  -8   9   3   20.80    9.90
  -8   9   3    5.40   12.80
   7  -9  -3    0.50   13.80
   7  -9  -3   -0.70    7.60
  -7   9   3    2.70    7.40
  -7   9   3   11.30    9.10
   6  -9  -3   22.60    9.50
   6  -9  -3   -4.20   11.00
  -6   9   3   12.30   10.30
  -6   9   3    6.70    9.00
   5  -9  -3    4.10    8.80
   5  -9  -3   12.40   10.10
   5  -9  -3   27.30    9.40
  -5   9   3    9.00    9.10
  -5   9   3   32.20   11.00
   4  -9  -3    8.40    7.40
   4  -9  -3    2.80    7.30
   4  -9  -3    1.10    5.90
  -4   9   3   -2.20    4.30
  -4   9   3   -0.60    5.40
   3  -9  -3   20.00   10.60
   3  -9  -3   25.10    9.00
   3  -9  -3   20.80    8.70
  -3   9   3   35.00    9.20
  -3   9   3   28.90    9.20
   2  -9  -3   41.10   10.90
   2  -9  -3   24.30    9.60
   2  -9  -3   34.80   10.10
  -2   9   3   31.90    8.30
  -2   9   3   20.50    7.70
   1  -9  -3    3.10    4.60
   1  -9  -3    1.80    6.40
   1  -9  -3    0.30    4.20
   1  -9  -3   -3.00    5.60
  -1   9   3    3.00    3.80
  -1   9   3    1.10    4.10
  -1   9   3   -1.30    5.40
   0  -9  -3    7.70    5.20
   0  -9  -3   24.70    9.30
   0  -9  -3   20.00    9.00
   0  -9  -3   30.90    7.50
   0   9   3   29.70    8.80
   0   9   3   21.50    7.30
   0   9   3   20.00    5.80
  -1  -9  -3   85.29   12.30
  -1  -9  -3   99.99   15.60
  -1  -9  -3   83.59   14.00
  -1  -9  -3   98.69   15.80
   1   9   3   89.99   14.00
   1   9   3   92.89   13.90
   1   9   3  110.39   13.90
  -2  -9  -3   78.49   14.40
  -2  -9  -3   84.19   14.50
  -2  -9  -3   49.30   10.90
  -2  -9  -3   66.59    8.70
   2   9   3   66.29   11.70
   2   9   3   44.30    9.90
   2   9   3   67.29   10.30
  -3  -9  -3   16.60    7.10
  -3  -9  -3   27.10   10.60
  -3  -9  -3   32.60   10.10
   3   9   3   28.90    8.70
   3   9   3   31.70    9.70
   3   9   3   30.50    8.00
  -4  -9  -3  272.07   25.70
  -4  -9  -3  291.37   32.00
  -4  -9  -3  224.88   30.80
   4   9   3  285.07   25.50
   4   9   3  277.87   28.90
   4   9   3  289.27   30.80
  -5  -9  -3  206.08   22.50
  -5  -9  -3  185.78   25.10
  -5  -9  -3  179.18   27.80
   5   9   3  232.78   27.70
   5   9   3  234.18   24.00
   5   9   3  221.48   24.50
  -6  -9  -3   21.70   12.60
  -6  -9  -3   14.50   10.00
  -6  -9  -3   13.60    6.40
   6   9   3    4.20    6.20
   6   9   3   38.70   11.90
   6   9   3   10.40    6.00
  -7  -9  -3    6.80   11.10
  -7  -9  -3   19.10   10.30
   7   9   3   22.30    7.90
   7   9   3    3.70    9.00
   7   9   3   15.10    7.20
  -8  -9  -3   -0.10    9.90
  -8  -9  -3   11.80    7.50
   8   9   3   13.70   11.20
   8   9   3   23.60   10.30
   8   9   3   33.00   10.10
  -9  -9  -3   10.20   10.50
  -9  -9  -3   16.60   13.50
   9   9   3   -1.10   10.70
   9   9   3   27.00   10.10
   9   9   3    9.50    7.30
 -10  -9  -3   13.40   12.90
  10   9   3   22.10   11.20
  10   9   3   17.50   11.60
  10   9   3   32.80   13.70
 -11  -9  -3    0.70    9.70
  11   9   3   -2.50    7.40
  11   9   3    8.40   12.30
  12   9   3    7.60   12.40
  12   9   3    0.90    9.30
   7 -10  -3    2.10   10.60
   7 -10  -3    0.70   11.70
  -7  10   3   -7.30    6.80
  -7  10   3   -2.70    7.00
   6 -10  -3   -0.30    8.80
   6 -10  -3   -3.20    7.10
  -6  10   3   -2.40    9.00
  -6  10   3    1.70    6.70
   5 -10  -3   38.70   16.20
   5 -10  -3   69.09   14.40
  -5  10   3   58.29   13.90
  -5  10   3   58.69   15.10
   4 -10  -3   73.49   17.10
   4 -10  -3   77.49   17.20
  -4  10   3   77.49   15.30
  -4  10   3   68.19   13.70
   3 -10  -3   57.69   15.30
   3 -10  -3   43.70   13.80
   3 -10  -3   67.09   14.60
  -3  10   3   60.09   12.20
  -3  10   3   62.99   13.20
   2 -10  -3   17.30    8.40
   2 -10  -3   21.80    8.40
   2 -10  -3   15.20    9.70
  -2  10   3   17.60    7.30
  -2  10   3   27.30    8.70
   1 -10  -3  137.99   22.40
   1 -10  -3  200.88   23.20
   1 -10  -3  178.68   24.50
  -1  10   3  196.48   23.60
  -1  10   3  181.48   21.80
   0 -10  -3   14.70    7.30
   0 -10  -3   12.40    6.70
   0 -10  -3    2.70    4.50
   0 -10  -3    2.70    5.40
   0  10   3    1.40    3.90
   0  10   3    3.30    4.90
   0  10   3    7.30    5.90
  -1 -10  -3   22.40    9.40
  -1 -10  -3   25.30    8.50
  -1 -10  -3   15.90    7.60
  -1 -10  -3   -0.10    5.40
   1  10   3    2.40    5.10
   1  10   3   15.20    6.00
   1  10   3    7.50    6.70
  -2 -10  -3   11.80    6.30
  -2 -10  -3   20.70    9.70
  -2 -10  -3    9.80    9.00
   2  10   3   10.70    7.50
   2  10   3   16.70    7.90
   2  10   3   14.00    5.90
  -3 -10  -3  214.78   28.00
  -3 -10  -3  226.98   29.60
  -3 -10  -3  215.88   25.10
   3  10   3  238.58   26.30
   3  10   3  249.18   24.90
   3  10   3  237.28   27.10
  -4 -10  -3   -5.60    3.80
  -4 -10  -3    1.60    8.80
  -4 -10  -3   -2.30    4.30
   4  10   3    5.50    6.20
   4  10   3    7.00    7.80
   4  10   3    4.90    5.50
  -5 -10  -3   25.80   11.50
  -5 -10  -3    4.50    4.50
  -5 -10  -3   -4.50    6.90
   5  10   3   17.20    6.50
   5  10   3    0.20    5.60
   5  10   3    4.60    7.30
  -6 -10  -3    7.10    6.60
  -6 -10  -3   21.00   13.10
  -6 -10  -3   14.00    7.10
   6  10   3    9.50    6.90
   6  10   3    1.30    4.90
   6  10   3    8.70    9.60
  -7 -10  -3   39.60   16.60
  -7 -10  -3   69.09   14.90
   7  10   3   21.10   10.10
   7  10   3   25.30   12.90
   7  10   3   45.00   11.80
  -8 -10  -3    4.60   11.40
  -8 -10  -3   23.80   11.80
   8  10   3    0.40   10.30
   8  10   3    0.30    6.60
   8  10   3    5.70    6.90
  -9 -10  -3   13.90    9.80
  -9 -10  -3  -11.00   12.00
   9  10   3    9.90   10.40
   9  10   3   34.50   15.00
   9  10   3    8.90    6.80
 -10 -10  -3   16.10   17.20
  10  10   3   14.80   12.50
  10  10   3    5.50    9.00
 -11 -10  -3   11.60   12.10
  11  10   3   -3.20    7.90
  11  10   3   10.60   10.70
   6 -11  -3   -0.40    8.00
   6 -11  -3   26.70   16.20
  -6  11   3   11.50   10.30
  -6  11   3    4.30    9.80
   5 -11  -3   21.90   12.30
   5 -11  -3   14.20   13.40
  -5  11   3    2.80    6.60
  -5  11   3    4.00    8.00
   4 -11  -3   19.60    9.70
   4 -11  -3   19.10   10.40
  -4  11   3    5.30    7.90
  -4  11   3   34.00   10.80
   3 -11  -3  108.39   19.40
   3 -11  -3   98.89   20.50
  -3  11   3   99.59   16.70
  -3  11   3  110.59   17.80
   2 -11  -3   37.20   12.30
   2 -11  -3   77.89   16.50
   2 -11  -3   58.09   13.90
  -2  11   3   51.59   11.90
  -2  11   3   36.50   11.00
   1 -11  -3   40.30   12.20
   1 -11  -3   21.10   10.20
   1 -11  -3   19.10   10.60
  -1  11   3   30.50    9.60
  -1  11   3   44.30   11.10
   0 -11  -3   62.79   15.00
   0 -11  -3   42.90   13.40
   0  11   3   56.09   11.50
   0  11   3   81.69   15.80
  -1 -11  -3  236.18   29.30
  -1 -11  -3  241.98   30.40
  -1 -11  -3  253.67   29.60
   1  11   3  239.18   26.70
   1  11   3  268.07   28.90
   1  11   3  252.37   26.70
  -2 -11  -3   84.09   17.40
  -2 -11  -3   55.59   14.40
  -2 -11  -3   73.89   13.90
   2  11   3   95.79   14.20
   2  11   3   98.89   16.50
   2  11   3  105.49   16.70
  -3 -11  -3   -3.70    8.30
  -3 -11  -3   19.00   10.20
  -3 -11  -3    3.80    5.40
   3  11   3   -0.20    5.00
   3  11   3    1.70    4.60
   3  11   3   11.50    7.60
  -4 -11  -3   -7.60   10.90
  -4 -11  -3    2.70    6.70
  -4 -11  -3   -1.10    6.00
   4  11   3   -3.70    6.20
   4  11   3   -3.40    4.30
   4  11   3    2.60    6.60
  -5 -11  -3  183.98   30.60
  -5 -11  -3  138.49   22.60
  -5 -11  -3  138.69   18.20
   5  11   3   91.79   16.80
   5  11   3  140.39   20.30
   5  11   3  118.79   21.40
  -6 -11  -3  122.29   25.00
  -6 -11  -3  207.98   27.20
   6  11   3  160.28   21.00
   6  11   3  139.59   23.40
   6  11   3  130.39   21.30
  -7 -11  -3    8.40   13.00
  -7 -11  -3    6.30   10.80
   7  11   3   -1.10   10.60
   7  11   3   10.40   10.10
   7  11   3   15.50    9.80
  -8 -11  -3   60.49   20.90
  -8 -11  -3   30.40   11.50
   8  11   3   33.00   11.00
   8  11   3   20.30    9.80
   8  11   3   43.90   15.80
  -9 -11  -3   -1.30   14.00
  -9 -11  -3   15.90   12.90
   9  11   3   38.10   11.80
   9  11   3   24.10   10.90
 -10 -11  -3    8.60   17.40
  10  11   3   41.10   13.80
  10  11   3   23.40   13.80
   5 -12  -3   24.30   14.10
   5 -12  -3   27.50   14.80
  -5  12   3   19.90   11.80
  -5  12   3   44.50   13.40
   4 -12  -3    0.10    9.30
   4 -12  -3   26.40   14.30
  -4  12   3    0.80    7.80
  -4  12   3   -7.20    5.60
   3 -12  -3   11.80    9.30
   3 -12  -3    6.10    8.00
  -3  12   3    5.70    7.10
  -3  12   3   11.50   10.80
   2 -12  -3   12.30    9.40
  -2  12   3   20.90   10.40
  -2  12   3   10.30    9.60
   1 -12  -3   36.70   13.90
   1 -12  -3   54.89   16.00
  -1  12   3   46.70   12.60
  -1  12   3   38.00   10.60
   0 -12  -3   86.79   18.60
   0 -12  -3   64.19   14.90
   0  12   3   89.09   16.10
   0  12   3   43.60   12.60
  -1 -12  -3    2.80    9.80
  -1 -12  -3    1.30    8.60
   1  12   3    2.30    8.30
   1  12   3    5.50    8.30
  -2 -12  -3  129.69   21.70
  -2 -12  -3   88.89   19.80
  -2 -12  -3  105.99   18.90
   2  12   3  167.58   20.30
   2  12   3  167.48   22.10
   2  12   3  155.08   21.60
  -3 -12  -3   52.69   14.50
  -3 -12  -3   77.29   16.30
  -3 -12  -3   61.29   14.90
   3  12   3   62.29   12.10
   3  12   3   70.39   14.60
   3  12   3   50.19   11.80
  -4 -12  -3   36.40   11.70
  -4 -12  -3   24.30    8.90
  -4 -12  -3   36.70   14.10
   4  12   3   48.10   12.60
   4  12   3   20.50    9.60
   4  12   3   29.70   10.20
  -5 -12  -3    9.70   10.70
  -5 -12  -3   -7.50    8.70
   5  12   3   -5.40    6.90
   5  12   3  -12.90    4.80
   5  12   3    0.70    5.80
  -6 -12  -3  119.89   26.00
  -6 -12  -3  160.38   25.10
   6  12   3   69.79   17.00
   6  12   3  114.89   19.10
   6  12   3   92.89   20.60
  -7 -12  -3   49.99   16.80
  -7 -12  -3   16.80   13.50
   7  12   3   49.10   12.60
   7  12   3   41.30   12.20
  -8 -12  -3   18.70   10.60
  -8 -12  -3   22.40   17.80
   8  12   3   53.79   13.90
   8  12   3    7.70    8.90
  -9 -12  -3   -1.10   12.90
  -9 -12  -3   10.90   17.40
   9  12   3    0.90    8.90
   9  12   3    1.60   11.80
 -10 -12  -3   30.80   20.80
  10  12   3   55.09   15.00
  10  12   3   16.20   10.50
   4 -13  -3   14.90   12.30
  -4  13   3   11.80   10.90
  -4  13   3    9.20    8.60
   3 -13  -3   -5.70    9.00
  -3  13   3    7.10   11.10
  -3  13   3   32.10   12.90
   2 -13  -3   -6.70   10.50
  -2  13   3    2.50    7.50
  -2  13   3   13.50    8.40
   1 -13  -3    4.90   11.80
  -1  13   3    5.40    7.30
  -1  13   3   14.00   11.40
   0 -13  -3   -3.80    7.40
   0  13   3   27.20   10.20
   0  13   3   20.00   11.10
  -1 -13  -3   69.59   17.00
  -1 -13  -3   76.49   15.80
   1  13   3   55.19   14.00
   1  13   3   62.09   15.10
  -2 -13  -3   22.60   12.50
  -2 -13  -3   11.20   11.80
   2  13   3   22.60    8.50
   2  13   3   16.90    8.70
  -3 -13  -3    8.30    9.60
  -3 -13  -3    7.10   10.60
  -3 -13  -3   -4.10    6.10
   3  13   3    5.30    8.50
   3  13   3    6.90    9.70
  -4 -13  -3    9.70   14.40
  -4 -13  -3   24.70   13.40
   4  13   3   18.70    9.30
   4  13   3   22.20   10.90
  -5 -13  -3   58.69   16.60
  -5 -13  -3   62.99   19.90
   5  13   3   31.80   10.20
   5  13   3   37.00   13.00
  -6 -13  -3   -0.60   10.60
  -6 -13  -3   13.60   12.70
   6  13   3   -4.00    9.10
   6  13   3   12.20    8.80
  -7 -13  -3    7.50   12.30
  -7 -13  -3  -14.20   15.10
   7  13   3   -6.30    5.50
   7  13   3    2.00    8.50
  -8 -13  -3   40.50   14.40
  -8 -13  -3   15.90   15.80
   8  13   3   15.40   11.20
   8  13   3   -7.30   10.60
  -9 -13  -3   -3.40   18.20
  -9 -13  -3    6.20   16.00
   9  13   3    0.30    9.00
   9  13   3   -3.90    7.80
   3 -14  -3  -11.80   12.90
  -3  14   3   -7.00    6.60
  -3  14   3  -14.90    6.60
   2 -14  -3    5.90   13.60
  -2  14   3   13.70   11.20
  -2  14   3   -0.50    8.40
   1 -14  -3    9.90    9.70
  -1  14   3   17.70   12.60
  -1  14   3   16.60    9.20
   0 -14  -3   -3.80    8.20
   0  14   3   14.60   11.30
   0  14   3   24.10    9.70
  -1 -14  -3    0.50   10.10
   1  14   3    7.10   10.00
   1  14   3   -1.40    9.90
  -2 -14  -3   -0.60    8.40
   2  14   3    9.20   10.20
   2  14   3    2.00    7.40
  -3 -14  -3   -0.50   10.10
   3  14   3   -1.30    6.60
   3  14   3   -3.00    6.10
  -4 -14  -3   -7.30   14.00
  -4 -14  -3   10.40    8.70
   4  14   3    2.60    9.30
   4  14   3    6.70    7.20
  -5 -14  -3   19.60   18.20
  -5 -14  -3   21.20   11.20
   5  14   3   21.20   10.10
   5  14   3   12.70    8.90
  -6 -14  -3   14.90   19.60
  -6 -14  -3   33.20   14.10
   6  14   3   12.40   11.80
   6  14   3   21.30   11.00
  -7 -14  -3   13.80   19.60
  -7 -14  -3   23.70   14.20
   7  14   3   -2.10    9.10
   7  14   3   13.30    9.90
   0 -15  -3    2.40    9.60
   0  15   3   10.70    9.10
   0  15   3    5.00   11.00
  -1 -15  -3  -10.70   12.10
   1  15   3   -1.10   11.00
   1  15   3   20.20   13.50
  -2 -15  -3   79.79   19.40
   2  15   3   28.10   10.90
   2  15   3   29.60   14.00
  -3 -15  -3   17.70   12.30
   3  15   3    3.40    8.30
   3  15   3   -3.00   10.00
  -4 -15  -3    7.30   10.10
   4  15   3   -8.00    6.70
   4  15   3   -1.00    8.70
  -5 -15  -3   28.80   13.00
  -5 -15  -3    6.60   13.60
   5  15   3   25.50   14.20
   5  15   3    7.00    8.90
   4  13  -4   12.90   14.40
   4  13  -4   21.20   13.80
  -4 -13   4    7.10   17.00
   3  13  -4   10.00    9.00
   3  13  -4    0.90    7.10
  -3 -13   4    8.70   13.30
  -3 -13   4    0.60   17.20
   2  13  -4   25.60   11.20
   2  13  -4   22.00   10.90
  -2 -13   4   23.90   13.20
  -2 -13   4   36.20   13.30
   1  13  -4   27.20   10.00
   1  13  -4    0.00   11.30
  -1 -13   4   15.80   11.10
   0  13  -4   14.00   12.80
   0  13  -4   22.70    9.80
   0 -13   4    3.10    9.50
  -1  13  -4   -0.30    9.80
  -1  13  -4   -1.60   11.50
   1 -13   4    4.60    8.50
  -2  13  -4   -4.50   10.80
   2 -13   4    0.40    9.90
  -3  13  -4   22.10   12.90
   3 -13   4   10.10   14.70
   6  12  -4   -0.80    7.60
   6  12  -4   -4.70    7.10
  -6 -12   4  -11.00   10.50
   5  12  -4   -6.60    6.60
   5  12  -4    3.90   11.50
  -5 -12   4   -3.10   15.30
   4  12  -4   -1.30   10.90
   4  12  -4   10.50   10.30
  -4 -12   4    5.00    8.20
  -4 -12   4    0.80   10.20
   3  12  -4   21.40    8.80
   3  12  -4   -1.90    6.30
  -3 -12   4   15.40   15.30
  -3 -12   4   11.50   12.10
   2  12  -4   -4.40    4.80
   2  12  -4    2.70    7.50
  -2 -12   4    2.50    9.50
  -2 -12   4    0.80   10.40
   1  12  -4    7.90   10.20
   1  12  -4    1.90    8.10
  -1 -12   4   -3.60   11.50
  -1 -12   4    5.20    8.00
   0  12  -4    4.70    7.70
   0  12  -4    0.20    6.30
   0 -12   4    8.40    9.20
  -1  12  -4   49.00   13.70
  -1  12  -4   22.20    9.70
   1 -12   4   20.50   13.30
  -2  12  -4   27.10   11.40
  -2  12  -4    4.30    7.10
   2 -12   4   -1.10   11.80
  -3  12  -4   -1.80    9.80
   3 -12   4    0.30    8.00
  -4  12  -4   -1.90    7.50
   4 -12   4   16.10   13.60
  -5  12  -4    6.60    9.30
   5 -12   4    1.50    9.80
   7  11  -4    1.30   11.60
   7  11  -4   -9.10    7.30
  -7 -11   4   -4.00   17.00
   6  11  -4   -4.10    6.20
   6  11  -4   -1.30    9.70
  -6 -11   4   -2.40   16.10
   5  11  -4    0.50    8.30
   5  11  -4   -2.60    6.00
  -5 -11   4   -4.70   12.80
   4  11  -4   -1.00    8.80
   4  11  -4    5.80    9.50
  -4 -11   4    1.60    8.10
  -4 -11   4  -12.50    8.10
   3  11  -4    0.00    9.00
   3  11  -4   -4.10    4.70
  -3 -11   4   19.40   11.10
  -3 -11   4    3.90    6.80
   2  11  -4    2.40    7.30
   2  11  -4   -5.60    5.10
  -2 -11   4    0.90    7.20
  -2 -11   4   -2.50    8.80
   1  11  -4   -4.50    5.10
   1  11  -4    2.40    6.10
  -1 -11   4   19.40   11.40
  -1 -11   4   -4.30    9.60
   0  11  -4   -4.90    7.20
   0  11  -4    2.20    8.60
   0 -11   4    1.30    9.40
   0 -11   4    0.30   10.20
  -1  11  -4    3.30    8.20
  -1  11  -4   -3.80    5.40
   1 -11   4    8.00   11.40
   1 -11   4   -2.10    5.90
  -2  11  -4   19.80    8.10
  -2  11  -4    6.70    8.90
   2 -11   4   11.00    8.50
   2 -11   4   10.00    9.20
  -3  11  -4    0.40    9.40
  -3  11  -4    5.30    8.50
   3 -11   4   18.20   11.80
  -4  11  -4   -7.40    8.50
  -4  11  -4   -7.80   11.90
   4 -11   4  -11.80    5.80
   4 -11   4   -1.30   11.50
  -5  11  -4    4.60    7.90
  -5  11  -4   -5.60   13.80
   5 -11   4  -11.30   12.30
   5 -11   4   -2.50    6.70
  -6  11  -4   -9.30    9.90
  -6  11  -4   -4.90   15.10
   6 -11   4   -3.70   13.90
   6 -11   4   12.50   15.30
   8  10  -4    5.00   11.90
   8  10  -4   -3.40    8.00
  -8 -10   4   -8.80    9.30
   7  10  -4   13.70   10.70
   7  10  -4   10.00   11.50
  -7 -10   4    3.60   11.30
   6  10  -4    0.00    7.00
   6  10  -4    0.20    6.80
  -6 -10   4   -0.40    8.60
   5  10  -4    2.50    6.30
   5  10  -4   -0.10    9.10
  -5 -10   4    8.20    9.60
   4  10  -4    6.80    6.50
   4  10  -4   -4.10    4.80
  -4 -10   4   15.80   10.00
  -4 -10   4   -4.70   13.00
   3  10  -4    0.10    5.60
   3  10  -4    2.60    7.90
  -3 -10   4  -14.50    4.60
  -3 -10   4   -1.50    7.30
   2  10  -4   -2.40    4.90
   2  10  -4   -2.80    4.20
  -2 -10   4    3.00   10.50
  -2 -10   4    5.80    6.10
   1  10  -4   -5.00    4.70
   1  10  -4    2.20    5.10
  -1 -10   4    0.40    5.40
  -1 -10   4   -0.20    6.70
   0  10  -4    2.50    5.60
   0  10  -4    2.30    5.40
   0 -10   4    2.00    5.50
   0 -10   4   -4.40    7.40
   0 -10   4   -1.10    7.70
  -1  10  -4    3.80    5.00
  -1  10  -4   13.00    7.00
   1 -10   4    5.60    8.60
   1 -10   4   -1.80    5.70
   1 -10   4    0.30    8.40
  -2  10  -4    1.00    9.00
  -2  10  -4    7.60    7.90
  -2  10  -4    3.10    5.40
   2 -10   4   -1.60    5.60
   2 -10   4   -2.60    8.90
  -3  10  -4   -1.20    5.30
  -3  10  -4   -1.80    6.50
  -3  10  -4   10.10   11.20
   3 -10   4  -13.40    7.80
   3 -10   4   -1.40    6.80
   3 -10   4    1.90    9.40
  -4  10  -4   -4.70    4.30
  -4  10  -4   -5.10   10.90
  -4  10  -4   -0.20    6.30
   4 -10   4   -2.20   11.10
   4 -10   4   -6.00    6.10
  -5  10  -4    4.70    9.80
  -5  10  -4   -0.80    8.30
   5 -10   4   -8.40    7.00
   5 -10   4    1.10    7.40
  -6  10  -4    5.10    8.00
  -6  10  -4   25.00   11.60
   6 -10   4    4.70   11.60
   6 -10   4   25.80   12.90
  -7  10  -4    3.40   15.20
  -7  10  -4   -2.60   10.60
   7 -10   4   16.50   17.30
   7 -10   4   -0.20   10.50
   9   9  -4   13.70   10.00
   9   9  -4   28.10   15.20
  -9  -9   4   -4.90   14.30
   8   9  -4   57.89   15.20
   8   9  -4   88.19   17.70
  -8  -9   4   50.69   18.70
   7   9  -4    6.60   10.00
   7   9  -4   14.20    9.40
  -7  -9   4   19.60   16.90
   6   9  -4    9.70    7.60
   6   9  -4    1.70    8.60
  -6  -9   4   18.70   12.40
   5   9  -4   78.09   16.70
   5   9  -4  101.39   16.50
  -5  -9   4   82.59   19.80
   4   9  -4  121.09   20.00
   4   9  -4  140.59   20.60
  -4  -9   4  127.39   22.60
  -4  -9   4  142.79   19.40
   3   9  -4  100.29   16.90
   3   9  -4  133.49   18.40
  -3  -9   4  142.09   23.60
  -3  -9   4  123.79   18.90
   2   9  -4    1.00    5.00
   2   9  -4   10.10    5.50
  -2  -9   4   -2.90    8.60
  -2  -9   4    7.80    7.50
   1   9  -4   23.30    7.90
   1   9  -4   27.00    8.10
  -1  -9   4   14.00    7.10
  -1  -9   4   35.20   10.00
  -1  -9   4   21.50   10.00
   0   9  -4   31.60    9.40
   0   9  -4   35.00    8.80
   0   9  -4   30.80    9.10
   0  -9   4   30.90    9.80
   0  -9   4   40.80   10.80
   0  -9   4   17.10   10.10
  -1   9  -4   20.50    7.20
  -1   9  -4   15.40    7.50
  -1   9  -4   -3.60    6.40
   1  -9   4    2.20    7.10
   1  -9   4   12.50    9.70
   1  -9   4    5.90    7.50
  -2   9  -4   -1.70    7.20
  -2   9  -4   -8.10    6.50
  -2   9  -4   -2.40    5.90
   2  -9   4   -5.90    4.50
   2  -9   4    0.30    7.20
  -3   9  -4    8.90    6.40
  -3   9  -4   11.40    5.70
  -3   9  -4    1.90    8.90
   3  -9   4   10.50    9.80
   3  -9   4    4.20    9.10
   3  -9   4   -0.80    6.30
  -4   9  -4    6.40    6.20
  -4   9  -4    7.40    7.50
  -4   9  -4    1.40    9.60
   4  -9   4    6.80    6.40
   4  -9   4   -5.50    8.60
   4  -9   4   10.10   10.80
  -5   9  -4    7.10    8.20
  -5   9  -4   18.00    8.80
  -5   9  -4   17.80    8.30
   5  -9   4   55.29   17.00
   5  -9   4   40.80   13.40
   5  -9   4   15.70    9.80
  -6   9  -4   27.40   10.20
  -6   9  -4   12.00   11.50
   6  -9   4   18.80   12.70
   6  -9   4    2.10    9.40
  -7   9  -4   20.20   14.90
  -7   9  -4   13.10    8.80
   7  -9   4  -11.80   11.90
   7  -9   4   11.80   13.60
  -8   9  -4   -7.60    6.20
  -8   9  -4   -2.40    9.60
   8  -9   4   -3.30   10.20
   8  -9   4   11.40   12.90
   9   8  -4    4.00    9.00
   9   8  -4   -0.60   11.70
  -9  -8   4   -7.00   16.40
  -9  -8   4   -3.70    9.20
   8   8  -4   68.99   16.20
   8   8  -4   76.59   16.90
  -8  -8   4   97.99   23.80
   7   8  -4   93.59   18.70
   7   8  -4   89.39   17.50
  -7  -8   4   93.69   21.90
   6   8  -4   46.70   12.80
   6   8  -4   44.10   11.50
  -6  -8   4   40.40   14.20
   5   8  -4   -0.90    7.90
   5   8  -4    7.80    6.10
  -5  -8   4   -8.00    5.50
   4   8  -4   61.39   13.30
   4   8  -4   88.39   14.90
  -4  -8   4   62.49   16.80
  -4  -8   4   65.89   12.50
   3   8  -4  139.39   18.60
   3   8  -4  113.89   17.00
  -3  -8   4  148.69   18.60
  -3  -8   4  122.39   20.70
   2   8  -4   51.39   10.20
   2   8  -4   52.59   10.90
  -2  -8   4   37.80    7.50
  -2  -8   4   30.70   12.10
  -2  -8   4   35.90   10.20
   1   8  -4   15.50    7.20
   1   8  -4   24.40    6.90
   1   8  -4   20.80    6.80
  -1  -8   4    6.70    5.40
  -1  -8   4    8.40    6.40
  -1  -8   4   -2.60    5.80
   0   8  -4   82.29   13.70
   0   8  -4   87.49   13.10
   0   8  -4   96.99   13.80
   0  -8   4   81.59   14.60
   0  -8   4   69.29   12.70
   0  -8   4  105.39   15.50
  -1   8  -4  131.79   17.70
  -1   8  -4  151.88   18.10
  -1   8  -4  178.88   19.70
   1  -8   4  120.89   18.40
   1  -8   4  161.58   19.60
   1  -8   4  138.09   20.30
  -2   8  -4  209.88   24.20
  -2   8  -4  262.17   25.20
  -2   8  -4  243.88   27.30
   2  -8   4  254.17   23.20
   2  -8   4  244.38   27.50
   2  -8   4  159.38   24.40
  -3   8  -4   -6.00    7.30
  -3   8  -4   -2.40    4.10
  -3   8  -4    2.20    4.90
   3  -8   4   -1.00    6.70
   3  -8   4    3.00    6.90
   3  -8   4    4.10    5.70
  -4   8  -4   -2.10    6.60
  -4   8  -4   10.60    6.60
  -4   8  -4   10.60   10.80
   4  -8   4   17.70    9.60
   4  -8   4    5.60    8.60
   4  -8   4   -3.90    8.10
  -5   8  -4   34.20   11.70
  -5   8  -4   13.40    7.50
  -5   8  -4   61.49   11.00
   5  -8   4   41.80   13.60
   5  -8   4   39.10   13.70
   5  -8   4   38.30   11.80
  -6   8  -4   80.89   18.00
  -6   8  -4  121.89   16.10
  -6   8  -4   75.59   16.00
   6  -8   4   76.09   16.40
   6  -8   4   89.19   20.10
   6  -8   4   91.09   30.90
  -7   8  -4   17.40   14.00
  -7   8  -4    2.00    5.80
   7  -8   4    7.70    7.20
   7  -8   4    8.40   13.40
  -8   8  -4    0.20    6.40
  -8   8  -4    9.90   10.10
   8  -8   4   -7.30    7.50
   8  -8   4  -10.90    7.00
  -9   8  -4    6.20   12.60
  -9   8  -4    7.60   11.30
   9  -8   4   11.30   13.30
   9  -8   4   12.90   10.50
  10   7  -4   23.10   14.60
  10   7  -4    1.60   10.40
 -10  -7   4   20.30   15.30
 -10  -7   4   13.70   12.90
   9   7  -4   43.50   15.90
   9   7  -4   53.89   15.10
  -9  -7   4   58.19   18.10
  -9  -7   4   72.29   18.90
   8   7  -4   20.80   11.70
   8   7  -4   27.90   13.20
  -8  -7   4   13.00   14.00
   7   7  -4   10.70    6.90
   7   7  -4    9.70   10.00
  -7  -7   4   10.90    9.10
   6   7  -4    3.90    6.10
   6   7  -4   10.00    6.30
  -6  -7   4   13.40    8.90
   5   7  -4   98.99   16.40
   5   7  -4   75.09   14.00
  -5  -7   4   81.69   17.40
   4   7  -4    0.30    4.30
   4   7  -4   -3.60    5.40
  -4  -7   4   16.00    7.10
  -4  -7   4   11.80    8.80
   3   7  -4  100.89   13.40
   3   7  -4  142.89   17.40
   3   7  -4  105.39   15.60
  -3  -7   4  117.79   19.20
  -3  -7   4  114.39   14.90
   2   7  -4    0.80    4.20
   2   7  -4    3.00    4.50
   2   7  -4   -0.60    3.30
  -2  -7   4    7.10    3.60
  -2  -7   4    5.00    5.60
  -2  -7   4    7.40    6.80
   1   7  -4   57.99   10.00
   1   7  -4   32.80    8.40
   1   7  -4   67.79   10.90
   1   7  -4   59.79    9.40
  -1  -7   4   72.29    9.80
  -1  -7   4   53.79   11.30
  -1  -7   4   50.19   12.20
   0   7  -4  195.28   19.70
   0   7  -4  177.28   19.90
   0   7  -4  140.99   18.20
   0  -7   4  188.88   19.80
   0  -7   4  198.68   22.30
   0  -7   4  184.08   21.70
  -1   7  -4    5.60    5.70
  -1   7  -4   -3.10    3.70
  -1   7  -4    1.10    3.20
   1  -7   4    5.90    5.50
   1  -7   4    6.50    6.20
   1  -7   4    5.00    6.50
  -2   7  -4   56.69   10.40
  -2   7  -4   54.99   11.30
  -2   7  -4   52.79   10.00
   2  -7   4   98.29   12.60
   2  -7   4   56.69   11.10
   2  -7   4   72.19   13.50
  -3   7  -4   17.20    7.20
  -3   7  -4   33.40    7.80
  -3   7  -4   36.20    9.70
   3  -7   4   36.20    9.90
   3  -7   4   25.70    8.10
   3  -7   4   22.60    8.80
   3  -7   4   19.60    5.90
  -4   7  -4    7.20    5.10
  -4   7  -4   -5.60    3.40
  -4   7  -4    6.50    6.20
   4  -7   4   -2.20    4.60
   4  -7   4   -1.90    4.60
   4  -7   4   -2.20    4.50
  -5   7  -4   55.89   12.30
  -5   7  -4   61.39   10.60
  -5   7  -4   26.00   12.40
   5  -7   4   64.49   16.30
   5  -7   4   52.69   14.60
   5  -7   4   68.39   13.90
  -6   7  -4   25.20    9.00
  -6   7  -4   38.50    9.60
  -6   7  -4   23.00   12.90
   6  -7   4   15.70   13.30
   6  -7   4   36.00   12.80
   6  -7   4   40.10   13.60
  -7   7  -4   51.19   13.20
  -7   7  -4   45.40   15.30
  -7   7  -4   45.50   10.60
   7  -7   4   56.89   18.10
   7  -7   4   43.60   13.80
  -8   7  -4    1.50   12.20
  -8   7  -4    2.00    6.50
   8  -7   4   -7.70    9.20
   8  -7   4   -8.20   11.40
  -9   7  -4   -9.90   10.80
  -9   7  -4    4.80    9.40
   9  -7   4    1.60   11.20
   9  -7   4   -4.70   13.60
 -10   7  -4    3.80    8.60
 -10   7  -4    7.70   15.50
  10  -7   4    6.30   16.70
  10  -7   4   -3.00   13.20
  10   6  -4    8.80    9.70
  10   6  -4  -11.20   10.40
 -10  -6   4    4.10    9.10
 -10  -6   4   -1.50    9.30
   9   6  -4    6.50    7.60
   9   6  -4    4.30   10.60
  -9  -6   4    6.50    9.50
  -9  -6   4   35.80   16.20
   8   6  -4   18.00    9.50
   8   6  -4   25.60   10.30
  -8  -6   4   31.50   14.60
  -8  -6   4    3.50    8.30
   7   6  -4    5.00    8.20
   7   6  -4    3.80    6.10
  -7  -6   4    2.00    6.50
   6   6  -4   94.99   17.00
   6   6  -4   93.99   16.60
  -6  -6   4   95.39   18.70
   5   6  -4   29.60    7.20
   5   6  -4   39.00   10.40
   5   6  -4   49.40   11.20
  -5  -6   4   47.30   12.10
   4   6  -4  260.57   27.20
   4   6  -4  238.28   22.60
   4   6  -4  267.77   26.90
  -4  -6   4  231.18   29.40
  -4  -6   4  239.18   22.10
   3   6  -4  180.28   20.60
   3   6  -4  221.38   22.40
   3   6  -4  183.88   18.00
   3   6  -4  163.08   14.70
   3   6  -4  181.38   14.10
  -3  -6   4  190.88   17.90
  -3  -6   4  198.68   24.10
  -3  -6   4  184.88   14.00
   2   6  -4  224.68   20.10
   2   6  -4  207.58   22.10
   2   6  -4  242.68   23.70
   2   6  -4  206.88   18.20
  -2  -6   4  189.68   24.40
  -2  -6   4  244.08   21.40
  -2  -6   4  224.78   18.30
   1   6  -4    0.20    3.40
   1   6  -4    0.90    3.50
   1   6  -4    8.20    5.10
   1   6  -4    7.20    3.80
  -1  -6   4    9.70    4.30
  -1  -6   4    4.70    6.00
  -1  -6   4    3.60    3.50
   0   6  -4  153.78   17.30
   0   6  -4  174.18   17.80
   0   6  -4  155.08   17.20
   0   6  -4  169.78   18.20
   0  -6   4  168.58   19.60
   0  -6   4  170.68   17.90
   0  -6   4  166.88   19.70
  -1   6  -4  264.27   22.30
  -1   6  -4  232.48   22.50
  -1   6  -4  228.08   22.60
   1  -6   4  256.97   24.10
   1  -6   4  263.67   23.90
   1  -6   4  291.87   24.60
  -2   6  -4  156.38   19.20
  -2   6  -4  128.29   15.80
  -2   6  -4  181.28   18.70
   2  -6   4  139.49   18.80
   2  -6   4  142.79   18.60
   2  -6   4  204.18   19.10
   2  -6   4  179.88   19.90
  -3   6  -4    2.50    4.00
  -3   6  -4   -4.20    4.30
  -3   6  -4    3.40    7.20
   3  -6   4   11.50    5.90
   3  -6   4    3.50    4.30
   3  -6   4    4.10    6.40
   3  -6   4    3.90    3.40
  -4   6  -4    6.20    6.30
  -4   6  -4    4.70    4.70
  -4   6  -4    6.40    5.00
   4  -6   4    3.30    7.10
   4  -6   4   10.40    7.60
   4  -6   4   10.60    3.70
   4  -6   4    8.50    6.70
  -5   6  -4  238.08   20.90
  -5   6  -4  187.08   22.70
  -5   6  -4  179.08   25.80
   5  -6   4  184.48   27.00
   5  -6   4  189.88   24.40
   5  -6   4  277.37   28.60
  -6   6  -4   70.19   16.80
  -6   6  -4   85.29   12.10
  -6   6  -4   69.29   12.80
   6  -6   4   87.79   16.90
   6  -6   4   53.19   12.80
   6  -6   4   81.89   19.10
  -7   6  -4  -11.60    5.90
  -7   6  -4    5.60    6.20
  -7   6  -4    2.30    7.40
   7  -6   4   -2.50    6.50
   7  -6   4  -15.30    7.00
   7  -6   4   -6.20    4.90
  -8   6  -4    2.10    6.20
  -8   6  -4   -5.90    9.20
  -8   6  -4   -4.60    5.00
   8  -6   4   -6.10   11.60
   8  -6   4   -1.40    9.00
  -9   6  -4   88.49   17.70
  -9   6  -4   59.39   18.30
   9  -6   4   47.20   15.90
   9  -6   4   54.49   19.40
 -10   6  -4   19.80   10.50
 -10   6  -4    4.40   11.00
  10  -6   4   -5.70   10.80
  10  -6   4    2.30   16.40
  10   5  -4   -2.20   11.00
  10   5  -4    1.70    7.50
 -10  -5   4  -10.40   10.60
 -10  -5   4    9.50    9.80
   9   5  -4    6.50    9.00
   9   5  -4   -3.40    6.00
  -9  -5   4   -3.40    9.10
  -9  -5   4   -6.70   10.50
   8   5  -4    8.20    8.90
   8   5  -4   -4.30    5.20
  -8  -5   4   13.90   11.10
  -8  -5   4   13.00   10.40
   7   5  -4    8.80    8.10
   7   5  -4   28.30    9.70
   7   5  -4   -0.90    7.70
  -7  -5   4   30.50   12.70
  -7  -5   4    6.50    8.60
   6   5  -4   28.40   10.40
   6   5  -4   41.60   11.10
   6   5  -4   44.30   10.70
  -6  -5   4   38.10   11.30
   5   5  -4   11.00    6.80
   5   5  -4   20.40    7.00
   5   5  -4   20.00    7.90
  -5  -5   4   19.20    8.60
   4   5  -4    2.90    5.00
   4   5  -4    1.60    3.60
   4   5  -4    2.20    5.10
  -4  -5   4    9.60    4.00
  -4  -5   4   12.00    8.30
   3   5  -4   30.90    8.00
   3   5  -4   23.70    6.50
   3   5  -4   24.50    6.90
  -3  -5   4   30.10    6.50
  -3  -5   4   39.90   10.10
   2   5  -4    0.80    1.80
   2   5  -4    0.20    3.80
   2   5  -4    1.00    3.70
   2   5  -4   -4.00    3.60
  -2  -5   4    0.40    1.50
  -2  -5   4    1.40    2.60
  -2  -5   4   -1.30    3.60
   1   5  -4   86.49   11.30
   1   5  -4   74.69    9.40
   1   5  -4  100.99   11.80
   1   5  -4   88.79   10.90
  -1  -5   4   97.79   10.20
  -1  -5   4   76.09   12.80
  -1  -5   4   79.89   11.60
   0   5  -4  124.29   13.60
   0   5  -4  138.19   13.80
   0   5  -4  106.39   12.50
   0   5  -4  111.69   13.10
   0  -5   4  108.29   12.90
   0  -5   4  113.29   14.90
   0  -5   4  106.99   14.00
  -1   5  -4  222.88   22.80
  -1   5  -4  267.77   23.50
  -1   5  -4  305.57   22.90
  -1   5  -4  243.28   22.70
   1  -5   4  332.37   25.30
   1  -5   4  253.97   23.40
   1  -5   4  274.27   24.20
  -2   5  -4  434.36   36.50
  -2   5  -4  433.36   33.60
  -2   5  -4  448.26   34.90
   2  -5   4  464.25   36.60
   2  -5   4  410.26   36.00
   2  -5   4  406.46   34.50
   2  -5   4  439.86   36.30
  -3   5  -4   24.80    7.80
  -3   5  -4   14.30    5.00
  -3   5  -4   20.10    4.70
   3  -5   4   27.70    7.30
   3  -5   4   11.20    5.50
   3  -5   4   19.40    5.00
   3  -5   4   29.80    8.00
  -4   5  -4   -2.40    7.70
  -4   5  -4   11.10    5.90
  -4   5  -4    5.60    3.80
   4  -5   4   -3.70    6.20
   4  -5   4   10.30    5.40
   4  -5   4    6.10    4.50
   4  -5   4    3.70    2.70
  -5   5  -4   -2.60    3.10
  -5   5  -4   -1.30    3.30
  -5   5  -4   -0.90    3.80
   5  -5   4    5.30    5.10
   5  -5   4    0.00    2.90
   5  -5   4   -4.60    4.10
   5  -5   4    1.00    5.50
  -6   5  -4   68.19   13.90
  -6   5  -4   94.99   12.00
  -6   5  -4   66.49   13.00
   6  -5   4   91.29   17.70
   6  -5   4   85.49   15.50
   6  -5   4   42.90   11.90
  -7   5  -4   50.59   13.90
  -7   5  -4   36.70    8.10
  -7   5  -4   71.79   12.90
   7  -5   4   34.60   12.30
   7  -5   4   48.40   16.10
   7  -5   4   55.69   14.40
  -8   5  -4   10.00    9.20
  -8   5  -4    1.60    5.80
  -8   5  -4    3.40    5.20
   8  -5   4    7.90    8.90
   8  -5   4   -5.30    5.60
   8  -5   4    5.60    9.20
  -9   5  -4   20.00   10.80
  -9   5  -4    9.10    9.60
  -9   5  -4   12.60   10.10
   9  -5   4  -10.40    6.80
   9  -5   4    3.70   10.20
 -10   5  -4   36.20   11.20
 -10   5  -4   21.70   12.20
  10  -5   4    8.70   12.20
  10  -5   4   12.90   12.50
 -11   5  -4   -5.80   12.70
 -11   5  -4   27.80   11.50
  11  -5   4   -5.70   14.50
  11  -5   4    5.80   13.90
  11   4  -4    0.30   12.40
  11   4  -4   -9.60    8.90
 -11  -4   4    7.10   10.00
 -11  -4   4   -8.00   11.50
  10   4  -4    9.00    8.90
  10   4  -4   -4.60    6.70
 -10  -4   4   -5.60    7.70
 -10  -4   4   -4.60    7.00
   9   4  -4   13.70    8.40
   9   4  -4   -3.30    5.60
  -9  -4   4    7.20    7.20
  -9  -4   4   15.30   10.30
   8   4  -4   40.20   12.40
   8   4  -4   25.10   10.40
   8   4  -4   27.60   12.40
  -8  -4   4   18.70   12.90
  -8  -4   4   28.70   12.20
   7   4  -4   65.39   14.90
   7   4  -4   73.29   15.30
   7   4  -4   68.39   14.70
  -7  -4   4   61.39   15.00
  -7  -4   4   71.19   16.00
   6   4  -4   -1.10    6.00
   6   4  -4    5.60    6.90
   6   4  -4   17.70    7.00
  -6  -4   4    7.40    8.30
  -6  -4   4    5.70    7.40
   5   4  -4   12.00    6.70
   5   4  -4    9.40    6.50
   5   4  -4    7.50    5.90
  -5  -4   4    5.00    7.00
   4   4  -4   14.50    5.90
   4   4  -4   29.00    7.60
   4   4  -4   13.50    5.70
  -4  -4   4   13.00    6.50
  -4  -4   4   27.90    4.80
   3   4  -4   47.90    8.90
   3   4  -4   24.60    6.30
   3   4  -4   16.00    6.30
  -3  -4   4   24.90    8.60
  -3  -4   4   28.50    5.10
   2   4  -4  225.58   17.20
   2   4  -4  195.48   19.90
   2   4  -4  221.98   20.30
   2   4  -4  247.28   20.80
   2   4  -4  228.98   17.10
  -2  -4   4  264.07   19.80
  -2  -4   4  239.88   24.80
  -2  -4   4  220.48   16.90
   1   4  -4   22.90    5.20
   1   4  -4    8.10    2.80
   1   4  -4   11.00    3.70
   1   4  -4    4.30    3.80
  -1  -4   4   13.10    4.00
  -1  -4   4    1.10    4.50
  -1  -4   4   12.10    3.10
   0   4  -4  191.98   16.60
   0   4  -4  162.38   16.20
   0   4  -4  204.18   17.30
   0   4  -4  191.68   16.50
   0  -4   4  171.88   16.30
   0  -4   4  208.48   17.50
   0  -4   4  190.68   18.60
  -1   4  -4   16.60    4.70
  -1   4  -4    8.40    3.40
  -1   4  -4   13.40    4.60
  -1   4  -4   10.60    3.60
   1  -4   4   17.60    4.60
   1  -4   4    4.00    4.30
   1  -4   4   19.90    5.70
  -2   4  -4    0.80    2.40
  -2   4  -4    6.00    3.20
  -2   4  -4   10.90    5.60
   2  -4   4    9.00    4.00
   2  -4   4   12.50    5.40
   2  -4   4   -0.90    3.90
   2  -4   4    8.40    3.90
  -3   4  -4   17.00    3.80
  -3   4  -4   18.20    5.80
  -3   4  -4   26.10    7.10
   3  -4   4   19.50    6.80
   3  -4   4   13.30    4.00
   3  -4   4   29.90    7.20
   3  -4   4   19.90    6.00
  -4   4  -4   16.30    6.20
  -4   4  -4   26.40    5.30
  -4   4  -4   26.50    8.70
   4  -4   4   19.60    7.30
   4  -4   4   24.70    7.90
   4  -4   4   23.50    9.00
   4  -4   4   26.90    5.00
  -5   4  -4   21.80    5.20
  -5   4  -4   19.00    6.90
  -5   4  -4   11.90    8.80
   5  -4   4    8.40    5.20
   5  -4   4   24.80    9.90
   5  -4   4   15.50    7.10
   5  -4   4   10.30    3.80
  -6   4  -4    5.70    4.20
  -6   4  -4    0.30    6.00
  -6   4  -4    1.50    7.60
   6  -4   4    7.40    5.30
   6  -4   4    6.90    5.90
   6  -4   4    4.10    7.80
  -7   4  -4    4.00    4.90
  -7   4  -4    2.10    4.20
  -7   4  -4   -0.60    5.30
   7  -4   4    0.50    4.70
   7  -4   4   -6.80    6.80
   7  -4   4   -3.10    5.90
  -8   4  -4  -12.50    6.70
  -8   4  -4   -4.70    4.10
  -8   4  -4   -3.30    3.30
   8  -4   4   -8.70    4.10
   8  -4   4   -2.60    8.80
   8  -4   4   -5.10    9.20
  -9   4  -4   -2.60    5.40
  -9   4  -4    5.70    9.20
  -9   4  -4   -3.60    4.50
   9  -4   4    1.10   10.90
   9  -4   4   17.50   11.60
   9  -4   4   -6.30    4.50
 -10   4  -4   -8.30    4.80
 -10   4  -4    6.20   12.10
  10  -4   4   -6.70   11.60
  10  -4   4    5.00    7.20
 -11   4  -4   -7.80   10.10
 -11   4  -4   -7.60    7.50
  11  -4   4   -2.20    8.00
  11  -4   4   -9.30    9.80
  11   3  -4    0.00    8.80
  11   3  -4    4.10    8.90
 -11  -3   4    0.70    9.30
 -11  -3   4    7.10    9.40
  10   3  -4   -3.80   13.60
  10   3  -4   -8.50   10.00
  10   3  -4    9.10    9.40
 -10  -3   4   -7.80   10.00
 -10  -3   4   14.10   12.50
   9   3  -4  148.29   22.20
   9   3  -4  107.49   20.10
   9   3  -4  105.39   22.10
  -9  -3   4  122.39   21.40
  -9  -3   4  103.39   20.20
   8   3  -4  111.49   18.80
   8   3  -4  133.29   21.00
   8   3  -4  166.58   24.20
  -8  -3   4  100.69   20.10
  -8  -3   4  121.99   20.90
   7   3  -4   59.79   12.70
   7   3  -4   49.99   11.30
   7   3  -4   57.49   13.20
  -7  -3   4   43.70   12.80
  -7  -3   4   45.00   12.00
   6   3  -4   17.80    7.10
   6   3  -4   31.10    9.00
   6   3  -4   37.20   11.00
  -6  -3   4   25.80    8.10
  -6  -3   4   15.90    7.30
   5   3  -4  466.05   40.40
   5   3  -4  452.75   39.80
   5   3  -4  457.15   39.70
  -5  -3   4  524.65   41.60
  -5  -3   4  465.45   41.90
   4   3  -4  104.99   13.60
   4   3  -4  100.89   13.80
   4   3  -4   98.29   13.70
  -4  -3   4   88.59    7.90
  -4  -3   4   80.39   14.20
   3   3  -4  155.38   16.70
   3   3  -4  161.28   17.30
   3   3  -4  141.09   16.50
  -3  -3   4  140.59   12.10
  -3  -3   4  139.69   18.10
   2   3  -4  108.09    8.30
   2   3  -4   94.89    8.10
   2   3  -4  104.89   13.20
   2   3  -4  135.19   13.60
   2   3  -4  108.09   12.90
  -2  -3   4  112.29    9.90
  -2  -3   4  104.99   14.30
   1   3  -4    3.40    3.00
   1   3  -4    2.50    1.70
   1   3  -4   -1.60    2.90
   1   3  -4    5.10    2.90
   1   3  -4    6.00    2.20
  -1  -3   4    1.80    1.50
  -1  -3   4    6.20    2.90
  -1  -3   4    3.50    3.10
   0   3  -4  446.36   33.30
   0   3  -4  444.86   34.20
   0   3  -4  444.16   33.50
   0   3  -4  421.76   33.60
   0  -3   4  446.56   34.10
   0  -3   4  462.05   35.60
   0  -3   4  430.36   33.20
  -1   3  -4  294.37   22.70
  -1   3  -4  254.67   23.70
  -1   3  -4  276.97   24.20
  -1   3  -4  293.37   23.50
   1  -3   4  299.97   24.10
   1  -3   4  362.66   25.70
   1  -3   4  313.77   24.70
  -2   3  -4    0.80    3.70
  -2   3  -4    1.40    2.80
  -2   3  -4    3.40    3.00
  -2   3  -4    5.40    2.10
   2  -3   4   -1.70    2.90
   2  -3   4    5.40    3.20
   2  -3   4    1.60    2.10
  -3   3  -4   10.30    2.60
  -3   3  -4    1.60    3.30
  -3   3  -4    1.70    3.60
   3  -3   4   18.40    5.70
   3  -3   4    3.10    3.00
   3  -3   4    9.70    3.30
   3  -3   4    9.10    4.40
  -4   3  -4   12.00    3.00
  -4   3  -4   15.70    4.50
  -4   3  -4    7.20    5.00
   4  -3   4   11.60    5.40
   4  -3   4    5.20    3.00
   4  -3   4   12.30    5.60
   4  -3   4   14.60    5.30
  -5   3  -4  348.37   28.00
  -5   3  -4  367.26   30.00
  -5   3  -4  354.66   32.80
   5  -3   4  384.36   32.50
   5  -3   4  319.57   27.80
   5  -3   4  380.66   34.60
   5  -3   4  380.76   32.00
  -6   3  -4   97.39   14.10
  -6   3  -4   86.89   15.00
  -6   3  -4  125.69   13.20
   6  -3   4   89.69   11.10
   6  -3   4  140.89   19.80
   6  -3   4   86.49   14.30
   6  -3   4  108.59   15.50
  -7   3  -4   29.80    6.80
  -7   3  -4   16.70    6.30
  -7   3  -4   26.00   10.70
   7  -3   4   36.00    9.40
   7  -3   4   29.50   11.60
   7  -3   4   22.90    8.00
  -8   3  -4    1.60    3.60
  -8   3  -4   -0.30    4.90
  -8   3  -4    2.70    4.70
   8  -3   4    4.00    6.80
   8  -3   4    1.00    4.70
   8  -3   4    0.30    5.30
  -9   3  -4    0.70    8.00
  -9   3  -4   17.40    8.80
  -9   3  -4    7.60    6.70
   9  -3   4   10.50    7.50
   9  -3   4   11.70    9.20
   9  -3   4   23.80    9.60
 -10   3  -4   11.10   11.50
 -10   3  -4    5.70    8.00
 -10   3  -4    1.00    8.40
  10  -3   4   -6.10   11.80
  10  -3   4   13.60    8.20
 -11   3  -4    1.90   11.30
 -11   3  -4    1.00    9.40
  11  -3   4   24.20   15.80
  11  -3   4   -4.20    6.80
 -12   3  -4   -1.60    8.10
 -12   3  -4   -7.80    6.90
  12  -3   4    8.80   13.30
  11   2  -4   15.30   10.50
  11   2  -4   18.90   19.00
 -11  -2   4    6.80    8.80
 -11  -2   4    5.50    9.20
  10   2  -4   99.19   23.00
  10   2  -4   67.29   17.00
  10   2  -4   59.19   16.00
 -10  -2   4   61.49   16.90
 -10  -2   4   80.09   17.30
 -10  -2   4   94.89   20.90
   9   2  -4   36.00   12.70
   9   2  -4   28.40   14.70
   9   2  -4   39.90   12.10
  -9  -2   4   40.40   12.50
  -9  -2   4   45.40   13.00
   8   2  -4  153.48   22.50
   8   2  -4  119.19   20.90
   8   2  -4  152.58   22.90
  -8  -2   4  179.38   24.10
  -8  -2   4  149.39   23.70
   7   2  -4  143.69   20.70
   7   2  -4  152.98   20.70
   7   2  -4  151.08   21.40
  -7  -2   4  136.09   21.20
  -7  -2   4  142.99   21.10
   6   2  -4   46.20   11.20
   6   2  -4   65.39   12.50
   6   2  -4   60.49   11.90
  -6  -2   4   43.10   10.80
  -6  -2   4   60.49   12.50
   5   2  -4   34.60    8.70
   5   2  -4   45.30   10.60
   5   2  -4   46.00    4.90
   5   2  -4   34.10    9.50
  -5  -2   4   29.40    8.60
  -5  -2   4   41.40    4.80
  -5  -2   4   40.10    9.50
   4   2  -4  199.48   20.90
   4   2  -4  197.58   20.00
   4   2  -4  176.28   19.60
   4   2  -4  167.48   12.20
  -4  -2   4  167.68   20.60
  -4  -2   4  126.99   18.20
  -4  -2   4  158.48   12.20
   3   2  -4  834.12   61.69
   3   2  -4  699.53   56.19
   3   2  -4  844.12   61.39
   3   2  -4  833.82   61.29
   3   2  -4  787.82   56.19
   3   2  -4  807.82   57.09
  -3  -2   4  867.81   62.19
  -3  -2   4  855.61   56.29
  -3  -2   4  863.11   56.79
  -3  -2   4  814.82   62.89
   2   2  -4  133.29   14.70
   2   2  -4  137.89   10.30
   2   2  -4  143.09   14.40
   2   2  -4  141.89   15.50
   2   2  -4  127.09   10.30
  -2  -2   4  130.59   10.90
  -2  -2   4  126.59   15.30
   1   2  -4   21.60    5.10
   1   2  -4   14.90    2.70
   1   2  -4   10.10    3.10
   1   2  -4   13.20    4.10
   1   2  -4   13.60    2.80
  -1  -2   4   19.80    3.40
  -1  -2   4   20.70    5.50
   0   2  -4  945.51   66.19
   0   2  -4  879.11   66.79
   0   2  -4  937.81   65.89
   0   2  -4  903.71   66.09
   0   2  -4  880.01   65.99
   0  -2   4  916.41   65.89
   0  -2   4 1014.30   68.39
   0  -2   4  931.71   66.39
  -1   2  -4  724.03   54.19
  -1   2  -4  752.42   54.29
  -1   2  -4  709.83   53.19
  -1   2  -4  708.53   54.29
  -1   2  -4  737.93   52.39
   1  -2   4  789.62   55.09
   1  -2   4  764.22   54.39
   1  -2   4  727.03   53.99
  -2   2  -4  542.95   38.00
  -2   2  -4  530.65   41.40
  -2   2  -4  526.55   40.80
  -2   2  -4  529.25   39.50
   2  -2   4  539.25   41.00
   2  -2   4  534.85   40.20
   2  -2   4  524.75   40.60
  -3   2  -4  137.29   16.50
  -3   2  -4  155.78   13.50
  -3   2  -4  148.29   11.60
  -3   2  -4  127.59   15.20
   3  -2   4  147.49   15.60
   3  -2   4  133.49   15.80
   3  -2   4  173.08   17.70
   3  -2   4  134.09   13.00
  -4   2  -4  300.57   25.80
  -4   2  -4  277.67   22.90
  -4   2  -4  289.67   21.20
   4  -2   4  258.47   25.30
   4  -2   4  240.78   21.90
   4  -2   4  295.57   24.80
   4  -2   4  250.07   24.10
  -5   2  -4  256.27   20.40
  -5   2  -4  257.67   24.80
  -5   2  -4  200.98   21.10
   5  -2   4  259.67   23.60
   5  -2   4  264.17   28.30
   5  -2   4  279.97   24.60
   5  -2   4  250.17   21.10
  -6   2  -4  652.93   49.20
  -6   2  -4  626.74   52.99
  -6   2  -4  665.23   50.99
   6  -2   4  744.23   55.79
   6  -2   4  588.94   49.00
   6  -2   4  707.73   52.79
   6  -2   4  638.44   52.29
  -7   2  -4   55.69   12.00
  -7   2  -4   44.10    8.20
  -7   2  -4   57.99   11.00
   7  -2   4   60.29   13.60
   7  -2   4   73.99   13.30
   7  -2   4   54.79   11.80
   7  -2   4   44.90    8.50
  -8   2  -4   36.60    8.50
  -8   2  -4   31.10    9.10
  -8   2  -4   18.50    8.40
   8  -2   4   18.50    8.50
   8  -2   4   32.50   11.80
   8  -2   4   21.50    9.20
  -9   2  -4   37.50   11.40
  -9   2  -4   40.10   10.30
  -9   2  -4   33.70   10.00
   9  -2   4   32.80   10.20
   9  -2   4   27.90   12.20
   9  -2   4   49.90   11.90
 -10   2  -4   23.30    8.90
 -10   2  -4   31.60   11.50
 -10   2  -4   35.70   12.70
 -10   2  -4   21.50    8.10
  10  -2   4   11.30    8.00
  10  -2   4   25.60   13.00
  10  -2   4   22.10   16.80
 -11   2  -4   10.80   12.20
 -11   2  -4   11.30    8.60
 -11   2  -4   12.90   10.80
  11  -2   4    0.20   14.10
  11  -2   4   -3.60    6.40
 -12   2  -4    4.70   10.10
 -12   2  -4    2.00   10.80
  12  -2   4   11.10   11.90
  11   1  -4  -13.10   15.30
  11   1  -4   -2.20    8.10
 -11  -1   4    2.20    7.60
 -11  -1   4    2.20    9.50
  10   1  -4    3.70   15.10
  10   1  -4   -4.00    6.60
 -10  -1   4    9.20   10.40
 -10  -1   4   -1.60   11.60
   9   1  -4   39.70   11.70
   9   1  -4    8.10   10.00
[truncated: 651,887 more chars]
