# Supplementary material for: Comparative Study of Ni(II) Complexes with Dithiocarbazate- and Thiosemicarbazone-Based Ligands: Synthesis, Crystal Structures, and Anticancer Activity
Source: Molecules. 2025 Aug 28;30(17):3516. doi: 10.3390/molecules30173516 (PMC12430362; doi:10.3390/molecules30173516)
Supplement: Supplementary file 1 [file molecules-30-03516-s001.zip › CCDC_(2).cif]

data_ccg_gsp_ni18_0ma
_publ_contact_author_name        'Claudia Cristina Gatto'
_publ_contact_author_address     
;University of Bras\'ilia - UnB
Institute of Chemistry
LASIC - Laboratorio de S\'intese Inorg\^anica e Cristalografia
70904-970
Bras\'ilia - DF
Brazil
;
_publ_contact_author_email       ccgatto@gmail.com
_publ_contact_author_phone       55(61)31073872
_publ_contact_author_fax         55(61)31073900
loop_
_publ_author_name
_publ_author_address
'Gatto, C. C.'
;University of Bras\'ilia - UnB
Institute of Chemistry
LASIC - Laboratorio de S\'intese Inorg\^anica e Cristalografia
70904-970
Bras\'ilia - DF
Brazil
;
_audit_creation_date             2025-02-13
_audit_creation_method           
;
Olex2 1.5
(compiled 2024.02.16 svn.r378c4104 for OlexSys, GUI svn.r6928)
;
_audit_contact_author_address    ?
_audit_contact_author_email      ?
_audit_contact_author_phone      ?
_publ_contact_author_id_orcid    ?
_publ_section_references         
;
Dolomanov, O.V., Bourhis, L.J., Gildea, R.J, Howard, J.A.K. & Puschmann, H.
 (2009), J. Appl. Cryst. 42, 339-341.

Sheldrick, G.M. (2008). Acta Cryst. A64, 112-122.

Sheldrick, G.M. (2015). Acta Cryst. C71, 3-8.
;
_chemical_name_common            ?
_chemical_name_systematic        ?
_chemical_formula_moiety         'C20 H15 F3 N4 Ni O S2'
_chemical_formula_sum            'C20 H15 F3 N4 Ni O S2'
_chemical_formula_weight         507.19
_chemical_absolute_configuration ?
_chemical_melting_point          ?
loop_
_atom_type_symbol
_atom_type_description
_atom_type_scat_dispersion_real
_atom_type_scat_dispersion_imag
_atom_type_scat_source
C C 0.0033 0.0016 'International Tables Vol C Tables 4.2.6.8 and 6.1.1.4'
H H 0.0000 0.0000 'International Tables Vol C Tables 4.2.6.8 and 6.1.1.4'
F F 0.0171 0.0103 'International Tables Vol C Tables 4.2.6.8 and 6.1.1.4'
N N 0.0061 0.0033 'International Tables Vol C Tables 4.2.6.8 and 6.1.1.4'
Ni Ni 0.3393 1.1124 'International Tables Vol C Tables 4.2.6.8 and 6.1.1.4'
O O 0.0106 0.0060 'International Tables Vol C Tables 4.2.6.8 and 6.1.1.4'
S S 0.1246 0.1234 'International Tables Vol C Tables 4.2.6.8 and 6.1.1.4'

_shelx_space_group_comment       
;
The symmetry employed for this shelxl refinement is uniquely defined
by the following loop, which should always be used as a source of
symmetry information in preference to the above space-group names.
They are only intended as comments.
;
_space_group_crystal_system      trigonal
_space_group_IT_number           161
_space_group_name_H-M_alt        'R 3 c'
_space_group_name_Hall           'R 3 -2"c'
loop_
_space_group_symop_operation_xyz
'x, y, z'
'-y, x-y, z'
'-x+y, -x, z'
'-x+y, y, z+1/2'
'x, x-y, z+1/2'
'-y, -x, z+1/2'
'x+2/3, y+1/3, z+1/3'
'-y+2/3, x-y+1/3, z+1/3'
'-x+y+2/3, -x+1/3, z+1/3'
'-x+y+2/3, y+1/3, z+5/6'
'x+2/3, x-y+1/3, z+5/6'
'-y+2/3, -x+1/3, z+5/6'
'x+1/3, y+2/3, z+2/3'
'-y+1/3, x-y+2/3, z+2/3'
'-x+y+1/3, -x+2/3, z+2/3'
'-x+y+1/3, y+2/3, z+7/6'
'x+1/3, x-y+2/3, z+7/6'
'-y+1/3, -x+2/3, z+7/6'

_cell_length_a                   38.253(8)
_cell_length_b                   38.253(8)
_cell_length_c                   7.508(2)
_cell_angle_alpha                90
_cell_angle_beta                 90
_cell_angle_gamma                120
_cell_volume                     9514(5)
_cell_formula_units_Z            18
_cell_measurement_reflns_used    1534
_cell_measurement_temperature    273(2)
_cell_measurement_theta_max      15.60
_cell_measurement_theta_min      2.82
_shelx_estimated_absorpt_T_max   0.915
_shelx_estimated_absorpt_T_min   0.586
_exptl_absorpt_coefficient_mu    1.161
_exptl_absorpt_correction_T_max  0.7452
_exptl_absorpt_correction_T_min  0.6345
_exptl_absorpt_correction_type   multi-scan
_exptl_absorpt_process_details   
;
SADABS-2016/2 (Bruker,2016/2) was used for absorption correction.
wR2(int) was 0.1585 before and 0.0778 after correction.
The Ratio of minimum to maximum transmission is 0.8514.
The \l/2 correction factor is Not present.
;
_exptl_crystal_colour            green
_exptl_crystal_colour_primary    green
_exptl_crystal_density_diffrn    1.593
_exptl_crystal_density_meas      ?
_exptl_crystal_density_method    ?
_exptl_crystal_description       block
_exptl_crystal_F_000             4644
loop_
_exptl_crystal_face_index_h
_exptl_crystal_face_index_k
_exptl_crystal_face_index_l
_exptl_crystal_face_perp_dist
1.00 -1.50 1.00 0.2450
-1.00 2.00 0.00 0.0540
1.00 -2.00 0.00 0.0140
0.00 -2.50 1.00 0.2280
-1.00 1.00 1.00 0.2530
1.00 -1.00 -1.00 0.0870
-1.00 0.50 0.00 0.0650
1.00 -0.50 0.00 0.0110
-1.00 -1.00 0.00 0.0600
1.00 1.00 0.00 0.0070

_exptl_crystal_size_max          0.516
_exptl_crystal_size_mid          0.135
_exptl_crystal_size_min          0.078
_exptl_transmission_factor_max   ?
_exptl_transmission_factor_min   ?
_diffrn_reflns_av_R_equivalents  0.1600
_diffrn_reflns_av_unetI/netI     0.0910
_diffrn_reflns_Laue_measured_fraction_full 1.000
_diffrn_reflns_Laue_measured_fraction_max 0.996
_diffrn_reflns_limit_h_max       45
_diffrn_reflns_limit_h_min       -46
_diffrn_reflns_limit_k_max       46
_diffrn_reflns_limit_k_min       -46
_diffrn_reflns_limit_l_max       9
_diffrn_reflns_limit_l_min       -9
_diffrn_reflns_number            41071
_diffrn_reflns_point_group_measured_fraction_full 1.000
_diffrn_reflns_point_group_measured_fraction_max 0.994
_diffrn_reflns_theta_full        25.242
_diffrn_reflns_theta_max         25.443
_diffrn_reflns_theta_min         1.065
_diffrn_ambient_temperature      273.15
_diffrn_detector_area_resol_mean ?
_diffrn_measured_fraction_theta_full 1.000
_diffrn_measured_fraction_theta_max 0.996
_diffrn_measurement_device_type  'Bruker APEX-II CCD'
_diffrn_measurement_method       '\f and \w scans'
_diffrn_radiation_type           MoK\a
_diffrn_radiation_wavelength     0.71073
_diffrn_source                   ?
_diffrn_standards_number         0
_reflns_Friedel_coverage         0.984
_reflns_Friedel_fraction_full    1.000
_reflns_Friedel_fraction_max     0.991
_reflns_number_gt                2367
_reflns_number_total             3890
_reflns_special_details          
;
 Reflections were merged by SHELXL according to the crystal
 class for the calculation of statistics and refinement.
 
 _reflns_Friedel_fraction is defined as the number of unique
 Friedel pairs measured divided by the number that would be
 possible theoretically, ignoring centric projections and
 systematic absences.
;
_reflns_threshold_expression     'I > 2\s(I)'
_computing_cell_refinement       ?
_computing_data_collection       ?
_computing_data_reduction        ?
_computing_molecular_graphics    'Olex2 1.5 (Dolomanov et al., 2009)'
_computing_publication_material  'Olex2 1.5 (Dolomanov et al., 2009)'
_computing_structure_refinement  'SHELXL 2018/3 (Sheldrick, 2015)'
_computing_structure_solution    'SHELXS  (Sheldrick, 2008)'
_refine_diff_density_max         0.233
_refine_diff_density_min         -0.251
_refine_diff_density_rms         0.064
_refine_ls_abs_structure_details 
;
 Flack x determined using 897 quotients [(I+)-(I-)]/[(I+)+(I-)]
 (Parsons, Flack and Wagner, Acta Cryst. B69 (2013) 249-259).
;
_refine_ls_abs_structure_Flack   -0.014(16)
_refine_ls_extinction_coef       0.00046(5)
_refine_ls_extinction_expression Fc^*^=kFc[1+0.001xFc^2^\l^3^/sin(2\q)]^-1/4^
_refine_ls_extinction_method     'SHELXL-2018/3 (Sheldrick 2018)'
_refine_ls_goodness_of_fit_ref   0.983
_refine_ls_hydrogen_treatment    constr
_refine_ls_matrix_type           full
_refine_ls_number_parameters     281
_refine_ls_number_reflns         3890
_refine_ls_number_restraints     1
_refine_ls_R_factor_all          0.1013
_refine_ls_R_factor_gt           0.0471
_refine_ls_restrained_S_all      0.983
_refine_ls_shift/su_max          0.000
_refine_ls_shift/su_mean         0.000
_refine_ls_structure_factor_coef Fsqd
_refine_ls_weighting_details     
'w=1/[\s^2^(Fo^2^)+(0.0401P)^2^] where P=(Fo^2^+2Fc^2^)/3'
_refine_ls_weighting_scheme      calc
_refine_ls_wR_factor_gt          0.0854
_refine_ls_wR_factor_ref         0.1036
_refine_special_details          ?
_atom_sites_solution_hydrogens   geom
_atom_sites_solution_primary     direct
_atom_sites_solution_secondary   ?
loop_
_atom_site_label
_atom_site_type_symbol
_atom_site_fract_x
_atom_site_fract_y
_atom_site_fract_z
_atom_site_U_iso_or_equiv
_atom_site_adp_type
_atom_site_occupancy
_atom_site_site_symmetry_order
_atom_site_calc_flag
_atom_site_refinement_flags_posn
_atom_site_refinement_flags_adp
_atom_site_refinement_flags_occupancy
_atom_site_disorder_assembly
_atom_site_disorder_group
Ni1 Ni 0.14999(3) 0.39378(3) 0.42975(14) 0.0446(3) Uani 1 1 d . . . . .
S2 S 0.18531(8) 0.40974(7) 0.1907(3) 0.0548(7) Uani 1 1 d . . . . .
S1 S 0.06186(9) 0.33138(9) 0.9183(4) 0.0745(8) Uani 1 1 d . . . . .
O1 O 0.11917(17) 0.37785(17) 0.6364(8) 0.0473(15) Uani 1 1 d . . . . .
F2 F 0.13205(19) 0.50647(18) 0.3925(8) 0.0813(19) Uani 1 1 d . . . . .
F1 F 0.1913(2) 0.53228(17) 0.5125(8) 0.0752(18) Uani 1 1 d . . . . .
F3 F 0.1393(2) 0.51524(19) 0.6731(8) 0.085(2) Uani 1 1 d . . . . .
N1 N 0.1583(2) 0.4461(2) 0.4277(10) 0.0450(18) Uani 1 1 d . . . . .
N3 N 0.2101(2) 0.4787(2) 0.0177(10) 0.057(2) Uani 1 1 d . . . . .
H3 H 0.216865 0.466169 -0.057428 0.068 Uiso 1 1 calc R U . . .
N2 N 0.1764(2) 0.4725(2) 0.2830(10) 0.049(2) Uani 1 1 d . . . . .
C3 C 0.0882(2) 0.4006(3) 1.0668(10) 0.038(2) Uani 1 1 d . . . . .
H3A H 0.101884 0.428209 1.088933 0.045 Uiso 1 1 calc R U . . .
N4 N 0.1386(2) 0.3390(2) 0.4114(10) 0.0474(19) Uani 1 1 d . . . . .
C16 C 0.1664(3) 0.3283(3) 0.3822(11) 0.050(3) Uani 1 1 d . . . . .
H16 H 0.193345 0.348452 0.374801 0.060 Uiso 1 1 calc R U . . .
C9 C 0.1900(3) 0.4572(3) 0.1641(13) 0.047(2) Uani 1 1 d . . . . .
C10 C 0.2215(3) 0.5186(3) -0.0280(13) 0.057(3) Uani 1 1 d . . . . .
C15 C 0.2543(4) 0.5386(3) -0.1398(14) 0.081(4) Uani 1 1 d . . . . .
H15 H 0.267720 0.525507 -0.180602 0.098 Uiso 1 1 calc R U . . .
C14 C 0.2677(4) 0.5789(4) -0.1930(16) 0.096(5) Uani 1 1 d . . . . .
H14 H 0.288803 0.591962 -0.273640 0.116 Uiso 1 1 calc R U . . .
C13 C 0.2487(5) 0.5985(4) -0.1223(19) 0.104(5) Uani 1 1 d . . . . .
H13 H 0.257990 0.625436 -0.149715 0.125 Uiso 1 1 calc R U . . .
C12 C 0.2169(5) 0.5786(4) -0.0146(18) 0.099(4) Uani 1 1 d . . . . .
H12 H 0.203667 0.591830 0.026554 0.119 Uiso 1 1 calc R U . . .
C11 C 0.2029(4) 0.5390(3) 0.0386(15) 0.075(3) Uani 1 1 d . . . . .
H11 H 0.181434 0.526331 0.117687 0.090 Uiso 1 1 calc R U . . .
C7 C 0.1462(3) 0.4618(3) 0.5521(13) 0.047(2) Uani 1 1 d . . . . .
C6 C 0.1261(3) 0.4410(3) 0.7108(13) 0.056(3) Uani 1 1 d . . . . .
H6 H 0.120954 0.455122 0.797899 0.068 Uiso 1 1 calc R U . . .
C5 C 0.1138(3) 0.4010(3) 0.7419(13) 0.049(2) Uani 1 1 d . . . . .
C4 C 0.0917(3) 0.3824(3) 0.9063(12) 0.048(2) Uani 1 1 d . . . . .
C2 C 0.0622(4) 0.3719(4) 1.1833(14) 0.078(4) Uani 1 1 d . . . . .
H2 H 0.056695 0.378427 1.295208 0.094 Uiso 1 1 calc R U . . .
C1 C 0.0451(3) 0.3335(4) 1.1242(15) 0.077(4) Uani 1 1 d . . . . .
H1 H 0.026432 0.311048 1.188505 0.093 Uiso 1 1 calc R U . . .
C8 C 0.1521(4) 0.5038(3) 0.5296(15) 0.065(3) Uani 1 1 d . . . . .
C20 C 0.1004(3) 0.3094(3) 0.4207(13) 0.052(3) Uani 1 1 d . . . . .
H20 H 0.080538 0.316237 0.440431 0.062 Uiso 1 1 calc R U . . .
C19 C 0.0888(3) 0.2696(3) 0.4029(15) 0.067(3) Uani 1 1 d . . . . .
H19 H 0.061648 0.249958 0.409897 0.080 Uiso 1 1 calc R U . . .
C18 C 0.1175(3) 0.2586(3) 0.3746(15) 0.069(3) Uani 1 1 d . . . . .
H18 H 0.110330 0.231606 0.363853 0.083 Uiso 1 1 calc R U . . .
C17 C 0.1571(3) 0.2887(3) 0.3625(13) 0.061(3) Uani 1 1 d . . . . .
H17 H 0.177375 0.282529 0.341347 0.073 Uiso 1 1 calc R U . . .

loop_
_atom_site_aniso_label
_atom_site_aniso_U_11
_atom_site_aniso_U_22
_atom_site_aniso_U_33
_atom_site_aniso_U_23
_atom_site_aniso_U_13
_atom_site_aniso_U_12
Ni1 0.0469(7) 0.0417(7) 0.0508(6) 0.0009(6) 0.0037(6) 0.0263(6)
S2 0.0693(18) 0.0520(16) 0.0547(16) 0.0050(13) 0.0131(13) 0.0390(15)
S1 0.0693(19) 0.0622(18) 0.087(2) 0.0091(16) 0.0067(17) 0.0289(16)
O1 0.042(4) 0.045(4) 0.057(4) 0.001(3) 0.011(3) 0.023(3)
F2 0.110(5) 0.097(5) 0.076(4) 0.013(4) -0.001(4) 0.081(4)
F1 0.087(5) 0.044(4) 0.087(4) -0.006(3) 0.004(4) 0.027(4)
F3 0.138(6) 0.075(4) 0.072(4) 0.001(4) 0.023(4) 0.075(4)
N1 0.048(5) 0.039(4) 0.050(5) 0.001(4) 0.004(4) 0.023(4)
N3 0.080(6) 0.060(6) 0.042(5) 0.012(4) 0.016(4) 0.044(5)
N2 0.055(5) 0.049(5) 0.050(5) 0.011(4) 0.014(4) 0.031(4)
C3 0.038(5) 0.042(5) 0.037(5) 0.009(4) 0.005(4) 0.023(5)
N4 0.042(5) 0.050(5) 0.056(5) 0.000(4) -0.002(4) 0.027(4)
C16 0.046(6) 0.043(6) 0.061(7) 0.000(5) 0.005(5) 0.021(5)
C9 0.046(6) 0.048(6) 0.052(6) 0.001(5) -0.009(5) 0.028(5)
C10 0.069(7) 0.059(7) 0.048(6) 0.010(6) 0.003(6) 0.036(6)
C15 0.106(10) 0.069(8) 0.074(8) 0.018(7) 0.015(7) 0.047(8)
C14 0.129(13) 0.066(9) 0.075(9) 0.022(7) 0.020(8) 0.035(9)
C13 0.168(16) 0.062(9) 0.086(11) 0.025(8) 0.008(10) 0.061(10)
C12 0.157(14) 0.074(10) 0.086(9) 0.016(8) 0.006(9) 0.071(10)
C11 0.109(10) 0.067(8) 0.066(7) 0.020(6) 0.024(7) 0.057(8)
C7 0.050(6) 0.051(6) 0.054(6) -0.009(5) -0.003(5) 0.035(5)
C6 0.068(7) 0.059(7) 0.057(7) 0.003(5) 0.016(5) 0.043(6)
C5 0.047(6) 0.049(6) 0.054(6) 0.008(5) 0.009(5) 0.027(5)
C4 0.036(5) 0.051(6) 0.055(6) 0.011(5) 0.007(5) 0.019(5)
C2 0.073(9) 0.120(11) 0.062(8) -0.011(8) -0.013(7) 0.063(9)
C1 0.056(7) 0.103(10) 0.072(8) 0.037(8) 0.022(6) 0.038(7)
C8 0.082(9) 0.056(8) 0.073(8) -0.001(6) 0.006(7) 0.048(7)
C20 0.044(6) 0.051(6) 0.071(7) -0.001(5) -0.005(5) 0.031(6)
C19 0.050(6) 0.045(7) 0.100(9) -0.005(6) -0.011(6) 0.019(6)
C18 0.069(8) 0.050(7) 0.097(9) -0.011(6) -0.010(6) 0.036(6)
C17 0.064(8) 0.048(6) 0.081(8) -0.004(6) -0.004(6) 0.035(6)

_geom_special_details            
;
 All esds (except the esd in the dihedral angle between two l.s. planes)
 are estimated using the full covariance matrix.  The cell esds are taken
 into account individually in the estimation of esds in distances, angles
 and torsion angles; correlations between esds in cell parameters are only
 used when they are defined by crystal symmetry.  An approximate (isotropic)
 treatment of cell esds is used for estimating esds involving l.s. planes.
;
loop_
_geom_bond_atom_site_label_1
_geom_bond_atom_site_label_2
_geom_bond_distance
_geom_bond_site_symmetry_2
_geom_bond_publ_flag
Ni1 S2 2.143(3) . ?
Ni1 O1 1.857(6) . ?
Ni1 N1 1.863(7) . ?
Ni1 N4 1.919(8) . ?
S2 C9 1.745(9) . ?
S1 C4 1.701(9) . ?
S1 C1 1.692(11) . ?
O1 C5 1.280(11) . ?
F2 C8 1.319(12) . ?
F1 C8 1.348(12) . ?
F3 C8 1.345(11) . ?
N1 N2 1.408(10) . ?
N1 C7 1.312(10) . ?
N3 H3 0.8600 . ?
N3 C9 1.358(12) . ?
N3 C10 1.404(12) . ?
N2 C9 1.309(11) . ?
C3 H3A 0.9300 . ?
C3 C4 1.430(12) . ?
C3 C2 1.366(14) . ?
N4 C16 1.336(10) . ?
N4 C20 1.331(11) . ?
C16 H16 0.9300 . ?
C16 C17 1.378(11) . ?
C10 C15 1.380(13) . ?
C10 C11 1.382(14) . ?
C15 H15 0.9300 . ?
C15 C14 1.419(14) . ?
C14 H14 0.9300 . ?
C14 C13 1.384(17) . ?
C13 H13 0.9300 . ?
C13 C12 1.335(17) . ?
C12 H12 0.9300 . ?
C12 C11 1.391(14) . ?
C11 H11 0.9300 . ?
C7 C6 1.427(13) . ?
C7 C8 1.514(12) . ?
C6 H6 0.9300 . ?
C6 C5 1.375(12) . ?
C5 C4 1.464(12) . ?
C2 H2 0.9300 . ?
C2 C1 1.352(14) . ?
C1 H1 0.9300 . ?
C20 H20 0.9300 . ?
C20 C19 1.365(13) . ?
C19 H19 0.9300 . ?
C19 C18 1.374(13) . ?
C18 H18 0.9300 . ?
C18 C17 1.374(13) . ?
C17 H17 0.9300 . ?

loop_
_geom_angle_atom_site_label_1
_geom_angle_atom_site_label_2
_geom_angle_atom_site_label_3
_geom_angle
_geom_angle_site_symmetry_1
_geom_angle_site_symmetry_3
_geom_angle_publ_flag
O1 Ni1 S2 177.63(19) . . ?
O1 Ni1 N1 95.6(3) . . ?
O1 Ni1 N4 86.7(3) . . ?
N1 Ni1 S2 86.7(2) . . ?
N1 Ni1 N4 174.6(3) . . ?
N4 Ni1 S2 91.0(2) . . ?
C9 S2 Ni1 96.6(4) . . ?
C1 S1 C4 92.7(6) . . ?
C5 O1 Ni1 125.8(6) . . ?
N2 N1 Ni1 122.4(6) . . ?
C7 N1 Ni1 125.2(6) . . ?
C7 N1 N2 112.3(7) . . ?
C9 N3 H3 115.5 . . ?
C9 N3 C10 129.0(8) . . ?
C10 N3 H3 115.5 . . ?
C9 N2 N1 111.6(7) . . ?
C4 C3 H3A 124.6 . . ?
C2 C3 H3A 124.6 . . ?
C2 C3 C4 110.9(9) . . ?
C16 N4 Ni1 124.6(6) . . ?
C20 N4 Ni1 118.5(6) . . ?
C20 N4 C16 116.8(8) . . ?
N4 C16 H16 118.4 . . ?
N4 C16 C17 123.2(9) . . ?
C17 C16 H16 118.4 . . ?
N3 C9 S2 117.1(7) . . ?
N2 C9 S2 122.0(8) . . ?
N2 C9 N3 120.8(8) . . ?
C15 C10 N3 116.9(10) . . ?
C15 C10 C11 119.3(11) . . ?
C11 C10 N3 123.8(9) . . ?
C10 C15 H15 119.8 . . ?
C10 C15 C14 120.5(12) . . ?
C14 C15 H15 119.8 . . ?
C15 C14 H14 120.7 . . ?
C13 C14 C15 118.6(12) . . ?
C13 C14 H14 120.7 . . ?
C14 C13 H13 120.0 . . ?
C12 C13 C14 119.9(13) . . ?
C12 C13 H13 120.0 . . ?
C13 C12 H12 118.7 . . ?
C13 C12 C11 122.6(13) . . ?
C11 C12 H12 118.7 . . ?
C10 C11 C12 118.9(12) . . ?
C10 C11 H11 120.5 . . ?
C12 C11 H11 120.5 . . ?
N1 C7 C6 123.6(8) . . ?
N1 C7 C8 120.4(9) . . ?
C6 C7 C8 116.0(8) . . ?
C7 C6 H6 118.3 . . ?
C5 C6 C7 123.5(9) . . ?
C5 C6 H6 118.3 . . ?
O1 C5 C6 125.5(9) . . ?
O1 C5 C4 116.0(8) . . ?
C6 C5 C4 118.5(9) . . ?
C3 C4 S1 110.0(6) . . ?
C3 C4 C5 130.2(8) . . ?
C5 C4 S1 119.7(7) . . ?
C3 C2 H2 122.4 . . ?
C1 C2 C3 115.2(10) . . ?
C1 C2 H2 122.4 . . ?
S1 C1 H1 124.4 . . ?
C2 C1 S1 111.2(9) . . ?
C2 C1 H1 124.4 . . ?
F2 C8 F1 108.5(9) . . ?
F2 C8 F3 106.1(9) . . ?
F2 C8 C7 112.7(9) . . ?
F1 C8 C7 112.6(9) . . ?
F3 C8 F1 104.6(9) . . ?
F3 C8 C7 111.8(9) . . ?
N4 C20 H20 118.3 . . ?
N4 C20 C19 123.4(9) . . ?
C19 C20 H20 118.3 . . ?
C20 C19 H19 120.2 . . ?
C20 C19 C18 119.5(10) . . ?
C18 C19 H19 120.2 . . ?
C19 C18 H18 121.0 . . ?
C17 C18 C19 118.0(9) . . ?
C17 C18 H18 121.0 . . ?
C16 C17 H17 120.5 . . ?
C18 C17 C16 119.0(9) . . ?
C18 C17 H17 120.5 . . ?

loop_
_geom_hbond_atom_site_label_D
_geom_hbond_atom_site_label_H
_geom_hbond_atom_site_label_A
_geom_hbond_distance_DH
_geom_hbond_distance_HA
_geom_hbond_distance_DA
_geom_hbond_angle_DHA
_geom_hbond_site_symmetry_A
_geom_hbond_publ_flag
N3 H3 S2 0.86 2.99 3.839(8) 169.2 4_554 yes
C11 H11 F2 0.93 2.64 3.548(13) 165.5 . yes
C11 H11 N2 0.93 2.33 2.876(13) 117.4 . yes
C1 H1 S1 0.93 3.03 3.743(11) 134.2 9_455 yes

loop_
_geom_torsion_atom_site_label_1
_geom_torsion_atom_site_label_2
_geom_torsion_atom_site_label_3
_geom_torsion_atom_site_label_4
_geom_torsion
_geom_torsion_site_symmetry_1
_geom_torsion_site_symmetry_2
_geom_torsion_site_symmetry_3
_geom_torsion_site_symmetry_4
_geom_torsion_publ_flag
Ni1 S2 C9 N3 -177.8(7) . . . . ?
Ni1 S2 C9 N2 5.3(8) . . . . ?
Ni1 O1 C5 C6 7.9(14) . . . . ?
Ni1 O1 C5 C4 -174.0(5) . . . . ?
Ni1 N1 N2 C9 -6.6(10) . . . . ?
Ni1 N1 C7 C6 2.2(13) . . . . ?
Ni1 N1 C7 C8 -175.7(7) . . . . ?
Ni1 N4 C16 C17 -177.3(7) . . . . ?
Ni1 N4 C20 C19 177.6(8) . . . . ?
S2 Ni1 N1 N2 8.3(6) . . . . ?
S2 Ni1 N1 C7 -175.7(8) . . . . ?
O1 Ni1 N1 N2 -171.7(6) . . . . ?
O1 Ni1 N1 C7 4.2(8) . . . . ?
O1 C5 C4 S1 -20.2(12) . . . . ?
O1 C5 C4 C3 164.4(8) . . . . ?
N1 Ni1 O1 C5 -9.2(8) . . . . ?
N1 N2 C9 S2 -0.3(11) . . . . ?
N1 N2 C9 N3 -177.1(8) . . . . ?
N1 C7 C6 C5 -6.4(15) . . . . ?
N1 C7 C8 F2 62.8(13) . . . . ?
N1 C7 C8 F1 -60.3(12) . . . . ?
N1 C7 C8 F3 -177.7(9) . . . . ?
N3 C10 C15 C14 179.8(11) . . . . ?
N3 C10 C11 C12 179.4(11) . . . . ?
N2 N1 C7 C6 178.5(8) . . . . ?
N2 N1 C7 C8 0.6(12) . . . . ?
C3 C2 C1 S1 1.3(13) . . . . ?
N4 Ni1 O1 C5 175.7(7) . . . . ?
N4 C16 C17 C18 -0.5(14) . . . . ?
N4 C20 C19 C18 0.3(18) . . . . ?
C16 N4 C20 C19 0.3(15) . . . . ?
C9 N3 C10 C15 154.7(10) . . . . ?
C9 N3 C10 C11 -22.3(17) . . . . ?
C10 N3 C9 S2 -173.5(8) . . . . ?
C10 N3 C9 N2 3.5(16) . . . . ?
C10 C15 C14 C13 3.7(19) . . . . ?
C15 C10 C11 C12 2.4(17) . . . . ?
C15 C14 C13 C12 -4(2) . . . . ?
C14 C13 C12 C11 3(2) . . . . ?
C13 C12 C11 C10 -3(2) . . . . ?
C11 C10 C15 C14 -3.0(16) . . . . ?
C7 N1 N2 C9 177.0(8) . . . . ?
C7 C6 C5 O1 1.0(16) . . . . ?
C7 C6 C5 C4 -177.1(8) . . . . ?
C6 C7 C8 F2 -115.3(10) . . . . ?
C6 C7 C8 F1 121.6(10) . . . . ?
C6 C7 C8 F3 4.2(13) . . . . ?
C6 C5 C4 S1 158.1(8) . . . . ?
C6 C5 C4 C3 -17.4(15) . . . . ?
C4 S1 C1 C2 -1.0(9) . . . . ?
C4 C3 C2 C1 -0.9(13) . . . . ?
C2 C3 C4 S1 0.1(9) . . . . ?
C2 C3 C4 C5 175.9(9) . . . . ?
C1 S1 C4 C3 0.5(7) . . . . ?
C1 S1 C4 C5 -175.8(8) . . . . ?
C8 C7 C6 C5 171.6(9) . . . . ?
C20 N4 C16 C17 -0.2(13) . . . . ?
C20 C19 C18 C17 -1.0(17) . . . . ?
C19 C18 C17 C16 1.1(15) . . . . ?

_shelx_res_file                  
;
TITL CCG_GSP_Ni18_0ma_a.res in R3c
    ccg_gsp_ni18_0ma.res
    created by SHELXL-2018/3 at 15:59:42 on 13-Feb-2025
CELL 0.71073 38.2531 38.2531 7.5078 90 90 120
ZERR 18 0.0078 0.0078 0.0021 0 0 0
LATT -3
SYMM -Y,+X-Y,+Z
SYMM +Y-X,-X,+Z
SYMM +Y-X,+Y,0.5+Z
SYMM +X,+X-Y,0.5+Z
SYMM -Y,-X,0.5+Z
SFAC C H F N Ni O S
UNIT 360 270 54 72 18 18 36
EQIV $1 -0.333+Y-X,0.333-X,0.333+Z
EQIV $2 +Y-X,+Y,-0.5+Z

L.S. 25
PLAN  1
SIZE 0.078 0.135 0.516
TEMP 0
HTAB C1 S1_$1
HTAB C11 N2
HTAB C11 F2
HTAB N3 S2_$2
CONF
BOND $H
HTAB
MORE -1
fmap 2
acta
REM <olex2.extras>
REM <HklSrc "%.\\CCG_GSP_Ni18_0ma.hkl">
REM </olex2.extras>

WGHT    0.040100
EXTI    0.000457
FVAR       0.14732
NI1   5    0.149987    0.393783    0.429749    11.00000    0.04688    0.04168 =
         0.05078    0.00085    0.00371    0.02632
S2    7    0.185306    0.409741    0.190713    11.00000    0.06935    0.05198 =
         0.05467    0.00497    0.01310    0.03899
S1    7    0.061858    0.331375    0.918265    11.00000    0.06927    0.06224 =
         0.08666    0.00911    0.00665    0.02887
O1    6    0.119166    0.377851    0.636391    11.00000    0.04194    0.04496 =
         0.05680    0.00124    0.01083    0.02301
F2    3    0.132049    0.506465    0.392460    11.00000    0.10986    0.09708 =
         0.07611    0.01327   -0.00099    0.08104
F1    3    0.191290    0.532284    0.512535    11.00000    0.08679    0.04380 =
         0.08736   -0.00575    0.00389    0.02701
F3    3    0.139288    0.515240    0.673057    11.00000    0.13759    0.07472 =
         0.07189    0.00138    0.02319    0.07483
N1    4    0.158252    0.446097    0.427725    11.00000    0.04829    0.03863 =
         0.04996    0.00100    0.00441    0.02312
N3    4    0.210121    0.478726    0.017725    11.00000    0.07975    0.06001 =
         0.04203    0.01219    0.01595    0.04412
AFIX  43
H3    2    0.216865    0.466169   -0.057428    11.00000   -1.20000
AFIX   0
N2    4    0.176410    0.472542    0.283020    11.00000    0.05499    0.04860 =
         0.05046    0.01104    0.01439    0.03136
C3    1    0.088233    0.400588    1.066801    11.00000    0.03789    0.04154 =
         0.03743    0.00885    0.00515    0.02297
AFIX  43
H3A   2    0.101884    0.428209    1.088933    11.00000   -1.20000
AFIX   0
N4    4    0.138643    0.339037    0.411405    11.00000    0.04170    0.05042 =
         0.05560    0.00009   -0.00236    0.02728
C16   1    0.166417    0.328271    0.382199    11.00000    0.04561    0.04294 =
         0.06063   -0.00026    0.00477    0.02139
AFIX  43
H16   2    0.193345    0.348452    0.374801    11.00000   -1.20000
AFIX   0
C9    1    0.189972    0.457221    0.164053    11.00000    0.04632    0.04771 =
         0.05227    0.00065   -0.00944    0.02764
C10   1    0.221479    0.518617   -0.027984    11.00000    0.06911    0.05946 =
         0.04757    0.00951    0.00295    0.03552
C15   1    0.254296    0.538590   -0.139816    11.00000    0.10626    0.06888 =
         0.07365    0.01792    0.01480    0.04741
AFIX  43
H15   2    0.267720    0.525507   -0.180602    11.00000   -1.20000
AFIX   0
C14   1    0.267691    0.578934   -0.192976    11.00000    0.12950    0.06639 =
         0.07462    0.02240    0.01998    0.03523
AFIX  43
H14   2    0.288803    0.591962   -0.273640    11.00000   -1.20000
AFIX   0
C13   1    0.248674    0.598486   -0.122257    11.00000    0.16789    0.06227 =
         0.08583    0.02543    0.00808    0.06062
AFIX  43
H13   2    0.257990    0.625436   -0.149715    11.00000   -1.20000
AFIX   0
C12   1    0.216942    0.578623   -0.014570    11.00000    0.15661    0.07411 =
         0.08569    0.01583    0.00611    0.07146
AFIX  43
H12   2    0.203667    0.591830    0.026554    11.00000   -1.20000
AFIX   0
C11   1    0.202932    0.538958    0.038606    11.00000    0.10916    0.06716 =
         0.06641    0.01984    0.02379    0.05727
AFIX  43
H11   2    0.181434    0.526331    0.117687    11.00000   -1.20000
AFIX   0
C7    1    0.146219    0.461810    0.552122    11.00000    0.04988    0.05135 =
         0.05394   -0.00946   -0.00287    0.03507
C6    1    0.126067    0.440959    0.710845    11.00000    0.06781    0.05886 =
         0.05711    0.00347    0.01604    0.04275
AFIX  43
H6    2    0.120954    0.455122    0.797899    11.00000   -1.20000
AFIX   0
C5    1    0.113805    0.401037    0.741917    11.00000    0.04694    0.04885 =
         0.05389    0.00790    0.00856    0.02701
C4    1    0.091659    0.382406    0.906267    11.00000    0.03589    0.05104 =
         0.05475    0.01070    0.00728    0.01900
C2    1    0.062213    0.371932    1.183278    11.00000    0.07285    0.12037 =
         0.06210   -0.01144   -0.01289    0.06320
AFIX  43
H2    2    0.056695    0.378427    1.295208    11.00000   -1.20000
AFIX   0
C1    1    0.045059    0.333465    1.124230    11.00000    0.05572    0.10272 =
         0.07163    0.03708    0.02195    0.03850
AFIX  43
H1    2    0.026432    0.311048    1.188505    11.00000   -1.20000
AFIX   0
C8    1    0.152121    0.503753    0.529649    11.00000    0.08242    0.05641 =
         0.07262   -0.00122    0.00593    0.04759
C20   1    0.100394    0.309419    0.420736    11.00000    0.04379    0.05097 =
         0.07069   -0.00148   -0.00541    0.03072
AFIX  43
H20   2    0.080538    0.316237    0.440431    11.00000   -1.20000
AFIX   0
C19   1    0.088797    0.269562    0.402904    11.00000    0.05008    0.04451 =
         0.09955   -0.00542   -0.01080    0.01931
AFIX  43
H19   2    0.061648    0.249958    0.409897    11.00000   -1.20000
AFIX   0
C18   1    0.117506    0.258604    0.374554    11.00000    0.06885    0.04966 =
         0.09723   -0.01072   -0.01019    0.03585
AFIX  43
H18   2    0.110330    0.231606    0.363853    11.00000   -1.20000
AFIX   0
C17   1    0.157128    0.288727    0.362491    11.00000    0.06365    0.04778 =
         0.08088   -0.00431   -0.00354    0.03522
AFIX  43
H17   2    0.177375    0.282529    0.341347    11.00000   -1.20000
AFIX   0
HKLF 4


REM  CCG_GSP_Ni18_0ma_a.res in R3c
REM wR2 = 0.1036, GooF = S = 0.983, Restrained GooF = 0.983 for all data
REM R1 = 0.0471 for 2367 Fo > 4sig(Fo) and 0.1013 for all 3890 data
REM 281 parameters refined using 1 restraints

END

WGHT      0.0400      0.0000

REM Instructions for potential hydrogen bonds
HTAB N3 S2_$2
HTAB C11 F2
HTAB C11 N2

REM Highest difference peak  0.233,  deepest hole -0.251,  1-sigma level  0.064
Q1    1   0.1852  0.4973  0.2770  11.00000  0.05    0.23
;
_shelx_res_checksum              79774
_shelx_hkl_file                  
;
   0  -3   0 6165.38  372.66
   0  -3   0 6363.56  376.06
   0  -3   0 5627.64  375.06
   0   3   0 6531.95  374.06
   0   3   0 6661.53  373.16
   0   3   0 6503.45  376.36
   0   3   0 6033.30  375.26
   0  -3   0 6449.65  374.06
   0   6   0 3072.49  199.98
   0  -6   0 3349.06  201.48
   0  -6   0 3351.66  198.68
   0  -6   0 3330.47  204.98
   0  -6   0 3155.08  204.58
   0   6   0 3171.38  204.98
   0   6   0 3157.28  203.58
   0   6   0 3250.07  198.98
   0  -9   0 4894.61  303.17
   0   9   0 4500.85  299.57
   0  -9   0 4857.41  297.37
   0  -9   0 4680.63  292.37
   0   9   0 4903.31  294.37
   0 -12   0   12.90   14.10
   0  12   0   33.00   17.50
   0  12   0   14.50   12.20
   0 -12   0   -3.40   10.60
   0 -15   0 3093.69  204.88
   0  15   0 2927.41  198.98
   0  15   0 3073.49  209.08
   0 -15   0 2749.82  209.08
   0 -18   0  335.87   52.79
   0  18   0  302.37   53.09
   0  18   0  276.57   45.80
   0 -18   0  330.47   59.89
   0 -21   0  330.77   65.99
   0  21   0  430.66   59.19
   0  21   0  362.46   62.89
   0 -21   0  375.56   61.19
   0  24   0  101.19   37.60
   0 -24   0   85.59   44.60
   0  24   0   48.60   34.60
   0 -24   0   22.00   29.00
   0  27   0  127.69   49.40
   0 -27   0  114.19   47.20
   0 -27   0  178.88   50.19
   0  27   0   97.59   36.90
   0  30   0  -15.70   28.20
   0  30   0    8.10   34.40
   0 -30   0   14.50   37.30
   0 -30   0   65.39   38.00
   0 -33   0  135.49   54.79
   0  33   0  231.68   65.89
   0 -33   0  262.17   80.79
   0  33   0  223.58   71.89
   0 -36   0  -21.50   43.40
   0 -36   0   -1.40   55.39
   0  36   0    4.00   44.50
   0  39   0   -3.50   60.49
   0 -39   0  -64.99   53.29
   0 -39   0  -20.60   54.09
  -1  -4   0  764.82   57.29
  -1  -4   0  820.92   53.09
  -1   5   0  679.33   57.59
  -1   5   0  715.93   55.99
  -1   5   0  818.12   55.89
  -1   5   0  878.31   55.39
  -1  -4   0  773.32   58.39
  -1  -4   0  770.12   54.59
   1   4   0  744.53   54.29
   1  -5   0  793.32   58.49
   1  -5   0  936.81   57.49
   1   4   0  719.33   56.89
   1  -5   0  774.32   57.29
   1   4   0  810.42   58.19
   1  -5   0  834.92   54.69
   1   4   0  856.61   53.69
  -1  -7   0  572.54   49.20
  -1   8   0  591.54   50.49
  -1   8   0  600.54   49.20
  -1  -7   0  666.23   55.29
  -1  -7   0  695.73   48.40
  -1  -7   0  641.94   62.39
  -1   8   0  586.24   58.69
   1  -8   0  673.33   56.19
   1  -8   0  603.84   48.40
   1  -8   0  631.94   55.69
   1   7   0  656.03   50.59
   1   7   0  646.24   48.60
   1  -8   0  652.53   51.49
   1   7   0  641.14   54.89
  -1  11   0  287.77   41.60
  -1 -10   0  260.07   40.10
  -1 -10   0  352.56   40.40
  -1  11   0  296.67   36.10
   1 -11   0  307.77   44.90
   1  10   0  443.16   49.20
   1 -11   0  178.38   32.80
   1  10   0  292.27   35.00
  -1  14   0  747.73   80.39
  -1 -13   0  704.53   81.39
  -1  14   0  870.71   70.09
  -1 -13   0  719.03   74.99
   1  13   0  875.91   68.79
   1 -14   0  803.12   79.19
   1 -14   0  722.93   83.59
   1  13   0  808.72   84.19
  -1  17   0 1321.17  109.59
  -1 -16   0 1128.29  102.59
  -1 -16   0 1142.29  118.99
  -1  17   0 1266.87  102.09
   1 -17   0 1191.28  122.59
   1  16   0 1365.36  110.49
   1  16   0 1280.07  100.49
   1 -17   0 1311.07  107.19
  -1 -19   0  246.48   56.49
  -1  20   0  372.36   55.39
  -1 -19   0  324.37   54.29
  -1  20   0  345.77   59.49
   1  19   0  482.25   69.69
   1  19   0  319.17   49.10
   1 -20   0  278.57   52.59
   1 -20   0  439.86   70.59
  -1  23   0   81.39   41.10
  -1 -22   0  -28.10   17.70
  -1 -22   0   16.60   25.30
  -1  23   0    6.80   21.40
   1 -23   0  138.19   43.10
   1  22   0   10.90   30.40
   1 -23   0   54.19   30.10
   1  22   0   80.39   31.60
  -1  26   0  -12.60   27.10
  -1  26   0   19.60   31.70
  -1 -25   0  -15.60   29.30
  -1 -25   0  -19.40   22.60
   1  25   0   15.20   29.00
   1 -26   0   73.69   37.80
   1 -26   0   33.90   38.80
   1  25   0   50.49   29.50
  -1 -28   0   18.90   35.80
  -1  29   0  103.59   47.90
  -1  29   0   -1.30   27.80
  -1 -28   0   72.19   39.30
   1  28   0  104.59   44.10
   1  28   0   71.69   41.90
   1 -29   0   76.89   49.70
   1 -29   0  120.79   45.40
  -1 -31   0   41.60   47.60
  -1 -31   0   19.20   37.70
  -1  32   0   60.69   43.50
  -1  32   0   15.70   35.40
   1  31   0   88.59   41.10
   1 -32   0   62.89   44.10
   1  31   0   58.19   46.40
   1 -32   0  -25.20   38.90
  -1 -34   0   49.80   53.39
  -1  35   0   17.60   52.19
  -1 -34   0   45.40   48.80
  -1  35   0   32.00   48.10
   1 -35   0    1.90   38.30
   1  34   0  -21.10   38.90
   1 -35   0   45.20   47.40
  -1 -37   0  -11.40   49.99
  -1  38   0   -6.50   40.90
  -1 -37   0  -19.10   47.40
   1 -38   0   -2.70   50.19
   1 -38   0    3.60   56.59
   1  37   0   22.40   47.30
  -2   1   0 1341.87   81.69
  -2   1   0 1254.57   79.09
   2  -1   0 1354.06   79.79
   2  -1   0 1281.07   80.69
  -2  -2   0   93.59   14.00
  -2  -2   0   79.59   10.10
  -2   4   0  120.69   13.80
  -2   4   0   74.89   14.20
  -2   4   0  122.19   15.00
  -2   4   0   97.09   13.10
  -2  -2   0  115.99   12.80
  -2  -2   0   81.19   13.80
   2  -4   0   98.29   12.90
   2  -4   0  121.49   14.90
   2   2   0  105.19   12.20
   2   2   0  106.89   14.70
   2   2   0  120.89   11.80
   2  -4   0  122.69   14.40
   2   2   0  103.19   14.40
   2  -4   0  100.09   15.20
  -2  -5   0  221.08   24.40
  -2  -5   0  219.28   26.40
  -2   7   0  273.27   35.00
  -2  -5   0  309.37   34.00
  -2   7   0  281.17   30.80
  -2   7   0  314.27   30.60
  -2  -5   0  286.67   35.10
  -2   7   0  270.57   31.10
   2  -7   0  269.87   30.50
   2   5   0  249.18   25.60
   2  -7   0  291.27   33.60
   2  -7   0  218.38   30.40
   2   5   0  294.77   33.40
   2  -7   0  289.87   29.90
   2   5   0  289.27   33.50
   2   5   0  301.87   28.80
  -2  10   0   94.39   19.50
  -2  10   0   97.99   22.20
  -2  -8   0  136.59   19.60
  -2  -8   0  116.49   23.90
  -2  -8   0  140.29   22.60
   2   8   0   68.19   16.20
   2 -10   0  140.29   25.40
   2   8   0   92.79   22.70
   2 -10   0  122.19   29.10
   2 -10   0  134.59   26.90
  -2  13   0 1326.97   91.69
  -2 -11   0  962.70   92.89
  -2  13   0 1298.87   96.59
  -2 -11   0 1122.29   89.79
   2  11   0 1205.58   96.89
   2 -13   0 1128.59   92.19
   2  11   0 1260.67   88.19
   2 -13   0 1045.70   94.69
  -2 -14   0 2726.13  199.68
  -2  16   0 3169.68  200.48
  -2 -14   0 2788.52  191.78
  -2  16   0 2664.93  188.28
   2  14   0 2715.73  186.08
   2 -16   0 2627.74  199.68
   2 -16   0 2657.03  192.68
   2  14   0 2954.00  200.18
  -2  19   0   18.00   18.20
  -2 -17   0   18.00   19.20
  -2  19   0   76.69   29.70
  -2 -17   0   65.49   29.20
   2 -19   0   38.90   19.10
   2 -19   0   37.50   24.30
   2  17   0   15.50   16.70
   2  17   0   24.70   18.10
  -2  22   0  551.14   77.39
  -2 -20   0  434.56   66.29
  -2  22   0  505.05   67.89
  -2 -20   0  522.65   83.29
   2  20   0  478.95   63.99
   2  20   0  695.73   87.09
   2 -22   0  665.73   81.29
   2 -22   0  412.36   75.49
  -2 -23   0   88.49   34.90
  -2  25   0   94.19   40.20
  -2  25   0  126.59   37.30
  -2 -23   0  106.79   41.90
   2  23   0   91.29   32.80
   2 -25   0  136.79   43.80
   2  23   0  100.39   41.80
   2 -25   0   65.09   40.80
  -2 -26   0   -2.00   18.60
  -2  28   0   39.20   31.50
  -2 -26   0  -16.30   31.40
  -2  28   0   33.80   37.10
   2 -28   0   32.60   32.50
   2 -28   0  -38.60   25.10
   2  26   0   16.80   29.30
   2  26   0  -19.00   24.00
  -2 -29   0   66.89   39.60
  -2 -29   0   -3.40   32.70
  -2  31   0   69.79   48.00
  -2  31   0   81.99   41.90
   2 -31   0   16.00   41.20
   2 -31   0  106.79   48.20
   2  29   0  112.79   50.89
   2  29   0  116.39   41.40
  -2 -32   0  -18.10   43.00
  -2  34   0  -23.80   30.60
  -2 -32   0   31.50   41.70
  -2  34   0  -27.40   35.60
   2 -34   0   41.30   50.59
   2  32   0   26.90   43.10
   2 -34   0  -28.50   37.60
  -2 -35   0   32.80   49.00
  -2 -35   0   34.60   52.49
  -2  37   0    9.00   42.30
   2  35   0  -19.50   41.00
   2 -37   0   49.50   58.59
   2 -37   0   55.79   49.80
  -2 -38   0   15.20   60.89
  -2  40   0    4.00   58.39
  -2 -38   0   18.10   55.89
   2 -40   0  -25.80   52.19
   2  38   0   15.40   51.79
   2 -40   0   22.90   61.29
  -3   3   0 6917.31  387.26
  -3   0   0 6472.15  389.46
  -3   3   0 6178.58  389.36
  -3   0   0 6875.01  387.86
  -3   0   0 6864.81  388.16
  -3   0   0 6784.32  386.36
  -3   0   0 5417.56  387.16
  -3   3   0 6528.85  389.66
  -3   3   0 6297.27  388.46
  -3   3   0 6760.92  384.36
   3   0   0 5605.14  387.26
   3  -3   0 6748.62  387.16
   3   0   0 6569.84  387.56
   3  -3   0 6301.37  389.36
   3  -3   0 6511.45  388.96
   3  -3   0 6938.71  390.16
   3   0   0 6630.74  386.26
   3   0   0 6548.84  387.96
   3   0   0 6465.75  389.46
   3  -3   0 6946.81  384.56
  -3  -3   0  671.43   49.40
  -3   6   0  779.62   57.19
  -3  -3   0  667.43   52.39
  -3  -3   0  624.64   53.29
  -3   6   0  777.82   52.39
  -3  -3   0  652.63   50.29
  -3   6   0  749.33   51.49
  -3   6   0  772.32   53.59
  -3  -3   0  678.23   47.60
   3   3   0  709.33   53.19
   3   3   0  623.14   48.60
   3  -6   0  749.42   51.79
   3  -6   0  656.03   51.89
   3  -6   0  675.73   54.39
   3   3   0  784.02   54.69
   3   3   0  698.13   47.80
   3  -6   0  754.72   52.29
  -3  -6   0  367.66   35.40
  -3   9   0  460.55   46.20
  -3   9   0  544.65   42.50
  -3  -6   0  427.26   39.10
  -3  -6   0  391.56   46.80
   3   6   0  494.95   37.60
   3  -9   0  438.06   46.10
   3   6   0  543.05   52.19
   3  -9   0  452.15   52.09
   3  -9   0  431.16   46.90
   3  -9   0  474.55   49.00
   3   6   0  478.35   39.60
  -3  -9   0  642.14   52.39
  -3  12   0  586.84   60.39
  -3  -9   0  627.14   64.99
  -3  -9   0  520.45   45.10
  -3  12   0  500.55   53.49
   3   9   0  596.34   62.49
   3 -12   0  592.34   66.39
   3   9   0  471.95   45.00
   3 -12   0  477.85   56.09
  -3 -12   0   77.99   20.40
  -3 -12   0   74.39   26.70
  -3  15   0   77.29   24.10
  -3  15   0   64.49   22.00
   3 -15   0   74.79   26.10
   3  12   0   90.79   26.70
   3 -15   0   19.90   17.00
   3  12   0   34.30   17.40
  -3 -15   0   41.60   21.80
  -3  18   0   85.49   31.90
  -3 -15   0   96.39   24.80
  -3  18   0  109.49   27.70
   3  15   0  134.39   29.70
   3  15   0   48.90   26.10
   3 -18   0   73.99   32.20
   3 -18   0   23.80   17.40
  -3  21   0    5.10   20.60
  -3 -18   0    0.30   18.00
  -3  21   0   20.10   21.50
  -3 -18   0   -6.10   22.00
   3 -21   0  -15.30   19.60
   3  18   0  -27.40   17.10
   3  18   0    3.60   16.70
   3 -21   0   -7.30   19.70
  -3  24   0  375.86   64.59
  -3 -21   0  246.38   50.49
  -3  24   0  154.68   42.60
  -3 -21   0  257.07   60.59
   3  21   0  245.48   46.00
   3  21   0  349.77   65.79
   3 -24   0  350.76   69.49
   3 -24   0  218.78   49.40
  -3  27   0  183.78   49.00
  -3 -24   0  182.38   47.00
  -3 -24   0  158.98   49.10
  -3  27   0  303.17   62.39
   3 -27   0  173.98   59.49
   3  24   0  245.68   57.99
   3  24   0  259.47   54.49
   3 -27   0   88.49   42.00
  -3  30   0   64.19   39.10
  -3 -27   0  146.19   55.79
  -3  30   0   80.59   34.90
  -3 -27   0   51.99   33.70
   3  27   0   40.70   38.80
   3 -30   0   16.70   42.20
   3  27   0   62.79   36.80
   3 -30   0  100.89   46.50
  -3  33   0  121.09   49.10
  -3 -30   0  201.68   69.99
  -3  33   0  229.98   62.69
  -3 -30   0  260.27   67.29
   3  30   0  119.99   54.59
   3  30   0  250.47   59.99
   3 -33   0  378.56   78.59
   3 -33   0  148.39   66.89
  -3  36   0   19.20   49.60
  -3 -33   0   93.89   49.10
  -3  36   0   28.70   49.30
  -3 -33   0   14.80   47.50
   3 -36   0   42.90   49.00
   3 -36   0  -14.90   42.90
   3  33   0    6.70   41.60
  -3 -36   0   27.80   54.39
  -3  39   0  -18.40   40.00
  -3 -36   0   14.20   50.39
   3 -39   0   14.50   55.39
   3  36   0   71.29   54.39
   3 -39   0  -49.70   43.60
  -4   2   0   85.89   11.80
  -4   2   0  117.39   16.60
  -4   2   0   65.99   11.70
  -4   2   0  122.29   12.70
   4  -2   0   92.29   14.30
   4  -2   0   92.19   14.20
   4  -2   0  102.69   12.40
   4  -2   0   82.09   11.30
  -4  -1   0  810.72   53.89
  -4   5   0  839.72   57.39
  -4  -1   0  828.02   57.99
  -4  -1   0  726.43   54.59
  -4  -1   0  780.32   56.09
  -4   5   0  796.72   53.49
  -4   5   0  698.03   57.19
  -4   5   0  752.72   50.89
  -4   5   0  901.31   60.69
   4   1   0  796.42   56.19
   4   1   0  949.80   58.99
   4   1   0  820.32   55.89
   4  -5   0  749.03   58.09
   4  -5   0  882.81   58.89
   4  -5   0  760.82   54.79
   4  -5   0  777.92   50.99
   4   1   0  747.73   53.49
   4  -5   0  821.62   57.49
  -4   8   0 4427.16  270.07
  -4   8   0 4339.67  272.07
  -4  -4   0 4444.56  269.07
  -4   8   0 4267.87  268.97
  -4  -4   0 4621.94  283.27
  -4  -4   0 4411.46  272.17
  -4  -4   0 4221.68  266.87
  -4   8   0 4227.28  275.57
  -4  -4   0 4497.05  264.77
  -4   8   0 4410.76  264.17
   4  -8   0 4534.05  272.37
   4  -8   0 4248.27  269.47
   4   4   0 4236.98  272.57
   4   4   0 4401.46  267.07
   4  -8   0 4257.57  269.37
   4  -8   0 4329.27  274.77
   4   4   0 4427.16  272.67
   4   4   0 4354.76  264.57
  -4  -7   0   14.20   11.00
  -4  -7   0    9.40    9.00
  -4  11   0   12.50   10.10
  -4  -7   0    9.10    9.20
  -4  11   0   19.00   12.10
   4 -11   0    7.60   11.90
   4   7   0    9.20    8.20
   4   7   0    8.40   11.00
   4 -11   0   21.80   16.10
   4   7   0   23.80   13.40
   4 -11   0   11.60   14.20
  -4  14   0  171.58   34.60
  -4 -10   0  307.27   38.80
  -4  14   0  274.57   38.50
  -4 -10   0  217.18   40.40
   4 -14   0  237.18   38.30
   4  10   0  225.28   30.90
   4  10   0  222.08   40.60
   4 -14   0  271.07   46.20
  -4  17   0 1134.59   92.69
  -4 -13   0 1333.07  105.19
  -4 -13   0 1005.00   88.89
  -4  17   0 1061.79   93.99
   4  13   0 1135.29  110.69
   4 -17   0 1023.70   93.99
   4  13   0 1042.70   84.69
   4 -17   0 1085.79  112.29
  -4 -16   0  439.46   71.09
  -4  20   0  466.55   63.49
  -4 -16   0  546.25   66.59
  -4  20   0  582.24   73.69
   4 -20   0  487.55   69.09
   4  16   0  480.15   69.89
   4 -20   0  458.75   72.29
   4  16   0  504.05   58.99
  -4 -19   0   18.40   25.70
  -4 -19   0   25.80   20.60
  -4  23   0  -10.30   19.70
  -4  23   0   25.30   24.30
   4 -23   0  -34.00   18.00
   4  19   0   24.00   20.90
   4  19   0   14.50   28.80
   4 -23   0   19.20   22.60
  -4 -22   0  -12.20   19.20
  -4 -22   0   46.80   32.70
  -4  26   0   20.50   29.10
  -4  26   0   76.19   32.60
   4  22   0  -25.50   21.30
   4 -26   0  -27.50   26.60
   4 -26   0   30.60   27.20
   4  22   0  -31.60   18.30
  -4  29   0  336.77   65.69
  -4 -25   0  283.97   72.39
  -4 -25   0  418.86   71.19
  -4  29   0  283.37   68.79
   4 -29   0  338.37   70.39
   4  25   0  241.88   66.19
   4  25   0  370.36   64.69
   4 -29   0  336.77   78.19
  -4 -28   0   24.80   32.50
  -4 -28   0   44.70   42.00
  -4  32   0   40.70   36.00
  -4  32   0   15.30   40.50
   4  28   0   62.29   45.80
   4 -32   0  -33.00   33.10
   4  28   0   -6.30   26.20
   4 -32   0   77.19   44.90
  -4  35   0   63.89   44.90
  -4 -31   0  130.29   55.59
  -4  35   0   69.69   43.40
  -4 -31   0    6.10   40.10
   4 -35   0   15.80   38.80
   4 -35   0   81.99   52.49
   4  31   0   20.40   41.80
  -4 -34   0   13.90   43.50
  -4 -34   0   15.10   47.50
  -4  38   0  -60.59   43.50
   4  34   0  -61.39   38.60
   4 -38   0  -22.10   47.70
   4 -38   0   92.69   61.99
  -4 -37   0   -3.90   53.99
   4  37   0   34.50   67.49
   4 -41   0  -92.99   49.60
   4 -41   0  -42.90   55.79
  -5   4   0  814.62   51.79
  -5   4   0  761.92   56.99
  -5   1   0  779.52   53.89
  -5   1   0  800.52   56.89
  -5   4   0  877.01   55.49
  -5   1   0  775.52   55.39
  -5   1   0  825.42   55.39
  -5   4   0  757.02   58.39
  -5   1   0  786.02   58.89
   5  -1   0  796.92   53.89
   5  -4   0  814.82   58.59
   5  -1   0  801.82   57.29
   5  -4   0  886.61   59.99
   5  -4   0  710.73   56.59
   5  -1   0  735.63   55.19
   5  -4   0  822.32   54.79
   5  -4   0  759.42   51.49
   5  -1   0  770.62   58.29
   5  -1   0  791.52   54.99
  -5  -2   0  296.77   34.30
  -5   7   0  227.48   26.40
  -5   7   0  295.27   33.60
  -5  -2   0  245.68   26.40
  -5  -2   0  315.17   33.10
  -5  -2   0  255.17   28.90
  -5   7   0  278.57   35.70
  -5   7   0  248.48   30.00
  -5  -2   0  259.77   25.30
  -5   7   0  264.67   21.90
   5  -7   0  319.37   34.60
   5  -7   0  264.87   31.90
   5  -7   0  248.28   33.00
   5  -7   0  256.07   21.90
   5   2   0  250.27   29.40
   5   2   0  323.17   33.60
   5   2   0  305.47   28.40
   5   2   0  312.67   34.60
  -5  -5   0  181.68   22.10
  -5  -5   0  161.08   24.80
  -5  10   0  193.68   22.50
  -5  10   0  129.79   24.90
  -5  -5   0  146.89   26.70
  -5  -5   0  159.98   23.10
  -5  10   0  130.39   24.00
   5 -10   0  160.98   30.00
   5 -10   0  172.58   28.20
   5 -10   0  164.08   26.70
   5   5   0  183.78   24.30
   5   5   0  152.18   20.60
   5   5   0  130.19   25.50
  -5  13   0 1242.98   98.49
  -5  13   0 1432.96  101.99
  -5  -8   0 1371.16  104.39
  -5  -8   0 1288.67   96.99
  -5  -8   0 1256.37   91.89
   5   8   0 1376.26   93.89
   5   8   0 1314.97  104.59
   5 -13   0 1532.45  106.29
   5 -13   0 1235.68  105.89
  -5 -11   0 1369.06  117.59
  -5  16   0 1568.64  113.19
  -5 -11   0 1412.96  109.49
  -5  16   0 1631.94  118.59
   5 -16   0 1332.47  113.79
   5  11   0 1376.66  103.99
   5 -16   0 1386.46  121.09
   5  11   0 1672.73  122.19
  -5 -14   0  156.88   38.10
  -5  19   0  239.38   42.30
  -5 -14   0  165.58   35.70
  -5  19   0  150.58   37.30
   5  14   0  250.07   37.70
   5 -19   0  159.68   42.40
   5 -19   0  203.68   42.10
   5  14   0  250.67   47.40
  -5  22   0   85.79   30.60
  -5 -17   0   60.29   25.60
  -5 -17   0   55.89   30.40
  -5  22   0   80.69   29.00
   5 -22   0   28.50   22.70
   5 -22   0   51.39   31.80
   5  17   0   37.50   20.80
   5  17   0   52.09   29.80
  -5 -20   0  682.73   97.59
  -5 -20   0  557.94   80.89
  -5  25   0  619.04   84.49
  -5  25   0  920.11  100.79
   5 -25   0  786.62  105.79
   5  20   0  553.24   72.69
   5  20   0  806.72  100.69
   5 -25   0  672.73   91.59
  -5  28   0   86.89   37.00
  -5 -23   0   15.10   35.00
  -5  28   0   61.89   35.30
  -5 -23   0   35.20   30.30
   5 -28   0    4.90   35.00
   5  23   0   64.29   41.10
   5 -28   0   45.90   35.20
   5  23   0  117.69   37.50
  -5 -26   0   12.80   33.70
  -5 -26   0   -0.40   37.90
  -5  31   0   39.30   35.30
  -5  31   0   -1.40   29.50
   5  26   0  -12.90   27.90
   5 -31   0   17.20   38.20
   5  26   0   10.00   39.60
   5 -31   0  -29.80   31.30
  -5  34   0   -6.00   36.10
  -5 -29   0  113.99   49.50
  -5  34   0  115.19   55.29
  -5 -29   0  108.09   53.29
   5  29   0   68.89   45.40
   5 -34   0    9.30   46.50
   5 -34   0  -12.70   31.70
  -5  37   0    3.90   38.90
  -5 -32   0    8.20   43.30
  -5 -32   0   -7.70   42.70
  -5  37   0   29.70   46.00
   5 -37   0   13.40   43.30
   5  32   0  -29.50   40.80
   5 -37   0  -32.70   43.00
  -5  40   0  -10.00   61.09
  -5 -35   0   35.20   54.19
  -5 -35   0   19.50   58.79
   5 -40   0  -10.50   51.09
   5  35   0  -37.90   45.30
   5 -40   0   20.70   53.79
  -6   3   0  663.93   51.19
  -6   3   0  574.44   52.29
  -6   3   0  699.23   47.60
  -6   3   0  713.13   49.20
   6  -3   0  649.34   51.69
   6  -3   0  623.34   52.29
   6  -3   0  668.23   47.30
   6  -3   0  694.43   48.70
  -6   6   0 3179.78  193.38
  -6   0   0 3210.18  199.88
  -6   6   0 3360.76  199.38
  -6   6   0 3402.66  205.68
  -6   0   0 3071.49  196.78
  -6   6   0 3318.57  204.58
  -6   0   0 3019.40  199.68
  -6   0   0 3178.58  201.38
  -6   6   0 3334.27  202.58
   6   0   0 3391.46  204.68
   6  -6   0 3119.69  202.58
   6  -6   0 3154.38  193.58
   6  -6   0 3122.49  203.58
   6   0   0 3162.58  200.58
   6   0   0 3207.48  201.18
   6  -6   0 3051.49  198.38
   6  -6   0 3392.56  204.28
   6   0   0 3251.17  199.88
   6   0   0 3135.09  197.18
  -6  -3   0  567.74   46.30
  -6  -3   0  608.84   42.20
  -6   9   0  445.96   46.10
  -6   9   0  486.85   40.50
  -6   9   0  483.95   55.09
  -6  -3   0  505.85   43.10
  -6  -3   0  459.35   37.00
  -6   9   0  379.86   34.10
   6   3   0  441.96   38.80
   6   3   0  413.26   48.00
   6  -9   0  468.15   52.69
   6  -9   0  475.85   40.40
   6   3   0  383.76   43.30
   6  -9   0  504.85   51.79
  -6  -6   0  653.03   55.19
  -6  12   0  629.84   62.19
  -6  12   0  567.44   53.19
  -6  -6   0  661.23   66.29
  -6  12   0  588.94   48.10
  -6  -6   0  641.24   53.19
  -6  -6   0  597.04   49.30
   6 -12   0  666.73   65.49
   6   6   0  711.43   69.29
   6   6   0  628.04   49.99
   6 -12   0  640.24   68.49
   6 -12   0  574.84   60.49
  -6  -9   0   55.49   19.10
  -6  15   0  112.49   27.60
  -6  -9   0   63.59   23.80
  -6  15   0  111.69   26.20
   6   9   0   81.99   25.30
   6 -15   0   74.99   27.60
   6 -15   0  101.89   43.80
   6   9   0   64.99   17.70
  -6  18   0  143.19   34.20
  -6 -12   0  147.49   31.00
  -6 -12   0  113.69   34.20
  -6  18   0  165.68   35.90
   6  12   0  104.99   32.10
   6  12   0  126.09   25.60
   6 -18   0  106.89   36.10
   6 -18   0   60.59   27.80
  -6  21   0  207.78   43.00
  -6  21   0  180.18   42.10
  -6 -15   0  255.87   44.20
  -6 -15   0  269.17   54.39
   6  15   0  194.98   45.60
   6 -21   0  171.98   46.80
   6  15   0  235.38   38.90
   6 -21   0  173.38   43.30
  -6 -18   0  -15.10   23.00
  -6 -18   0   11.70   18.80
  -6  24   0    8.20   21.40
  -6  24   0  -20.50   16.60
   6 -24   0   -3.60   22.30
   6 -24   0  -18.20   16.20
   6  18   0  -14.80   18.20
   6  18   0    7.60   27.20
  -6  27   0  254.07   54.49
  -6 -21   0   48.90   35.90
  -6 -21   0  125.49   39.70
  -6  27   0  209.28   50.59
   6 -27   0  186.78   49.90
   6  21   0   90.79   43.30
   6  21   0  207.98   43.30
   6 -27   0  214.48   59.89
  -6  30   0  732.43   97.99
  -6 -24   0  632.54  105.39
  -6 -24   0  781.02   98.09
  -6  30   0  487.95   83.79
   6  24   0  648.84   84.59
   6 -30   0  745.93  105.69
   6 -30   0  847.42  118.89
   6  24   0  587.54  100.49
  -6  33   0  191.98   58.79
  -6 -27   0  148.19   57.39
  -6  33   0   42.40   34.60
  -6 -27   0  271.07   62.29
   6 -33   0  132.49   56.59
   6 -33   0   88.69   46.30
   6  27   0  165.98   46.70
   6  27   0  191.28   63.29
  -6  36   0   26.20   39.70
  -6 -30   0   16.70   40.80
  -6 -30   0   43.70   48.40
  -6  36   0   72.89   44.80
   6 -36   0   42.20   48.10
   6  30   0   29.90   42.30
   6 -36   0   35.80   50.19
  -6  39   0  131.69   55.59
  -6 -33   0  143.99   63.89
  -6 -33   0  129.39   64.79
  -6  39   0   99.79   63.29
   6  33   0   45.80   49.60
   6 -39   0   56.79   47.20
   6 -39   0   13.50   60.19
  -6 -36   0  -41.70   50.39
   6 -42   0    3.60   61.29
   6  36   0   38.70   58.99
   6 -42   0   60.49   63.19
  -7   2   0  282.57   29.70
  -7   2   0  229.28   27.50
  -7   5   0  249.08   27.60
  -7   2   0  232.38   29.60
  -7   5   0  253.27   34.70
  -7   5   0  239.28   24.50
  -7   5   0  337.67   35.50
  -7   2   0  251.57   33.60
   7  -2   0  276.97   28.30
   7  -2   0  184.68   29.30
   7  -2   0  244.78   27.50
   7  -2   0  239.88   31.20
   7  -2   0  224.48   27.60
   7  -5   0  252.47   24.30
   7  -5   0  372.66   37.70
   7  -5   0  253.87   27.50
   7  -5   0  307.47   34.90
  -7   8   0  612.54   62.19
  -7   8   0  570.54   43.50
  -7  -1   0  582.54   51.19
  -7   8   0  584.04   52.49
  -7  -1   0  627.94   50.79
  -7  -1   0  585.64   47.60
   7  -8   0  730.43   51.99
   7   1   0  725.43   53.69
   7   1   0  645.64   52.99
   7  -8   0  582.84   59.89
   7   1   0  592.34   54.09
   7  -8   0  663.13   44.50
   7  -8   0  678.03   55.09
   7   1   0  619.64   48.30
   7   1   0  604.64   51.09
  -7  -4   0   12.00   11.90
  -7  -4   0   11.30   11.10
  -7  11   0   -0.10    5.60
  -7  -4   0    6.00    8.50
  -7  11   0    0.80    7.30
  -7  -4   0    8.10    8.10
  -7  11   0   19.60   11.60
   7 -11   0   28.90   15.60
   7 -11   0    5.90   12.30
   7   4   0    0.40    7.90
   7 -11   0    6.30   11.80
   7   4   0   17.40   11.60
   7   4   0    4.00    6.80
   7   4   0    3.70   13.30
  -7  -7   0 2190.08  141.19
  -7  -7   0 2128.99  145.39
  -7  -7   0 2347.67  155.88
  -7  14   0 2104.39  147.49
  -7  14   0 2073.99  149.29
  -7  14   0 2135.19  140.69
  -7  -7   0 1956.50  146.29
   7 -14   0 2298.67  154.68
   7 -14   0 2160.28  150.58
   7   7   0 2059.19  140.69
   7 -14   0 2253.37  158.88
   7   7   0 2080.29  153.78
  -7  17   0 1320.77  102.29
  -7 -10   0 1225.08  105.09
  -7 -10   0 1306.27   98.09
  -7  17   0 1151.48   98.39
  -7 -10   0 1227.98  100.09
   7  10   0 1209.98  103.79
   7 -17   0 1189.98  103.39
   7  10   0 1180.68   90.49
  -7  20   0 1085.39   92.09
  -7 -13   0 1060.99  109.19
  -7 -13   0  966.90   93.89
  -7  20   0  887.21   95.19
   7 -20   0 1045.50  114.69
   7  13   0  869.01   79.19
   7  13   0 1007.10  106.99
   7 -20   0  970.90  102.49
  -7 -16   0  188.88   39.90
  -7  23   0  194.28   41.90
  -7 -16   0   89.99   36.70
  -7  23   0  193.78   44.10
   7  16   0  120.19   31.30
   7 -23   0  176.98   49.40
   7  16   0  163.58   46.20
   7 -23   0  174.38   43.20
  -7 -19   0  161.58   43.90
  -7 -19   0  279.17   61.49
  -7  26   0  108.19   37.90
  -7  26   0  275.57   54.29
   7  19   0  255.37   46.10
   7  19   0  280.47   63.99
   7 -26   0  393.46   65.69
   7 -26   0  183.28   57.09
  -7 -22   0   74.99   35.50
  -7  29   0  100.59   39.10
  -7  29   0   13.80   28.40
  -7 -22   0   51.19   41.10
   7  22   0   -9.80   27.50
   7  22   0   -9.60   21.30
   7 -29   0   65.89   45.00
   7 -29   0   30.20   35.10
  -7 -25   0  216.48   62.99
  -7 -25   0   86.49   45.40
  -7  32   0   55.09   35.20
  -7  32   0  152.28   53.29
   7  25   0   44.70   42.40
   7 -32   0  104.59   49.10
   7  25   0  200.38   47.70
   7 -32   0  154.38   54.99
  -7 -28   0   46.30   49.70
  -7  35   0   29.70   40.40
  -7  35   0   86.49   45.60
  -7 -28   0   94.99   53.79
   7  28   0   13.20   41.40
   7 -35   0  155.98   58.69
   7 -35   0  101.39   57.09
  -7  38   0  -13.00   49.40
  -7  38   0   14.30   50.39
  -7 -31   0   -3.30   38.30
  -7 -31   0    7.60   47.60
   7 -38   0   30.60   52.19
   7 -38   0   57.49   49.20
   7  31   0    0.90   41.20
  -7 -34   0    6.10   47.20
   7  34   0   24.10   54.39
   7 -41   0   20.80   55.19
   7 -41   0  -15.50   54.29
  -8   4   0 4528.45  266.27
  -8   4   0 4427.66  275.97
  -8   4   0 4251.57  271.47
  -8   4   0 4517.45  268.47
   8  -4   0 4464.45  273.27
   8  -4   0 4134.09  266.97
   8  -4   0 4299.47  265.87
   8  -4   0 4198.28  273.77
  -8   1   0  627.14   51.79
  -8   1   0  563.34   59.29
  -8   7   0  611.94   43.80
  -8   1   0  637.14   48.10
  -8   7   0  568.94   48.60
  -8   1   0  582.44   49.50
  -8   7   0  713.53   54.39
  -8   1   0  681.83   52.79
   8  -1   0  648.24   55.59
   8  -7   0  531.95   47.50
   8  -1   0  642.34   48.40
   8  -7   0  609.74   44.20
   8  -1   0  651.23   51.99
   8  -7   0  599.04   53.59
   8  -7   0  624.14   54.89
   8  -1   0  575.14   56.59
   8  -1   0  580.94   49.00
  -8  -2   0   95.59   21.60
  -8  10   0  148.49   25.80
  -8  10   0  111.89   15.00
  -8  -2   0   57.99   16.40
  -8  -2   0   66.79   15.70
  -8  10   0  102.99   18.00
  -8  -2   0   59.49   13.80
   8   2   0   86.09   21.00
   8   2   0  132.19   21.00
   8 -10   0   68.09   21.00
   8   2   0  120.09   25.20
   8 -10   0   38.80   16.50
   8 -10   0   66.69   12.40
  -8  13   0 1230.68   99.59
  -8  13   0 1342.57   90.19
  -8  -5   0 1335.37   92.49
  -8  -5   0 1376.46   96.19
  -8  -5   0 1178.58   96.19
  -8  13   0 1155.78   94.79
  -8  -5   0 1282.87  101.79
   8 -13   0 1480.05  109.79
   8   5   0 1385.56   92.69
   8 -13   0 1350.56   97.69
   8   5   0 1371.66  104.19
   8 -13   0 1472.25  106.29
  -8  -8   0 3811.52  269.77
  -8  16   0 3955.60  266.97
  -8  -8   0 4215.58  266.27
  -8  -8   0 3986.90  261.77
  -8  16   0 3951.50  264.07
   8 -16   0 4210.48  277.97
   8 -16   0 3876.61  269.87
   8   8   0 4065.09  256.87
   8   8   0 4784.92  278.37
  -8 -11   0  749.33   79.89
  -8 -11   0  881.71   96.59
  -8 -11   0  792.32   85.19
  -8  19   0  879.01   89.59
  -8  19   0  798.82   84.49
   8  11   0  884.11   95.99
   8 -19   0  590.54   85.39
   8 -19   0  760.82   88.39
   8  11   0  991.50   72.19
  -8 -14   0   73.79   25.80
  -8 -14   0  101.39   35.00
  -8  22   0   44.80   24.30
  -8 -14   0  -10.90   16.20
  -8  22   0   62.59   25.90
   8  14   0    9.60   18.60
   8  14   0   44.20   28.90
   8 -22   0   59.49   30.50
   8 -22   0   50.19   30.80
  -8  25   0  701.53   84.89
  -8 -17   0  564.84   88.69
  -8  25   0  566.74   79.49
  -8 -17   0  550.84   75.39
   8 -25   0  577.84   89.79
   8  17   0  768.32   97.99
   8 -25   0  483.95   77.09
   8  17   0  749.92   76.19
  -8  28   0 1318.97  137.29
  -8  28   0 1384.66  141.99
  -8 -20   0 1419.06  136.29
  -8 -20   0 1339.17  153.48
   8 -28   0 1406.26  147.39
   8 -28   0 1207.68  146.79
   8  20   0 1216.98  121.19
   8  20   0 1807.32  168.58
  -8 -23   0   59.59   37.60
  -8 -23   0   22.20   27.90
  -8  31   0   55.19   34.50
  -8  31   0   51.89   35.60
   8  23   0   45.30   38.00
   8  23   0  216.38   63.29
   8 -31   0  158.78   55.89
   8 -31   0   77.99   41.20
  -8  34   0   46.40   38.20
  -8 -26   0   47.00   37.30
  -8  34   0   48.90   37.80
  -8 -26   0   56.49   48.60
   8  26   0  -12.40   32.50
   8 -34   0   -0.80   41.10
   8 -34   0   61.19   40.90
  -8  37   0   -4.80   37.70
  -8 -29   0  -17.10   36.40
  -8 -29   0  156.88   54.39
  -8  37   0   64.79   52.49
   8  29   0   32.20   42.80
   8 -37   0   24.20   42.80
   8 -37   0   67.49   59.79
  -8 -32   0  -26.50   41.80
  -8 -32   0   25.00   48.50
  -8  40   0   42.30   52.69
   8  32   0   26.50   51.49
   8 -40   0    0.40   44.50
   8 -40   0   27.20   53.29
  -8 -35   0   82.89   67.79
   8 -43   0   25.30   62.09
   8  35   0  115.99   68.49
   8 -43   0   98.69   73.59
  -9   3   0  563.54   43.10
  -9   6   0  397.66   36.20
  -9   3   0  490.45   42.00
  -9   3   0  455.75   52.89
  -9   6   0  416.76   42.80
  -9   3   0  541.95   52.59
  -9   6   0  349.07   44.60
   9  -3   0  431.16   44.30
   9  -6   0  579.14   43.20
   9  -6   0  504.65   38.10
   9  -3   0  506.25   51.49
   9  -3   0  458.65   40.70
   9  -3   0  443.16   50.59
   9  -6   0  498.75   52.49
   9  -3   0  394.36   42.60
  -9   0   0 4694.33  300.97
  -9   9   0 4955.30  300.27
  -9   0   0 4887.91  297.37
  -9   0   0 4667.03  301.47
  -9   9   0 5265.57  317.97
  -9   9   0 5028.60  292.17
  -9   9   0 4795.62  304.17
   9   0   0 4944.41  303.47
   9   0   0 4807.22  302.87
   9  -9   0 4843.32  292.17
   9  -9   0 4319.47  302.07
   9  -9   0 4484.25  305.87
   9   0   0 4907.51  297.87
   9   0   0 5193.38  308.87
   9  -9   0 4784.32  306.47
  -9  -3   0  499.55   45.30
  -9  -3   0  554.24   48.20
  -9  12   0  550.84   42.70
  -9  12   0  676.13   64.69
  -9  12   0  564.54   47.70
  -9  -3   0  527.75   56.09
  -9  -3   0  576.34   60.19
   9   3   0  637.74   60.09
   9   3   0  650.23   64.59
   9 -12   0  439.96   40.50
   9 -12   0  467.25   60.19
   9 -12   0  616.94   64.39
  -9  -6   0   82.19   29.60
  -9  -6   0   80.39   21.70
  -9  15   0   49.20   21.90
  -9  -6   0   65.39   18.90
  -9  15   0   57.59   15.80
  -9  15   0   53.99   18.40
  -9  -6   0   80.59   20.80
   9   6   0   82.19   17.90
   9 -15   0   98.49   28.40
   9 -15   0   68.99   27.20
   9   6   0   81.09   28.30
   9 -15   0   95.89   23.80
  -9  18   0  -10.50   13.90
  -9  18   0    1.90   15.00
  -9  -9   0   16.80   19.60
  -9  -9   0    2.20   17.90
  -9  -9   0   -7.60   13.60
   9   9   0  -14.20   12.40
   9 -18   0    2.90   11.70
   9 -18   0   13.40   19.50
   9   9   0   13.20   13.00
  -9  21   0  397.46   57.29
  -9  21   0  495.55   67.09
  -9 -12   0  394.26   64.59
  -9 -12   0  552.94   63.59
  -9 -12   0  381.06   58.89
   9 -21   0  270.17   59.09
   9 -21   0  510.25   69.59
   9  12   0  515.75   55.19
   9  12   0  536.25   73.29
  -9 -15   0  292.87   58.89
  -9 -15   0  267.37   47.80
  -9 -15   0  226.18   48.00
  -9  24   0  208.68   44.90
  -9  24   0  235.68   48.70
   9  15   0  117.09   29.40
   9 -24   0  167.08   43.90
   9  15   0  306.87   59.09
   9 -24   0  210.38   55.09
  -9  27   0   86.89   37.10
  -9 -18   0   64.19   39.00
  -9  27   0  164.38   44.30
  -9 -18   0  220.08   47.50
  -9 -18   0  155.98   48.00
   9  18   0  130.19   47.60
   9 -27   0  156.88   52.79
   9  18   0  143.59   37.80
   9 -27   0  151.78   45.70
  -9  30   0  289.87   58.39
  -9 -21   0  156.58   50.19
  -9 -21   0  315.27   71.69
  -9  30   0  166.98   49.80
  -9 -21   0  454.75   70.09
   9 -30   0  245.58   65.19
   9  21   0  372.56   77.39
   9  21   0  304.47   51.89
   9 -30   0  301.07   64.59
  -9  33   0  416.26   77.39
  -9  33   0  284.37   70.99
  -9 -24   0  513.55   81.29
  -9 -24   0  356.36   77.29
  -9 -24   0  616.44  103.89
   9  24   0  467.35   87.89
   9 -33   0  512.15   98.59
   9  24   0  395.46   66.29
   9 -33   0  378.46   79.59
  -9 -27   0   41.60   48.40
  -9  36   0  -11.50   31.20
  -9  36   0   43.40   40.50
  -9 -27   0   16.00   47.10
   9  27   0   -0.40   28.40
   9 -36   0   85.29   49.70
   9 -36   0   10.80   39.30
  -9 -30   0   67.09   60.09
  -9 -30   0  136.39   65.29
  -9  39   0   83.49   55.89
   9  30   0   76.29   51.09
   9 -39   0   36.60   58.59
   9 -39   0    5.60   43.70
  -9  42   0   46.10   57.59
  -9 -33   0   84.79   60.79
   9 -42   0   17.80   64.59
   9 -42   0   25.50   54.49
   9  33   0   88.59   67.89
 -10   5   0  233.38   33.10
 -10   5   0  161.08   23.60
 -10   5   0  166.68   26.10
  10  -5   0  186.98   24.90
  10  -5   0  204.88   27.50
  10  -5   0  165.58   31.70
 -10   2   0   34.10   22.10
 -10   2   0   38.80   14.40
 -10   8   0  107.29   15.70
 -10   2   0   67.49   17.40
 -10   2   0   93.99   21.70
 -10   8   0   73.79   18.70
 -10   8   0  105.99   20.30
  10  -2   0   95.89   24.50
  10  -8   0   83.59   22.00
  10  -8   0   47.30   11.50
  10  -2   0   91.39   20.20
  10  -2   0   79.19   19.00
  10  -8   0  121.89   21.80
  10  -8   0   79.69   21.90
  10  -2   0  146.09   28.10
 -10  -1   0  288.67   39.80
 -10  11   0  322.87   42.80
 -10  -1   0  348.17   37.10
 -10  11   0  273.17   28.60
 -10  -1   0  318.47   41.00
  10   1   0  266.57   39.50
  10 -11   0  286.17   43.90
  10   1   0  367.36   45.40
  10   1   0  256.67   41.30
  10 -11   0  283.77   29.10
  10 -11   0  329.47   46.10
 -10  14   0  276.87   30.80
 -10  -4   0  224.88   33.70
 -10  14   0  237.38   34.50
 -10  -4   0  320.37   38.10
 -10  14   0  229.08   37.70
 -10  -4   0  233.48   38.90
 -10  -4   0  277.07   39.40
  10 -14   0  327.27   47.80
  10   4   0  254.07   44.00
  10   4   0  336.57   48.20
  10 -14   0  317.87   48.60
 -10  -7   0 1081.29   95.09
 -10  -7   0 1222.68  102.39
 -10  17   0 1130.39   92.99
 -10  17   0 1179.18   99.39
 -10  -7   0 1330.77   95.39
  10   7   0 1284.57  106.29
  10 -17   0 1112.09  101.29
  10 -17   0 1192.08  106.09
  10   7   0 1181.38   88.59
 -10  20   0  136.29   33.60
 -10 -10   0  132.69   36.30
 -10 -10   0   99.09   32.50
 -10  20   0  153.38   33.90
 -10 -10   0  121.39   27.70
  10 -20   0  101.89   36.00
  10 -20   0  135.09   34.40
  10  10   0  147.39   37.30
  10  10   0  110.19   25.40
 -10 -13   0  128.69   35.10
 -10  23   0  287.07   51.79
 -10 -13   0  159.38   43.30
 -10 -13   0  145.39   34.50
 -10  23   0  175.78   40.70
  10  13   0  131.19   32.10
  10  13   0  163.28   46.20
  10 -23   0  250.07   50.69
  10 -23   0  161.78   48.10
 -10 -16   0  -14.50   22.60
 -10 -16   0  -20.10   16.20
 -10 -16   0    9.40   21.90
 -10  26   0  -18.90   18.40
 -10  26   0  -25.30   17.40
  10 -26   0   -2.10   28.80
  10  16   0  133.49   38.50
  10  16   0   23.80   20.70
  10 -26   0   -7.10   24.10
 -10 -19   0   36.60   33.70
 -10  29   0   83.49   33.90
 -10  29   0   57.39   30.10
 -10 -19   0  107.09   43.90
 -10 -19   0   95.19   38.10
  10  19   0   67.79   41.50
  10 -29   0   18.00   34.50
  10 -29   0   25.40   25.70
  10  19   0   41.30   30.50
 -10  32   0  311.87   69.09
 -10  32   0  334.67   66.99
 -10 -22   0  278.77   61.09
 -10 -22   0  325.27   73.59
 -10 -22   0  324.07   72.39
  10 -32   0  245.38   74.19
  10  22   0  428.86   85.19
  10 -32   0  271.37   69.09
  10  22   0  208.58   48.90
 -10 -25   0   23.00   39.90
 -10  35   0   52.49   38.70
 -10 -25   0   32.20   38.00
 -10  35   0  134.89   49.10
  10 -35   0   42.70   42.60
  10  25   0   85.89   47.30
  10 -35   0  -24.40   33.00
 -10 -28   0  -58.69   34.20
 -10 -28   0  -21.30   39.60
 -10  38   0  -22.20   36.40
  10 -38   0   12.50   41.30
  10  28   0  -24.80   40.30
  10 -38   0    7.20   48.00
 -10 -31   0  130.69   67.19
 -10  41   0   21.60   49.10
  10 -41   0   42.20   61.29
  10  31   0  103.99   61.99
  10 -41   0  -42.10   48.20
 -11   7   0    7.00    8.70
 -11   7   0    0.30    6.10
 -11   4   0   11.40   12.00
 -11   4   0    7.50   10.40
 -11   7   0    4.00    9.10
  11  -7   0    2.20    8.70
  11  -4   0    7.40   12.90
  11  -7   0   16.30   15.60
  11  -4   0   21.70   11.70
 -11   1   0  366.46   41.30
 -11  10   0  220.68   33.40
 -11   1   0  261.87   38.50
 -11  10   0  325.47   30.90
 -11  10   0  374.76   45.50
 -11   1   0  329.97   36.50
  11  -1   0  285.17   39.20
  11 -10   0  278.47   43.10
  11 -10   0  264.97   42.40
  11  -1   0  219.18   38.80
  11 -10   0  269.77   29.00
 -11  -2   0 1183.18   91.29
 -11  -2   0 1185.08   86.19
 -11  -2   0 1199.98   92.99
 -11  13   0 1128.09   78.99
 -11  13   0 1126.59   84.89
 -11  13   0 1215.18   94.69
  11   2   0 1001.80   90.59
  11   2   0 1104.29   95.79
  11 -13   0 1143.39   95.69
  11 -13   0 1182.58   79.19
  11 -13   0 1169.28   97.89
 -11  16   0 1184.18   91.99
 -11  16   0 1261.77   99.29
 -11  16   0 1408.26  109.19
 -11  -5   0 1490.75  106.79
 -11  -5   0 1491.85  111.39
 -11  -5   0 1431.06  102.19
  11   5   0 1266.17  110.39
  11 -16   0 1445.96  113.69
  11 -16   0 1322.37  114.39
 -11  -8   0  794.72   90.09
 -11  -8   0  917.61   75.49
 -11  19   0  624.34   79.39
 -11  -8   0  819.52   84.59
 -11  19   0  804.02   81.99
  11 -19   0 1041.80  104.49
  11   8   0  695.03   87.49
  11 -19   0 1002.70   99.09
 -11  22   0  205.58   44.90
 -11 -11   0  291.27   56.09
 -11 -11   0  311.77   47.00
 -11 -11   0  316.67   52.79
 -11  22   0  343.47   51.29
  11 -22   0  208.48   50.99
  11  11   0  262.87   54.89
  11  11   0  230.98   37.30
  11 -22   0  328.17   56.19
 -11 -14   0  784.22   95.19
 -11  25   0  762.92   89.99
 -11 -14   0  769.92  102.49
 -11  25   0  769.02   94.79
 -11 -14   0  853.51   91.69
  11 -25   0  817.02  108.99
  11 -25   0  736.73   96.79
  11  14   0  866.91   83.09
  11  14   0  817.92  105.29
 -11 -17   0  161.28   47.80
 -11 -17   0  373.86   70.99
 -11 -17   0  277.77   55.59
 -11  28   0  342.17   63.29
 -11  28   0  246.28   54.39
  11 -28   0  257.47   65.49
  11 -28   0  314.27   63.69
  11  17   0  322.77   51.29
  11  17   0  421.66   76.39
 -11  31   0  476.75   78.69
 -11  31   0  419.46   77.79
 -11 -20   0  470.25   79.09
 -11 -20   0  524.55   93.99
 -11 -20   0  639.34   84.19
  11  20   0  343.47   81.99
  11 -31   0  670.13   98.79
  11 -31   0  578.44  101.89
  11  20   0  543.45   73.39
 -11 -23   0   81.29   41.90
 -11  34   0  157.78   53.39
 -11  34   0  125.19   44.90
 -11 -23   0   91.79   50.89
  11 -34   0  155.28   59.39
  11 -34   0  255.97   69.59
  11  23   0  173.98   58.39
 -11  37   0   22.80   37.30
 -11 -26   0  -72.59   35.90
 -11  37   0   73.09   60.69
 -11 -26   0   38.00   39.90
  11  26   0    4.00   36.80
  11 -37   0    8.60   31.60
  11 -37   0   77.09   55.89
 -11  40   0   96.99   56.59
 -11 -29   0   37.80   53.89
  11 -40   0   26.40   54.79
  11  29   0   96.89   60.39
  11 -40   0   27.70   52.49
 -11  43   0  -16.20   48.40
 -11 -32   0   79.79   60.19
  11 -43   0   13.70   53.19
  11  32   0  -39.20   53.19
  11 -43   0   32.00   63.79
 -12   6   0  547.65   56.79
 -12   6   0  538.55   62.09
  12  -6   0  660.43   51.89
  12  -6   0  593.44   67.69
 -12   9   0  645.34   58.29
 -12   9   0  493.05   42.90
 -12   3   0  541.25   59.59
 -12   3   0  512.45   55.09
 -12   9   0  553.94   60.89
  12  -3   0  557.04   63.69
  12  -9   0  617.14   66.69
  12  -9   0  497.15   43.00
  12  -9   0  477.35   60.19
  12  -3   0  521.25   55.99
 -12  12   0   13.20    8.50
 -12   0   0   21.50   12.00
 -12  12   0    9.50   12.70
 -12  12   0    3.90   14.10
 -12   0   0   12.10   13.70
 -12   0   0   33.60   18.30
  12 -12   0    0.80   17.70
  12   0   0   -5.60   12.40
  12   0   0   -7.70   14.00
  12 -12   0   24.00   17.50
  12 -12   0   22.90   10.10
 -12  15   0   71.69   19.60
 -12  -3   0   56.09   23.30
 -12  -3   0  133.79   28.00
 -12  15   0   47.70   13.80
 -12  -3   0   62.49   19.10
 -12  15   0   -3.40   10.20
  12   3   0   32.30   20.90
  12 -15   0   88.39   25.70
  12 -15   0   75.59   27.90
  12 -15   0   84.39   16.20
 -12  18   0  109.79   27.20
 -12  -6   0  127.59   30.80
 -12  18   0  207.08   40.30
 -12  -6   0  155.28   30.80
 -12  -6   0  110.59   32.10
  12 -18   0  108.39   34.50
  12 -18   0  124.09   33.40
  12   6   0  120.99   34.90
 -12  21   0  528.65   70.39
 -12  -9   0  441.56   62.09
 -12  -9   0  475.75   60.29
 -12  21   0  509.75   63.69
 -12  -9   0  378.26   63.09
  12 -21   0  629.14   78.39
  12 -21   0  602.04   82.89
  12   9   0  495.15   72.99
 -12 -12   0  486.35   76.49
 -12 -12   0  435.56   67.49
 -12  24   0  508.25   72.89
 -12  24   0  551.64   70.09
 -12 -12   0  515.35   66.39
  12 -24   0  592.14   80.99
  12 -24   0  596.04   87.99
  12  12   0  573.84   62.79
  12  12   0  614.34   85.49
 -12  27   0  177.38   45.90
 -12 -15   0  236.48   46.40
 -12 -15   0  195.18   54.59
 -12 -15   0   64.89   34.80
  12 -27   0  138.89   41.60
  12  15   0  172.98   49.10
  12 -27   0  129.29   46.70
  12  15   0  163.28   37.90
 -12 -18   0  121.79   44.40
 -12  30   0  198.78   49.10
 -12 -18   0  215.78   48.80
 -12 -18   0  245.58   63.89
 -12  30   0  217.88   55.19
  12 -30   0  270.37   68.39
  12 -30   0  195.68   53.19
  12  18   0  147.09   53.59
  12  18   0  139.59   39.10
 -12  33   0    4.10   31.30
 -12  33   0   27.40   31.70
 -12 -21   0   -6.10   32.10
 -12 -21   0    6.00   31.10
 -12 -21   0    5.10   37.10
  12  21   0   22.40   37.30
  12  21   0    6.30   27.70
  12 -33   0   31.50   37.10
  12 -33   0   -6.00   34.20
 -12 -24   0   33.40   44.40
 -12  36   0   89.39   46.10
 -12 -24   0  -17.80   36.20
 -12  36   0   25.10   42.70
  12  24   0   34.50   43.10
  12 -36   0   66.09   52.99
  12 -36   0  -12.90   31.40
 -12  39   0   89.39   53.19
 -12 -27   0  103.69   52.09
 -12 -27   0   87.69   56.09
  12 -39   0   40.30   54.39
  12  27   0   33.40   49.20
  12 -39   0   56.49   50.19
 -12 -30   0   20.50   54.49
 -12  42   0   38.50   50.19
  12 -42   0   14.50   56.99
  12 -42   0   22.00   54.09
  12  30   0   36.00   55.69
 -13   8   0 1291.47   91.99
 -13   8   0 1279.97  102.59
 -13   8   0 1199.88   95.69
 -13   5   0 1314.17  102.19
 -13   5   0 1306.87   97.49
  13  -8   0 1328.47   93.09
  13  -5   0 1399.66   97.69
  13  -5   0 1275.47  105.79
  13  -8   0 1344.77  106.89
 -13  11   0 1197.88   82.89
 -13  11   0 1050.79   89.29
 -13   2   0 1302.37   97.09
 -13   2   0 1198.18   88.69
 -13  11   0 1265.07   98.19
 -13   2   0 1249.57   93.59
  13 -11   0 1162.78   82.89
  13  -2   0 1124.19   98.89
  13 -11   0 1114.89   98.59
  13 -11   0 1361.36  103.79
  13  -2   0 1104.49   92.29
 -13  -1   0  637.84   71.89
 -13  -1   0  814.02   78.99
 -13  14   0  703.23   55.69
 -13  14   0  750.92   79.19
 -13  -1   0  805.82   64.69
  13 -14   0  706.93   82.89
  13 -14   0  684.03   79.99
  13 -14   0  774.62   57.09
  13   1   0  760.32   82.59
  13   1   0  765.92   78.59
 -13  -4   0  943.71   83.89
 -13  -4   0 1011.80   89.09
 -13  -4   0  998.60   99.69
 -13  17   0 1091.39   84.49
 -13  17   0 1075.79   77.19
 -13  17   0 1150.08   93.79
  13   4   0 1017.00  103.69
  13 -17   0  988.30  108.39
  13 -17   0 1095.29   96.49
 -13  20   0  960.40  100.69
 -13  20   0  936.41   83.69
 -13  -7   0  920.11   83.39
 -13  -7   0 1041.30  107.39
 -13  -7   0  907.41   93.99
  13 -20   0 1015.90  111.29
  13 -20   0 1109.79  111.99
  13   7   0 1324.97  121.89
 -13 -10   0  140.09   36.60
 -13 -10   0  151.48   42.80
 -13  23   0  197.58   39.50
 -13  23   0  113.29   37.80
 -13 -10   0  176.48   36.70
  13 -23   0  115.89   42.60
  13  10   0  182.28   48.20
  13 -23   0  237.28   51.69
 -13 -13   0    9.10   23.50
 -13  26   0    7.90   23.30
 -13 -13   0    4.90   17.80
 -13 -13   0  -16.20   25.90
 -13  26   0    1.20   18.40
  13  13   0   -7.70   13.50
  13  13   0   33.80   29.70
  13 -26   0   43.30   32.20
  13 -26   0   -1.60   17.30
 -13  29   0   54.59   27.80
 -13 -16   0  110.49   44.70
 -13 -16   0    0.30   22.00
 -13  29   0   37.80   27.40
 -13 -16   0    9.10   34.50
  13 -29   0   22.00   30.40
  13 -29   0   49.50   38.00
  13  16   0   48.20   33.50
  13  16   0   51.39   25.20
 -13 -19   0  155.08   58.19
 -13  32   0  259.67   60.89
 -13 -19   0  119.19   51.99
 -13  32   0  299.47   59.59
 -13 -19   0  274.07   57.79
  13  19   0  292.47   73.39
  13 -32   0  231.68   62.69
  13  19   0  291.07   52.49
  13 -32   0  268.67   70.09
 -13  35   0  131.39   49.70
 -13 -22   0  140.29   57.69
 -13 -22   0   66.39   41.60
 -13  35   0  103.29   48.10
  13 -35   0  138.79   54.29
  13  22   0  302.07   76.59
  13 -35   0  140.79   60.99
 -13  38   0  153.98   56.79
 -13 -25   0  157.58   54.49
 -13 -25   0  269.07   80.99
  13 -38   0  285.77   76.99
  13  25   0  394.26   89.59
  13 -38   0  224.88   79.29
 -13  41   0  187.48   69.39
 -13 -28   0  189.58   75.99
  13 -41   0  155.78   69.69
  13  28   0  164.18   71.89
  13 -41   0  147.79   81.89
 -13  44   0  173.48   70.99
 -13 -31   0   39.90   56.59
  13 -44   0   68.49   64.19
  13  31   0   84.79   69.39
  13 -44   0   28.50   58.09
 -14   7   0 2041.60  148.09
 -14   7   0 2243.68  155.58
  14  -7   0 2161.98  145.99
  14  -7   0 2220.38  159.88
 -14  10   0  240.28   37.70
 -14  10   0  290.87   33.60
 -14   4   0  203.28   37.90
 -14   4   0  268.17   39.20
 -14  10   0  263.87   42.70
  14 -10   0  294.17   33.60
  14 -10   0  253.27   45.60
  14 -10   0  256.47   45.30
  14  -4   0  255.57   45.10
  14  -4   0  233.78   36.80
 -14   1   0  731.93   75.59
 -14  13   0  779.72   82.89
 -14   1   0  769.22   78.79
 -14  13   0  784.82   68.79
 -14   1   0  786.82   65.99
 -14  13   0  753.92   57.99
  14  -1   0  828.72   82.19
  14 -13   0  713.33   85.09
  14  -1   0  696.63   82.99
  14 -13   0  876.11   89.19
  14 -13   0  793.62   59.89
 -14  -2   0 2503.55  180.98
 -14  16   0 2645.54  180.58
 -14  16   0 2870.91  174.38
 -14  16   0 2751.32  193.28
 -14  -2   0 2470.25  186.58
 -14  -2   0 2772.42  191.68
  14   2   0 2708.53  197.88
  14 -16   0 3122.89  201.18
  14   2   0 2877.71  195.18
  14 -16   0 2696.43  173.38
  14 -16   0 2588.24  197.38
 -14  -5   0  135.79   37.00
 -14  19   0  231.68   36.60
 -14  -5   0  211.88   39.80
 -14  -5   0  198.38   35.90
 -14  19   0  160.28   39.40
  14   5   0  255.67   48.90
  14 -19   0  232.78   46.40
  14 -19   0  159.18   42.90
 -14  -8   0   20.20   21.40
 -14  -8   0   54.49   29.90
 -14  -8   0   72.39   25.80
 -14  22   0   94.89   33.10
 -14  22   0   41.90   21.90
  14 -22   0   65.39   32.50
  14   8   0   61.39   26.80
  14 -22   0   26.40   28.10
 -14 -11   0  775.62   87.59
 -14 -11   0  897.11  106.09
 -14  25   0  790.62   97.59
 -14 -11   0  717.03   89.29
 -14  25   0 1056.29   98.29
  14  11   0  892.31  110.69
  14 -25   0  729.93   99.49
  14 -25   0  951.20  115.69
 -14  28   0   63.29   29.30
 -14 -14   0   63.79   31.20
 -14 -14   0   64.39   36.60
 -14  28   0   62.69   29.30
 -14 -14   0    3.80   34.00
  14 -28   0   69.99   42.70
  14  14   0   61.69   37.70
  14 -28   0   59.39   27.90
 -14  31   0   84.69   38.30
 -14 -17   0   99.19   50.29
 -14 -17   0  131.89   46.40
 -14 -17   0  147.89   44.30
 -14  31   0  118.19   43.40
  14  17   0  139.09   52.69
  14 -31   0   24.40   33.10
  14  17   0  168.88   41.90
  14 -31   0   79.09   47.20
 -14  34   0  239.88   53.99
 -14 -20   0  246.18   70.89
 -14  34   0  480.45   83.49
 -14 -20   0  213.08   55.19
  14  20   0  147.79   60.79
  14 -34   0  410.96   77.49
  14 -34   0  226.88   72.89
 -14 -23   0   24.40   36.40
 -14  37   0   11.50   29.10
 -14 -23   0   21.60   47.00
  14  23   0   61.29   46.60
  14 -37   0    5.90   41.40
  14 -37   0   52.09   52.39
 -14 -26   0  256.17   74.49
 -14  40   0  112.89   58.29
  14 -40   0   50.69   51.89
  14  26   0  147.99   67.09
  14 -40   0   52.19   49.00
 -14  43   0   91.19   59.09
 -14 -29   0  -73.89   46.10
  14 -43   0   -0.10   37.50
  14 -43   0   33.00   58.99
  14  29   0   -7.70   35.50
 -15   9   0  103.89   24.30
 -15   6   0   87.89   23.20
 -15   6   0   84.29   26.60
 -15   9   0   78.19   24.90
  15  -9   0  110.79   21.20
  15  -6   0   70.19   26.00
  15  -6   0   64.69   21.40
  15  -9   0   88.39   26.80
 -15   3   0   74.79   25.10
 -15  12   0   42.90   14.70
 -15  12   0  103.09   24.90
 -15   3   0  112.69   28.30
 -15  12   0   31.40   19.40
  15 -12   0   20.20   19.90
  15  -3   0   61.49   22.20
  15  -3   0   49.40   25.90
  15 -12   0   92.69   30.50
  15 -12   0   97.39   20.30
 -15  15   0 2734.73  178.38
 -15  15   0 2884.11  199.58
 -15   0   0 2690.63  186.78
 -15   0   0 2775.42  194.68
 -15   0   0 2752.52  194.98
  15 -15   0 2838.42  179.58
  15 -15   0 2849.51  204.38
  15 -15   0 2833.42  203.08
  15   0   0 2935.01  198.68
  15   0   0 2841.92  203.68
 -15  -3   0  139.09   34.10
 -15  -3   0   92.19   24.40
 -15  18   0   89.09   32.30
 -15  18   0   30.30   17.30
 -15  -3   0  131.59   32.60
 -15  18   0   31.90   14.70
  15 -18   0   52.79   28.80
  15 -18   0  135.19   21.40
  15   3   0   65.19   28.90
  15 -18   0   87.29   31.30
  15   3   0   64.39   33.70
 -15  -6   0  167.38   41.60
 -15  -6   0  167.98   35.60
 -15  21   0  279.67   42.10
 -15  21   0  207.58   46.00
 -15  -6   0  199.58   45.10
  15 -21   0  174.18   41.70
  15 -21   0  135.29   43.00
  15   6   0  257.27   52.19
 -15  -9   0  227.48   44.40
 -15  24   0  266.57   51.19
 -15  24   0  283.77   47.30
 -15  -9   0  134.39   44.40
 -15  -9   0  244.08   50.59
  15   9   0  414.26   67.39
  15 -24   0  240.88   54.39
  15 -24   0  398.86   70.49
 -15 -12   0  119.59   38.60
 -15  27   0  173.08   47.70
 -15 -12   0   88.09   36.10
 -15  27   0  199.48   41.80
 -15 -12   0  209.28   43.80
  15  12   0  110.89   46.00
  15 -27   0   74.39   49.80
  15 -27   0  156.38   46.00
 -15  30   0   11.20   20.00
 -15 -15   0    2.30   30.20
 -15 -15   0  -11.50   32.00
 -15 -15   0   49.60   33.30
 -15  30   0   49.60   26.50
  15  15   0   -7.50   25.80
  15 -30   0    1.80   23.50
  15 -30   0   52.59   46.50
 -15  33   0   34.00   36.00
 -15 -18   0   24.20   28.80
 -15  33   0   19.00   33.20
 -15 -18   0  128.49   51.89
  15 -33   0  115.99   48.60
  15 -33   0  165.18   58.89
  15  18   0  120.19   47.50
 -15 -21   0   21.50   44.30
 -15  36   0   44.20   39.40
 -15 -21   0   71.19   46.40
  15 -36   0  127.69   52.99
  15  21   0   95.29   52.49
  15 -36   0  144.69   65.69
 -15  39   0   84.79   47.40
 -15 -24   0   64.89   50.79
  15 -39   0  -56.99   35.90
  15  24   0   95.19   59.29
  15 -39   0   68.59   58.39
 -15  42   0   12.10   45.50
 -15 -27   0   59.99   62.79
  15  27   0   52.89   56.19
  15 -42   0   45.40   53.49
  15 -42   0   20.50   58.49
 -15 -30   0   74.19   68.49
 -15  45   0   -1.60   51.49
  15 -45   0  133.09   80.19
  15  30   0   39.40   66.39
  15 -45   0  -61.09   51.69
 -16   8   0 4142.49  262.07
 -16   8   0 3926.41  267.37
  16  -8   0 3912.61  256.97
  16  -8   0 4071.89  272.97
 -16  11   0 1493.65  114.89
 -16   5   0 1332.27  106.29
 -16   5   0 1300.17  110.19
 -16  11   0 1410.36  106.19
  16  -5   0 1240.18  113.99
  16 -11   0 1442.06  100.09
  16 -11   0 1408.26  117.39
  16 -11   0 1466.05  119.39
  16  -5   0 1246.48  104.39
 -16   2   0 2842.82  184.48
 -16  14   0 2753.52  195.08
 -16  14   0 2649.73  174.78
 -16   2   0 2622.24  188.68
 -16   2   0 2929.41  194.58
 -16  14   0 2534.05  185.18
  16  -2   0 2866.51  192.68
  16 -14   0 2852.61  199.68
  16 -14   0 2618.44  197.88
  16  -2   0 2411.96  195.28
  16 -14   0 2807.92  176.38
 -16  17   0 1066.49   80.29
 -16  -1   0 1056.49   96.79
 -16  -1   0 1153.58   90.59
 -16  17   0 1090.89   88.09
 -16  17   0 1224.68  115.09
 -16  -1   0 1137.59   96.69
  16   1   0 1037.10  108.19
  16   1   0 1085.79  115.29
  16 -17   0 1077.49  116.19
  16 -17   0 1113.99  114.09
  16 -17   0 1170.68   81.49
 -16  -4   0  514.05   60.49
 -16  -4   0  483.05   69.39
 -16  20   0  534.35   71.79
 -16  20   0  500.65   60.19
 -16  -4   0  488.95   66.79
  16   4   0  540.75   75.89
  16 -20   0  396.76   68.19
  16   4   0  557.34   75.79
  16 -20   0  624.04   83.49
 -16  -7   0  161.08   35.20
 -16  23   0  188.08   38.90
 -16  23   0   96.09   35.30
 -16  -7   0  178.28   40.40
 -16  -7   0  115.49   39.50
  16 -23   0  273.67   55.59
  16   7   0  165.38   46.20
  16 -23   0  142.99   46.70
 -16  26   0   -0.30   19.20
 -16 -10   0   -8.50   17.40
 -16  26   0   15.20   23.70
 -16 -10   0   -4.70   25.60
 -16 -10   0   27.60   30.10
  16  10   0   10.40   26.00
  16 -26   0  -18.00   26.20
  16 -26   0  -12.30   14.40
 -16  29   0   51.29   33.40
 -16 -13   0   28.00   30.70
 -16 -13   0   53.79   34.80
 -16  29   0   37.80   29.80
 -16 -13   0   -2.90   27.80
  16 -29   0   44.40   40.80
  16  13   0   30.80   30.90
  16 -29   0   48.50   36.50
 -16 -16   0   -9.30   31.50
 -16  32   0   35.20   32.20
 -16 -16   0    8.90   31.10
 -16  32   0   -6.00   22.50
 -16 -16   0   -3.40   26.30
  16 -32   0   42.20   30.70
  16  16   0   49.99   37.20
  16 -32   0   40.20   41.50
 -16 -19   0  217.68   58.49
 -16  35   0  149.49   54.79
 -16 -19   0  144.29   52.89
  16  19   0  102.09   44.90
  16 -35   0  117.59   59.09
  16 -35   0  154.48   56.29
 -16 -22   0  -27.30   40.50
 -16  38   0  -57.19   26.70
 -16 -22   0   13.60   40.90
  16  22   0   -2.20   43.20
  16 -38   0   44.60   49.20
  16 -38   0   38.80   35.20
 -16  41   0   26.70   43.30
 -16 -25   0  -27.30   49.99
  16  25   0  -18.30   40.20
  16 -41   0   49.00   50.19
  16 -41   0   14.20   53.29
 -16 -28   0   77.89   64.59
 -16  44   0   24.90   53.79
  16 -44   0   54.09   65.99
  16  28   0   75.49   64.49
  16 -44   0   46.10   60.99
 -17   7   0 1077.09   94.69
 -17  10   0 1354.46  106.39
 -17   7   0 1175.78  101.99
 -17  10   0 1113.49   94.49
  17  -7   0 1287.57  107.29
  17  -7   0 1147.99   94.89
  17 -10   0 1179.08  117.29
  17 -10   0 1248.98   92.49
 -17   4   0 1124.29   95.59
 -17   4   0  949.60   88.69
 -17  13   0 1184.58   98.69
 -17  13   0 1036.00   90.39
  17  -4   0 1164.08   93.59
  17 -13   0  945.41  105.49
  17 -13   0 1111.19  112.39
  17  -4   0  994.40  107.89
  17 -13   0 1064.89   81.19
 -17   1   0 1178.68   99.69
 -17  16   0 1145.39   96.19
 -17   1   0 1122.29   99.79
 -17   1   0 1034.30   90.29
 -17  16   0 1101.09  111.79
  17 -16   0 1094.69   83.69
  17 -16   0 1193.98  121.69
  17  -1   0 1348.07  104.99
  17 -16   0 1309.17  124.19
  17  -1   0 1101.59  115.69
 -17  -2   0   59.99   27.00
 -17  -2   0   52.69   27.20
 -17  19   0   40.40   25.60
 -17  19   0   58.69   21.30
 -17  -2   0   47.00   19.70
  17 -19   0   20.40   26.00
  17   2   0   14.10   23.30
  17 -19   0   50.69   15.30
  17 -19   0   32.30   23.90
  17   2   0   99.19   33.70
 -17  22   0   49.60   20.70
 -17  -5   0   57.39   23.90
 -17  -5   0   14.10   21.60
 -17  22   0   -2.80   18.70
 -17  -5   0   14.00   21.70
  17   5   0   24.80   26.20
  17 -22   0   57.69   32.00
  17   5   0   -3.40   25.50
  17 -22   0   26.90   28.40
 -17  -8   0  668.43   80.79
 -17  -8   0  697.23   77.59
 -17  25   0  496.05   67.09
 -17  25   0  516.95   78.99
 -17  -8   0  629.24   87.89
  17 -25   0  533.35   81.69
  17   8   0  567.14   86.49
  17 -25   0  569.84   90.69
 -17 -11   0  288.77   58.09
 -17 -11   0  387.66   59.89
 -17 -11   0  395.56   73.69
 -17  28   0  366.36   68.39
 -17  28   0  257.47   49.10
  17 -28   0  288.47   65.59
  17 -28   0  256.27   66.69
  17  11   0  401.36   73.79
 -17  31   0   64.29   38.00
 -17 -14   0   50.79   38.40
 -17 -14   0  157.18   47.40
 -17  31   0   77.39   37.00
 -17 -14   0  123.39   39.30
  17  14   0  226.88   59.09
  17 -31   0  121.19   49.30
  17 -31   0  117.79   54.29
 -17 -17   0   20.40   31.00
 -17 -17   0   -1.10   35.80
 -17  34   0   39.50   34.40
  17 -34   0   -7.70   40.40
  17 -34   0   -7.70   22.30
  17  17   0    3.90   34.00
 -17  37   0   14.60   35.30
 -17 -20   0   50.79   37.30
 -17 -20   0   -1.60   40.40
  17 -37   0  -33.60   35.30
  17 -37   0   80.49   60.39
  17  20   0   23.10   44.80
 -17 -23   0   66.79   59.69
 -17  40   0   51.09   47.40
  17 -40   0   64.19   55.19
  17  23   0   96.19   46.80
  17 -40   0  120.79   58.99
 -17  43   0   98.99   62.29
 -17 -26   0   33.80   57.59
  17  26   0  140.39   72.09
  17 -43   0   55.79   53.39
  17 -43   0   51.39   64.09
 -18   9   0   11.80   14.10
 -18   9   0   -4.30   14.60
  18  -9   0   -6.90   11.90
  18  -9   0   -2.50   11.80
 -18   6   0   92.29   26.00
 -18  12   0   31.90   22.70
 -18   6   0  108.69   31.80
 -18  12   0  105.99   30.20
  18 -12   0  138.19   27.60
  18 -12   0  108.39   36.00
  18  -6   0  142.19   38.50
  18 -12   0  116.99   36.80
  18  -6   0  177.08   34.80
 -18  15   0  114.09   33.80
 -18   3   0   78.69   27.10
 -18   3   0  108.09   29.80
 -18  15   0   60.59   27.00
  18  -3   0  106.09   31.70
  18 -15   0   69.79   33.20
  18 -15   0   95.09   20.00
  18  -3   0   82.39   32.70
  18 -15   0   74.79   30.50
 -18  18   0  456.75   64.39
 -18   0   0  338.37   56.49
 -18   0   0  386.66   51.19
 -18   0   0  444.56   63.19
  18 -18   0  400.86   65.09
  18 -18   0  348.47   41.80
  18   0   0  409.86   63.39
  18 -18   0  454.75   71.89
  18   0   0  431.96   68.69
 -18  -3   0    3.70   19.30
 -18  21   0   37.40   23.30
 -18  -3   0  -26.00   19.10
 -18  -3   0    6.80   15.60
 -18  21   0   12.00   16.70
  18 -21   0  -18.70   21.10
  18 -21   0  -19.40   19.90
  18   3   0   13.30   25.20
  18 -21   0    9.80   12.70
  18   3   0   -4.40   20.20
 -18  -6   0    3.30   18.30
 -18  24   0   -4.80   12.60
 -18  24   0   -9.40   17.10
 -18  -6   0   -7.20   19.30
 -18  -6   0   20.60   23.70
  18 -24   0  -14.00   26.40
  18   6   0    8.60   27.80
  18 -24   0   12.40   26.10
  18   6   0    2.80   20.80
 -18  27   0  162.38   39.60
 -18  -9   0  140.29   41.00
 -18  27   0  123.19   40.60
 -18  -9   0  163.08   41.70
 -18  -9   0  103.99   43.10
  18 -27   0  231.78   56.09
  18   9   0  223.88   56.99
  18 -27   0  173.18   54.59
 -18 -12   0   41.00   32.00
 -18 -12   0  235.98   48.30
 -18  30   0  175.98   41.70
 -18  30   0  216.88   50.29
 -18 -12   0  275.47   64.39
  18 -30   0  138.59   48.20
  18  12   0  120.89   44.30
  18 -30   0  226.08   61.59
 -18  33   0  121.49   41.00
 -18 -15   0  172.08   54.99
 -18 -15   0   49.20   31.50
  18 -33   0   79.99   47.50
  18 -33   0  112.69   49.99
  18  15   0   42.10   41.20
 -18 -18   0   44.30   42.20
 -18  36   0   68.69   43.70
 -18 -18   0   83.49   41.90
  18 -36   0   78.09   53.39
  18 -36   0  150.38   53.89
  18  18   0   62.69   52.69
 -18 -21   0  124.19   60.29
 -18  39   0   96.49   51.39
  18 -39   0  186.98   83.69
  18 -39   0   16.90   47.50
  18  21   0  121.19   57.69
 -18 -24   0  114.29   61.59
 -18  42   0  112.09   57.29
  18  24   0  153.48   68.09
  18 -42   0   40.80   59.29
  18 -42   0   44.60   52.99
 -18 -27   0   57.69   66.79
 -18  45   0  -37.90   48.80
  18 -45   0  -10.60   49.80
  18  27   0   23.80   60.89
  18 -45   0   38.50   49.60
 -19  11   0  768.42   81.69
 -19  11   0  720.43   87.99
 -19   8   0  926.51   94.89
 -19   8   0  810.02   84.29
  19  -8   0  773.62   80.59
  19  -8   0  713.73   90.79
  19 -11   0  858.61   98.59
  19 -11   0  791.72   70.89
 -19  14   0  178.68   36.20
 -19  14   0  213.28   44.60
 -19   5   0  181.38   41.50
 -19   5   0  229.48   41.20
  19  -5   0  195.68   46.20
  19 -14   0  210.48   48.10
  19 -14   0  246.08   35.70
  19 -14   0  177.48   43.60
  19  -5   0  161.68   36.50
 -19  17   0   10.00   22.60
 -19   2   0   17.40   22.00
 -19   2   0   12.50   19.10
 -19  17   0   39.20   25.20
  19 -17   0   66.49   29.30
  19 -17   0   20.60   13.50
  19 -17   0   19.00   25.20
  19  -2   0   20.10   24.80
  19  -2   0   -6.20   17.20
 -19  -1   0  339.97   56.19
 -19  20   0  192.88   46.20
 -19  -1   0  323.47   54.29
 -19  -1   0  338.27   49.20
 -19  20   0  249.97   42.80
  19 -20   0  302.47   60.09
  19   1   0  236.88   54.29
  19   1   0  324.27   56.39
  19 -20   0  325.77   38.10
  19 -20   0  313.87   59.89
 -19  -4   0  -13.30   17.70
 -19  23   0   17.10   17.90
 -19  -4   0   -0.80   22.20
 -19  -4   0  -15.50   21.90
 -19  23   0   22.30   21.20
  19 -23   0   14.40   30.40
  19   4   0    3.30   26.50
  19 -23   0   -1.60   24.20
  19   4   0   -6.10   13.30
 -19  26   0  177.68   41.50
 -19  -7   0  326.07   52.39
 -19  -7   0  344.77   57.39
 -19  26   0  215.68   53.39
 -19  -7   0  336.37   64.89
  19   7   0  279.57   61.79
  19   7   0  136.09   48.30
  19 -26   0  271.37   58.79
  19 -26   0  313.37   68.89
 -19  29   0   20.50   26.40
 -19 -10   0   35.60   27.20
 -19 -10   0   51.39   30.30
 -19  29   0   29.10   31.80
 -19 -10   0   37.30   32.50
  19 -29   0   94.89   46.90
  19  10   0   15.90   22.80
  19 -29   0   37.70   29.60
 -19 -13   0  306.37   57.99
 -19 -13   0  252.47   67.29
 -19  32   0  101.09   42.00
 -19 -13   0  303.67   59.59
  19 -32   0  185.68   66.69
  19  13   0  223.78   61.09
  19 -32   0  208.28   56.89
 -19 -16   0  170.28   52.09
 -19 -16   0   60.09   45.60
 -19  35   0  163.88   47.80
  19  16   0  127.59   57.29
  19 -35   0  169.18   54.99
  19 -35   0  137.49   66.09
 -19 -19   0   -7.70   40.50
 -19  38   0   17.30   40.70
  19  19   0   22.20   43.00
  19 -38   0  -59.89   29.70
  19 -38   0   -4.30   39.80
 -19  41   0  257.27   73.39
 -19 -22   0  474.25  102.99
  19  22   0  309.27   90.79
  19 -41   0  444.16   95.39
  19 -41   0  337.77   94.39
 -19  44   0   87.69   55.69
 -19 -25   0   99.79   67.39
  19 -44   0  248.78   87.79
  19 -44   0   93.59   66.59
  19  25   0  234.38   83.49
 -20  10   0   48.10   22.40
 -20  10   0  105.69   30.20
  20 -10   0  108.59   27.30
  20 -10   0  121.19   38.50
 -20   7   0  958.40   98.79
 -20  13   0 1039.20   99.39
 -20  13   0 1027.80  107.29
 -20   7   0 1076.59  107.89
  20 -13   0 1070.89  113.39
  20 -13   0  921.31   81.19
  20  -7   0  895.51  106.49
  20  -7   0 1029.10   90.19
  20 -13   0  915.21  108.29
 -20   4   0  545.35   69.59
 -20  16   0  402.86   66.79
 -20   4   0  517.95   71.89
 -20  16   0  575.54   68.09
  20 -16   0  530.35   55.89
  20 -16   0  407.16   71.89
  20  -4   0  582.64   72.89
  20 -16   0  524.35   78.99
  20  -4   0  586.14   80.29
 -20   1   0  258.77   51.99
 -20  19   0  316.77   56.89
 -20   1   0  219.78   40.50
 -20   1   0  306.17   54.29
  20  -1   0  280.67   53.19
  20 -19   0  359.16   43.50
  20 -19   0  301.57   61.19
  20 -19   0  371.86   65.29
  20  -1   0  272.37   56.59
 -20  -2   0  562.54   71.79
 -20  -2   0  559.24   65.19
 -20  22   0  464.25   57.89
 -20  22   0  461.65   71.39
 -20  -2   0  337.57   62.59
  20 -22   0  378.26   70.69
  20 -22   0  491.45   49.90
  20 -22   0  536.65   80.49
  20   2   0  396.66   66.99
  20   2   0  500.05   78.09
 -20  -5   0  618.94   81.09
 -20  25   0  580.84   69.89
 -20  -5   0  697.53   79.59
 -20  -5   0  624.34   88.09
 -20  25   0  759.52   94.19
  20 -25   0  656.73  100.69
  20 -25   0  655.03   94.09
  20   5   0  621.94   96.79
  20   5   0  638.54   92.79
 -20  -8   0 1249.68  110.69
 -20  -8   0 1235.18  136.99
 -20  -8   0 1223.48  125.89
 -20  28   0 1273.57  136.29
 -20  28   0 1296.07  106.59
  20   8   0  939.71  129.59
  20   8   0 1425.96  148.99
  20 -28   0 1121.79  134.69
  20 -28   0 1187.68  144.19
 -20 -11   0  574.14   93.29
 -20 -11   0  349.47   65.39
 -20 -11   0  570.64   76.59
 -20  31   0  471.35   80.19
  20 -31   0  483.85   94.39
  20 -31   0  558.74   93.99
  20  11   0  690.23  101.29
 -20 -14   0  215.58   67.49
 -20 -14   0  363.16   63.69
 -20  34   0  171.88   54.59
  20 -34   0  112.19   64.49
  20  14   0  403.16   82.89
  20 -34   0  399.36   84.69
 -20  37   0   35.40   40.00
 -20 -17   0    4.20   41.70
 -20 -17   0   31.80   37.70
  20  17   0   -5.10   26.30
  20 -37   0   68.09   41.80
  20 -37   0  110.49   59.99
 -20 -20   0   -9.60   44.10
 -20  40   0   78.29   53.49
  20  20   0   26.40   44.10
  20 -40   0  128.59   65.39
  20 -40   0  131.79   59.89
 -20 -23   0   34.20   49.00
 -20  43   0   -9.70   30.60
  20 -43   0   19.60   54.99
  20 -43   0  -27.30   51.49
  20  23   0  -16.80   45.60
 -21  12   0  433.56   67.19
 -21   9   0  516.15   73.09
 -21  12   0  534.65   67.39
 -21   9   0  416.76   61.19
  21  -9   0  528.25   76.49
  21 -12   0  551.84   81.09
  21  -9   0  480.15   62.39
  21 -12   0  465.85   58.09
 -21  15   0  249.28   49.00
 -21   6   0  129.79   39.70
 -21  15   0  350.66   54.69
 -21   6   0  221.78   44.40
  21 -15   0  176.28   47.60
  21  -6   0  114.99   41.50
  21 -15   0  250.97   37.50
  21 -15   0  219.78   50.09
  21  -6   0  256.57   47.50
 -21   3   0    5.30   15.60
 -21  18   0   16.90   21.00
 -21   3   0   -6.40   24.30
 -21  18   0  -17.10   15.20
  21  -3   0   -3.70   18.90
  21 -18   0   14.20   23.20
  21  -3   0   11.00   24.70
  21 -18   0  -15.30   12.20
  21 -18   0   -4.10   22.70
 -21   0   0  313.27   50.59
 -21   0   0  381.66   62.39
 -21  21   0  339.17   49.20
 -21  21   0  350.56   62.09
 -21   0   0  326.77   58.39
  21 -21   0  414.66   45.10
  21 -21   0  358.36   68.49
  21   0   0  297.87   64.29
  21   0   0  376.16   62.79
  21 -21   0  312.17   64.79
 -21  -3   0  218.38   48.60
 -21  -3   0  411.46   65.09
 -21  24   0  174.48   45.20
 -21  24   0  173.28   39.20
 -21  -3   0  275.87   45.70
  21 -24   0  317.77   37.10
  21   3   0  146.99   49.70
  21   3   0  110.59   37.70
  21 -24   0  152.78   51.69
  21 -24   0  174.28   52.09
 -21  -6   0  194.48   42.50
 -21  27   0  173.38   38.90
 -21  -6   0   96.29   41.20
 -21  -6   0  164.68   46.40
 -21  27   0  172.08   44.10
  21 -27   0  124.39   43.80
  21   6   0   77.39   44.20
  21 -27   0    6.10   29.60
  21   6   0  102.99   41.90
 -21  -9   0  335.27   70.39
 -21  -9   0  373.16   59.09
 -21  30   0  411.86   68.29
 -21  30   0  146.19   51.99
 -21  -9   0  159.88   50.39
  21   9   0  235.68   61.99
  21   9   0  120.99   54.09
  21 -30   0  284.57   68.59
  21 -30   0  315.67   65.19
 -21  33   0   80.29   40.20
 -21 -12   0   34.70   26.80
 -21 -12   0  -41.80   27.60
  21 -33   0   30.00   39.10
  21  12   0   87.89   45.00
  21 -33   0   -4.50   33.50
 -21 -15   0  116.49   46.80
 -21 -15   0   64.49   44.50
 -21  36   0  192.18   57.29
  21 -36   0   92.39   48.90
  21  15   0   79.49   49.00
  21 -36   0   98.29   57.59
 -21  39   0  175.08   63.19
 -21 -18   0  140.29   58.59
  21  18   0   92.79   52.19
  21 -39   0  161.18   56.09
  21 -39   0   93.29   65.59
 -21 -21   0  124.39   70.29
 -21  42   0   64.59   54.19
  21 -42   0  131.89   81.99
  21  21   0    1.10   49.30
  21 -42   0  115.59   60.29
 -21 -24   0   65.49   68.49
 -21  45   0    2.90   49.90
  21  24   0  -27.70   54.79
  21 -45   0  -42.60   51.49
  21 -45   0  -10.50   57.69
 -22  11   0  311.67   51.59
 -22  11   0  341.17   58.69
  22 -11   0  219.58   40.10
  22 -11   0  173.48   49.60
 -22   8   0   54.29   30.70
 -22  14   0   88.99   28.40
 -22  14   0   15.60   25.10
 -22   8   0   19.60   24.80
  22  -8   0   33.60   30.50
  22 -14   0   76.79   23.40
  22 -14   0   46.60   29.60
  22  -8   0   62.89   27.40
  22 -14   0   -7.10   23.80
 -22   5   0   35.80   27.90
 -22  17   0   68.99   29.10
 -22   5   0   67.29   29.50
 -22  17   0   13.10   25.60
  22 -17   0   44.70   27.50
  22  -5   0   29.00   29.00
  22  -5   0   49.40   27.20
  22 -17   0   50.19   21.10
  22 -17   0   66.89   33.60
 -22   2   0  475.25   71.29
 -22   2   0  511.05   73.39
 -22  20   0  605.94   81.79
  22  -2   0  437.86   70.49
  22 -20   0  455.25   78.29
  22  -2   0  506.45   80.49
  22 -20   0  440.76   76.39
  22 -20   0  504.55   53.89
 -22  23   0   16.70   24.60
 -22  -1   0   88.69   40.30
 -22  -1   0   17.00   22.70
 -22  23   0   34.80   28.50
 -22  -1   0   33.50   26.40
  22   1   0   88.89   40.80
  22   1   0   36.10   25.20
  22 -23   0   31.30   29.50
  22 -23   0   63.89   20.40
  22 -23   0   -0.10   30.60
 -22  -4   0   29.60   23.90
 -22  -4   0   33.00   28.40
 -22  26   0   37.80   26.10
 -22  26   0   32.30   30.10
 -22  -4   0   30.90   29.70
  22 -26   0   76.89   40.30
  22   4   0   13.60   31.90
  22   4   0   23.50   30.00
  22 -26   0   19.20   32.10
 -22  29   0   24.00   31.90
 -22  -7   0  -35.00   27.80
 -22  -7   0   16.10   28.00
 -22  -7   0   30.30   27.20
 -22  29   0   62.29   35.70
  22 -29   0   45.60   38.20
  22   7   0  152.68   49.10
  22 -29   0   49.90   37.50
  22   7   0   29.90   42.10
 -22  32   0  458.25   78.59
 -22 -10   0  301.57   58.89
 -22 -10   0  427.76   70.89
 -22 -10   0  326.47   71.89
  22  10   0  300.87   73.99
  22 -32   0  442.16   90.89
  22 -32   0  162.98   56.99
  22  10   0  392.36   79.89
 -22 -13   0  166.08   49.90
 -22 -13   0  144.69   54.19
 -22  35   0  129.99   51.29
  22  13   0  113.19   59.29
  22 -35   0  209.68   67.49
  22 -35   0  138.09   57.39
  22  13   0  101.39   50.99
 -22 -16   0  -22.30   37.00
 -22  38   0   87.69   49.60
  22 -38   0   42.20   47.80
  22 -38   0   33.70   41.30
  22  16   0   77.59   52.29
 -22  41   0  285.57   78.39
 -22 -19   0  254.17   84.89
  22 -41   0  232.08   76.19
  22 -41   0   36.20   60.19
  22  19   0  196.48   62.39
 -22 -22   0  231.08   85.89
 -22  44   0  318.57   86.89
  22 -44   0  189.18   81.79
  22 -44   0  215.18   84.79
  22  22   0  272.37   85.79
 -23  10   0  230.98   50.29
 -23  13   0  210.08   46.60
 -23  10   0  212.08   44.40
 -23  13   0  210.78   45.30
  23 -13   0  260.87   57.59
  23 -13   0  172.08   37.60
  23 -10   0  187.88   49.90
  23 -10   0  200.08   40.90
 -23  16   0  250.77   44.80
 -23  16   0  198.58   48.90
 -23   7   0  183.18   46.70
 -23   7   0  192.78   42.50
  23 -16   0  106.69   42.10
  23 -16   0  200.18   53.49
  23  -7   0  105.09   41.10
  23 -16   0  183.98   34.50
  23  -7   0  168.78   41.30
 -23  19   0   -5.00   24.50
 -23   4   0    5.90   21.90
 -23   4   0   -7.60   24.20
 -23  19   0   36.60   29.20
  23  -4   0  -14.90   15.50
  23 -19   0  -27.40   24.70
  23 -19   0  -11.60   24.70
  23  -4   0    4.80   26.80
  23 -19   0   14.90   17.40
 -23  22   0  124.49   40.20
 -23   1   0  113.09   38.50
 -23   1   0  103.69   38.40
  23 -22   0   62.29   34.70
  23  -1   0   19.90   25.20
  23  -1   0   52.69   37.10
  23 -22   0   53.49   22.70
  23 -22   0   69.69   36.60
 -23  -2   0   59.59   31.50
 -23  25   0   58.59   35.10
 -23  -2   0   44.60   27.70
 -23  25   0   38.50   24.80
 -23  -2   0  101.49   32.60
  23 -25   0  148.39   53.29
  23 -25   0   47.40   20.00
  23   2   0    7.50   36.70
  23   2   0   83.89   35.70
  23 -25   0  105.39   44.20
 -23  -5   0   40.00   27.60
 -23  -5   0   57.09   32.60
 -23  -5   0  -26.40   26.90
 -23  28   0   50.09   28.80
 -23  28   0   63.59   34.10
  23 -28   0   49.10   48.30
  23   5   0   92.49   45.50
  23   5   0   48.30   35.30
  23 -28   0   78.29   42.50
 -23  -8   0  133.99   48.60
 -23  31   0  138.89   45.90
 -23  -8   0   71.29   33.30
 -23  -8   0   78.49   43.90
  23 -31   0  101.09   49.50
  23   8   0   33.30   51.99
  23   8   0   81.79   41.70
  23 -31   0   63.39   36.00
 -23 -11   0  202.28   53.89
 -23  34   0  107.89   47.90
 -23 -11   0  173.58   61.09
  23 -34   0  196.28   67.29
  23 -34   0  205.08   55.99
  23  11   0  102.89   57.79
  23  11   0  109.69   52.59
 -23  37   0   50.39   32.20
 -23 -14   0   17.50   42.70
  23 -37   0  107.39   52.09
  23  14   0   27.80   45.30
  23 -37   0   -2.90   44.10
 -23  40   0    1.90   38.30
 -23 -17   0   99.59   57.89
  23 -40   0   78.19   44.30
  23  17   0   95.59   57.29
  23 -40   0  150.78   69.29
 -23  43   0   68.79   57.49
 -23 -20   0  -20.70   45.20
  23 -43   0   22.50   48.30
  23  20   0   15.70   35.50
  23 -43   0   52.49   77.39
 -23  46   0   -0.10   48.50
 -23 -23   0  -20.00   58.09
  23  23   0   15.50   56.29
  23 -46   0  -45.50   52.19
 -24  12   0  590.74   82.69
 -24  12   0  458.25   67.09
  24 -12   0  539.95   84.29
  24 -12   0  451.35   62.69
 -24  15   0  301.37   59.09
 -24   9   0  267.97   52.99
 -24   9   0  314.97   54.09
 -24  15   0  274.47   49.40
  24 -15   0  237.78   59.49
  24  -9   0  124.89   45.40
  24  -9   0  179.28   42.30
  24 -15   0  197.38   56.69
  24 -15   0  234.88   40.70
 -24   6   0   -1.00   22.60
 -24   6   0  -20.00   19.90
 -24  18   0  -14.70   21.80
 -24  18   0  -11.40   20.90
  24  -6   0   -5.70   21.80
  24  -6   0   -1.60   25.90
  24 -18   0   50.99   32.90
  24 -18   0    2.70   17.10
  24 -18   0  -14.10   24.10
 -24   3   0  282.97   55.89
 -24  21   0  257.67   53.89
 -24   3   0  130.29   43.60
  24 -21   0  261.27   63.59
  24  -3   0  194.18   45.90
  24 -21   0  268.67   62.59
  24 -21   0  217.28   35.50
  24  -3   0  356.76   70.29
 -24   0   0   21.60   26.90
 -24  24   0   47.90   28.70
 -24   0   0   98.69   31.60
 -24   0   0   82.49   38.70
 -24  24   0   74.89   37.60
  24   0   0   21.30   35.00
  24 -24   0  109.69   46.10
  24   0   0   12.80   25.70
  24 -24   0   83.39   23.80
  24 -24   0   56.29   46.00
 -24  -3   0  185.08   47.10
 -24  27   0  156.58   48.90
 -24  -3   0   86.29   38.00
 -24  27   0  167.68   37.40
 -24  -3   0  187.98   41.60
  24   3   0  121.19   44.70
  24   3   0  147.19   53.79
  24 -27   0  111.49   48.00
  24 -27   0  100.99   46.80
 -24  -6   0  473.85   86.19
 -24  30   0  532.95   84.99
 -24  -6   0  412.56   67.09
 -24  -6   0  690.83   90.99
  24   6   0  611.34   97.09
  24   6   0  642.04  102.09
  24 -30   0  552.94   95.69
  24 -30   0  556.64  100.39
 -24  33   0  451.75   80.49
 -24  -9   0  402.76   83.39
 -24  -9   0  496.35   73.39
  24   9   0  401.66   85.19
  24 -33   0  314.47   79.69
  24 -33   0  305.67   76.49
  24   9   0  405.46   85.39
 -24 -12   0   96.39   39.10
 -24  36   0   22.30   28.30
 -24 -12   0   69.79   48.80
  24 -36   0  -12.30   44.70
  24  12   0   67.59   53.09
  24 -36   0   60.19   42.70
  24  12   0   -6.60   26.70
 -24  39   0   24.30   42.70
 -24 -15   0   23.20   41.10
  24 -39   0  -63.79   37.90
  24 -39   0  -10.30   45.00
  24  15   0   -8.00   41.30
 -24  42   0   27.50   42.90
 -24 -18   0   36.20   53.89
  24  18   0  150.18   65.89
  24 -42   0   56.79   55.39
  24 -42   0   80.39   63.89
 -24  45   0  -23.80   27.20
 -24 -21   0  -51.49   47.00
  24 -45   0   26.20   62.69
  24 -45   0   55.79   69.39
  24  21   0    6.90   50.39
 -25  14   0  799.62   98.79
 -25  14   0  768.62   88.69
 -25  11   0  704.03   87.79
 -25  11   0  839.12   99.79
  25 -11   0  831.82  106.59
  25 -14   0  795.22   85.29
  25 -14   0  551.74   93.19
  25 -11   0  768.12   86.69
 -25  17   0  509.05   78.39
 -25   8   0  447.26   73.79
 -25  17   0  685.03   79.89
 -25   8   0  595.84   78.59
  25  -8   0  573.04   75.49
  25 -17   0  383.96   74.49
  25 -17   0  593.54   66.39
  25  -8   0  556.94   87.89
  25 -17   0  412.16   78.59
 -25   5   0  704.23   90.89
 -25  20   0  775.22  101.59
 -25   5   0  795.72   98.69
 -25  20   0  690.83   86.29
  25 -20   0  861.31  107.39
  25  -5   0  531.05   93.59
  25 -20   0  615.84  101.29
  25 -20   0  735.93   75.09
  25  -5   0  848.02   96.99
 -25  23   0  110.79   42.80
 -25   2   0   90.49   36.80
 -25   2   0   50.79   30.40
  25 -23   0   95.99   25.70
  25  -2   0   45.30   38.90
  25  -2   0   -4.60   24.40
  25 -23   0  112.19   39.00
  25 -23   0   79.69   43.40
 -25  -1   0   36.20   25.20
 -25  -1   0   55.69   32.40
 -25  26   0  -19.90   18.10
 -25  -1   0   30.30   29.00
 -25  26   0   47.30   30.10
  25 -26   0   40.90   22.10
  25   1   0    2.50   36.80
  25 -26   0   60.69   39.50
  25   1   0   10.30   25.40
  25 -26   0   -7.10   34.40
 -25  29   0  360.66   69.09
 -25  -4   0  297.97   60.19
 -25  -4   0  161.78   47.40
 -25  -4   0  197.28   56.09
  25 -29   0  292.07   69.39
  25   4   0  416.46   79.59
  25 -29   0  226.78   65.99
  25   4   0  278.57   67.59
 -25  32   0   97.59   46.40
 -25  -7   0  214.38   49.90
 -25  -7   0   90.49   45.40
 -25  -7   0   81.69   46.60
  25 -32   0   68.29   46.50
  25 -32   0  178.58   63.39
  25   7   0  186.78   57.19
  25   7   0   94.09   55.29
 -25  35   0   81.99   40.40
 -25 -10   0   61.39   46.80
 -25 -10   0   76.49   37.90
  25 -35   0   39.70   50.79
  25  10   0   87.39   56.09
  25 -35   0  116.79   53.39
  25  10   0  104.09   46.80
 -25  38   0  184.88   62.99
 -25 -13   0  149.29   60.39
  25  13   0  281.97   77.89
  25 -38   0  268.97   74.69
  25 -38   0  186.68   68.59
 -25  41   0  -26.90   38.00
 -25 -16   0   32.80   48.70
  25  16   0   21.40   44.90
  25 -41   0    9.70   45.50
  25 -41   0  -10.40   48.90
 -25 -19   0  178.38   75.89
 -25  44   0  138.79   66.79
  25  19   0  226.88   77.39
  25 -44   0  176.58   74.79
  25 -44   0  -10.20   50.39
 -26  13   0  -26.70   22.50
 -26  13   0   37.90   27.30
  26 -13   0   -2.00   19.90
  26 -13   0   15.80   29.10
 -26  10   0   16.90   29.50
 -26  16   0   18.50   27.30
 -26  16   0  -15.70   20.20
 -26  10   0   -3.50   20.50
  26 -16   0   12.50   30.10
  26 -16   0   10.40   23.40
  26 -16   0  -23.40   25.90
  26 -10   0   -3.70   20.40
  26 -10   0   18.00   30.60
 -26   7   0  205.98   49.60
 -26  19   0  385.96   61.49
 -26  19   0  268.17   58.89
 -26   7   0  244.68   56.59
  26  -7   0  215.38   57.99
  26 -19   0  255.27   59.59
  26  -7   0  204.68   48.40
  26 -19   0  222.98   59.89
  26 -19   0  346.27   49.80
 -26  22   0   24.20   26.20
 -26  22   0  -14.00   22.70
 -26   4   0   25.60   29.20
 -26   4   0   -2.20   21.70
  26 -22   0   64.19   39.40
  26  -4   0   38.90   27.70
  26  -4   0   22.80   34.30
  26 -22   0   46.80   38.40
  26 -22   0   29.40   22.60
 -26  25   0    7.30   26.10
 -26  25   0   75.89   37.60
 -26   1   0   12.60   28.20
 -26   1   0    1.80   26.30
  26 -25   0   96.39   41.60
  26  -1   0   38.60   37.20
  26 -25   0   24.30   19.30
  26 -25   0   18.70   36.90
  26  -1   0    0.40   28.10
 -26  -2   0   12.00   23.00
 -26  28   0   -5.10   26.20
 -26  -2   0   72.69   38.80
 -26  -2   0   40.70   34.10
  26   2   0  -26.80   24.00
  26   2   0   52.09   44.30
  26 -28   0   29.00   35.90
  26 -28   0   20.50   32.50
 -26  -5   0   30.40   40.30
 -26  -5   0   29.00   25.90
 -26  31   0   18.50   31.20
 -26  -5   0   -2.30   24.90
  26 -31   0   -7.70   32.40
  26 -31   0   24.00   38.20
  26   5   0   -4.60   31.80
  26   5   0   30.30   45.90
 -26  -8   0   44.50   38.60
 -26  34   0   -0.80   20.70
 -26  -8   0  150.68   48.10
  26   8   0   94.39   43.50
  26 -34   0   38.70   37.10
  26   8   0   68.39   53.39
  26 -34   0  126.29   57.79
 -26 -11   0   20.90   45.00
 -26  37   0  -10.00   37.00
  26 -37   0  -33.10   34.50
  26 -37   0    2.20   45.30
  26  11   0   25.90   43.70
 -26  40   0  214.78   66.79
 -26 -14   0  150.18   63.49
  26 -40   0   56.99   61.19
  26 -40   0   -2.60   31.80
  26  14   0  175.88   65.09
 -26  43   0   77.89   45.00
 -26 -17   0  237.58   81.79
  26  17   0   72.99   56.79
  26 -43   0  128.69   73.99
  26 -43   0  141.29   66.09
 -26 -20   0    4.50   53.89
  26 -46   0   38.50   73.49
 -27  12   0  101.69   38.60
 -27  15   0  140.19   45.00
 -27  12   0  139.39   48.10
 -27  15   0  159.88   47.70
  27 -12   0  125.19   38.20
  27 -15   0  215.48   43.70
  27 -15   0  210.98   60.49
  27 -12   0  164.48   48.60
 -27   9   0  160.98   46.70
 -27   9   0  101.29   40.70
 -27  18   0  132.29   46.00
 -27  18   0  190.08   44.70
  27 -18   0  102.19   44.90
  27 -18   0  259.47   43.60
  27 -18   0  179.68   54.49
  27  -9   0  135.19   40.20
  27  -9   0  157.88   51.89
 -27  21   0  184.68   45.30
 -27   6   0  167.58   50.19
 -27  21   0  171.78   49.00
 -27   6   0   92.99   38.80
  27 -21   0  141.79   51.99
  27  -6   0  184.68   45.60
  27 -21   0  194.48   38.60
  27  -6   0  128.89   50.29
  27 -21   0   55.99   39.30
 -27  24   0  203.48   55.09
 -27   3   0  228.38   51.79
 -27   3   0  234.28   54.69
  27  -3   0  135.79   46.30
  27 -24   0  135.29   34.10
  27 -24   0  253.77   62.09
  27 -24   0  134.79   58.19
  27  -3   0  160.88   54.89
 -27   0   0  133.89   49.30
 -27   0   0  208.38   57.59
 -27  27   0   74.09   42.40
  27 -27   0  202.78   61.89
  27   0   0  162.78   50.59
  27 -27   0  121.89   58.59
  27   0   0  124.99   55.09
 -27  -3   0   40.20   29.30
 -27  30   0   93.99   40.20
 -27  -3   0   16.20   36.20
 -27  -3   0   49.70   38.10
  27   3   0   88.19   48.30
  27 -30   0   63.19   47.30
  27   3   0  -18.60   36.70
  27 -30   0   -2.80   44.40
 -27  33   0  125.99   49.80
 -27  -6   0  100.99   49.80
 -27  -6   0  152.98   44.50
  27 -33   0  150.18   55.19
  27   6   0  106.69   49.10
  27   6   0   37.60   47.20
  27 -33   0  240.28   70.39
 -27  36   0  194.78   60.09
 -27  -9   0   12.20   38.40
  27 -36   0   22.50   44.20
  27 -36   0   69.19   54.39
  27   9   0  -14.60   37.20
 -27 -12   0  141.59   65.79
 -27  39   0  125.09   53.59
  27  12   0  124.49   58.39
  27 -39   0  134.09   56.09
  27 -39   0   15.30   56.69
 -27  42   0   30.80   36.80
 -27 -15   0   56.79   54.89
  27  15   0   86.79   58.39
  27 -42   0  -29.20   41.80
  27 -42   0  164.48   75.59
 -27 -18   0   19.00   54.79
 -27  45   0    2.00   52.79
  27 -45   0  -56.09   52.09
  27 -45   0   31.60   58.19
  27  18   0   23.10   51.39
 -28  14   0   -3.30   27.20
 -28  14   0   21.80   30.70
  28 -14   0   19.80   31.90
  28 -14   0   40.50   25.60
 -28  17   0  258.37   61.69
 -28  11   0  348.37   60.99
 -28  17   0  408.66   66.69
 -28  11   0  308.67   66.99
  28 -17   0  153.88   56.49
  28 -17   0  377.16   58.49
  28 -17   0  385.56   77.19
  28 -11   0  286.87   54.99
  28 -11   0  245.88   64.09
 -28  20   0 1552.24  154.18
 -28  20   0 1257.87  128.39
 -28   8   0 1585.44  143.79
 -28   8   0 1213.58  138.59
  28  -8   0 1447.46  139.39
  28 -20   0 1147.59  144.49
  28 -20   0 1229.48  108.59
  28  -8   0 1222.28  146.29
  28 -20   0 1282.87  149.79
 -28  23   0   29.20   30.50
 -28   5   0   25.20   34.00
 -28   5   0   87.79   39.80
 -28  23   0   20.30   28.30
  28 -23   0   88.29   49.80
  28 -23   0  -10.00   27.80
  28  -5   0  114.29   41.60
  28  -5   0   56.29   41.20
  28 -23   0   88.89   29.80
 -28   2   0  212.48   56.79
 -28  26   0   25.40   31.60
 -28   2   0   45.00   41.80
  28  -2   0   -3.90   23.80
  28 -26   0  -26.30   35.60
  28 -26   0   48.00   32.80
  28  -2   0  104.29   48.30
 -28  -1   0   46.50   44.40
 -28  -1   0   54.59   38.40
 -28  29   0   54.19   33.20
  28 -29   0   62.59   34.70
  28   1   0   11.80   33.90
  28 -29   0   57.99   46.70
  28   1   0   33.30   41.20
 -28  32   0  -12.70   26.60
 -28  -4   0   34.30   32.90
 -28  -4   0    4.60   37.10
  28   4   0   62.79   40.20
  28 -32   0   50.69   46.60
  28 -32   0   43.90   44.90
  28   4   0   -6.60   47.40
 -28  -7   0  109.59   47.80
 -28  35   0   80.09   52.39
 -28  -7   0   95.19   51.59
  28 -35   0   58.99   52.89
  28 -35   0   30.70   45.90
  28   7   0  108.49   61.69
  28   7   0   19.50   40.60
 -28 -10   0   16.00   45.20
 -28  38   0    7.80   28.60
  28 -38   0   51.09   57.29
  28 -38   0   12.30   32.10
  28  10   0   20.50   38.80
 -28  41   0   58.39   51.49
 -28 -13   0  212.18   74.69
  28 -41   0   96.39   79.59
  28  13   0  -15.80   40.60
  28 -41   0  137.19   65.69
 -28  44   0   14.80   47.40
 -28 -16   0   17.50   57.59
  28  16   0  113.59   66.49
  28 -44   0   45.80   53.99
  28 -44   0   49.30   77.79
 -29  16   0   28.50   30.60
 -29  13   0   53.59   36.80
 -29  16   0   26.00   33.20
 -29  13   0   47.30   31.40
  29 -16   0   86.29   45.00
  29 -13   0   68.99   36.10
  29 -13   0   39.00   27.40
  29 -16   0   87.29   47.40
  29 -16   0   22.30   25.10
 -29  10   0   81.99   40.30
 -29  10   0   31.30   30.00
 -29  19   0   23.00   29.00
 -29  19   0   19.20   32.70
  29 -19   0   74.09   31.40
  29 -19   0   21.00   36.00
  29 -19   0  124.59   50.69
  29 -10   0   66.69   43.80
  29 -10   0   21.80   28.40
 -29   7   0   64.09   33.30
 -29  22   0   84.89   35.10
 -29   7   0  -43.20   22.40
 -29  22   0   44.00   37.00
  29 -22   0   33.00   26.20
  29  -7   0   57.89   33.90
  29 -22   0   55.39   43.50
  29 -22   0   58.59   46.10
  29  -7   0  106.09   49.20
 -29   4   0  195.08   54.89
 -29   4   0  306.27   66.49
 -29  25   0  214.48   57.79
  29 -25   0  193.58   64.59
  29  -4   0  153.78   61.19
  29 -25   0  273.57   67.39
  29  -4   0  424.46   73.39
 -29   1   0   79.89   41.80
 -29  28   0   73.09   43.70
 -29   1   0  170.08   58.89
  29  -1   0  145.49   60.49
  29 -28   0   55.19   36.40
  29  -1   0   81.29   33.60
  29 -28   0  118.39   55.59
 -29  -2   0  161.98   57.19
 -29  -2   0  140.49   56.09
 -29  31   0   11.00   31.60
  29   2   0    8.90   34.90
  29 -31   0   95.29   53.59
  29 -31   0   28.10   38.20
  29   2   0  111.39   57.29
 -29  34   0   40.30   32.70
 -29  -5   0   33.90   35.10
 -29  -5   0   28.00   40.40
  29 -34   0   92.99   51.09
  29   5   0   68.29   36.00
  29 -34   0   64.89   53.99
  29   5   0   82.99   63.49
 -29  37   0   81.09   50.69
 -29  -8   0   51.69   49.20
  29 -37   0   11.20   34.70
  29 -37   0   85.89   66.09
  29   8   0   26.90   45.70
 -29  40   0   23.20   41.90
 -29 -11   0  -16.90   45.40
  29  11   0   69.19   52.49
  29 -40   0  -55.59   39.20
  29 -40   0  181.68   78.79
 -29  43   0   55.79   54.69
 -29 -14   0   10.10   55.49
  29 -43   0   29.40   52.39
  29  14   0   38.50   56.09
  29 -43   0   94.79   71.69
 -30  15   0   38.40   29.70
 -30  15   0   46.20   36.60
  30 -15   0   45.40   26.00
  30 -15   0   32.20   36.40
 -30  12   0  171.28   53.79
 -30  18   0  264.67   54.89
 -30  12   0  159.38   43.70
 -30  18   0  183.48   54.89
  30 -12   0  259.67   52.09
  30 -12   0  229.68   63.09
  30 -18   0  124.59   40.30
  30 -18   0  120.49   54.09
  30 -18   0   84.29   49.30
 -30  21   0  200.28   47.80
 -30   9   0  369.86   66.39
 -30   9   0  117.19   49.80
 -30  21   0  205.48   58.39
  30  -9   0  203.48   50.99
  30 -21   0  307.07   52.29
  30  -9   0  255.27   69.79
  30 -21   0  401.46   79.99
  30 -21   0  371.36   78.89
 -30  24   0  622.54   85.69
 -30  24   0  463.45   87.49
 -30   6   0  463.25   80.59
 -30   6   0  540.35   87.19
  30 -24   0  567.24   95.79
  30  -6   0  691.73   95.29
  30 -24   0  489.55   96.09
  30 -24   0  686.53  102.49
  30  -6   0  811.72  110.89
 -30  27   0  120.29   45.00
 -30   3   0   72.79   36.90
 -30   3   0    4.40   31.20
  30  -3   0  166.48   60.59
  30 -27   0   21.20   49.30
  30 -27   0  165.38   52.69
  30  -3   0   40.70   36.70
 -30   0   0   -4.50   33.80
 -30   0   0   -1.50   38.30
 -30  30   0   61.99   38.50
  30 -30   0    1.60   40.50
  30   0   0   29.10   42.20
  30   0   0   35.60   32.40
  30 -30   0  -16.50   24.80
 -30  33   0  177.08   60.89
 -30  -3   0  206.88   64.69
  30   3   0  422.86   82.99
  30 -33   0  166.58   65.89
  30 -33   0  200.28   68.49
  30   3   0  197.88   67.99
 -30  36   0   22.70   39.70
 -30  -6   0   61.69   48.70
  30 -36   0   43.60   46.00
  30 -36   0  -39.80   33.90
  30   6   0   97.79   49.40
 -30  -9   0  166.08   66.79
 -30  39   0   53.09   51.79
  30 -39   0   52.99   74.09
  30 -39   0   91.79   66.69
  30   9   0  133.69   63.09
 -30  42   0  -10.50   38.30
 -30 -12   0   34.80   49.99
  30 -42   0  -21.10   37.60
  30 -42   0  -37.40   50.89
  30  12   0   63.19   54.49
 -30 -15   0    0.40   64.79
 -30  45   0  -26.60   48.60
  30 -45   0  101.99   69.39
  30  15   0  101.49   66.29
  30 -45   0  126.19   75.29
 -31  14   0  195.18   53.59
 -31  17   0   91.09   43.60
 -31  17   0  212.78   55.99
 -31  14   0  157.68   52.49
  31 -14   0  114.59   40.00
  31 -17   0  129.29   55.69
  31 -14   0   91.79   50.59
  31 -17   0  122.89   55.59
  31 -17   0  127.19   42.80
 -31  11   0  487.75   84.89
 -31  20   0  640.84   85.89
 -31  20   0  646.14   97.59
 -31  11   0  541.35   81.69
  31 -11   0  510.25   90.89
  31 -20   0  334.87   77.29
  31 -20   0  534.65   97.69
  31 -11   0  464.45   77.69
  31 -20   0  512.55   70.69
 -31  23   0  182.98   53.99
 -31  23   0   59.49   36.00
 -31   8   0   38.70   34.50
 -31   8   0  114.69   47.70
  31 -23   0  110.39   49.70
  31  -8   0   41.30   31.90
  31 -23   0  111.09   55.59
  31 -23   0   50.49   31.00
  31  -8   0   27.00   39.00
 -31   5   0   12.70   32.10
 -31   5   0  -33.90   34.10
 -31  26   0    6.30   31.20
  31 -26   0  -12.20   34.50
  31  -5   0   42.70   34.70
  31  -5   0  -12.70   35.30
  31 -26   0   31.00   40.60
 -31  29   0   31.60   36.30
 -31   2   0  208.68   59.29
 -31   2   0   13.50   33.30
  31 -29   0  170.28   65.79
  31  -2   0  100.69   45.30
  31 -29   0  156.98   54.79
  31  -2   0   53.79   49.00
 -31  -1   0   97.39   49.80
 -31  32   0   27.20   38.60
  31   1   0   24.70   60.79
  31 -32   0   87.29   50.69
  31   1   0   99.99   48.30
  31 -32   0   80.89   54.29
 -31  35   0   -1.50   36.00
 -31  -4   0  -28.80   38.40
  31 -35   0  -23.50   46.70
  31 -35   0   -9.10   48.30
  31   4   0   29.70   38.10
 -31  38   0   17.20   31.50
 -31  -7   0   52.09   54.99
  31 -38   0    6.30   44.60
  31 -38   0  -19.00   44.90
  31   7   0  -20.00   23.00
 -31  41   0   29.40   48.40
 -31 -10   0   20.90   54.79
  31  10   0  127.19   68.39
  31 -41   0   40.20   73.69
  31 -41   0  116.79   57.99
 -31 -13   0   32.70   58.49
 -31  44   0  167.58   64.39
  31 -44   0   88.19   64.49
  31 -44   0  -25.60   57.99
  31  13   0  113.39   62.39
 -32  16   0   -4.80   26.30
 -32  16   0   -8.10   31.60
  32 -16   0    9.30   37.00
  32 -16   0   -3.50   30.50
 -32  13   0  285.67   63.29
 -32  19   0  226.98   53.69
 -32  19   0   67.09   48.00
 -32  13   0  164.58   55.89
  32 -19   0  313.47   56.09
  32 -13   0  116.79   53.59
  32 -19   0  245.88   75.99
  32 -13   0  112.79   45.00
  32 -19   0  254.47   69.89
 -32  22   0  342.87   63.79
 -32  22   0  272.27   64.79
 -32  10   0  286.07   68.09
 -32  10   0  356.86   73.59
  32 -22   0  429.16   92.59
  32 -10   0  293.37   76.09
  32 -22   0  453.05   86.99
  32 -10   0  301.17   66.89
  32 -22   0  346.67   58.09
 -32   7   0  114.09   47.40
 -32   7   0   95.29   43.50
 -32  25   0   93.49   39.20
 -32  25   0  162.48   51.59
  32  -7   0  128.19   51.99
  32 -25   0   92.69   54.89
  32  -7   0   72.29   51.69
  32 -25   0  189.78   59.99
 -32  28   0   69.19   41.90
 -32   4   0    9.70   33.70
 -32   4   0   12.60   35.20
  32 -28   0  -21.00   40.00
  32  -4   0  -13.20   35.30
  32  -4   0   12.90   27.50
  32 -28   0   -3.80   52.19
 -32  31   0   37.80   39.90
 -32   1   0   37.60   41.80
 -32   1   0   33.60   43.90
  32 -31   0   74.39   42.70
  32  -1   0  111.09   49.70
  32  -1   0   22.30   48.50
  32 -31   0   67.29   52.69
 -32  34   0    9.70   34.50
 -32  -2   0   81.59   52.89
  32 -34   0   -6.80   40.40
  32   2   0  -63.99   28.10
  32 -34   0   -6.40   39.00
 -32  37   0    5.20   42.60
 -32  -5   0  -13.60   39.30
  32 -37   0  -12.20   44.60
  32   5   0   16.80   37.20
  32 -37   0  -25.40   27.20
 -32  40   0   61.49   48.00
 -32  -8   0   12.00   44.30
  32   8   0   82.39   56.09
  32 -40   0   79.69   61.99
  32 -40   0  -38.70   54.19
 -32  43   0   29.70   48.00
 -32 -11   0   29.70   60.19
  32 -43   0   44.50   60.79
  32 -43   0    5.90   61.79
  32  11   0    3.10   46.80
 -33  18   0  111.69   43.20
 -33  15   0  105.89   44.30
 -33  15   0  117.09   49.60
 -33  18   0  122.99   45.00
  33 -18   0  201.88   66.19
  33 -18   0   67.69   50.89
  33 -18   0  135.59   41.00
  33 -15   0  111.29   52.69
  33 -15   0  130.09   42.70
 -33  12   0   20.40   33.50
 -33  12   0   78.69   45.50
 -33  21   0   42.30   39.50
 -33  21   0   -6.30   32.40
  33 -21   0   65.89   48.00
  33 -21   0   53.89   34.70
  33 -21   0   10.40   42.30
  33 -12   0    3.50   29.50
  33 -12   0   24.70   43.40
 -33  24   0  542.75   94.19
 -33   9   0  405.56   80.09
 -33  24   0  543.75   80.09
 -33   9   0  388.06   80.29
  33 -24   0  655.23  108.19
  33 -24   0  403.06  103.49
  33  -9   0  451.75   92.29
  33  -9   0  522.95   83.19
 -33   6   0   73.49   43.70
 -33  27   0   96.19   49.99
 -33   6   0  102.79   45.60
  33  -6   0  131.79   51.99
  33 -27   0   79.59   56.69
  33 -27   0  101.49   52.69
  33  -6   0   82.39   50.09
 -33   3   0  211.28   64.79
 -33  30   0  362.46   80.29
 -33   3   0  211.68   63.59
  33 -30   0  125.09   69.59
  33 -30   0  215.28   81.09
  33  -3   0  322.67   70.39
  33  -3   0  262.67   76.09
 -33  33   0  219.88   69.09
 -33   0   0  113.99   54.99
  33 -33   0  207.68   66.39
  33 -33   0  155.68   65.29
  33   0   0  239.28   65.59
  33   0   0  207.88   72.29
 -33  36   0   30.80   42.10
 -33  -3   0   92.29   56.39
  33   3   0    9.20   35.00
  33 -36   0   28.30   50.69
  33 -36   0  -68.29   37.30
 -33  -6   0   33.70   52.59
 -33  39   0   -1.10   41.60
  33   6   0  107.39   50.79
  33 -39   0   27.60   51.69
  33 -39   0   76.29   59.69
 -33  -9   0  -32.80   45.20
 -33  42   0   69.19   51.69
  33 -42   0   -0.20   59.09
  33   9   0   -6.20   43.40
  33 -42   0   12.20   56.19
 -34  17   0   49.99   39.50
 -34  17   0  -34.10   32.30
  34 -17   0    7.00   26.10
  34 -17   0   35.90   43.70
 -34  14   0  265.57   66.09
 -34  20   0  227.98   67.99
 -34  14   0  264.17   64.69
 -34  20   0  186.28   52.09
  34 -20   0  283.77   54.09
  34 -20   0  231.98   69.99
  34 -14   0  338.87   69.59
  34 -14   0  179.98   63.39
  34 -20   0  279.27   88.39
 -34  11   0  183.88   55.19
 -34  11   0  106.69   45.70
 -34  23   0  141.59   58.59
 -34  23   0  128.99   46.40
  34 -23   0  137.19   61.59
  34 -11   0  146.59   54.29
  34 -23   0   59.79   51.29
  34 -11   0  111.09   43.50
 -34  26   0   45.60   33.30
 -34   8   0  109.99   46.60
 -34   8   0    4.00   35.30
 -34  26   0   87.39   48.90
  34 -26   0   42.70   58.19
  34 -26   0   46.60   45.60
  34  -8   0    1.00   31.70
  34  -8   0   74.89   52.79
 -34   5   0   68.09   51.89
 -34   5   0   55.39   44.00
 -34  29   0   80.19   50.39
  34  -5   0   52.29   46.10
  34  -5   0   78.39   45.90
  34 -29   0    6.80   43.90
  34 -29   0   44.30   49.60
 -34   2   0   10.60   37.90
 -34  32   0   23.00   37.70
  34  -2   0   36.60   41.10
  34 -32   0    6.70   26.60
  34  -2   0   18.70   47.10
  34 -32   0   49.20   62.79
 -34  35   0  -17.90   42.80
 -34  -1   0   56.39   60.29
  34 -35   0  135.09   58.79
  34   1   0   48.20   47.50
  34 -35   0   73.29   71.99
 -34  38   0   86.09   50.99
 -34  -4   0   15.20   46.80
  34   4   0   30.20   41.30
  34 -38   0   55.29   58.49
  34 -38   0    4.00   44.00
 -34  41   0   37.10   46.90
 -34  -7   0  -63.59   42.60
  34   7   0   58.69   55.49
  34 -41   0  -42.30   71.79
  34 -41   0   23.70   55.19
 -34 -10   0   13.80   71.49
 -35  16   0  128.29   49.00
 -35  16   0  110.79   53.19
 -35  19   0  100.59   43.30
 -35  19   0  140.49   49.00
  35 -16   0   62.49   47.80
  35 -19   0  120.49   45.60
  35 -16   0  184.88   54.59
  35 -19   0  185.78   72.69
  35 -19   0  140.19   56.99
 -35  22   0  145.89   57.89
 -35  13   0   94.69   52.29
 -35  22   0   96.49   46.70
 -35  13   0  310.27   66.39
  35 -13   0  160.18   53.69
  35 -22   0  339.67   83.49
  35 -13   0  123.59   60.09
  35 -22   0  224.08   67.29
 -35  10   0  -27.80   29.40
 -35  10   0   33.20   43.10
 -35  25   0   33.40   43.10
 -35  25   0   36.00   42.40
  35 -25   0   66.69   54.49
  35 -25   0    3.50   43.80
  35 -10   0   18.60   45.30
  35 -10   0  142.09   51.09
 -35   7   0   99.29   51.99
 -35   7   0   24.00   38.20
 -35  28   0    1.40   36.50
  35 -28   0   93.39   51.09
  35 -28   0  123.89   64.29
  35  -7   0  117.69   48.10
  35  -7   0   12.80   45.20
 -35  31   0   93.39   51.79
 -35   4   0    5.00   47.20
 -35   4   0  -21.60   41.10
  35 -31   0   44.80   51.19
  35  -4   0   45.00   45.00
  35 -31   0   21.60   64.59
  35  -4   0   42.00   49.99
 -35  34   0  -10.60   35.90
 -35   1   0   50.49   54.49
  35 -34   0    4.30   43.70
  35  -1   0   19.20   41.10
  35 -34   0   72.29   68.59
 -35  -2   0    6.10   44.00
 -35  37   0   54.19   41.90
  35 -37   0   51.59   55.59
  35 -37   0   31.30   59.29
  35   2   0  -13.60   41.30
 -35  -5   0   -0.40   49.90
 -35  40   0    0.90   31.80
  35 -40   0  -21.90   44.30
  35   5   0    8.30   41.80
  35 -40   0  -36.00   51.79
 -35  43   0    9.50   54.29
 -35  -8   0   60.19   68.19
  35   8   0   25.50   55.39
  35 -43   0   70.69   70.59
 -36  18   0  -31.80   30.90
 -36  18   0   31.20   35.90
  36 -18   0  -27.00   50.69
  36 -18   0  110.59   55.69
  36 -18   0  165.08   50.89
 -36  21   0  181.78   54.09
 -36  15   0   81.99   41.40
 -36  21   0  170.08   56.79
 -36  15   0  109.39   52.79
  36 -15   0  143.49   48.40
  36 -21   0  165.98   72.89
  36 -21   0  131.49   60.09
  36 -15   0  182.98   66.19
 -36  24   0  110.19   49.10
 -36  12   0   73.39   42.80
 -36  24   0   58.79   45.40
 -36  12   0   94.39   49.40
  36 -12   0  -15.80   33.60
  36 -24   0   73.39   51.29
  36 -24   0   68.19   61.09
  36 -12   0   53.79   49.80
 -36  27   0  120.19   50.89
 -36   9   0   28.80   40.00
 -36  27   0   55.99   42.30
 -36   9   0    8.80   40.10
  36 -27   0   33.00   48.20
  36 -27   0   -9.80   46.30
  36  -9   0   28.30   40.00
  36  -9   0   56.39   49.99
 -36   6   0   26.80   40.70
 -36   6   0   62.19   43.50
 -36  30   0   73.79   44.40
  36  -6   0   22.20   38.70
  36 -30   0   45.20   67.89
  36 -30   0   70.69   56.19
  36  -6   0   19.70   52.79
 -36  33   0   61.49   47.40
 -36   3   0   30.40   46.90
  36  -3   0  -13.70   38.90
  36 -33   0   47.00   65.99
  36 -33   0   76.69   53.89
 -36   0   0  -10.80   40.90
 -36  36   0    8.80   44.70
  36   0   0  -25.90   39.40
  36 -36   0   -7.70   54.69
  36 -36   0   22.90   59.79
 -36  39   0   36.90   50.79
 -36  -3   0   34.70   51.39
  36 -39   0  -16.70   47.30
  36   3   0   98.49   56.29
 -36  42   0   23.70   48.50
 -36  -6   0   34.50   60.19
  36   6   0   40.30   54.09
  36 -42   0   21.50   42.80
 -37  17   0   45.50   47.60
 -37  17   0   71.29   44.10
 -37  20   0   53.69   45.70
 -37  20   0   22.90   40.60
  37 -17   0    1.70   32.40
  37 -20   0   42.80   55.29
  37 -20   0   -1.30   45.70
  37 -17   0  -27.90   39.80
 -37  14   0   56.39   46.90
 -37  23   0   54.59   44.30
 -37  23   0    5.40   37.90
 -37  14   0   52.09   44.30
  37 -23   0   27.90   49.00
  37 -14   0   78.89   54.19
  37 -14   0   15.30   41.90
  37 -23   0  -14.40   44.90
 -37  11   0   -1.30   37.80
 -37  26   0   20.00   38.50
 -37  26   0   52.89   39.40
 -37  11   0  -19.50   38.90
  37 -26   0   33.30   61.79
  37 -11   0   -7.40   34.20
  37 -11   0   46.50   51.69
  37 -26   0    9.60   32.30
 -37  29   0   45.00   36.30
 -37   8   0   36.80   44.00
 -37   8   0  107.69   58.69
  37  -8   0   64.29   46.10
  37  -8   0  137.39   72.09
  37 -29   0  111.09   59.69
  37 -29   0    9.20   61.89
 -37   5   0  -70.29   30.20
 -37  32   0   21.50   41.50
  37  -5   0   -2.80   56.69
  37 -32   0   18.50   48.70
  37  -5   0   10.90   38.50
  37 -32   0   -9.10   60.19
 -37  35   0    0.80   42.80
 -37   2   0   15.40   46.90
  37  -2   0   -6.00   41.70
  37 -35   0   -7.70   38.30
 -37  -1   0  -10.00   44.60
 -37  38   0   15.60   45.20
  37   1   0  -22.40   43.90
  37 -38   0  -23.30   51.79
 -37  -4   0   -4.50   53.09
 -37  41   0  -10.10   31.00
  37 -41   0  -54.09   51.59
  37   4   0   71.89   61.99
 -38  19   0  -41.50   37.00
 -38  19   0   32.70   42.00
  38 -19   0  -10.80   45.00
  38 -19   0   24.10   58.49
 -38  22   0   54.79   46.00
 -38  16   0  -32.60   35.20
 -38  16   0   -0.70   35.30
 -38  22   0   42.00   45.60
  38 -16   0   24.50   35.30
  38 -22   0  -31.80   43.90
  38 -22   0   18.50   43.60
  38 -16   0   29.00   47.50
 -38  13   0  210.38   65.99
 -38  13   0  340.87   84.29
 -38  25   0  239.78   61.99
 -38  25   0  203.88   65.59
  38 -25   0  232.08   78.49
  38 -13   0  262.47   86.79
  38 -13   0  245.58   65.49
  38 -25   0  154.28   81.09
 -38  28   0   -6.20   28.40
 -38  10   0   42.50   54.79
 -38  10   0   22.60   39.60
  38 -10   0  -38.20   41.30
  38 -28   0   -7.10   50.59
  38 -10   0    9.50   37.20
  38 -28   0    7.00   31.40
 -38   7   0    6.40   49.20
 -38  31   0   24.20   43.40
  38 -31   0    6.20   69.59
  38  -7   0   23.40   55.19
  38  -7   0   18.30   44.40
  38 -31   0   38.00   52.69
 -38   4   0   15.30   44.20
 -38  34   0   57.29   50.99
  38 -34   0  -20.00   45.90
  38  -4   0  -19.10   39.60
 -38   1   0    7.60   47.60
 -38  37   0  -37.70   21.40
  38  -1   0   46.10   48.60
  38 -37   0   -8.70   53.79
 -38  40   0  -22.70   43.10
 -38  -2   0   14.50   54.69
  38 -40   0  -36.30   56.99
  38   2   0   62.79   57.59
 -39  18   0   91.39   50.49
 -39  18   0  146.49   61.49
 -39  21   0   89.79   54.09
 -39  21   0  142.99   61.09
  39 -21   0  132.69   61.69
  39 -18   0  102.69   57.99
  39 -21   0   80.09   65.19
 -39  15   0   25.20   44.50
 -39  24   0    0.40   41.40
 -39  24   0   91.39   51.89
 -39  15   0  -25.10   38.40
  39 -15   0   56.19   55.79
  39 -24   0   55.49   58.89
  39 -24   0   58.49   54.89
  39 -15   0  147.69   67.39
 -39  27   0  118.79   48.50
 -39  12   0   78.89   52.49
 -39  12   0   80.59   48.20
 -39  27   0   51.39   46.30
  39 -12   0  116.69   66.29
  39 -27   0  -43.20   70.29
  39 -12   0   86.39   49.90
  39 -27   0   46.90   55.99
 -39   9   0  311.97   73.39
 -39  30   0   46.30   45.60
 -39   9   0  144.99   65.59
  39  -9   0   36.80   51.59
  39 -30   0  206.48   72.79
  39  -9   0  145.69   58.69
 -39   6   0   39.60   56.79
 -39  33   0  -18.50   44.60
  39 -33   0   66.39   61.69
  39  -6   0   76.39   56.19
 -39  36   0    3.30   51.79
 -39   3   0  -38.80   55.79
  39 -36   0    0.60   51.89
  39  -3   0    8.60   45.20
 -39   0   0  121.19   69.69
 -39  39   0   21.70   50.69
  39 -39   0  -11.80   55.29
  39   0   0   37.50   54.19
 -40  20   0   52.59   43.00
 -40  20   0   86.29   52.19
  40 -20   0  108.69   79.59
  40 -20   0  140.09   58.29
 -40  17   0   17.90   43.60
 -40  23   0   92.29   49.30
 -40  23   0   89.39   61.79
 -40  17   0   19.90   41.80
  40 -23   0   64.89   59.19
  40 -17   0   91.39   64.89
  40 -23   0  134.49   82.99
 -40  26   0  137.19   62.09
 -40  14   0   29.10   49.10
 -40  14   0   53.49   52.39
  40 -26   0   69.19   62.89
  40 -14   0  242.98   77.49
  40 -14   0   52.69   45.80
 -40  11   0   76.39   52.09
 -40  29   0   23.80   45.60
 -40  11   0    4.90   53.59
  40 -11   0    7.70   42.50
  40 -11   0   42.20   57.99
  40 -29   0  -14.70   48.90
 -40   8   0  -29.20   46.40
 -40  32   0   15.30   46.10
  40 -32   0  -21.80   47.10
  40  -8   0   34.50   50.79
 -40  35   0   -4.90   50.69
 -40   5   0   86.19   67.49
  40 -35   0  -21.80   26.70
  40  -5   0    7.40   49.20
 -40   2   0   27.30   58.79
 -40  38   0   44.50   58.09
  40 -38   0   -4.50   37.80
  40  -2   0   54.29   55.69
 -41  19   0  245.58   75.79
 -41  19   0  138.89   76.09
 -41  22   0  238.18   71.79
  41 -19   0  315.67   89.79
  41 -19   0  214.08  108.29
  41 -22   0  307.67   86.99
 -41  16   0    4.90   45.50
 -41  25   0   11.70   40.10
 -41  16   0   -0.30   43.00
  41 -25   0   16.60   59.99
  41 -16   0   21.10   54.49
 -41  13   0  101.29   54.49
 -41  28   0  192.18   70.29
 -41  13   0  111.09   59.49
  41 -28   0  168.38   75.49
  41 -13   0  118.29   67.69
  41 -13   0   31.00   46.60
 -41  10   0   86.59   56.69
 -41  31   0   41.40   50.19
  41 -10   0   76.89   60.49
  41 -31   0  104.79   67.29
 -41   7   0   44.00   57.09
 -41  34   0   22.30   49.40
  41  -7   0   15.10   51.99
  41 -34   0  -19.80   48.30
 -41   4   0   12.90   51.49
 -41  37   0   -3.40   47.00
  41  -4   0  -27.60   46.00
  41 -37   0  -13.00   54.59
 -42  21   0   67.39   50.69
  42 -21   0   44.70   63.89
 -42  18   0  105.49   59.69
 -42  24   0   75.59   43.50
  42 -18   0  114.89   65.29
  42 -24   0  128.39   67.19
 -42  15   0    9.80   54.69
 -42  27   0   38.50   48.20
  42 -27   0   53.89   57.59
  42 -15   0  -13.10   52.49
 -42  12   0  -11.20   59.49
 -42  30   0   21.00   50.09
  42 -30   0   61.59   62.49
  42 -12   0   26.00   47.50
 -42   9   0  -21.40   50.79
 -42  33   0  104.59   61.29
  42  -9   0   22.20   51.69
  42 -33   0  118.29   70.49
 -42  36   0   40.40   59.29
 -42   6   0  -15.70   53.69
  42  -6   0  -19.20   50.19
  42 -36   0  -50.19   58.39
 -43  23   0   99.29   58.89
 -43  20   0   24.50   47.60
  43 -20   0   30.60   57.99
  43 -23   0  -11.40   53.19
 -43  17   0   98.29   56.49
 -43  26   0   66.49   56.79
  43 -26   0   80.09   63.49
  43 -17   0   39.50   60.69
 -43  14   0  -67.19   45.00
 -43  29   0   31.40   51.39
  43 -14   0   13.10   54.39
  43 -29   0   81.69   69.09
 -43  32   0   36.40   51.99
  43 -32   0  -14.10   55.69
  43 -11   0   -3.50   58.39
 -43  35   0   38.10   53.29
  43  -8   0   70.79   61.19
  43 -35   0  -19.50   56.09
 -44  22   0  182.08   67.09
  44 -22   0   88.49   67.29
 -44  19   0  109.29   62.09
 -44  25   0  183.18   67.69
  44 -19   0   62.59   63.39
  44 -25   0  165.58   74.39
 -44  16   0    0.10   48.80
 -44  28   0  -20.70   45.30
  44 -28   0  -16.00   48.10
  44 -16   0  -20.90   55.99
 -44  31   0   43.10   55.79
  44 -31   0  108.39   68.79
 -45  21   0   34.90   55.19
 -45  24   0   66.19   54.59
  45 -21   0   28.50   69.59
  45 -24   0  -26.20   61.69
 -45  27   0   36.60   44.60
 -45  18   0  -12.70   47.50
  45 -27   0   12.80   59.29
  45 -18   0   40.20   68.19
 -45  30   0   28.50   57.09
  45 -30   0  -43.90   55.99
 -46  23   0    4.80   52.89
   0  38   1    8.50   47.90
   0 -38  -1   17.80   58.19
   0  35   1  -12.10   39.40
   0  35   1   18.60   43.80
   0 -35  -1  -23.70   38.20
   0 -35  -1   53.89   54.79
   0 -32  -1  -33.50   35.10
   0 -32  -1   -9.90   37.20
   0  32   1   35.20   40.80
   0  32   1  -24.80   30.80
   0  29   1  -16.60   28.90
   0  29   1  -33.60   36.30
   0 -29  -1    2.80   27.10
   0 -29  -1   42.80   42.80
   0 -26  -1    7.40   35.00
   0  26   1   12.40   28.40
   0  26   1  -22.20   22.20
   0 -26  -1  -19.40   22.90
   0  23   1  -17.10   17.60
   0 -23  -1  -21.20   20.60
   0  23   1  -21.20   17.70
   0 -23  -1   79.69   40.80
   0  20   1   -3.60   18.40
   0 -20  -1   -7.10   19.40
   0 -20  -1  -16.00   16.20
   0  20   1   -6.60   11.90
   0 -17  -1    9.10   15.80
   0 -17  -1   11.80   23.00
   0  17   1    0.50   14.80
   0  17   1    1.60   12.30
   0 -14  -1    4.80   17.30
   0  14   1    1.10   13.30
   0 -14  -1    3.70   11.80
   0  14   1   -7.90   11.30
   0 -11  -1   19.00   18.80
   0 -11  -1   -5.10    8.10
   0  11   1   10.40   13.50
   0  11   1   -7.80    7.70
   0  -8  -1    5.60   11.10
   0  -8  -1   15.60   13.30
   0   8   1   -9.00    5.70
   0   8   1    0.40    7.70
   0  -8  -1   -5.40    5.50
   0   8   1   -5.00    9.30
   0  -5  -1   -2.90    5.30
   0  -5  -1    9.70    7.80
   0  -5  -1    9.10   10.70
   0  -5  -1    9.30    6.10
   0   5   1   -4.30   10.40
   0   5   1   -2.70    6.80
   0   5   1   -2.20    7.60
   0   5   1    3.10    6.00
   0  -2  -1   -3.00    5.40
   0   2   1    0.10    3.50
   0   2   1   -0.70    4.20
   0  -2  -1   -4.50    2.90
   0   2   1    2.20    6.90
   0   2   1    2.80    4.10
   0  -2  -1    7.10    6.60
   0  -2  -1    2.00    7.10
   0  -2  -1    1.50    5.20
   0   2   1   -3.20    3.70
   0  -2  -1   -1.50    7.20
   0   2   1    3.40    5.80
   0   1  -1    7.70    6.70
   0  -1   1   -0.50    4.20
   0  -1   1    3.30    5.00
   0   1  -1    2.80    4.70
   0   1  -1    9.80    5.40
   0   1  -1    5.30    6.70
   0   1  -1   -2.50    5.50
   0  -1   1    0.50    3.80
   0  -1   1    5.00    4.30
   0  -1   1    0.80    6.00
   0   4  -1   -5.70    5.60
   0   4  -1    6.40    8.90
   0   4  -1   -1.30    7.20
   0  -4   1    0.50    5.50
   0  -4   1   -3.40    5.90
   0   4  -1   16.30    7.50
   0  -4   1    6.60   13.20
   0  -4   1   -2.00    4.40
   0   4  -1    3.60    7.00
   0  -4   1    0.80    5.20
   0   7  -1    4.60    7.00
   0  -7   1   -8.20    6.10
   0   7  -1    9.90   14.00
   0  -7   1   -3.80    9.90
   0  -7   1   -5.60    5.00
   0 -10   1  -11.60   10.10
   0  10  -1   50.69   23.30
   0  10  -1   -1.70    8.30
   0 -10   1    8.10   11.60
   0 -10   1    1.40    9.20
   0 -13   1    6.80   14.80
   0  13  -1   -5.40   10.00
   0 -13   1    5.00   12.10
   0  13  -1    5.70   21.40
   0 -16   1   14.60   18.30
   0 -16   1    8.00   17.90
   0  16  -1  -19.90   19.90
   0  16  -1   10.50   13.70
   0 -19   1    7.10   19.80
   0  19  -1   -8.70   12.50
   0  19  -1   -3.90   24.40
   0 -19   1    5.30   19.80
   0 -22   1  -22.10   17.60
   0 -22   1  -23.60   21.60
   0  22  -1  -21.90   20.60
   0  22  -1   -5.30   15.30
   0 -25   1   -2.30   27.90
   0 -25   1    6.80   30.40
   0  25  -1   16.10   22.50
   0  25  -1  -14.90   30.90
   0 -28   1    0.70   31.50
   0  28  -1  -22.30   21.30
   0  28  -1   12.40   36.50
   0 -28   1   23.50   40.90
   0  31  -1   17.10   39.70
   0 -31   1   -5.40  100.19
   0 -31   1  -17.40   31.40
   0  34  -1   37.80   48.20
   0 -34   1   70.09   50.69
   0 -34   1  -23.00   41.50
   0 -37   1  -15.70   50.99
   0  37  -1   -8.80   50.49
   0 -37   1   23.70   51.49
  -1 -39  -1   62.59   64.79
   1  39   1   20.80   52.89
   1 -40  -1  -37.90   50.59
  -1 -36  -1   45.30   59.29
  -1  37   1  -10.80   39.50
  -1  37   1    3.20   45.50
   1  36   1   12.30   45.60
   1 -37  -1   66.89   58.39
   1 -37  -1  -57.79   39.10
  -1 -33  -1    3.70   46.70
  -1 -33  -1  -14.00   32.50
  -1  34   1   17.30   39.30
  -1  34   1   37.00   41.20
   1  33   1  -23.60   35.90
   1 -34  -1   34.90   39.50
   1 -34  -1   43.30   51.29
   1  33   1   47.50   42.40
  -1 -30  -1   71.69   42.70
  -1 -30  -1   82.19   53.59
  -1  31   1   69.49   40.90
  -1  31   1  125.09   49.20
   1 -31  -1   22.70   31.40
   1  30   1    1.60   33.50
   1  30   1   27.90   39.90
   1 -31  -1   41.60   37.50
  -1 -27  -1  349.77   66.79
  -1 -27  -1  428.56   86.89
  -1  28   1  518.55   83.39
  -1  28   1  544.85   84.49
   1 -28  -1  322.87   78.59
   1  27   1  363.16   72.79
   1 -28  -1  277.47   65.89
   1  27   1  540.05   84.79
  -1  25   1  353.66   67.29
  -1  25   1  458.75   72.99
  -1 -24  -1  380.26   76.79
  -1 -24  -1  499.05   70.29
   1 -25  -1  439.16   83.19
   1  24   1  411.96   74.79
   1 -25  -1  389.96   66.99
   1  24   1  321.77   61.29
  -1  22   1   50.79   31.10
  -1 -21  -1   57.49   36.00
  -1  22   1   68.39   29.80
  -1 -21  -1   18.50   20.90
   1 -22  -1   10.50   22.70
   1  21   1   58.69   30.90
   1 -22  -1  113.09   43.90
   1  21   1   89.09   33.90
  -1  19   1 1010.70  106.59
  -1  19   1 1057.29  108.79
  -1 -18  -1 1101.09   92.19
  -1 -18  -1 1136.09  122.09
   1 -19  -1  952.40  115.59
   1  18   1  926.91  104.59
   1  18   1 1075.79  107.29
   1 -19  -1 1012.60  100.79
  -1 -15  -1 2080.99  156.58
  -1  16   1 1874.11  141.39
  -1  16   1 1794.52  143.39
  -1 -15  -1 1921.61  137.69
   1 -16  -1 1783.02  153.08
   1  15   1 1984.80  144.89
   1 -16  -1 1988.20  140.19
   1  15   1 1833.12  143.09
  -1  13   1  768.02   69.29
  -1 -12  -1  490.65   54.69
  -1 -12  -1  648.74   75.29
  -1  13   1  653.33   68.49
   1  12   1  637.24   66.99
   1  12   1  473.95   59.59
   1 -13  -1  477.55   55.89
   1 -13  -1  611.94   75.79
  -1  -9  -1 1216.48   94.89
  -1  -9  -1 1158.18   79.89
  -1  10   1 1053.59   82.09
  -1  10   1 1047.20   86.79
   1   9   1 1106.99   87.19
   1 -10  -1 1315.67   84.69
   1   9   1 1048.10   79.59
   1 -10  -1  984.10   90.99
   1   9   1 1163.68   86.19
  -1  -6  -1 2921.01  189.58
  -1   7   1 3250.87  194.38
  -1   7   1 3239.08  196.48
  -1  -6  -1 2987.90  202.28
  -1   7   1 3124.09  199.38
  -1  -6  -1 2901.41  195.28
   1   6   1 3276.47  197.58
   1  -7  -1 2914.61  192.78
   1   6   1 3415.26  200.78
   1   6   1 3088.09  191.28
   1  -7  -1 3239.98  206.68
   1  -7  -1 2933.71  193.18
  -1   4   1 1217.28   83.19
  -1   4   1 1242.58   87.09
  -1  -3  -1 1318.47   86.19
  -1   4   1 1301.77   92.99
  -1  -3  -1 1391.06   88.79
  -1  -3  -1 1296.77   81.49
  -1  -3  -1 1261.27   79.29
  -1   4   1 1185.48   87.19
  -1  -3  -1 1345.87   89.89
   1   3   1 1244.58   82.19
   1  -4  -1 1223.38   82.99
   1  -4  -1 1318.77   87.79
   1  -4  -1 1307.87   92.59
   1  -4  -1 1279.67   87.19
   1   3   1 1186.88   87.59
   1   3   1 1237.78   89.59
   1   3   1 1328.27   86.49
   1  -4  -1 1326.97   86.59
  -1   0  -1   -7.90    5.30
  -1   1   1    3.20    4.70
  -1   0  -1    2.70    6.00
  -1   0  -1   10.90    7.60
  -1   0  -1    0.80    4.70
  -1   1   1   -2.00    4.30
  -1   0  -1    8.70    5.00
  -1   1   1    5.80    4.80
  -1   0  -1    4.30    3.90
  -1   1   1    5.90    4.70
   1   0   1    5.50    4.00
   1   0   1    2.70    3.50
   1   0   1    3.50    3.90
   1  -1  -1    1.90    6.40
   1  -1  -1    3.60    6.20
   1  -1  -1    1.90    5.00
   1   0   1    4.70    5.50
   1  -1  -1   -2.70    4.60
   1   0   1   -0.80    8.00
  -1   3  -1  750.52   55.19
  -1  -2   1  744.93   60.79
  -1   3  -1  740.73   54.89
  -1   3  -1  751.72   54.19
  -1  -2   1  880.71   55.59
  -1  -2   1  716.93   51.69
  -1   3  -1  740.33   50.69
  -1   3  -1  674.53   59.69
  -1  -2   1  695.23   52.59
  -1  -2   1  787.32   55.59
   1  -3   1  704.73   54.69
   1   2  -1  731.03   54.89
   1   2  -1  785.42   52.39
   1  -3   1  740.13   50.69
   1   2  -1  690.43   52.79
   1   2  -1  711.83   54.09
   1   2  -1  716.63   49.20
   1  -3   1  817.22   55.59
   1   2  -1  690.43   59.99
   1  -3   1  782.42   55.39
  -1   6  -1 9607.64  561.94
  -1   6  -1 9529.95  564.14
  -1  -5   1 9144.29  567.74
  -1  -5   1 9701.93  566.34
  -1  -5   1 8835.72  558.14
  -1   6  -1 9366.26  576.14
  -1   6  -1 9320.67  566.14
   1   5  -1 9672.93  557.24
   1  -6   1 9566.14  564.34
   1   5  -1 9578.24  576.94
   1  -6   1 9839.02  585.94
   1  -6   1 9604.84  566.24
   1  -6   1 9174.48  563.04
   1   5  -1 9102.49  565.04
   1  -6   1 9304.87  567.54
  -1  -8   1 5453.65  337.47
  -1   9  -1 5826.62  340.07
  -1   9  -1 5493.35  358.96
  -1  -8   1 5693.33  349.37
  -1  -8   1 5554.14  349.87
   1  -9   1 5694.53  347.97
   1   8  -1 5816.22  335.87
   1  -9   1 5327.67  348.87
   1   8  -1 5369.26  358.46
   1  -9   1 5484.05  341.97
  -1 -11   1  593.84   66.59
  -1 -11   1  578.44   49.20
  -1  12  -1  694.03   81.19
  -1 -11   1  629.24   69.89
  -1  12  -1  640.54   51.59
   1  11  -1  652.23   49.10
   1 -12   1  578.54   66.79
   1 -12   1  514.25   63.89
   1  11  -1  698.33   81.29
  -1 -14   1 1396.06  110.59
  -1 -14   1 1305.07  107.39
  -1  15  -1 1180.08  126.09
  -1  15  -1 1282.17   94.89
   1 -15   1 1458.45  111.19
   1 -15   1 1325.67  108.19
   1  14  -1 1250.77  126.79
   1  14  -1 1086.59   90.19
  -1 -17   1  376.76   65.09
  -1  18  -1  409.06   71.79
  -1  18  -1  459.85   55.79
  -1 -17   1  584.04   73.69
   1  17  -1  579.34   58.69
   1  17  -1  522.25   76.69
   1 -18   1  466.95   67.69
   1 -18   1  596.44   77.09
  -1  21  -1  125.79   31.30
  -1 -20   1   97.09   38.70
  -1 -20   1   51.39   24.80
  -1  21  -1    5.70   28.50
   1 -21   1   74.69   32.40
   1 -21   1   20.40   29.00
   1  20  -1   57.09   22.90
   1  20  -1   34.20   32.10
  -1 -23   1  537.55   78.09
  -1  24  -1  366.96   58.09
  -1  24  -1  421.56   79.19
  -1 -23   1  371.66   73.39
   1  23  -1  532.85   88.09
   1 -24   1  434.36   76.89
   1 -24   1  360.96   69.39
   1  23  -1  398.76   57.49
  -1  27  -1  559.84   97.39
  -1 -26   1  549.54   96.39
  -1  27  -1  696.23   85.89
  -1 -26   1  602.34   91.89
   1  26  -1  639.94   79.59
   1 -27   1  673.33  104.09
   1  26  -1  629.94  101.49
   1 -27   1  514.05   89.09
  -1 -29   1   51.79   36.70
  -1 -29   1   66.39   43.60
  -1  30  -1  -34.60   37.00
  -1  30  -1   54.19   39.90
   1  29  -1   86.59   49.99
   1 -30   1  -12.50   32.30
   1 -30   1   -2.30   33.10
   1  29  -1   40.50   29.80
  -1 -32   1   15.40   40.00
  -1 -32   1   -8.70   43.60
  -1  33  -1   -7.20   37.50
   1 -33   1   32.60   47.50
   1  32  -1   31.40   44.40
   1 -33   1   36.80   42.20
  -1 -35   1  122.69   60.29
  -1  36  -1   59.99   60.59
  -1 -35   1    8.60   44.20
   1  35  -1   14.80   54.29
   1 -36   1   37.50   54.09
   1 -36   1   47.10   51.49
  -1  39  -1   84.49   66.49
  -1 -38   1   57.19   67.29
  -1 -38   1   42.60   59.79
   1  38  -1   43.80   68.79
   1 -39   1   99.09   68.99
   1 -39   1   22.20   61.29
  -2 -37  -1   46.90   57.69
   2 -39  -1   69.89   58.89
   2 -39  -1   34.90   60.29
   2  37   1    6.00   57.29
  -2 -34  -1   82.29   48.70
  -2  36   1   33.60   41.50
  -2  36   1   14.30   43.80
  -2 -34  -1   -1.90   47.30
   2 -36  -1  -21.30   49.70
   2  34   1  -16.30   40.90
   2  34   1    0.70   42.60
   2 -36  -1  -47.20   53.69
  -2 -31  -1   38.70   43.90
  -2  33   1  -17.80   31.70
  -2 -31  -1   37.30   44.10
  -2  33   1   49.10   43.50
   2 -33  -1    4.00   36.30
   2 -33  -1   -5.10   34.00
   2  31   1  -23.40   42.40
   2  31   1   17.20   38.00
  -2  30   1  168.28   52.49
  -2 -28  -1  253.87   72.59
  -2  30   1  171.48   54.19
  -2 -28  -1  124.69   48.00
   2  28   1  241.48   59.49
   2 -30  -1  248.68   63.09
   2 -30  -1  136.79   58.09
   2  28   1  198.18   57.29
  -2  27   1  247.58   59.09
  -2 -25  -1  444.66   89.99
  -2  27   1  416.46   72.29
  -2 -25  -1  496.75   73.09
   2 -27  -1  399.36   70.99
   2 -27  -1  314.77   76.89
   2  25   1  382.36   71.19
   2  25   1  271.87   62.89
  -2 -22  -1    5.50   21.30
  -2  24   1   10.20   20.70
  -2 -22  -1  -10.70   27.90
  -2  24   1    7.80   21.50
   2 -24  -1    1.50   23.80
   2 -24  -1   -6.70   26.50
   2  22   1   -6.80   20.40
   2  22   1    4.60   22.90
  -2 -19  -1  807.22   86.59
  -2  21   1  819.62   91.79
  -2  21   1  932.31  101.59
  -2 -19  -1  901.61  108.49
   2 -21  -1  620.44   97.69
   2 -21  -1  867.11   93.09
   2  19   1  744.33   91.59
   2  19   1  871.61  100.49
  -2 -16  -1  465.25   71.29
  -2 -16  -1  390.66   54.19
  -2  18   1  481.45   65.89
  -2  18   1  500.75   63.99
   2  16   1  510.85   67.19
   2  16   1  551.94   67.09
   2 -18  -1  516.05   63.09
   2 -18  -1  392.46   69.69
  -2 -13  -1  261.57   47.70
  -2  15   1  249.38   42.00
  -2 -13  -1  157.38   29.70
   2  13   1  162.88   34.20
   2  13   1  198.78   38.00
   2 -15  -1  231.88   37.30
  -2 -10  -1   18.20   10.60
  -2  12   1   38.50   17.30
  -2 -10  -1    4.60   17.00
  -2  12   1   77.29   20.10
   2 -12  -1   61.69   18.30
   2  10   1   47.80   15.00
   2  10   1   23.30   14.30
   2  10   1   34.20   17.00
   2 -12  -1   60.19   24.80
  -2   9   1  569.84   61.59
  -2  -7  -1  673.23   49.50
  -2   9   1  663.93   52.39
  -2  -7  -1  722.13   70.19
  -2   9   1  725.03   58.29
   2  -9  -1  669.63   55.19
   2  -9  -1  682.03   52.99
   2   7   1  698.93   57.89
   2   7   1  679.43   49.90
   2   7   1  699.73   58.89
   2  -9  -1  593.74   69.59
  -2   6   1 2558.24  162.38
  -2  -4  -1 2455.85  161.38
  -2  -4  -1 2420.26  159.78
  -2  -4  -1 2473.85  150.78
  -2  -4  -1 2606.74  163.68
  -2   6   1 2367.46  161.18
  -2   6   1 2650.33  170.58
  -2   6   1 2512.45  154.98
   2  -6  -1 2625.94  166.08
   2   4   1 2388.96  163.28
   2   4   1 2503.55  152.08
   2  -6  -1 2426.66  154.48
   2  -6  -1 2553.24  169.18
   2   4   1 2597.74  161.28
   2  -6  -1 2426.86  159.78
   2   4   1 2417.06  161.48
  -2   3   1  747.73   54.99
  -2   3   1  757.32   54.79
  -2  -1  -1  757.92   55.39
  -2  -1  -1  633.94   52.99
  -2   3   1  756.92   60.19
  -2  -1  -1  799.02   54.09
  -2   3   1  844.72   53.29
  -2  -1  -1  687.23   47.10
  -2   3   1  780.82   51.09
  -2  -1  -1  794.02   61.19
  -2   3   1  742.23   58.19
   2   1   1  740.83   54.09
   2  -3  -1  710.03   54.89
   2  -3  -1  672.83   56.89
   2   1   1  749.42   54.69
   2   1   1  921.81   57.99
   2   1   1  693.83   60.09
   2  -3  -1  803.42   53.29
   2  -3  -1  733.03   54.39
   2  -3  -1  683.63   50.39
   2   1   1  735.43   47.30
   2  -3  -1  808.02   60.59
  -2   2  -1    6.90    8.80
  -2   0   1    6.30    5.90
  -2   0   1   -1.80    4.30
  -2   0   1    3.80    4.60
  -2   0   1   -0.20    5.60
  -2   2  -1    4.70    5.70
  -2   2  -1   -8.20    4.80
  -2   2  -1    4.40    3.60
  -2   0   1   -2.00    6.50
   2  -2   1    1.40    2.40
   2   0  -1   -2.90    3.80
   2   0  -1    1.80    8.70
   2   0  -1   -2.20    4.80
   2  -2   1   -3.80    5.00
   2   0  -1    2.40    6.80
   2  -2   1    1.70    3.40
   2  -2   1    0.60    4.30
   2   0  -1   -1.70    5.40
  -2   5  -1  574.44   48.70
  -2   5  -1  589.64   45.00
  -2  -3   1  654.33   49.30
  -2   5  -1  768.72   59.29
  -2   5  -1  544.75   47.70
  -2  -3   1  654.33   63.39
  -2  -3   1  654.73   42.00
  -2  -3   1  698.33   51.79
  -2   5  -1  601.84   48.70
   2   3  -1  611.44   49.20
   2  -5   1  710.53   58.99
   2   3  -1  542.05   47.70
   2  -5   1  645.74   45.20
   2  -5   1  583.14   48.20
   2  -5   1  668.93   50.49
   2   3  -1  678.23   57.99
   2   3  -1  572.54   41.00
   2   3  -1  570.04   39.40
   2  -5   1  670.23   50.19
   2   3  -1  529.85   48.60
  -2   8  -1 9342.77  548.55
  -2  -6   1 9231.28  555.54
  -2  -6   1 9244.78  554.24
  -2  -6   1 8653.23  541.15
  -2   8  -1 9112.99  563.84
  -2   8  -1 9160.18  551.34
   2  -8   1 9156.98  555.24
   2  -8   1 9382.86  551.64
   2   6  -1 9218.58  539.65
   2  -8   1 9186.18  550.84
   2   6  -1 8872.81  563.44
  -2  11  -1  518.05   48.60
  -2  -9   1  555.64   64.29
  -2  11  -1  739.83   78.09
  -2  -9   1  597.14   63.29
  -2  -9   1  603.24   45.60
   2   9  -1  635.34   74.59
   2 -11   1  690.13   67.69
   2 -11   1  613.34   62.69
   2   9  -1  599.64   44.50
  -2  14  -1  135.99   25.50
  -2 -12   1  144.49   33.50
  -2  14  -1  176.28   43.70
  -2 -12   1  123.29   31.60
  -2 -12   1  153.38   24.40
   2 -14   1  198.08   36.70
   2  12  -1  128.49   35.60
   2  12  -1  142.29   22.00
   2 -14   1  131.59   32.20
  -2 -15   1  -10.00   10.80
  -2  17  -1   -5.20   11.80
  -2 -15   1    0.30   15.60
  -2  17  -1    1.70   23.10
   2  15  -1    8.50   23.80
   2 -17   1   29.50   21.00
   2 -17   1   18.90   21.60
   2  15  -1    9.20   12.20
  -2  20  -1   99.29   27.00
  -2  20  -1  141.29   44.80
  -2 -18   1   53.89   30.00
  -2 -18   1  147.19   35.90
   2  18  -1  134.19   26.80
   2 -20   1  114.69   35.10
   2  18  -1   50.29   28.50
   2 -20   1   72.79   34.70
  -2 -21   1   56.89   33.20
  -2 -21   1  157.58   48.40
  -2  23  -1   87.69   43.30
  -2  23  -1  149.69   35.70
   2 -23   1  110.89   39.30
   2  21  -1  134.69   32.70
   2  21  -1  193.08   50.19
   2 -23   1   86.19   41.70
  -2  26  -1   -4.80   20.40
  -2 -24   1  -29.80   19.50
  -2 -24   1   11.60   33.90
  -2  26  -1  -18.00   28.60
   2  24  -1    7.30   20.50
   2  24  -1  -21.30   23.30
   2 -26   1   20.20   33.30
   2 -26   1   13.20   29.70
  -2 -27   1   82.79   43.90
  -2  29  -1   39.40   27.00
  -2  29  -1   47.10   41.10
  -2 -27   1   98.49   45.50
   2 -29   1   51.59   44.50
   2 -29   1   34.40   37.70
   2  27  -1   56.19   32.30
   2  27  -1  117.79   52.19
  -2  32  -1   27.60   46.90
  -2  32  -1   27.50   33.60
  -2 -30   1   61.79   48.50
  -2 -30   1   76.59   51.89
   2 -32   1   78.39   41.40
   2  30  -1   33.50   46.10
   2 -32   1   42.90   45.70
  -2 -33   1   -1.60   39.80
  -2  35  -1   10.60   46.80
  -2 -33   1   43.00   54.59
   2 -35   1   28.70   42.00
   2  33  -1  -18.10   45.60
   2 -35   1   39.80   47.80
  -2 -36   1   85.59   59.69
  -2  38  -1  103.29   64.09
  -2 -36   1  204.88   77.89
   2 -38   1  122.39   72.39
   2  36  -1  115.59   69.49
   2 -38   1  119.19   64.59
  -3 -38  -1  -31.60   54.29
   3 -41  -1   -2.50   58.89
   3  38   1   10.50   66.59
  -3  38   1   43.60   55.69
  -3 -35  -1  110.69   57.39
  -3  38   1  -22.20   37.10
   3  35   1   71.89   58.29
   3 -38  -1   37.40   59.89
   3 -38  -1   16.40   47.30
  -3 -32  -1    7.60   46.90
  -3 -32  -1   77.59   51.49
  -3  35   1    8.40   43.50
  -3  35   1   73.79   46.30
   3 -35  -1   36.40   41.10
   3  32   1  -11.60   39.20
   3  32   1   38.50   49.50
   3 -35  -1  109.49   59.39
  -3  32   1   -1.70   29.90
  -3  32   1  -11.20   35.10
  -3 -29  -1   24.40   35.80
  -3 -29  -1   25.10   40.30
   3  29   1   70.49   45.90
   3 -32  -1   -0.20   33.60
   3 -32  -1   50.29   49.30
   3  29   1    6.90   36.80
  -3  29   1  613.34   88.29
  -3  29   1  382.36   74.09
  -3 -26  -1  435.66   71.59
  -3 -26  -1  454.95   89.79
   3  26   1  339.77   75.79
   3 -29  -1  502.95   95.99
   3  26   1  599.64   89.99
   3 -29  -1  467.05   78.79
  -3 -23  -1  484.75   69.69
  -3 -23  -1  371.86   80.49
  -3  26   1  771.72   96.79
  -3  26   1  513.75   79.29
   3  23   1  437.46   70.59
   3 -26  -1  453.05   72.89
   3  23   1  351.86   69.19
   3 -26  -1  464.25   86.79
  -3  23   1  516.75   71.39
  -3  23   1  355.06   62.39
  -3 -20  -1  311.97   66.79
  -3 -20  -1  300.77   53.99
   3  20   1  424.56   70.49
   3  20   1  547.95   72.39
   3 -23  -1  175.88   56.49
   3 -23  -1  336.97   57.99
  -3 -17  -1  434.56   71.19
  -3  20   1  500.15   65.59
  -3 -17  -1  457.65   57.49
  -3  20   1  399.16   63.49
   3  17   1  503.15   71.29
   3  17   1  365.26   58.99
   3 -20  -1  557.94   79.89
   3 -20  -1  407.16   60.09
  -3  17   1  621.14   76.59
  -3 -14  -1  541.95   77.89
  -3 -14  -1  726.53   69.59
  -3  17   1  832.72   69.19
   3 -17  -1  614.64   87.79
   3 -17  -1  699.63   75.19
   3  14   1  756.12   83.29
   3  14   1  552.14   70.59
  -3  14   1  800.82   66.19
  -3  14   1  687.23   75.69
  -3 -11  -1  841.42   87.59
  -3 -11  -1  761.52   63.39
   3  11   1  721.53   74.59
   3 -14  -1  838.22   70.39
   3  11   1  817.42   81.79
   3 -14  -1  757.22   88.19
  -3  11   1  957.60   72.29
  -3  11   1  929.61   79.19
  -3  -8  -1  841.62   80.59
  -3  -8  -1  946.11   69.29
   3   8   1  886.61   77.89
   3   8   1  982.50   79.89
   3 -11  -1 1144.69   79.39
   3 -11  -1 1095.29   75.19
   3   8   1 1035.00   70.19
   3 -11  -1 1086.89   89.89
  -3   8   1   45.50   17.00
  -3   8   1  131.59   23.40
  -3   8   1   74.89   13.50
  -3  -5  -1   61.19   17.80
  -3  -5  -1   57.39    9.90
   3   5   1  108.39   12.90
   3   5   1   69.79   18.10
   3   5   1  124.49   23.00
   3  -8  -1   90.69   23.70
   3  -8  -1   74.29   13.70
   3  -8  -1   87.99   19.40
  -3   5   1  608.24   43.10
  -3  -2  -1  621.64   50.39
  -3  -2  -1  570.84   49.99
  -3  -2  -1  645.64   49.10
  -3   5   1  590.74   53.39
  -3   5   1  641.14   51.19
  -3   5   1  672.73   51.29
  -3   5   1  642.74   63.29
  -3  -2  -1  587.14   60.99
   3  -5  -1  664.33   50.99
   3   2   1  666.13   51.29
   3  -5  -1  705.43   58.59
   3   2   1  671.23   58.49
   3   2   1  626.24   50.69
   3   2   1  704.93   50.79
   3  -5  -1  640.94   51.69
   3  -5  -1  669.73   53.69
   3  -5  -1  601.74   43.20
  -3   2   1  714.83   50.29
  -3   1  -1  739.43   55.19
  -3   2   1  746.03   52.49
  -3   2   1  814.92   54.79
  -3   1  -1  682.03   46.80
  -3   1  -1  685.73   48.20
  -3   2   1  808.82   56.19
  -3   1  -1  730.43   49.00
  -3   2   1  701.53   59.99
  -3   1  -1  778.32   60.99
  -3   1  -1  726.13   54.69
   3  -1   1  763.72   60.49
   3  -2  -1  680.93   58.99
   3  -1   1  795.32   49.10
   3  -2  -1  790.32   52.79
   3  -2  -1  718.33   50.59
   3  -2  -1  744.53   55.49
   3  -1   1  852.31   56.59
   3  -2  -1  660.63   53.19
   3  -1   1  806.92   49.50
   3  -2  -1  670.73   54.39
  -3   4  -1 1315.77   79.29
  -3  -1   1 1285.77   87.69
  -3   4  -1 1377.06   90.79
  -3  -1   1 1205.78   90.79
  -3  -1   1 1201.58   78.59
  -3  -1   1 1192.58   86.39
  -3   4  -1 1300.67   85.49
  -3   4  -1 1330.87   87.29
   3  -4   1 1177.88   86.49
   3   1  -1 1370.36   87.79
   3   1  -1 1223.48   91.19
   3  -4   1 1301.17   85.69
   3  -4   1 1225.08   78.89
   3   1  -1 1245.48   87.59
   3  -4   1 1178.28   89.09
   3   1  -1 1272.27   78.59
   3   1  -1 1293.67   85.59
  -3  -4   1 1298.37   93.49
  -3   7  -1 1450.25  103.49
  -3   7  -1 1397.96   92.89
  -3   7  -1 1367.36   92.49
  -3  -4   1 1057.79   91.59
  -3   7  -1 1473.55   90.49
   3  -7   1 1194.28   92.39
   3   4  -1 1376.66  102.79
   3  -7   1 1173.58   92.49
   3  -7   1 1520.65  112.09
   3  -7   1 1280.97   88.59
   3  -7   1 1303.97   92.19
  -3  10  -1 1267.17  115.99
  -3  -7   1 1784.92  115.19
  -3  -7   1 1734.03  114.69
  -3  10  -1 1512.95  105.99
  -3  -7   1 1575.84   96.79
   3 -10   1 1569.04  109.69
   3   7  -1 1419.96  119.29
   3   7  -1 1400.06   95.19
   3 -10   1 1770.92  118.69
   3 -10   1 1506.05  112.79
  -3 -10   1   -7.00    6.00
  -3  13  -1  -19.20   15.00
  -3  13  -1   16.20   11.30
  -3 -10   1   -3.50    6.80
  -3 -10   1   -0.90   13.40
   3  10  -1    3.00    6.90
   3 -13   1   -3.20   11.90
   3 -13   1    2.70   14.00
   3  10  -1    0.80   11.30
  -3 -13   1   13.40    9.80
  -3 -13   1   49.80   22.60
  -3 -13   1   18.90   17.40
  -3  16  -1   33.10   14.70
  -3  16  -1   19.10   24.00
   3 -16   1   12.60   16.60
   3  13  -1    5.70   22.40
   3 -16   1   12.60   17.50
   3  13  -1   12.50   11.20
  -3 -16   1  138.29   36.90
  -3  19  -1  172.78   47.80
  -3 -16   1  113.69   36.90
  -3  19  -1  159.88   32.60
   3 -19   1  167.38   40.60
   3 -19   1  113.59   36.80
   3  16  -1  157.18   27.70
   3  16  -1  240.68   54.79
  -3  22  -1  419.26   56.39
  -3 -19   1  343.87   65.49
  -3  22  -1  384.96   72.49
  -3 -19   1  285.27   57.89
   3 -22   1  302.27   61.99
   3  19  -1  472.95   54.29
   3 -22   1  413.56   65.89
   3  19  -1  417.86   73.69
  -3  25  -1    8.60   20.80
  -3  25  -1   24.40   34.10
  -3 -22   1   16.20   33.00
  -3 -22   1  -16.50   15.30
   3 -25   1   20.80   31.40
   3  22  -1  101.89   42.20
   3 -25   1   12.10   27.10
   3  22  -1   -2.50   16.90
  -3  28  -1   67.49   33.20
  -3 -25   1   48.30   37.70
  -3  28  -1  192.38   56.49
  -3 -25   1  146.69   50.09
   3  25  -1   61.79   38.00
   3 -28   1  142.19   55.89
   3 -28   1   26.70   34.60
   3  25  -1  180.08   42.80
  -3 -28   1  -16.90   29.40
  -3  31  -1   26.10   39.90
  -3 -28   1   51.49   46.50
  -3  31  -1    5.70   25.30
   3  28  -1   69.59   47.10
   3 -31   1  -20.70   32.70
   3 -31   1   16.60   40.20
  -3  34  -1   16.30   40.00
  -3 -31   1   36.60   42.30
  -3  34  -1    7.30   42.30
  -3 -31   1   19.70   46.30
   3 -34   1    1.80   50.49
   3  31  -1    4.90   35.60
   3 -34   1    8.90   38.90
  -3 -34   1  137.59   71.29
  -3  37  -1  237.88   83.59
  -3 -34   1   82.99   51.59
   3 -37   1   56.39   51.69
   3  34  -1  126.39   65.29
   3 -37   1  124.89   72.19
  -3 -37   1   36.50   58.59
  -3 -37   1   44.30   63.29
  -3  40  -1   57.79   69.59
   3 -40   1  113.29   64.19
   3 -40   1  107.19   72.09
   3  37  -1  142.79   74.59
  -4 -36  -1   62.29   64.99
  -4  40   1  -23.90   45.40
   4 -40  -1   64.29   61.59
   4  36   1   16.90   53.89
   4 -40  -1   56.79   68.89
  -4  37   1    1.50   36.60
  -4 -33  -1  108.69   59.39
  -4  37   1   -5.30   44.60
   4  33   1   33.80   55.09
   4 -37  -1   66.59   58.09
   4 -37  -1   18.40   44.30
  -4  34   1   -6.50   35.30
  -4 -30  -1   79.59   49.00
  -4  34   1   28.40   39.30
  -4 -30  -1   -3.70   41.10
   4  30   1   88.79   45.90
   4 -34  -1   52.19   42.80
   4  30   1    1.90   38.00
   4 -34  -1   22.60   46.20
  -4 -27  -1  235.08   58.29
  -4  31   1  203.78   62.59
  -4  31   1  198.58   57.19
  -4 -27  -1  291.47   76.19
   4  27   1  260.37   60.79
   4 -31  -1  343.17   72.79
   4  27   1  194.98   61.89
   4 -31  -1  157.28   64.09
  -4 -24  -1    5.60   25.90
  -4 -24  -1   67.49   44.30
  -4  28   1   14.50   26.50
  -4  28   1   52.69   36.40
   4 -28  -1  -27.40   24.10
   4 -28  -1  -17.00   30.00
   4  24   1   27.30   29.50
   4  24   1   30.70   31.20
  -4  25   1  414.36   63.79
  -4  25   1  346.07   65.09
  -4 -21  -1  424.96   78.39
  -4 -21  -1  503.95   66.89
   4 -25  -1  290.17   70.69
   4  21   1  353.56   62.99
   4  21   1  277.17   63.49
   4 -25  -1  341.27   61.39
  -4 -18  -1  121.69   42.20
  -4 -18  -1   89.99   27.30
  -4  22   1   63.69   29.60
  -4  22   1   60.09   24.80
   4 -22  -1   43.00   34.00
   4  18   1   81.89   31.60
   4 -22  -1   76.79   30.50
   4  18   1   65.49   30.50
  -4 -15  -1 2377.66  164.48
  -4  19   1 2294.77  176.08
  -4 -15  -1 2328.77  182.58
  -4  19   1 2352.46  168.18
   4 -19  -1 2276.77  187.38
   4  15   1 2396.46  178.08
   4 -19  -1 2312.27  172.28
   4  15   1 2502.05  174.28
  -4 -12  -1 1756.52  122.99
  -4  16   1 1945.41  128.19
  -4  16   1 1581.34  132.39
  -4 -12  -1 1654.33  137.29
   4 -16  -1 1748.03  131.69
   4  12   1 1773.92  135.79
   4 -16  -1 1761.82  145.69
   4  12   1 1774.62  132.19
  -4  13   1  618.54   55.19
  -4  13   1  767.12   75.89
  -4  -9  -1  724.53   74.79
  -4  -9  -1  694.93   53.89
   4 -13  -1  665.73   81.39
   4 -13  -1  729.93   63.69
   4   9   1  653.23   67.39
   4   9   1  624.44   53.09
   4 -13  -1  780.82   73.19
   4   9   1  823.92   78.79
  -4  -6  -1  786.82   50.19
  -4  10   1  689.53   60.69
  -4  -6  -1  739.93   62.79
  -4  10   1  594.14   50.49
   4   6   1  630.84   48.50
   4 -10  -1  779.12   53.29
   4 -10  -1  857.51   63.49
   4 -10  -1  735.53   77.79
   4   6   1  662.43   59.39
   4   6   1  641.04   66.19
  -4  -3  -1 1479.25  103.99
  -4  -3  -1 1543.95  100.29
  -4  -3  -1 1480.35   94.19
  -4   7   1 1179.08   83.39
  -4   7   1 1174.58   92.99
  -4   7   1 1203.78   96.89
   4   3   1 1193.78   93.59
   4   3   1 1199.98   92.69
   4  -7  -1 1399.66  103.79
   4  -7  -1 1475.25   84.69
   4   3   1 1272.07   93.99
   4  -7  -1 1606.54   99.49
  -4   4   1   16.50   13.10
  -4   4   1    2.20    6.70
  -4   0  -1    0.80    5.50
  -4   0  -1   -6.80    5.10
  -4   4   1   -1.80    6.30
  -4   0  -1   -3.10    3.80
  -4   4   1    2.90    3.20
  -4   0  -1    4.50    5.50
  -4   0  -1    0.80    2.60
   4  -4  -1   13.40    9.60
   4   0   1   -0.50    7.30
   4   0   1   -0.40    4.80
   4   0   1  -16.40   10.30
   4   0   1    6.90    2.70
   4  -4  -1    3.70    5.90
   4  -4  -1    8.90    7.80
   4  -4  -1   -8.40    4.40
   4   0   1    6.10    7.10
   4  -4  -1   -0.60    4.00
   4  -4  -1   17.80   12.20
   4  -4  -1    2.80    7.20
  -4   3  -1 1318.47   86.79
  -4   1   1 1182.68   86.69
  -4   1   1 1177.08   80.59
  -4   3  -1 1289.07   82.69
  -4   1   1 1314.07   87.29
  -4   1   1 1252.67   88.39
  -4   3  -1 1316.97   92.09
   4  -3   1 1146.69   85.79
   4  -1  -1 1378.36   87.39
   4  -1  -1 1225.08   93.89
   4  -1  -1 1294.37   80.99
   4  -1  -1 1318.57   88.19
   4  -1  -1 1300.67   88.99
   4  -3   1 1159.98   81.99
   4  -3   1 1274.07   92.19
   4  -1  -1 1245.18   82.79
  -4   6  -1 2468.95  166.98
  -4  -2   1 2403.66  160.08
  -4   6  -1 2394.56  158.78
  -4  -2   1 2585.94  146.89
  -4   6  -1 2269.37  160.78
  -4   6  -1 2409.16  152.88
  -4  -2   1 2535.75  167.58
  -4  -2   1 2513.85  161.48
  -4   6  -1 2396.46  158.28
   4  -6   1 2582.84  152.88
   4   2  -1 2372.36  159.88
   4   2  -1 2397.36  146.39
   4  -6   1 2716.33  160.68
   4   2  -1 2380.76  160.38
   4  -6   1 2582.34  160.18
   4  -6   1 2509.55  163.58
   4   2  -1 2319.07  165.48
  -4  -5   1 3191.38  194.18
  -4   9  -1 2996.80  189.18
  -4   9  -1 2875.81  199.18
  -4  -5   1 2929.01  192.18
  -4   9  -1 2719.03  186.88
   4  -9   1 2872.71  188.38
   4  -9   1 2884.61  186.68
   4   5  -1 3052.99  201.68
   4  -9   1 3069.09  193.38
   4  -9   1 2685.83  196.58
  -4  -8   1 1348.97  103.29
  -4  12  -1 1268.57   95.99
  -4  -8   1 1215.38   83.99
  -4  12  -1 1397.56  111.49
  -4  -8   1 1230.98  101.79
   4   8  -1 1559.24  115.99
   4   8  -1 1395.26   84.79
   4 -12   1 1403.06  101.19
   4 -12   1 1271.17  102.39
  -4  15  -1  166.78   42.00
  -4  15  -1   91.49   22.70
  -4 -11   1   86.99   16.00
  -4 -11   1  119.29   30.80
  -4 -11   1   71.69   26.30
   4 -15   1  114.09   27.70
   4  11  -1  130.79   19.20
   4 -15   1  122.79   30.80
   4  11  -1  131.79   36.90
  -4 -14   1  309.67   55.79
  -4  18  -1  294.27   58.39
  -4 -14   1  471.55   61.69
  -4  18  -1  423.86   52.39
   4 -18   1  333.47   55.49
   4 -18   1  318.87   53.89
   4  14  -1  318.67   38.20
   4  14  -1  497.55   72.29
  -4 -17   1    5.90   19.40
  -4  21  -1   27.40   27.10
  -4 -17   1    3.90   19.90
  -4  21  -1   50.89   22.60
   4 -21   1   29.50   25.20
   4  17  -1   22.20   15.30
   4 -21   1   24.50   22.10
   4  17  -1   30.90   28.30
  -4 -20   1  445.56   78.39
  -4 -20   1  389.56   68.59
  -4  24  -1  518.65   86.49
  -4  24  -1  439.46   63.89
   4 -24   1  486.35   82.19
   4  20  -1  444.76   80.09
   4  20  -1  565.24   62.69
   4 -24   1  426.26   74.39
  -4  27  -1  352.16   76.99
  -4 -23   1  270.67   62.49
  -4  27  -1  382.16   63.79
  -4 -23   1  255.17   64.09
   4  23  -1  357.66   54.39
   4  23  -1  435.86   80.59
   4 -27   1  331.07   69.79
   4 -27   1  198.68   59.99
  -4 -26   1  -10.80   32.00
  -4  30  -1    8.60   27.30
  -4 -26   1  -35.00   33.00
  -4  30  -1   19.40   37.00
   4 -30   1   29.80   40.90
   4 -30   1   36.00   43.30
   4  26  -1   14.80   32.10
   4  26  -1   34.20   30.70
  -4 -29   1   67.69   46.70
  -4  33  -1  143.29   46.50
  -4 -29   1  139.89   60.49
  -4  33  -1   67.49   49.20
   4  29  -1   16.20   43.80
   4 -33   1  130.99   58.19
   4 -33   1   64.69   47.00
  -4 -32   1  109.39   60.29
  -4  36  -1   88.39   54.69
  -4 -32   1  -34.90   39.50
   4 -36   1   97.29   61.69
   4  32  -1    9.90   46.70
   4 -36   1   60.79   51.09
  -4 -35   1   47.40   55.99
  -4 -35   1   99.59   69.89
  -4  39  -1    5.60   50.59
   4  35  -1  -16.10   44.10
   4 -39   1   -3.80   53.39
   4 -39   1   -4.00   51.79
  -5  39   1  -47.30   41.00
  -5 -34  -1    4.70   49.10
   5 -39  -1  -25.20   51.39
   5  34   1   72.39   66.99
   5 -39  -1   25.10   48.30
  -5 -31  -1   12.50   48.50
  -5 -31  -1  -20.10   41.30
  -5  36   1   78.99   51.69
  -5  36   1  -10.00   48.70
   5 -36  -1   61.79   51.19
   5 -36  -1   14.20   39.70
   5  31   1  115.09   52.89
   5  31   1   26.50   42.10
  -5 -28  -1   58.39   47.30
  -5 -28  -1   -0.80   33.20
  -5  33   1    8.50   39.10
  -5  33   1   14.30   31.00
   5  28   1   -3.60   30.00
   5  28   1   48.20   46.10
   5 -33  -1   -5.30   39.90
   5 -33  -1   25.00   36.90
  -5 -25  -1   55.69   46.10
  -5  30   1   13.60   31.00
  -5 -25  -1  103.59   40.60
  -5  30   1   44.60   38.00
   5  25   1   53.59   34.80
   5 -30  -1    1.20   33.80
   5  25   1    7.80   31.90
   5 -30  -1   78.39   38.90
  -5  27   1   68.29   34.00
  -5 -22  -1   63.59   36.60
  -5 -22  -1  136.29   39.30
  -5  27   1  111.39   43.40
   5  22   1   41.00   34.40
   5 -27  -1   76.99   36.40
   5 -27  -1  117.09   53.79
   5  22   1   19.80   26.20
  -5  24   1 1164.88  126.09
  -5 -19  -1 1174.08  103.69
  -5  24   1 1326.57  109.59
  -5 -19  -1 1276.27  139.99
   5 -24  -1 1290.07  128.69
   5  19   1 1134.69  118.49
   5  19   1 1198.28  133.19
   5 -24  -1 1075.99  134.69
  -5  21   1 1016.50   94.49
  -5  21   1  979.70  110.19
  -5 -16  -1 1318.47   96.99
  -5 -16  -1 1141.79  122.69
   5  16   1 1002.40  113.29
   5 -21  -1 1126.79  129.59
   5  16   1 1166.18  101.29
   5 -21  -1 1005.40  108.89
  -5 -13  -1 1004.50  105.79
  -5 -13  -1 1102.59   81.39
  -5  18   1  903.71   80.59
  -5  18   1 1049.99  103.39
   5  13   1  910.01   93.99
   5 -18  -1 1003.40   97.99
   5  13   1  859.51   97.49
   5 -18  -1 1112.49  118.49
  -5  15   1 2550.34  183.78
  -5 -10  -1 2906.41  189.68
  -5 -10  -1 2613.24  169.98
  -5  15   1 2632.84  172.68
   5  10   1 2518.65  179.68
   5  10   1 2691.73  185.78
   5 -15  -1 2654.73  181.48
   5 -15  -1 2358.16  190.68
  -5  12   1  986.60   80.49
  -5  -7  -1 1030.40   97.79
  -5  -7  -1  941.21   79.89
  -5  12   1  936.91   67.59
  -5  -7  -1  910.31   65.79
   5   7   1  927.51   79.19
   5   7   1  896.01   64.89
   5 -12  -1  933.21   95.49
   5 -12  -1  989.90   69.79
   5   7   1  917.51   76.59
   5 -12  -1 1006.80   79.39
  -5   9   1 3036.40  194.08
  -5   9   1 2927.01  179.98
  -5  -4  -1 2907.51  200.88
  -5  -4  -1 3021.70  178.18
  -5  -4  -1 3168.48  192.88
   5  -9  -1 2927.21  180.08
   5   4   1 2836.32  177.58
   5   4   1 2917.61  192.28
   5  -9  -1 2724.63  200.58
   5   4   1 3098.89  195.28
   5  -9  -1 3053.69  195.78
  -5   6   1 9052.69  585.74
  -5   6   1 9720.93  581.24
  -5   6   1 8672.73  577.64
  -5  -1  -1 9707.33  587.84
  -5  -1  -1 9733.23  580.04
  -5  -1  -1 9839.22  574.14
  -5   6   1 9999.00  567.44
   5   1   1 9893.41  580.34
   5  -6  -1 9780.02  583.24
   5  -6  -1 9919.01  590.04
   5   1   1 9612.64  575.04
   5  -6  -1 9838.42  585.74
   5   1   1 9576.04  588.04
   5  -6  -1 9766.92  567.24
   5   1   1 9274.17  580.34
  -5   2  -1  634.74   55.09
  -5   2  -1  584.54   39.40
  -5   3   1  650.73   64.29
  -5   3   1  631.34   49.70
  -5   2  -1  628.64   43.70
  -5   3   1  678.93   52.29
  -5   3   1  646.74   47.00
  -5   2  -1  626.54   49.50
  -5   3   1  613.04   47.60
   5  -3  -1  662.93   64.49
   5  -2   1  634.64   43.60
   5  -3  -1  561.04   50.59
   5  -3  -1  698.13   51.29
   5  -3  -1  521.95   46.70
   5  -3  -1  670.23   47.20
   5  -2   1  634.84   40.20
   5  -3  -1  625.84   43.70
   5  -2   1  668.73   50.89
   5  -2   1  598.54   60.79
  -5   0   1    1.20    7.30
  -5   0   1  -18.30    7.40
  -5   0   1   -3.10    3.10
  -5   5  -1    0.00    4.90
  -5   5  -1    7.10    4.40
  -5   0   1   -2.10    7.80
  -5   5  -1    5.10    8.20
  -5   5  -1    2.00    7.20
   5   0  -1    6.00    4.60
   5   0  -1   -4.70   10.20
   5   0  -1   -2.80    5.10
   5  -5   1   -2.90    4.10
   5   0  -1   -3.00    5.60
   5  -5   1    5.30    3.30
   5  -5   1   -5.40    7.10
   5  -5   1   -7.30   11.40
  -5   8  -1   91.89   23.10
  -5  -3   1   80.99   20.00
  -5   8  -1   59.09   15.60
  -5  -3   1   91.49   20.80
  -5   8  -1   97.29   20.60
   5  -8   1   85.19   19.70
   5  -8   1   63.79   16.70
   5  -8   1   72.39   14.30
   5   3  -1   47.70   21.50
  -5  11  -1 1627.84  128.09
  -5  -6   1 1600.34  121.19
  -5  -6   1 1698.43  103.09
  -5  11  -1 1796.02  119.79
  -5  -6   1 1768.22  123.89
  -5  -6   1 1692.13  101.49
   5 -11   1 1759.22  123.79
   5   6  -1 1480.55  126.39
   5 -11   1 1729.33  118.19
   5 -11   1 1607.94  117.19
   5   6  -1 1669.43  101.49
  -5  14  -1 1286.57   99.19
  -5  -9   1 1362.66  106.59
  -5  -9   1 1417.06  109.09
  -5  -9   1 1339.07   85.79
  -5  14  -1 1262.17  111.69
   5 -14   1 1344.97  104.19
   5   9  -1 1335.17   86.49
   5 -14   1 1319.17  106.99
   5   9  -1 1311.07  114.59
  -5 -12   1  145.69   39.40
  -5 -12   1  248.88   43.90
  -5  17  -1  201.08   47.80
  -5 -12   1  276.87   29.50
  -5  17  -1  188.28   35.30
   5 -17   1  293.07   47.70
   5  12  -1  234.58   49.70
   5  12  -1  258.07   29.80
   5 -17   1  194.48   42.60
  -5 -15   1  141.89   40.60
  -5 -15   1  172.68   39.00
  -5  20  -1  130.69   31.50
  -5  20  -1  170.08   47.90
   5  15  -1  119.89   23.70
   5  15  -1   25.20   31.00
   5 -20   1   49.20   28.30
   5 -20   1  243.38   47.40
  -5 -18   1  130.19   42.10
  -5  23  -1  146.59   36.80
  -5  23  -1   63.79   39.00
  -5 -18   1  122.89   42.30
   5 -23   1  106.49   37.90
   5 -23   1  133.09   40.80
   5  18  -1   87.89   23.20
   5  18  -1  100.99   37.90
  -5 -21   1  477.45   78.09
  -5  26  -1  689.03   83.39
  -5  26  -1  670.23   98.29
  -5 -21   1  415.26   78.79
   5 -26   1  485.85   84.69
   5 -26   1  651.93   93.19
   5  21  -1  478.35   85.09
   5  21  -1  462.65   60.49
  -5  29  -1    4.60   23.30
  -5  29  -1  -14.20   31.50
  -5 -24   1   10.80   32.50
  -5 -24   1   38.70   34.40
   5  24  -1    5.30   24.50
   5  24  -1  -13.50   32.10
   5 -29   1   -0.70   31.00
   5 -29   1  -20.20   29.30
  -5 -27   1   55.79   44.30
  -5  32  -1   82.79   42.40
  -5 -27   1   55.69   41.00
  -5  32  -1   59.19   46.30
   5 -32   1   56.19   45.40
   5  27  -1   44.10   43.40
   5 -32   1   86.79   45.70
  -5  35  -1  162.48   64.39
  -5 -30   1   55.69   49.70
  -5  35  -1  277.17   69.79
  -5 -30   1  143.89   60.19
   5 -35   1  122.19   65.29
   5 -35   1  253.57   68.79
   5  30  -1  195.68   72.19
  -5 -33   1   17.70   45.70
  -5  38  -1  -17.40   46.80
  -5 -33   1   28.40   54.89
   5  33  -1   36.00   49.70
   5 -38   1   29.40   52.09
   5 -38   1  -13.90   43.50
  -5 -36   1   19.20   53.99
  -5  41  -1   63.69   63.79
  -5 -36   1    0.20   52.19
   5 -41   1   63.09   62.89
   5 -41   1  -17.80   60.39
   5  36  -1   14.70   61.59
  -6  41   1   18.50   51.69
  -6 -35  -1   -2.70   50.29
   6 -41  -1   83.69   59.09
   6  35   1   -5.30   53.99
   6 -41  -1   12.80   53.69
  -6 -32  -1   19.30   54.39
  -6  38   1   27.20   49.40
   6  32   1  -18.60   41.80
   6 -38  -1  -39.50   40.00
   6 -38  -1   33.10   47.30
  -6 -29  -1   30.10   36.90
  -6  35   1   61.79   46.20
  -6 -29  -1   98.69   54.29
  -6  35   1   73.19   51.49
   6  29   1   89.69   45.50
   6 -35  -1  113.09   62.99
   6 -35  -1   66.49   44.40
   6  29   1   50.49   47.30
  -6  32   1  316.67   69.99
  -6 -26  -1  354.56   82.19
  -6 -26  -1  177.58   49.90
  -6  32   1  447.56   74.99
   6  26   1  275.47   60.39
   6  26   1  386.26   78.79
   6 -32  -1  278.97   77.59
   6 -32  -1  234.68   57.69
  -6  29   1  256.37   56.79
  -6  29   1  269.77   59.29
  -6 -23  -1  246.78   54.39
  -6 -23  -1   66.79   45.50
   6  23   1  180.28   47.40
   6 -29  -1  197.28   50.69
   6 -29  -1  144.69   58.49
  -6  26   1  494.05   70.79
  -6 -20  -1  325.47   69.59
  -6  26   1  362.86   68.99
  -6 -20  -1  449.86   64.09
   6  20   1  406.66   75.69
   6 -26  -1  531.75   76.69
   6 -26  -1  577.44   93.09
   6  20   1  423.16   68.59
  -6 -17  -1  260.47   59.79
  -6 -17  -1  285.57   48.60
  -6  23   1  335.37   62.59
  -6  23   1  556.64   66.89
   6  17   1  557.64   78.89
   6 -23  -1  486.15   68.89
   6  17   1  424.26   62.19
   6 -23  -1  412.96   77.69
  -6  20   1 2542.25  171.78
  -6 -14  -1 2409.46  168.58
  -6 -14  -1 2537.55  189.48
  -6  20   1 2379.76  181.28
   6 -20  -1 2444.26  195.98
   6  14   1 2235.08  174.78
   6  14   1 2471.95  184.88
   6 -20  -1 2580.24  182.18
  -6  17   1  346.07   43.10
  -6  17   1  409.26   56.69
  -6 -11  -1  323.07   39.50
  -6 -11  -1  324.77   53.69
   6  11   1  283.77   45.70
   6  11   1  371.96   55.79
   6 -17  -1  313.57   59.39
   6 -17  -1  299.17   46.90
  -6  -8  -1 1116.19   73.19
  -6  14   1  924.31   84.09
  -6  -8  -1 1035.60   87.19
  -6  -8  -1 1004.30  102.59
  -6  14   1 1042.00   73.19
   6 -14  -1  920.21  101.89
   6 -14  -1 1017.20   85.19
   6   8   1  869.61   79.99
   6 -14  -1  985.60   76.09
   6   8   1  968.20   70.69
   6   8   1  968.50   85.79
  -6  -5  -1 1846.72  122.79
  -6  -5  -1 1703.53  107.29
  -6  11   1 1737.63  107.69
  -6  11   1 1683.83  122.39
  -6  -5  -1 1685.73  129.79
   6   5   1 1828.72  125.69
   6   5   1 1575.74  119.49
   6   5   1 1642.04  106.69
   6 -11  -1 1741.43  124.49
   6 -11  -1 1668.63  109.09
   6 -11  -1 1618.94  131.69
  -6   8   1 8701.93  562.94
  -6   8   1 9472.65  547.85
  -6  -2  -1 9458.85  573.04
  -6  -2  -1 9066.19  559.34
  -6   8   1 9504.05  566.14
   6   2   1 9304.87  566.04
   6  -8  -1 8927.11  573.84
   6   2   1 9654.33  564.34
   6  -8  -1 9544.75  547.75
   6  -8  -1 9381.26  569.54
   6   2   1 9159.88  560.34
   6   2   1 9631.44  548.05
   6   2   1 9119.49  549.54
  -6   5   1 9726.53  568.54
  -6   1  -1 9739.33  556.94
  -6   1  -1 8942.21  556.24
  -6   5   1 9676.93  584.14
  -6   5   1 9037.90  557.54
  -6   1  -1 9726.23  574.74
  -6   5   1 9402.56  563.94
   6  -1   1 9987.00  568.24
   6  -5  -1 9167.98  569.74
   6  -5  -1 9549.64  575.04
   6  -5  -1 9567.84  554.84
   6  -5  -1 9837.82  577.84
   6  -1   1 9844.21  583.14
   6  -5  -1 9078.19  562.94
   6  -1   1 9109.09  555.34
   6  -5  -1 9120.59  557.34
   6  -1   1 8928.81  556.84
  -6   2   1 2374.66  159.98
  -6   4  -1 2523.65  155.68
  -6   4  -1 2519.55  159.28
  -6   2   1 2507.25  160.28
  -6   2   1 2471.75  177.28
  -6   4  -1 2316.07  164.98
  -6   2   1 2597.44  153.88
  -6   2   1 2551.04  162.28
   6  -2  -1 2316.97  163.88
   6  -2  -1 2485.55  153.28
   6  -4   1 2529.85  160.18
   6  -2  -1 2180.08  157.68
   6  -2  -1 2354.16  169.08
   6  -4   1 2548.05  155.78
   6  -2  -1 2386.66  159.88
   6  -4   1 2766.52  176.58
  -6  -1   1 3185.38  181.38
  -6  -1   1 3069.69  195.88
  -6   7  -1 3031.80  198.58
  -6   7  -1 2739.13  191.78
  -6  -1   1 3169.58  196.18
  -6   7  -1 2746.73  186.28
   6  -7   1 3201.58  194.18
   6   1  -1 2765.62  181.48
   6  -7   1 3271.07  186.28
   6   1  -1 2849.11  198.18
   6  -7   1 3294.37  194.98
  -6  10  -1  853.91   60.79
  -6  10  -1  818.72   63.39
  -6  -4   1  676.03   60.79
  -6  -4   1  562.14   63.39
  -6  10  -1  801.12   77.29
   6 -10   1  534.95   53.29
   6 -10   1  680.33   60.89
   6   4  -1  794.42   77.99
   6 -10   1  656.73   56.29
  -6  13  -1  742.63   65.59
  -6  -7   1  731.53   48.50
  -6  -7   1  783.32   51.89
  -6  -7   1  802.92   76.49
  -6  13  -1  686.73   80.09
  -6  -7   1  795.42   78.39
   6 -13   1  761.12   78.79
   6   7  -1  682.73   80.59
   6 -13   1  721.93   65.49
   6   7  -1  767.22   49.30
  -6  16  -1  997.70   81.69
  -6 -10   1 1034.00   88.89
  -6  16  -1  954.40  102.59
  -6 -10   1  923.31   97.49
  -6 -10   1  921.71   65.69
   6 -16   1 1062.89   88.49
   6  10  -1  872.01  100.49
   6 -16   1  836.32   92.99
   6  10  -1 1046.50   68.09
  -6  19  -1  334.27   48.50
  -6 -13   1  401.66   58.69
  -6 -13   1  326.77   35.10
  -6 -13   1  243.68   51.19
  -6  19  -1  249.08   56.49
   6  13  -1  379.96   37.30
   6  13  -1  242.38   55.49
   6 -19   1  225.68   47.80
   6 -19   1  317.57   57.79
  -6 -16   1  533.55   75.59
  -6  22  -1  537.35   69.79
  -6  22  -1  585.34   85.79
  -6 -16   1  506.45   76.49
   6  16  -1  588.64   85.99
   6 -22   1  575.04   80.69
   6 -22   1  627.74   83.49
   6  16  -1  571.84   57.39
  -6 -19   1    5.80   24.20
  -6  25  -1   59.99   37.20
  -6  25  -1   11.30   23.40
  -6 -19   1   -8.80   22.90
   6  19  -1   44.60   33.40
   6 -25   1  -15.50   23.60
   6 -25   1   12.10   20.00
   6  19  -1   27.70   20.10
  -6 -22   1  160.38   49.10
  -6  28  -1   31.20   26.40
  -6  28  -1   38.50   37.20
  -6 -22   1   58.29   39.80
   6  22  -1   35.00   26.70
   6 -28   1  -17.80   26.90
   6  22  -1    9.50   33.40
   6 -28   1   69.19   32.40
  -6  31  -1   32.60   29.20
  -6  31  -1   12.90   36.70
  -6 -25   1   72.59   41.30
  -6 -25   1   21.20   38.70
   6  25  -1   24.30   38.70
   6 -31   1  -19.90   30.70
   6 -31   1   40.60   41.10
  -6 -28   1   42.10   40.70
  -6  34  -1   49.80   38.60
  -6  34  -1   17.50   45.10
  -6 -28   1   86.49   47.40
   6  28  -1  -34.40   42.50
   6 -34   1   12.60   42.30
   6 -34   1   14.90   39.10
  -6  37  -1  125.59   79.69
  -6 -31   1   52.89   51.79
  -6  37  -1  199.28   70.19
  -6 -31   1  135.39   66.49
   6  31  -1   -3.20   30.90
   6 -37   1   82.19   59.19
   6 -37   1   95.99   44.10
  -6 -34   1  235.78   87.09
  -6 -34   1  170.28   73.69
  -6  40  -1  192.88   77.39
   6  34  -1  236.18   81.69
   6 -40   1  133.09   78.29
   6 -40   1  160.68   72.29
  -7  40   1   12.40   46.00
  -7 -33  -1  -22.70   38.90
   7 -40  -1   56.89   56.99
   7  33   1   30.90   57.39
   7 -40  -1   11.00   52.89
  -7  37   1  127.89   60.19
  -7 -30  -1  107.89   54.79
   7 -37  -1  154.48   61.49
   7 -37  -1   28.90   52.09
   7  30   1   33.50   44.20
  -7 -27  -1  277.87   78.09
  -7 -27  -1  164.98   51.79
  -7  34   1  181.68   61.59
  -7  34   1  213.88   60.79
   7  27   1  293.27   76.59
   7  27   1  169.58   59.49
   7 -34  -1  175.48   58.69
   7 -34  -1  132.59   61.59
  -7  31   1  -22.90   22.90
  -7  31   1   62.59   41.30
  -7 -24  -1   91.19   46.30
  -7 -24  -1   22.60   27.50
   7 -31  -1    2.10   39.90
   7 -31  -1   36.40   35.30
   7  24   1   37.40   30.10
   7  24   1  -25.70   27.50
  -7 -21  -1  651.23  100.49
  -7  28   1  528.05   76.09
  -7 -21  -1  606.04   74.99
  -7  28   1  629.84   92.09
   7  21   1  433.06   71.19
   7 -28  -1  472.25   78.39
   7  21   1  564.44   87.39
   7 -28  -1  364.86   84.09
  -7  25   1  351.66   55.19
  -7 -18  -1  312.87   51.89
  -7  25   1  385.06   66.79
   7  18   1  333.17   58.89
   7 -25  -1  452.15   68.09
   7  18   1  509.25   80.49
   7 -25  -1  314.17   66.89
  -7  22   1  104.49   29.20
  -7 -15  -1   76.19   33.40
  -7 -15  -1  113.69   30.50
  -7  22   1  102.49   36.00
   7 -22  -1  106.59   43.50
   7  15   1  111.99   34.60
   7 -22  -1  132.79   37.60
   7  15   1   89.89   33.70
  -7  19   1 1307.17  102.99
  -7 -12  -1 1321.27  119.49
  -7 -12  -1 1400.96  124.79
  -7  19   1 1493.35  120.09
  -7 -12  -1 1425.66  103.29
   7  12   1 1464.25  120.69
   7 -19  -1 1289.57  138.59
   7  12   1 1466.55  113.49
   7 -19  -1 1292.07  113.99
  -7  -9  -1  267.77   32.90
  -7  -9  -1  157.28   41.80
  -7  16   1  278.27   34.10
  -7  16   1  280.27   46.60
  -7  -9  -1  243.88   43.80
   7 -16  -1  262.57   43.00
   7   9   1  260.57   46.10
   7 -16  -1  244.58   52.09
   7 -16  -1  270.27   37.70
   7   9   1  313.37   34.30
   7   9   1  237.28   39.00
  -7  -6  -1  721.03   54.69
  -7  -6  -1  739.23   75.69
  -7  13   1  814.02   54.69
  -7  13   1  763.82   77.39
  -7  -6  -1  872.51   87.29
   7 -13  -1  678.33   73.99
   7   6   1  835.62   72.09
   7   6   1  751.72   72.99
   7   6   1  779.52   54.99
   7 -13  -1  694.23   56.59
   7 -13  -1  811.72   90.29
  -7  -3  -1 1320.47  101.59
  -7  -3  -1 1250.87   89.39
  -7  10   1 1604.74   88.49
  -7  -3  -1 1403.26  112.69
  -7  10   1 1687.93  109.39
   7 -10  -1 1333.17  108.49
   7 -10  -1 1388.06  114.39
   7   3   1 1536.75  108.69
   7 -10  -1 1355.06   88.99
   7   3   1 1322.17  103.29
   7   3   1 1499.15   94.39
   7   3   1 1603.34   91.09
  -7   7   1  -10.10    5.50
  -7   7   1    7.70    7.20
  -7   0  -1  -13.20    5.10
  -7   0  -1    1.10    7.50
  -7   0  -1   -7.60   11.50
   7   0   1   -2.60    4.10
   7   0   1   -3.10    2.90
   7  -7  -1   -8.30   11.80
   7   0   1   -4.00    5.10
   7  -7  -1    2.30    2.80
   7   0   1    2.80   10.70
   7  -7  -1  -14.70   12.20
   7  -7  -1    2.70    3.80
  -7   4   1 1252.27   88.49
  -7   4   1 1142.49   90.69
  -7   4   1 1228.38   88.19
  -7   3  -1 1424.96   81.39
  -7   3  -1 1372.16   87.69
  -7   3  -1 1415.46  101.89
  -7   4   1 1143.19   93.29
   7  -4  -1 1414.36   89.49
   7  -3   1 1211.78   80.79
   7  -4  -1 1496.55  105.89
   7  -3   1 1271.67   92.89
   7  -4  -1 1503.25   89.29
   7  -3   1 1180.08   85.29
  -7   6  -1 3041.00  201.08
  -7   1   1 3090.29  198.18
  -7   1   1 3168.98  197.48
  -7   6  -1 2970.10  192.18
  -7   6  -1 2827.72  192.18
  -7   6  -1 2816.72  183.88
  -7   1   1 3263.87  196.58
  -7   1   1 3201.58  185.68
   7  -6   1 3075.99  183.88
   7  -6   1 3312.77  195.08
   7  -1  -1 3005.40  185.78
   7  -1  -1 2785.02  204.28
   7  -1  -1 2778.62  194.18
   7  -6   1 3023.20  181.98
   7  -6   1 3009.00  192.18
  -7  -2   1  683.73   43.80
  -7   9  -1  580.34   64.39
  -7  -2   1  649.54   58.79
  -7   9  -1  622.44   54.69
  -7  -2   1  763.92   61.39
   7   2  -1  655.73   45.50
   7  -9   1  691.13   59.49
   7   2  -1  734.03   63.99
   7  -9   1  699.73   52.99
   7  -9   1  699.73   57.09
  -7  -5   1  894.81   75.99
  -7  -5   1  815.52   75.79
  -7  -5   1  816.32   54.79
  -7  -5   1  912.31   56.39
  -7  12  -1  937.41   76.39
  -7  12  -1 1015.20   85.09
   7 -12   1  947.71   73.89
   7 -12   1 1009.60   79.69
   7   5  -1  854.41   89.09
   7 -12   1  954.80   72.69
  -7  -8   1  933.31   81.39
  -7  -8   1  889.71   62.89
  -7  15  -1  938.51   97.29
  -7  15  -1 1064.89   79.59
  -7  -8   1  815.62   58.19
  -7  -8   1  963.60   93.09
   7 -15   1  867.11   78.09
   7   8  -1  875.91   96.09
   7 -15   1  857.91   88.99
   7   8  -1  936.91   59.89
  -7 -11   1  744.63   79.99
  -7  18  -1  657.43   85.59
  -7 -11   1  644.94   49.20
  -7 -11   1  533.85   57.79
  -7  18  -1  689.33   72.49
  -7 -11   1  716.63   84.59
   7 -18   1  747.93   83.99
   7  11  -1  565.44   81.09
   7  11  -1  737.23   52.09
   7 -18   1  573.54   74.39
  -7 -14   1  248.58   50.49
  -7 -14   1  381.56   43.00
  -7 -14   1  291.27   55.29
  -7  21  -1  350.96   64.49
  -7  21  -1  321.57   50.59
   7  14  -1  214.68   52.69
   7 -21   1  265.87   53.29
   7  14  -1  305.77   36.10
   7 -21   1  271.27   54.79
  -7 -17   1   -0.80   24.80
  -7  24  -1   21.50   22.50
  -7 -17   1   53.49   29.60
  -7  24  -1  -14.40   22.30
   7  17  -1   18.80   16.40
   7 -24   1   38.20   28.40
   7 -24   1  -14.50   20.80
   7  17  -1   10.60   26.90
  -7  27  -1  104.49   35.40
  -7  27  -1  106.59   52.69
  -7 -20   1   58.39   35.60
  -7 -20   1   61.09   34.70
   7 -27   1  123.09   45.40
   7 -27   1   57.49   36.30
   7  20  -1   46.90   25.00
   7  20  -1  136.09   47.00
  -7  30  -1  269.47   56.29
  -7 -23   1  314.17   71.49
  -7 -23   1  238.38   60.89
  -7  30  -1  166.88   58.59
   7  23  -1  149.49   39.60
   7 -30   1  207.68   57.69
   7 -30   1  219.68   66.09
   7  23  -1  325.67   76.29
  -7  33  -1   55.69   47.80
  -7  33  -1   11.00   30.60
  -7 -26   1  170.88   61.29
  -7 -26   1   56.09   40.40
   7 -33   1   17.20   39.10
   7  26  -1   65.59   46.60
   7 -33   1   62.69   46.70
  -7  36  -1  362.26   82.99
  -7  36  -1  374.36   82.99
  -7 -29   1  396.16   84.19
  -7 -29   1  499.85   99.69
   7  29  -1  236.48   75.89
   7 -36   1  201.28   72.99
   7 -36   1  476.05   96.69
  -7 -32   1   27.80   56.79
  -7  39  -1   98.69   61.19
  -7 -32   1   40.80   53.49
   7 -39   1   77.99   48.50
   7  32  -1   48.30   50.79
   7 -39   1   71.69   64.59
  -7 -35   1  -10.80   46.10
  -7 -35   1   45.10   60.99
   7  35  -1   76.09   56.49
   7 -42   1   47.90   58.19
   7 -42   1   -9.40   60.99
  -8 -34  -1   15.50   60.39
  -8  42   1   12.60   54.99
   8 -42  -1    5.70   58.09
   8  34   1    7.50   48.90
   8 -42  -1  -11.90   51.49
  -8  39   1  -15.20   42.60
  -8 -31  -1   43.80   52.69
   8  31   1   37.20   52.39
   8 -39  -1  -10.70   50.19
   8 -39  -1   69.89   54.19
  -8 -28  -1    1.40   49.30
  -8 -28  -1   32.50   45.70
  -8  36   1   29.40   43.80
   8  28   1   21.70   38.00
   8  28   1    5.30   41.20
   8 -36  -1   -0.30   45.30
   8 -36  -1  -13.30   35.80
  -8  33   1   22.20   37.90
  -8 -25  -1  -37.80   36.20
  -8 -25  -1   35.00   33.40
  -8  33   1    8.70   31.20
  -8 -25  -1   17.00   37.90
   8  25   1    5.40   31.30
   8  25   1    0.00   37.20
   8 -33  -1   47.10   40.30
   8 -33  -1   -5.30   35.50
  -8 -22  -1  -46.50   34.50
  -8  30   1   -0.60   21.70
  -8  30   1    5.00   24.00
  -8 -22  -1   -0.40   31.60
  -8 -22  -1    0.70   22.60
   8 -30  -1  -13.80   25.40
   8 -30  -1   14.30   34.90
   8  22   1   -3.60   34.20
   8  22   1    2.40   25.00
  -8 -19  -1   86.39   41.30
  -8 -19  -1   39.50   35.20
  -8  27   1   93.69   39.40
  -8 -19  -1  150.58   38.80
  -8  27   1  183.08   43.40
   8 -27  -1  119.89   37.40
   8  19   1   61.59   37.60
   8  19   1  139.99   39.40
   8 -27  -1  121.79   52.19
  -8 -16  -1  534.25   82.79
  -8  24   1  529.55   65.59
  -8  24   1  461.05   73.09
  -8 -16  -1  581.04   64.59
  -8 -16  -1  538.55   82.59
   8 -24  -1  550.34   87.89
   8 -24  -1  287.27   58.49
   8  16   1  437.96   63.19
   8  16   1  375.26   70.49
  -8 -13  -1  628.94   81.59
  -8 -13  -1  539.65   80.79
  -8 -13  -1  549.45   59.29
  -8  21   1  406.46   65.59
  -8  21   1  559.44   60.09
   8  13   1  490.35   67.09
   8 -21  -1  436.56   76.39
   8  13   1  458.95   70.79
   8 -21  -1  432.16   65.59
  -8 -10  -1 1650.73  115.29
  -8 -10  -1 1837.32  141.99
  -8  18   1 1458.95  113.19
  -8 -10  -1 1545.55  131.09
  -8  18   1 1926.51  136.29
   8  10   1 1536.35  131.59
   8  10   1 1775.72  127.59
   8 -18  -1 1790.52  132.89
   8 -18  -1 1527.45  139.69
  -8  15   1  989.30   86.99
  -8  -7  -1 1021.50   71.29
  -8  -7  -1  889.51   97.99
  -8  -7  -1 1186.18   89.89
  -8  15   1  975.90   68.89
   8   7   1  986.30   86.49
   8   7   1  933.11   81.19
   8 -15  -1  872.71   71.99
   8 -15  -1 1118.39   90.29
   8   7   1  987.40   70.39
   8 -15  -1  795.62   99.99
  -8  -4  -1 1482.65  111.59
  -8  12   1 1279.37   83.09
  -8  -4  -1 1475.65  102.09
  -8  12   1 1215.58  100.69
  -8  -4  -1 1383.16   86.89
   8 -12  -1 1377.96   86.09
   8 -12  -1 1452.85  115.49
   8   4   1 1373.26  104.79
   8   4   1 1332.37  100.39
   8 -12  -1 1502.15  109.59
   8   4   1 1180.48   85.89
  -8  -1  -1 5803.82  343.47
  -8   9   1 5488.85  350.56
  -8   9   1 5711.93  349.37
  -8  -1  -1 5474.25  357.06
   8   1   1 5651.73  337.07
   8  -9  -1 5465.05  355.66
   8   1   1 5455.05  343.17
   8   1   1 5591.44  333.87
   8   1   1 5667.03  351.86
   8  -9  -1 5627.84  361.46
  -8   2  -1 9207.88  548.65
  -8   6   1 8725.13  545.75
  -8   6   1 9327.57  553.74
  -8   6   1 9830.42  559.74
  -8   2  -1 9234.78  564.64
  -8   2  -1 9392.16  545.65
   8  -6  -1 9009.30  566.34
   8  -2   1 8959.00  546.55
   8  -2   1 9623.74  558.14
   8  -6  -1 8961.00  543.75
   8  -2   1 8938.81  545.55
  -8   3   1   91.49   22.50
  -8   5  -1   70.19   16.50
  -8   5  -1   72.19   20.80
  -8   3   1  125.89   18.20
  -8   5  -1   54.69    8.90
  -8   3   1   94.79   21.30
  -8   3   1   45.20   16.00
   8  -3  -1  118.49   29.10
   8  -5   1   82.19   10.10
   8  -5   1   51.69   16.50
   8  -3  -1   74.49   15.00
   8  -5   1   79.19   15.40
   8  -3  -1   62.29   16.30
  -8   0   1   -0.40   10.30
  -8   8  -1   -5.50   14.30
  -8   0   1   -6.00   10.00
  -8   8  -1   -4.10    8.00
  -8   0   1   -2.00    3.90
   8   0  -1    1.20    6.40
   8  -8   1    2.70    5.00
   8   0  -1   19.90   14.20
   8  -8   1    1.90    7.30
   8  -8   1   -1.00    9.60
   8  -8   1    4.70    7.50
  -8  -3   1  998.50   82.59
  -8  -3   1 1100.39   65.59
  -8  11  -1 1202.08   88.09
  -8  -3   1  929.91   82.99
  -8  11  -1 1067.09   81.19
  -8  11  -1  921.61   85.49
   8   3  -1  907.61   66.39
   8 -11   1 1072.09   78.79
   8 -11   1 1028.50   78.99
   8   3  -1 1069.09   88.69
   8 -11   1 1020.90   83.59
  -8  -6   1 1046.40   87.49
  -8  -6   1 1038.90   67.89
  -8  -6   1 1149.29   92.09
  -8  14  -1  981.00   85.59
  -8  14  -1 1035.20   92.59
  -8  -6   1 1033.70   65.69
   8   6  -1 1095.69   96.09
   8 -14   1 1043.40   84.59
   8 -14   1 1010.40   88.89
   8 -14   1  971.00   80.69
  -8  -9   1  265.27   30.20
  -8  17  -1  198.48   45.70
  -8  -9   1  201.38   39.90
  -8  -9   1  197.88   39.70
  -8  17  -1  231.98   39.00
  -8  -9   1  190.18   22.20
   8 -17   1  210.68   40.30
   8 -17   1  172.78   39.60
   8   9  -1  300.77   24.40
   8   9  -1  393.36   60.79
  -8 -12   1  263.67   45.90
  -8  20  -1  219.18   42.50
  -8  20  -1  291.97   55.89
  -8 -12   1  283.87   30.30
  -8 -12   1  149.49   40.30
  -8 -12   1  230.68   33.80
   8 -20   1  192.68   42.20
   8  12  -1  170.58   45.90
   8  12  -1  284.97   30.80
   8 -20   1  200.08   46.50
  -8 -15   1  -13.90   21.90
  -8 -15   1   22.90   18.60
  -8  23  -1    7.30   24.30
  -8 -15   1   23.20   24.40
  -8  23  -1   31.80   24.00
   8 -23   1    9.70   20.40
   8  15  -1    8.40   12.40
   8 -23   1    9.50   24.90
   8  15  -1    3.50   25.00
  -8 -18   1  323.17   60.19
  -8  26  -1  136.19   38.70
  -8 -18   1  152.28   46.60
  -8  26  -1  183.28   52.89
   8  18  -1  153.88   32.40
   8 -26   1  338.17   63.89
   8 -26   1  183.48   52.09
   8  18  -1  243.28   58.89
  -8  29  -1   61.19   32.60
  -8 -21   1   30.00   35.10
  -8 -21   1   73.19   37.80
  -8  29  -1   24.10   33.90
   8 -29   1   32.40   34.20
   8  21  -1    0.40   32.90
   8 -29   1   20.30   33.50
   8  21  -1   21.50   22.60
  -8 -24   1   -2.50   32.20
  -8  32  -1   78.29   37.90
  -8  32  -1   -8.10   33.10
  -8 -24   1  103.09   50.69
   8  24  -1   18.40   37.90
   8 -32   1   84.89   46.40
   8 -32   1  -18.90   32.60
  -8  35  -1  231.08   58.29
  -8 -27   1  149.39   53.89
  -8  35  -1  220.18   67.49
  -8 -27   1  111.79   60.99
   8 -35   1   47.50   49.30
   8  27  -1  171.98   63.19
   8 -35   1  184.38   68.19
  -8 -30   1  -19.90   40.60
  -8 -30   1    7.10   44.20
  -8  38  -1   54.09   55.59
  -8  38  -1   33.70   43.80
   8 -38   1   39.90   50.59
   8 -38   1   71.39   56.39
   8  30  -1   -2.30   44.20
  -8 -33   1  -12.80   50.79
  -8  41  -1   14.70   57.99
  -8 -33   1    2.40   51.49
   8  33  -1   -9.40   53.89
   8 -41   1   63.89   63.69
   8 -41   1   11.00   61.99
  -9  41   1   -6.00   46.80
  -9 -32  -1   37.20   57.59
   9 -41  -1  -21.50   49.30
   9  32   1  -37.40   40.00
   9 -41  -1  -20.20   48.10
  -9  38   1   -6.60   44.10
  -9 -29  -1  -20.70   42.00
   9 -38  -1   43.00   46.80
   9 -38  -1  -10.50   39.50
   9  29   1   17.90   45.50
  -9  35   1   84.09   49.20
  -9 -26  -1   94.89   51.09
  -9  35   1  101.39   49.50
  -9 -26  -1  149.99   45.10
  -9 -26  -1   41.80   59.79
   9  26   1  125.19   55.99
   9 -35  -1   11.60   46.70
   9 -35  -1  132.79   53.39
   9  26   1    5.90   35.00
  -9 -23  -1   61.39   34.10
  -9 -23  -1   48.20   47.80
  -9  32   1   66.29   40.10
  -9 -23  -1  118.49   57.69
  -9  32   1   82.99   43.80
   9 -32  -1   73.99   40.90
   9 -32  -1  112.99   57.09
   9  23   1   73.59   42.00
   9  23   1  131.69   51.89
  -9 -20  -1  115.99   51.39
  -9  29   1   96.89   34.10
  -9  29   1   82.89   39.20
  -9 -20  -1   92.19   40.70
  -9 -20  -1   37.80   26.60
   9  20   1   77.49   40.10
   9  20   1  102.69   40.80
   9 -29  -1   67.89   32.70
   9 -29  -1   23.60   41.80
  -9  26   1   78.99   31.10
  -9 -17  -1  209.08   56.49
  -9 -17  -1   88.79   39.40
  -9  26   1  181.78   44.50
  -9 -17  -1  246.48   44.00
   9 -26  -1  139.79   52.29
   9  17   1  293.87   61.39
   9  17   1  235.78   47.90
   9 -26  -1   81.09   39.20
  -9 -14  -1  654.53   94.79
  -9  23   1  676.33   89.69
  -9 -14  -1  810.32   78.99
  -9  23   1  854.21   82.09
  -9 -14  -1  796.92   99.69
   9  14   1  754.12   96.89
   9 -23  -1  906.41  101.29
   9  14   1  830.42   87.69
   9 -23  -1  750.12  101.99
  -9  20   1 1021.00   86.59
  -9 -11  -1 1219.68  125.29
  -9  20   1 1227.68  119.69
  -9 -11  -1 1249.38  109.49
  -9 -11  -1 1147.99   89.29
   9  11   1 1164.18   99.79
   9 -20  -1 1516.85  113.49
   9 -20  -1 1092.29  124.89
   9  11   1 1139.09  121.09
  -9  -8  -1  298.87   54.19
  -9  -8  -1  274.77   46.20
  -9  17   1  239.08   30.40
  -9  -8  -1  306.77   34.40
  -9  17   1  239.88   44.80
   9   8   1  232.28   31.30
   9 -17  -1  252.57   44.50
   9   8   1  245.28   40.60
   9   8   1  258.87   47.00
   9 -17  -1  288.67   54.19
   9 -17  -1  298.27   40.20
  -9  -5  -1 1206.68  100.09
  -9  -5  -1 1232.28  109.59
  -9  14   1 1367.96  105.59
  -9  -5  -1 1310.37   87.49
  -9  14   1 1376.06   83.59
   9 -14  -1 1253.77  107.89
   9 -14  -1 1333.07  116.99
   9 -14  -1 1215.98   86.09
   9   5   1 1337.27  101.29
   9   5   1 1299.77   87.29
   9   5   1 1366.16  107.59
  -9  -2  -1  614.84   53.09
  -9  11   1  743.53   69.29
  -9  -2  -1  614.04   71.59
  -9  -2  -1  541.15   41.80
  -9  11   1  538.45   59.99
   9 -11  -1  659.83   71.09
   9   2   1  546.45   46.30
   9 -11  -1  809.92   84.59
   9   2   1  589.94   43.00
   9   2   1  660.23   68.49
  -9   8   1 5452.85  335.47
  -9   1  -1 5767.22  361.06
  -9   1  -1 5748.02  342.97
  -9   1  -1 5462.85  343.67
  -9   8   1 5704.53  354.46
  -9   8   1 5532.15  350.16
   9  -1   1 5616.24  343.37
   9  -8  -1 5957.70  333.87
   9  -1   1 5856.21  339.07
   9  -8  -1 5716.33  365.26
   9  -1   1 5283.47  341.07
   9  -1   1 5532.35  353.26
   9  -8  -1 5766.12  362.36
  -9   4  -1 3029.10  182.98
  -9   5   1 2996.10  189.88
  -9   4  -1 2957.80  190.58
  -9   4  -1 3163.78  205.18
  -9   5   1 3100.99  198.58
  -9   5   1 2952.70  190.48
   9  -4   1 3041.70  195.68
   9  -4   1 2876.31  182.28
   9  -5  -1 3016.50  186.48
   9  -5  -1 2879.61  205.98
   9  -4   1 2983.70  188.78
  -9   2   1  716.63   75.59
  -9   7  -1  579.44   67.69
  -9   2   1  744.53   51.99
  -9   2   1  699.43   59.69
  -9   2   1  668.23   66.89
   9  -7   1  690.33   56.99
   9  -7   1  720.23   58.49
   9  -2  -1  748.73   80.89
   9  -7   1  726.73   51.19
   9  -2  -1  635.74   52.09
   9  -7   1  644.74   47.20
   9  -2  -1  715.63   58.99
  -9  -1   1 1140.99   89.19
  -9  10  -1 1096.89   84.09
  -9  10  -1 1192.18   92.79
  -9  -1   1 1174.98   89.19
  -9  -1   1 1103.99   74.29
   9 -10   1 1152.58   88.29
   9 -10   1 1009.60   83.39
   9   1  -1 1142.59   91.49
   9   1  -1 1142.29   77.09
   9 -10   1 1172.38   82.29
  -9  13  -1  848.52   82.39
  -9  -4   1  612.84   45.90
  -9  -4   1  621.44   45.00
  -9  13  -1  753.52   74.29
  -9  -4   1  634.04   68.29
  -9  -4   1  679.63   72.79
   9 -13   1  722.53   73.79
   9   4  -1  671.43   75.19
   9 -13   1  680.43   60.69
   9 -13   1  671.13   58.99
   9   4  -1  733.33   49.00
  -9  16  -1  297.17   51.09
  -9  -7   1  276.57   43.80
  -9  -7   1  262.87   45.80
  -9  -7   1  260.07   22.30
  -9  16  -1  263.07   44.30
  -9  -7   1  238.48   26.90
   9 -16   1  347.17   43.10
   9 -16   1  365.56   52.59
   9 -16   1  248.88   41.30
   9   7  -1  179.28   43.10
  -9 -10   1  161.98   37.60
  -9 -10   1  172.38   40.30
  -9  19  -1  212.88   46.90
  -9 -10   1  192.18   23.10
  -9 -10   1  256.07   32.30
  -9  19  -1  269.27   44.80
   9  10  -1  238.38   48.00
   9  10  -1  224.28   25.40
   9 -19   1  221.18   44.50
   9 -19   1  136.89   36.20
  -9 -13   1   91.69   33.40
  -9  22  -1  135.49   33.20
  -9 -13   1   81.09   25.20
  -9 -13   1   99.09   18.70
  -9 -13   1   82.69   34.00
  -9  22  -1   73.69   37.30
   9  13  -1  129.59   22.80
   9  13  -1  151.28   43.40
   9 -22   1  144.39   38.60
   9 -22   1   52.89   32.50
  -9  25  -1   75.89   42.40
  -9  25  -1  148.99   37.80
  -9 -16   1   44.70   29.60
  -9 -16   1   76.59   27.70
  -9 -16   1   89.89   37.90
   9  16  -1   89.19   22.50
   9 -25   1  149.09   46.90
   9  16  -1   80.79   39.00
   9 -25   1   19.70   27.70
  -9 -19   1  -10.40   20.80
  -9 -19   1   16.90   27.80
  -9 -19   1  -10.10   23.00
  -9  28  -1  -54.89   23.20
  -9  28  -1   14.00   23.50
   9 -28   1   10.20   28.80
   9  19  -1   21.30   30.00
   9 -28   1    8.10   18.80
   9  19  -1   -6.10   17.80
  -9  31  -1  306.07   62.09
  -9 -22   1  198.38   55.09
  -9 -22   1  316.87   68.69
  -9  31  -1  175.78   57.49
   9 -31   1  237.48   66.09
   9 -31   1  134.79   53.69
   9  22  -1  178.48   54.09
  -9  34  -1   18.20   39.90
  -9 -25   1  -52.69   33.50
  -9  34  -1   23.80   34.30
  -9 -25   1   -1.80   33.40
   9 -34   1   16.30   42.40
   9  25  -1   58.49   45.60
   9 -34   1  -13.00   23.70
  -9 -28   1   65.99   52.99
  -9  37  -1    2.10   43.00
  -9 -28   1   53.79   50.79
  -9  37  -1  113.49   51.59
   9  28  -1   38.40   46.40
   9 -37   1   15.90   46.00
   9 -37   1   34.20   49.50
  -9  40  -1  -49.40   54.39
  -9 -31   1   -4.60   45.60
  -9 -31   1  -11.20   46.80
   9 -40   1  -25.60   62.89
   9  31  -1  190.88   76.89
   9 -40   1   40.80   52.29
  -9 -34   1   13.60   57.79
  -9 -34   1   93.79   65.39
   9 -43   1   57.79   64.89
   9 -43   1  -14.60   58.59
   9  34  -1    6.60   51.39
 -10  43   1   25.00   68.59
 -10 -33  -1   38.50   60.39
  10 -43  -1  -70.09   51.59
  10  33   1   32.80   54.29
  10 -43  -1   11.70   62.29
 -10 -30  -1   85.69   62.79
 -10  40   1   82.69   56.89
  10  30   1  108.79   64.19
  10 -40  -1   90.19   66.99
  10 -40  -1   68.99   55.99
 -10 -27  -1  192.88   74.19
 -10  37   1  376.96   83.79
  10 -37  -1  335.37   79.69
  10 -37  -1  317.87   88.69
  10  27   1  252.67   75.39
 -10 -24  -1   31.20   33.50
 -10 -24  -1   42.80   58.49
 -10  34   1   11.10   35.20
 -10 -24  -1   31.30   43.80
 -10  34   1   99.09   44.10
  10  24   1   55.99   37.60
  10  24   1   67.19   49.99
  10 -34  -1  -27.00   30.40
  10 -34  -1   10.90   41.00
 -10 -21  -1  180.78   45.80
 -10  31   1  185.28   53.79
 -10 -21  -1  299.87   71.49
 -10 -21  -1  136.69   52.59
 -10  31   1  299.77   55.29
  10 -31  -1  253.77   71.29
  10  21   1  242.48   52.59
  10  21   1  315.57   71.29
  10 -31  -1  146.39   51.39
 -10 -18  -1  418.16   82.09
 -10 -18  -1  381.76   76.79
 -10 -18  -1  374.66   57.99
 -10  28   1  384.06   57.39
 -10  28   1  469.95   76.09
  10  18   1  268.27   63.89
  10 -28  -1  499.45   80.89
  10 -28  -1  476.75   89.39
  10  18   1  434.46   71.09
 -10 -15  -1  178.68   52.59
 -10  25   1  304.17   48.00
 -10  25   1  350.36   63.19
 -10 -15  -1  162.28   49.70
 -10 -15  -1  328.17   48.40
  10 -25  -1  213.98   61.19
  10  15   1  194.38   43.90
  10  15   1  314.77   62.09
  10 -25  -1  429.86   65.99
 -10  22   1   64.29   19.30
 -10  22   1   34.40   23.70
 -10 -12  -1   73.99   33.80
 -10 -12  -1   -8.40   19.60
 -10 -12  -1   36.70   19.80
  10 -22  -1    3.10   23.90
  10  12   1   23.20   24.30
  10 -22  -1   62.99   27.60
  10  12   1   25.80   21.90
 -10  -9  -1  277.77   34.40
 -10  19   1  160.48   25.20
 -10  -9  -1  198.68   41.70
 -10  19   1  150.48   37.90
 -10  -9  -1  156.78   43.10
  10 -19  -1  229.78   36.80
  10 -19  -1  107.29   31.90
  10   9   1   76.79   27.30
  10   9   1  190.28   41.90
  10 -19  -1  136.59   40.30
 -10  -6  -1 1009.80   68.69
 -10  16   1  890.21   93.19
 -10  -6  -1  963.50   83.19
 -10  16   1  860.01   61.59
 -10  -6  -1  889.01   97.19
 -10  16   1  930.81   62.79
  10   6   1  886.61   66.89
  10 -16  -1  929.61   67.59
  10   6   1  890.71   85.59
  10   6   1  821.92   92.29
  10 -16  -1  975.00  108.79
  10 -16  -1  886.11   92.79
 -10  13   1   -4.50    7.70
 -10  -3  -1   22.00   13.80
 -10  -3  -1    1.20    6.20
 -10  -3  -1   -5.10   15.60
  10 -13  -1   -1.10   16.10
  10   3   1   -6.40    9.40
  10   3   1   -7.00   13.10
  10   3   1   -6.20    6.70
  10 -13  -1    3.80   19.60
 -10   0  -1    1.70   17.60
 -10  10   1    4.00   14.20
 -10  10   1    1.80    9.00
 -10   0  -1   12.50   10.20
 -10   0  -1   12.60    9.20
  10   0   1  -10.20    7.50
  10   0   1    7.80   13.40
  10 -10  -1   -7.20   10.30
  10   0   1    5.30    6.80
  10 -10  -1    6.70   17.80
 -10   3  -1 1389.96  115.79
 -10   7   1 1478.15   99.49
 -10   7   1 1487.65  111.79
 -10   3  -1 1438.96   98.79
 -10   7   1 1598.34  107.79
 -10   3  -1 1370.16  103.59
  10  -3   1 1752.12  104.59
  10  -3   1 1570.64  111.39
  10  -3   1 1549.84   99.59
  10  -7  -1 1417.06  119.19
  10  -7  -1 1498.05   96.39
 -10   4   1  737.53   64.99
 -10   6  -1  774.72   50.49
 -10   4   1  584.44   57.69
 -10   4   1  721.93   61.69
 -10   4   1  712.43   55.79
 -10   6  -1  669.03   75.29
  10  -4  -1  814.92   58.69
  10  -6   1  679.73   49.30
  10  -4  -1  678.33   57.19
  10  -6   1  716.33   58.19
  10  -4  -1  764.42   82.09
  10  -6   1  675.63   59.89
 -10   1   1  998.10   73.09
 -10   9  -1 1004.90   89.79
 -10   9  -1 1151.38   78.79
 -10   1   1  961.50   81.39
 -10   1   1 1110.09   87.19
  10  -9   1 1029.80   76.39
  10  -1  -1 1180.98   85.59
  10  -1  -1 1158.58   77.19
  10  -9   1 1045.20   80.89
  10  -9   1  994.60   81.89
  10  -1  -1 1005.20  104.79
  10  -9   1 1039.70   72.49
 -10  -2   1   54.39   20.50
 -10  12  -1   35.20   20.50
 -10  12  -1    9.60   17.80
 -10  -2   1   34.90   18.90
 -10  -2   1   66.39   12.30
  10 -12   1   68.59   22.40
  10   2  -1   41.70   13.50
  10   2  -1   47.90   22.10
  10 -12   1   22.90   15.60
  10 -12   1   31.70   14.90
 -10  -5   1 2517.25  158.58
 -10  -5   1 2560.64  178.78
 -10  -5   1 2425.56  156.18
 -10  15  -1 2743.03  181.58
 -10  15  -1 2913.31  188.78
 -10  -5   1 2379.66  180.48
  10 -15   1 2452.25  170.98
  10   5  -1 2669.63  186.48
  10 -15   1 2465.55  180.88
  10 -15   1 2579.74  176.78
 -10  18  -1 1625.94  135.79
 -10  18  -1 1615.44  125.99
 -10  -8   1 1536.45  130.99
 -10  -8   1 1582.04  107.19
 -10  -8   1 1532.85  102.99
 -10  -8   1 1648.24  127.99
  10   8  -1 1713.53  137.69
  10 -18   1 1788.12  135.09
  10 -18   1 1711.73  129.19
 -10 -11   1   36.70   18.00
 -10 -11   1   51.09   28.50
 -10 -11   1   51.19   24.70
 -10 -11   1   35.50   11.50
 -10  21  -1   18.00   18.30
 -10  21  -1   37.70   28.80
  10  11  -1   39.50   29.40
  10 -21   1   55.59   26.50
  10 -21   1   68.69   29.30
 -10  24  -1  253.67   59.79
 -10  24  -1  224.88   46.10
 -10 -14   1  274.37   57.89
 -10 -14   1  178.28   36.70
 -10 -14   1  289.07   51.89
  10 -24   1  350.36   65.09
  10  14  -1  151.88   47.10
  10 -24   1  254.67   54.19
  10  14  -1  224.88   31.60
 -10  27  -1   74.99   40.10
 -10 -17   1  186.88   51.29
 -10  27  -1  154.28   41.70
 -10 -17   1  199.98   42.40
 -10 -17   1  263.37   55.19
  10 -27   1  116.19   43.90
  10  17  -1  233.28   35.00
  10  17  -1  215.48   56.99
  10 -27   1  297.87   62.29
 -10 -20   1  298.47   64.39
 -10 -20   1  253.77   64.59
 -10  30  -1  307.27   70.39
 -10  30  -1  378.86   68.19
  10 -30   1  395.06   74.19
  10 -30   1  368.96   78.89
  10  20  -1  277.37   66.99
 -10  33  -1   87.79   41.20
 -10 -23   1   39.50   37.20
 -10 -23   1   54.19   43.90
 -10  33  -1   46.20   40.30
  10 -33   1  -15.50   34.40
  10  23  -1  104.19   51.19
  10 -33   1   16.60   37.50
 -10 -26   1  324.57   82.89
 -10  36  -1  318.97   79.49
 -10  36  -1  155.68   61.09
 -10 -26   1  241.88   67.49
  10  26  -1  340.47   83.79
  10 -36   1  257.57   75.39
  10 -36   1  249.78   78.39
 -10  39  -1  131.49   57.39
 -10 -29   1  165.18   62.99
 -10  39  -1  111.69   69.29
 -10 -29   1  120.29   66.99
  10  29  -1  201.08   75.49
  10 -39   1  186.68   78.49
  10 -39   1  176.78   67.19
 -10 -32   1    2.90   47.00
 -10 -32   1  -30.00   45.10
  10  32  -1    4.50   53.19
  10 -42   1  -12.00   48.60
  10 -42   1   22.60   54.49
 -11  42   1  123.89   62.69
 -11 -31  -1   63.09   59.79
  11 -42  -1   48.70   62.09
  11  31   1   24.40   56.89
  11 -42  -1   63.09   61.59
 -11  39   1  144.19   63.19
 -11 -28  -1   29.50   39.50
  11 -39  -1  180.78   67.39
  11 -39  -1  -36.60   45.90
  11  28   1   50.99   52.59
 -11 -25  -1  -27.20   34.60
 -11  36   1   13.50   43.80
 -11 -25  -1   11.50   50.29
  11  25   1   41.10   41.50
  11 -36  -1   48.70   45.70
  11  25   1  -12.30   33.60
  11 -36  -1   37.10   42.70
 -11 -22  -1   53.89   32.00
 -11 -22  -1   95.29   52.29
 -11  33   1   58.69   35.10
 -11 -22  -1   18.30   36.60
 -11  33   1   71.09   41.90
  11 -33  -1   77.19   49.60
  11  22   1   35.80   38.30
  11  22   1   10.40   34.20
  11 -33  -1    6.00   33.50
 -11  30   1  153.98   49.40
 -11 -19  -1  182.88   59.69
 -11 -19  -1  198.18   52.79
 -11 -19  -1  156.48   39.70
 -11  30   1  104.69   34.30
  11  19   1  153.68   43.60
  11  19   1  132.99   50.39
  11 -30  -1  152.98   50.39
  11 -30  -1  151.38   58.29
 -11  27   1  136.99   42.30
 -11  27   1  190.88   38.70
 -11 -16  -1  143.09   38.00
 -11 -16  -1  116.89   44.80
 -11 -16  -1  128.49   53.59
  11 -27  -1   59.19   41.30
  11  16   1  154.38   52.29
  11  16   1  188.28   43.20
  11 -27  -1  113.49   38.00
 -11 -13  -1  162.58   45.60
 -11 -13  -1  150.98   31.60
 -11  24   1  198.88   32.90
 -11  24   1  130.79   41.60
 -11 -13  -1  179.18   49.50
  11 -24  -1  159.38   44.90
  11  13   1  139.09   37.30
  11 -24  -1  125.79   50.89
  11  13   1   93.09   36.50
 -11 -10  -1   13.40   12.90
 -11 -10  -1   43.10   25.30
 -11  21   1   73.09   29.60
 -11  21   1   29.70   14.20
 -11 -10  -1  -11.00   27.70
  11  10   1   83.49   27.30
  11  10   1   21.90   23.50
  11 -21  -1   48.00   27.30
  11 -21  -1   35.30   25.60
 -11  -7  -1  563.64   52.19
 -11  -7  -1  601.64   80.09
 -11  18   1  659.93   48.60
 -11  -7  -1  603.14   74.49
 -11  18   1  620.84   47.30
 -11  18   1  714.13   81.49
  11 -18  -1  601.54   53.49
  11 -18  -1  787.62   97.59
  11   7   1  594.04   76.79
  11   7   1  714.03   73.79
  11   7   1  698.53   57.59
  11 -18  -1  537.05   73.19
 -11  -4  -1  118.69   37.40
 -11  15   1  118.89   11.90
 -11  15   1   99.49   26.70
 -11  -4  -1   86.69   26.30
 -11  15   1  134.69   12.70
 -11  -4  -1  143.89   20.50
  11   4   1   89.39   18.40
  11   4   1  106.99   27.00
  11   4   1  162.38   36.90
  11 -15  -1  100.19   35.50
  11 -15  -1  202.08   40.10
 -11  -1  -1  549.65   56.49
 -11  12   1  586.44   64.69
 -11  12   1  642.64   67.19
 -11  -1  -1  512.85   67.89
  11 -12  -1  597.94   78.49
  11   1   1  516.85   52.69
  11   1   1  575.74   44.80
  11 -12  -1  635.64   73.79
  11   1   1  582.24   66.89
 -11   9   1  533.15   41.90
 -11   9   1  509.15   60.99
 -11   2  -1  642.94   59.79
 -11   2  -1  516.25   66.19
 -11   2  -1  592.64   48.30
 -11   9   1  631.94   62.79
  11  -9  -1  606.44   40.40
  11  -2   1  593.34   48.60
  11  -2   1  583.04   49.90
  11  -9  -1  701.33   78.69
  11  -2   1  605.64   46.10
  11  -9  -1  598.84   76.39
  11  -2   1  537.25   61.79
 -11   6   1 1728.73  124.19
 -11   6   1 1838.32  118.69
 -11   5  -1 1813.22  126.79
 -11   5  -1 1494.95  126.49
 -11   6   1 1656.23  115.49
 -11   5  -1 1724.53  109.99
  11  -5   1 1692.63  116.39
  11  -6  -1 1556.74  131.79
  11  -5   1 1657.23  108.99
  11  -6  -1 1707.73  111.49
  11  -5   1 1659.23  121.09
 -11   3   1 1077.39   82.49
 -11   8  -1 1015.30   69.29
 -11   3   1  972.90   73.39
 -11   3   1 1109.09   85.79
 -11   8  -1 1160.08   92.09
  11  -8   1 1000.00   73.69
  11  -3  -1 1025.50   76.59
  11  -3  -1  965.30   77.19
  11  -3  -1  949.11  101.79
  11  -8   1 1002.60   69.59
  11  -8   1 1046.10   80.09
  11  -8   1  888.51   77.39
 -11   0   1    9.00   14.10
 -11  11  -1   15.70   14.50
 -11   0   1   -0.10    6.40
 -11   0   1   13.40   16.10
 -11  11  -1  -18.60   11.80
  11   0  -1   13.90   10.00
  11   0  -1   -9.90   13.60
  11 -11   1   -3.30    8.40
  11 -11   1   13.70   14.20
  11 -11   1    2.80    8.20
  11   0  -1   -8.40   16.10
  11 -11   1  -12.80    9.70
 -11  14  -1  693.83   80.69
 -11  -3   1  803.62   57.09
 -11  -3   1  861.61   86.29
 -11  14  -1  687.33   80.49
 -11  -3   1  871.41   74.89
  11   3  -1  720.63   58.59
  11 -14   1  853.11   70.39
  11 -14   1  827.72   83.39
  11 -14   1  760.42   66.49
  11   3  -1  762.62   82.49
 -11  -6   1  270.77   46.80
 -11  17  -1  316.77   49.99
 -11  17  -1  334.07   53.29
 -11  -6   1  303.17   51.29
 -11  -6   1  285.57   32.60
 -11  -6   1  324.17   28.00
  11 -17   1  289.07   42.40
  11   6  -1  287.87   53.49
  11 -17   1  337.17   50.09
  11 -17   1  368.36   56.19
 -11  -9   1 1196.58   89.69
 -11  -9   1 1285.67  128.19
 -11  20  -1 1301.07  109.49
 -11  -9   1 1176.58  108.39
 -11  -9   1 1274.47   85.69
 -11  20  -1 1391.86  120.99
  11 -20   1 1494.65  120.69
  11 -20   1 1275.57  111.09
  11   9  -1 1345.87  134.09
 -11 -12   1   18.50   12.40
 -11  23  -1   -7.50   18.90
 -11 -12   1   23.60   25.10
 -11  23  -1   -5.30   17.80
 -11 -12   1   35.30   18.40
 -11 -12   1   39.90   23.80
  11 -23   1   51.09   31.20
  11 -23   1   -5.90   24.00
  11  12  -1  -15.50   22.30
 -11 -15   1   92.49   29.10
 -11  26  -1   56.49   36.60
 -11 -15   1  130.99   44.20
 -11  26  -1   36.40   22.30
 -11 -15   1   99.19   35.90
  11 -26   1  115.79   42.40
  11  15  -1   96.39   42.50
  11  15  -1   96.09   22.40
  11 -26   1  132.19   46.70
 -11 -18   1   61.89   38.20
 -11 -18   1   53.39   35.00
 -11  29  -1   38.90   28.60
 -11  29  -1   40.40   40.90
 -11 -18   1   23.90   31.00
  11 -29   1   62.49   48.10
  11  18  -1   10.40   18.80
  11  18  -1   84.89   44.30
  11 -29   1   21.70   30.80
 -11  32  -1  282.97   61.79
 -11 -21   1  290.57   70.79
 -11  32  -1  150.38   55.19
 -11 -21   1  232.08   58.19
  11 -32   1  251.57   69.79
  11  21  -1  191.28   61.49
  11 -32   1  270.77   69.59
 -11  35  -1   55.69   45.20
 -11  35  -1   48.60   38.30
 -11 -24   1    6.10   38.40
 -11 -24   1    6.20   36.80
  11 -35   1   61.79   60.09
  11 -35   1   24.90   44.50
  11  24  -1    5.50   37.90
 -11  38  -1  -21.80   34.40
 -11  38  -1   16.30   38.60
 -11 -27   1   44.50   47.00
 -11 -27   1  -41.70   44.50
  11 -38   1   25.30   50.49
  11 -38   1  -16.30   43.90
  11  27  -1   -3.50   45.60
 -11 -30   1   75.49   60.39
 -11  41  -1   16.30   52.69
 -11 -30   1   31.80   50.89
  11  30  -1  -22.80   49.40
  11 -41   1  -27.60   46.50
  11 -41   1    1.40   34.60
 -11 -33   1   -2.50   62.59
  11  33  -1   37.60   62.09
  11 -44   1   36.90   63.39
 -12 -32  -1  -15.90   54.09
 -12  44   1  -21.20   47.40
  12  32   1   12.10   55.39
  12 -44  -1  -14.20   61.69
  12 -44  -1  -57.09   50.49
 -12 -29  -1   63.49   56.89
 -12  41   1  -15.50   45.70
  12 -41  -1  -25.60   45.40
  12  29   1   -2.40   44.40
  12 -41  -1  -29.90   53.69
 -12  38   1  182.28   62.19
 -12 -26  -1   68.29   52.79
  12  26   1  353.36   83.69
  12 -38  -1  112.89   50.39
  12 -38  -1  356.16   88.69
 -12 -23  -1  205.68   66.49
 -12 -23  -1  258.47   82.59
 -12  35   1  268.37   70.69
  12 -35  -1  209.28   62.19
  12 -35  -1  160.98   67.99
  12  23   1  261.17   58.19
  12  23   1  193.18   63.19
 -12 -20  -1  -34.60   31.70
 -12  32   1   54.19   39.20
 -12  32   1   52.99   29.30
 -12 -20  -1   -0.30   25.30
  12  20   1   41.80   31.80
  12  20   1   31.90   31.60
  12 -32  -1   22.80   38.90
  12 -32  -1    5.70   30.10
 -12  29   1  358.96   53.39
 -12 -17  -1  172.98   56.39
 -12 -17  -1  201.18   64.09
 -12  29   1  421.36   74.09
 -12 -17  -1  337.97   53.39
  12 -29  -1  358.56   69.59
  12 -29  -1  369.46   82.19
  12  17   1  375.06   62.29
  12  17   1  303.07   69.19
 -12  26   1 1444.96  113.49
 -12 -14  -1 1522.55  155.38
 -12  26   1 1564.14  152.38
 -12 -14  -1 1620.34  141.49
 -12 -14  -1 1521.35  119.19
  12  14   1 1253.67  146.59
  12  14   1 1494.95  127.49
  12 -26  -1 1659.13  140.89
  12 -26  -1 1482.55  163.18
 -12  23   1   25.30   24.20
 -12  23   1   17.00   12.60
 -12 -11  -1   50.99   28.40
 -12 -11  -1   41.60   35.00
 -12 -11  -1   21.90   16.20
  12 -23  -1   20.90   32.00
  12  11   1   21.80   27.10
  12 -23  -1   15.20   22.60
  12  11   1   29.40   23.60
 -12  -8  -1  194.58   48.50
 -12  20   1  225.68   47.20
 -12  -8  -1  235.48   33.70
 -12  20   1  287.67   31.80
 -12  -8  -1  253.47   48.00
 -12  20   1  279.37   29.90
  12 -20  -1  233.98   35.40
  12 -20  -1  236.28   55.59
  12   8   1  183.28   39.90
  12 -20  -1  348.47   58.39
  12   8   1  215.18   46.70
 -12  -5  -1  236.78   48.30
 -12  17   1  213.48   43.40
 -12  -5  -1  268.67   31.10
 -12  17   1  225.58   21.20
 -12  -5  -1  181.68   36.50
 -12  17   1  215.68   21.30
  12 -17  -1  245.78   52.09
  12 -17  -1  233.38   47.20
  12   5   1  286.87   41.10
  12   5   1  301.67   50.69
  12   5   1  204.78   28.50
 -12  -2  -1   91.59   33.10
 -12  -2  -1  107.39   26.50
 -12  -2  -1  136.09   19.90
 -12  14   1  143.49   32.80
  12 -14  -1  144.49   37.20
  12 -14  -1  109.49   38.50
  12   2   1   98.49   23.20
  12   2   1  171.38   22.80
  12   2   1   81.69   27.80
 -12  11   1  488.65   60.29
 -12  11   1  592.94   63.39
 -12   1  -1  650.33   73.59
 -12   1  -1  522.95   52.39
 -12   1  -1  465.35   53.59
 -12  11   1  508.35   36.30
  12  -1   1  528.05   53.29
  12 -11  -1  586.04   35.30
  12  -1   1  488.35   60.59
  12 -11  -1  607.24   77.49
  12 -11  -1  627.64   73.29
  12  -1   1  473.55   43.40
 -12   8   1 1314.27  100.49
 -12   8   1 1278.67  104.89
 -12   4  -1 1371.66  112.79
 -12   4  -1 1473.15   94.79
 -12   8   1 1276.97   92.79
 -12   4  -1 1603.74  105.19
  12  -8  -1 1644.54  121.49
  12  -4   1 1309.97  103.59
  12  -4   1 1206.28   91.59
  12  -8  -1 1441.06   90.49
  12  -4   1 1272.07   97.29
 -12   5   1  920.71   89.59
 -12   7  -1  872.01   92.69
 -12   5   1  921.91   71.09
 -12   5   1  850.61   84.49
 -12   7  -1  988.50   65.49
 -12   5   1  911.31   76.29
  12  -7   1  784.72   62.99
  12  -5  -1  861.51   95.29
  12  -7   1  977.20   74.99
  12  -5  -1 1019.20   70.79
  12  -7   1  866.61   74.29
 -12  10  -1   51.89   21.30
 -12   2   1   82.79   24.70
 -12   2   1   27.50   14.90
 -12   2   1    5.60    8.40
  12 -10   1   40.80   15.60
  12 -10   1   70.39   19.10
  12  -2  -1    0.10   19.70
  12  -2  -1   63.09   19.60
  12 -10   1   28.80   12.20
  12  -2  -1   29.50   15.40
  12 -10   1   60.69   17.00
 -12  -1   1  537.55   61.19
 -12  -1   1  652.43   70.59
 -12  13  -1  490.25   65.69
 -12  -1   1  505.65   44.40
  12   1  -1  516.45   63.59
  12 -13   1  587.74   59.69
  12 -13   1  608.94   60.99
  12   1  -1  473.55   51.09
  12 -13   1  685.23   70.59
  12   1  -1  565.24   78.49
 -12  16  -1 1467.85  129.89
 -12  -4   1 1764.72  112.39
 -12  -4   1 1711.63  136.39
 -12  -4   1 1722.43  114.59
 -12  16  -1 1773.32  137.59
 -12  -4   1 1714.63  131.59
  12 -16   1 1909.81  132.59
  12   4  -1 1911.11  139.09
  12   4  -1 1664.23  116.59
  12 -16   1 1692.03  124.49
  12 -16   1 1828.92  137.49
 -12  -7   1 1416.06   96.69
 -12  -7   1 1364.66  120.39
 -12  -7   1 1318.27  114.19
 -12  19  -1 1343.07  115.19
 -12  -7   1 1443.16   93.09
 -12  19  -1 1244.28  128.99
  12 -19   1 1484.95  108.69
  12   7  -1 1455.25  124.79
  12 -19   1 1410.76  121.39
  12 -19   1 1270.17  114.59
 -12 -10   1   22.40   11.50
 -12 -10   1   28.30   24.70
 -12 -10   1   61.29   30.60
 -12  22  -1   15.40   21.00
 -12  22  -1   21.90   26.00
 -12 -10   1   47.10   16.20
  12 -22   1   79.09   34.30
  12  10  -1    4.30   20.10
  12 -22   1   31.60   24.60
 -12 -13   1   54.99   31.10
 -12 -13   1  138.79   31.00
 -12  25  -1  110.39   36.90
 -12  25  -1   85.89   37.10
 -12 -13   1  177.38   44.40
 -12 -13   1   81.59   19.40
  12  13  -1   56.09   33.40
  12 -25   1   59.99   33.80
  12 -25   1  106.29   36.70
 -12 -16   1   -1.10   28.70
 -12 -16   1   -4.80   24.10
 -12  28  -1   57.19   37.90
 -12  28  -1    0.40   23.10
 -12 -16   1  -14.10   23.30
  12 -28   1   25.70   30.00
  12 -28   1    2.20   17.90
  12  16  -1  -42.30   22.30
 -12 -19   1   56.99   40.10
 -12 -19   1   11.70   33.70
 -12  31  -1   32.10   35.70
 -12  31  -1   19.30   31.80
  12 -31   1   20.60   31.80
  12 -31   1  -23.60   26.30
  12  19  -1  -24.30   27.30
 -12 -22   1   56.89   48.50
 -12  34  -1   81.69   44.50
 -12 -22   1  115.89   48.40
 -12  34  -1  205.08   67.89
  12 -34   1  165.88   56.89
  12 -34   1  129.09   53.49
  12  22  -1   71.59   52.99
 -12  37  -1   72.29   52.59
 -12 -25   1   70.29   49.50
 -12 -25   1  135.79   62.19
 -12  37  -1   90.69   48.00
  12 -37   1   79.79   53.89
  12  25  -1   69.99   51.49
  12 -37   1  105.29   60.09
 -12 -28   1  134.09   65.29
 -12  40  -1  254.37   67.29
 -12 -28   1   76.59   52.49
  12 -40   1   11.30   47.50
  12  28  -1   41.60   49.90
  12 -40   1   70.99   58.69
 -12 -31   1    5.50   50.49
 -12 -31   1   39.00   58.69
  12 -43   1   52.89   56.29
  12 -43   1  -21.90   56.49
  12  31  -1   10.90   52.59
 -13 -30  -1   63.39   62.59
 -13  43   1   27.80   50.09
  13 -43  -1  -43.60   48.00
  13 -43  -1   42.60   55.19
  13  30   1   -4.90   55.19
 -13 -27  -1   85.59   60.69
 -13  40   1  134.29   59.29
  13 -40  -1   19.10   52.69
  13 -40  -1  257.07   74.89
  13  27   1   91.29   59.29
 -13  37   1   15.40   35.00
 -13 -24  -1  -25.50   31.50
  13 -37  -1   17.50   39.80
  13  24   1   -6.90   36.30
  13 -37  -1   39.10   50.89
 -13 -21  -1    7.50   35.90
 -13 -21  -1   17.20   28.20
 -13 -21  -1    9.40   45.40
 -13  34   1    7.30   24.20
  13  21   1   -8.70   28.40
  13 -34  -1  -12.90   31.20
  13  21   1   13.60   37.60
  13 -34  -1   -3.50   45.60
 -13  31   1  200.08   43.30
 -13 -18  -1  148.79   52.89
 -13  31   1  108.19   40.90
 -13 -18  -1  147.09   59.49
 -13 -18  -1  156.38   41.80
  13 -31  -1  152.68   60.49
  13  18   1  121.89   50.69
  13 -31  -1   82.79   45.60
  13  18   1   64.29   36.20
 -13 -15  -1   55.59   39.20
 -13  28   1   30.00   30.10
 -13  28   1  113.79   32.10
 -13 -15  -1   56.79   29.80
 -13 -15  -1   40.90   34.10
  13  15   1   95.49   35.00
  13 -28  -1   31.10   31.60
  13 -28  -1  142.29   52.29
  13  15   1   82.99   41.50
 -13 -12  -1  133.29   30.70
 -13  25   1   54.99   32.90
 -13 -12  -1   97.59   46.30
 -13  25   1  118.69   25.90
 -13 -12  -1  100.69   39.80
  13  12   1  122.79   41.30
  13 -25  -1  107.59   45.70
  13 -25  -1   92.89   37.80
  13  12   1  164.38   39.70
 -13  22   1  113.29   34.40
 -13  -9  -1  160.58   47.50
 -13  22   1  103.19   20.10
 -13  -9  -1   94.59   34.40
 -13  -9  -1  155.28   29.10
 -13  22   1   60.69   18.00
  13   9   1  149.39   41.70
  13   9   1   83.69   28.30
  13 -22  -1   60.89   24.30
  13 -22  -1   86.29   34.10
  13 -22  -1  155.78   48.80
 -13  -6  -1  371.76   55.69
 -13  -6  -1  421.66   63.69
 -13  19   1  302.87   26.30
 -13  -6  -1  326.47   37.80
 -13  19   1  281.77   50.99
 -13  19   1  293.37   26.70
  13   6   1  330.17   46.80
  13   6   1  313.87   55.59
  13 -19  -1  281.37   52.49
  13 -19  -1  164.28   49.99
 -13  -3  -1   -5.00   13.10
 -13  -3  -1   22.50   20.60
 -13  16   1   51.89   21.30
 -13  -3  -1   20.00   11.90
  13   3   1   14.20   19.30
  13 -16  -1    3.60   14.60
  13   3   1    4.10   13.60
  13 -16  -1   29.30   25.30
  13   3   1   28.20   14.40
 -13  13   1   -2.50   10.20
 -13   0  -1    7.10   18.00
 -13  13   1    3.00   15.60
 -13   0  -1   -1.50   11.30
  13 -13  -1   -0.80   17.50
  13 -13  -1   -1.00   18.20
  13   0   1    9.00   12.10
  13   0   1    2.80   10.00
  13   0   1   -7.40    9.30
 -13   3  -1   12.10   18.20
 -13   3  -1    7.70   10.80
 -13  10   1   -4.40    7.80
 -13  10   1    6.70   16.00
 -13   3  -1   -3.90   12.90
 -13  10   1    8.40   11.50
  13  -3   1    6.00   13.10
  13 -10  -1   17.70   18.60
  13  -3   1    3.70    9.00
  13 -10  -1    1.20    6.10
  13 -10  -1    6.10   19.20
  13  -3   1  -19.20   12.00
 -13   6  -1  753.92   59.39
 -13   7   1  671.43   62.09
 -13   7   1  866.71   67.99
 -13   7   1  879.51   74.69
 -13   6  -1  734.13   86.49
  13  -6   1  944.71   69.59
  13  -6   1  770.32   58.79
  13  -7  -1  745.53   59.19
  13  -6   1  812.82   70.49
  13  -7  -1  783.62   88.99
 -13   4   1  587.94   60.59
 -13   9  -1  672.03   51.69
 -13   4   1  692.63   72.09
 -13   9  -1  723.33   80.59
 -13   4   1  596.74   65.99
  13  -9   1  649.83   67.99
  13  -9   1  608.64   55.89
  13  -9   1  643.94   50.99
  13  -4  -1  653.93   82.69
  13  -9   1  739.53   68.79
  13  -4  -1  678.13   57.99
 -13   1   1  631.24   69.69
 -13  12  -1  492.65   58.59
 -13   1   1  718.23   68.19
 -13   1   1  486.65   45.30
 -13  12  -1  406.96   61.59
  13 -12   1  496.75   61.79
  13 -12   1  624.44   59.39
  13  -1  -1  538.45   55.89
  13  -1  -1  529.55   60.09
  13 -12   1  492.45   45.40
  13  -1  -1  489.75   74.29
  13 -12   1  613.64   60.49
 -13  -2   1  202.48   41.40
 -13  15  -1  191.98   41.10
 -13  -2   1  182.68   26.70
 -13  -2   1  172.98   33.50
 -13  15  -1  228.18   41.80
  13   2  -1  154.78   28.40
  13 -15   1  178.28   37.90
  13 -15   1  192.78   32.70
  13   2  -1  163.98   37.10
  13 -15   1  245.88   40.60
 -13  -5   1  972.60   72.29
 -13  18  -1  880.71  100.49
 -13  18  -1  995.20  101.39
 -13  -5   1  976.20   69.69
 -13  -5   1 1015.60   98.09
 -13  -5   1 1004.90  104.09
  13   5  -1  791.82   97.69
  13 -18   1 1007.20   81.99
  13 -18   1  920.41   97.29
  13   5  -1 1093.19   77.09
  13 -18   1  875.71   99.29
 -13  21  -1  644.84   82.39
 -13  -8   1  529.15   43.80
 -13  -8   1  523.05   51.79
 -13  -8   1  493.55   68.39
 -13  -8   1  513.55   75.89
 -13  21  -1  448.56   68.89
  13   8  -1  536.55   76.19
  13 -21   1  512.25   74.69
  13 -21   1  472.55   69.89
 -13  24  -1  116.79   41.60
 -13 -11   1   51.09   35.40
 -13 -11   1  121.99   26.70
 -13 -11   1  136.59   35.50
 -13  24  -1   55.19   26.00
 -13 -11   1  125.89   22.00
  13  11  -1  120.79   41.90
  13 -24   1  204.28   51.79
  13 -24   1  113.19   39.10
 -13  27  -1   93.19   41.80
 -13 -14   1  142.69   47.10
 -13 -14   1  221.98   50.19
 -13 -14   1  130.89   30.70
 -13  27  -1  221.78   49.20
  13  14  -1  107.59   48.30
  13 -27   1  193.48   53.89
  13 -27   1  142.09   46.90
 -13  30  -1   22.80   24.40
 -13 -17   1  136.79   43.90
 -13 -17   1  123.99   48.50
 -13  30  -1   37.60   37.20
  13 -30   1   91.59   44.10
  13  17  -1  202.38   56.59
  13 -30   1  177.68   52.69
 -13  33  -1  278.87   59.69
 -13 -20   1  260.87   70.99
 -13  33  -1  210.48   65.89
 -13 -20   1  242.28   60.99
  13  20  -1  212.08   65.59
  13 -33   1  142.69   53.89
  13 -33   1  340.17   75.79
 -13 -23   1  117.29   51.09
 -13  36  -1   65.49   49.10
 -13 -23   1  174.68   61.89
 -13  36  -1   59.69   42.60
  13 -36   1   93.99   51.09
  13 -36   1  144.19   59.79
  13  23  -1  249.68   68.69
 -13 -26   1  137.79   58.19
 -13 -26   1  128.79   62.09
 -13  39  -1  139.39   55.89
  13  26  -1   22.30   47.20
  13 -39   1  128.69   71.89
  13 -39   1  110.49   61.49
 -13 -29   1   15.50   50.09
 -13 -29   1    1.50   51.39
 -13  42  -1   37.40   50.09
  13 -42   1  -52.09   45.30
  13  29  -1   66.59   61.09
  13 -42   1   -2.20   50.29
 -14  42   1   42.30   51.29
 -14 -28  -1   38.90   53.99
  14  28   1  -35.60   49.20
  14 -42  -1  -14.30   43.60
  14 -42  -1   80.49   55.99
 -14 -25  -1   78.89   58.49
 -14  39   1   37.40   44.50
  14 -39  -1  118.69   60.69
  14 -39  -1  233.18   76.09
  14  25   1    9.50   45.40
 -14  36   1   32.20   39.60
 -14 -22  -1  -23.70   31.20
 -14 -22  -1    4.80   58.79
  14  22   1   37.20   34.70
  14  22   1   90.29   49.99
  14 -36  -1   40.70   46.20
  14 -36  -1  -35.30   25.70
 -14  33   1   28.20   38.90
 -14 -19  -1  -10.10   33.40
 -14 -19  -1    6.10   26.10
 -14 -19  -1   57.79   48.70
  14  19   1   38.60   39.30
  14 -33  -1  -22.30   38.90
  14 -33  -1  -20.70   31.80
  14  19   1   14.20   35.10
 -14 -16  -1  288.87   66.19
 -14 -16  -1  317.97   52.69
 -14 -16  -1  261.97   63.79
 -14  30   1  162.28   51.99
 -14  30   1  188.88   38.10
  14 -30  -1  207.88   56.19
  14  16   1  256.57   65.19
  14  16   1  133.09   41.60
  14 -30  -1  161.58   61.19
 -14  27   1  186.48   33.50
 -14 -13  -1  158.98   51.79
 -14  27   1  219.18   52.19
 -14 -13  -1  181.48   36.70
 -14 -13  -1   78.59   36.10
  14  13   1   88.69   36.40
  14  13   1  254.27   48.20
  14 -27  -1  234.38   56.39
  14 -27  -1  211.18   62.09
 -14  24   1  218.48   30.90
 -14 -10  -1  239.98   51.29
 -14 -10  -1  202.78   35.00
 -14  24   1  127.79   40.70
 -14  24   1  169.98   30.20
 -14 -10  -1  176.58   50.39
  14  10   1  232.38   54.09
  14 -24  -1   70.49   42.70
  14 -24  -1  272.67   56.69
 -14  -7  -1  378.16   65.99
 -14  21   1  343.67   32.60
 -14  -7  -1  295.27   39.50
 -14  -7  -1  277.47   51.49
 -14  21   1  208.78   47.30
 -14  21   1  320.07   31.30
  14 -21  -1  338.37   67.09
  14 -21  -1  324.27   58.09
  14   7   1  280.87   55.99
 -14  -4  -1  368.46   39.40
 -14  -4  -1  325.37   49.80
 -14  18   1  314.47   21.70
 -14  -4  -1  170.38   46.00
 -14  18   1  349.47   54.89
 -14  18   1  335.77   21.90
  14   4   1  318.37   46.90
  14 -18  -1  116.59   45.30
  14   4   1  302.37   54.99
  14 -18  -1  289.97   54.59
 -14  15   1 1300.77  107.59
 -14  -1  -1 1226.38   99.19
 -14  -1  -1 1148.09  120.89
 -14  15   1 1336.17  107.29
  14 -15  -1 1149.69  121.89
  14   1   1 1420.56  112.19
  14 -15  -1 1273.47  131.79
  14   1   1 1280.47   90.89
  14   1   1 1213.78   97.09
 -14  12   1  102.89   28.90
 -14   2  -1   88.79   21.40
 -14  12   1  127.99   29.80
 -14  12   1  143.89   17.90
 -14   2  -1  141.79   36.00
  14 -12  -1   79.19   30.40
  14  -2   1  161.18   29.70
  14 -12  -1  167.28   43.30
  14  -2   1  219.58   40.30
  14 -12  -1  125.09   14.60
 -14   9   1 1331.97  103.49
 -14   9   1 1484.15  110.59
 -14   5  -1 1329.27   95.69
 -14   9   1 1419.36   95.99
 -14   5  -1 1266.97  112.19
  14  -5   1 1287.87  101.29
  14  -5   1 1403.86   95.99
  14  -9  -1 1286.77   91.19
  14  -9  -1 1434.26  119.19
  14  -5   1 1306.67  105.79
 -14   8  -1 1013.90  104.29
 -14   8  -1  965.10   73.89
 -14   6   1  943.21   86.19
 -14   6   1 1070.79   81.99
  14  -8   1 1197.88   86.69
  14  -8   1 1124.89   85.99
  14  -8   1  998.00   73.69
  14  -6  -1  895.41  104.59
  14  -6  -1  993.00   77.39
 -14   3   1  819.32   81.89
 -14   3   1  824.72   78.79
 -14   3   1  667.53   60.89
 -14  11  -1  774.52   85.49
 -14  11  -1  659.33   57.49
  14 -11   1  763.22   59.19
  14 -11   1  699.93   70.39
  14  -3  -1  660.13   87.49
  14 -11   1  871.81   73.19
  14  -3  -1  815.12   68.19
  14 -11   1  710.43   64.39
 -14   0   1   -6.10   13.80
 -14   0   1   -0.30    7.40
 -14  14  -1   29.40   21.90
 -14   0   1  -10.50   16.10
  14   0  -1    5.90   16.30
  14 -14   1   13.40   13.20
  14   0  -1   -6.40   14.30
  14   0  -1   10.70   22.10
  14 -14   1   10.10   12.20
  14 -14   1   -3.50   11.80
 -14  -3   1  561.14   51.09
 -14  -3   1  608.64   69.59
 -14  -3   1  605.04   49.60
 -14  17  -1  609.94   76.09
 -14  17  -1  649.93   78.29
 -14  -3   1  567.24   75.39
  14 -17   1  570.84   69.79
  14   3  -1  697.13   57.49
  14 -17   1  520.85   73.39
  14   3  -1  741.93   83.69
  14 -17   1  611.84   64.09
 -14  -6   1 2306.97  178.48
 -14  20  -1 2300.17  183.78
 -14  20  -1 2362.56  180.88
 -14  -6   1 2452.75  161.28
 -14  -6   1 2685.13  190.68
 -14  -6   1 2465.95  157.88
  14   6  -1 2552.34  189.38
  14 -20   1 2466.15  182.48
  14 -20   1 2618.64  172.38
  14 -20   1 2296.77  185.18
 -14  -9   1  706.13   55.49
 -14  23  -1  673.83   83.49
 -14  -9   1  688.13   93.39
 -14  -9   1  717.83   60.59
 -14  23  -1  721.23   92.49
 -14  -9   1  443.86   70.89
  14   9  -1  822.72   98.59
  14 -23   1  750.82   91.29
  14 -23   1  803.32   96.99
 -14 -12   1 1725.53  152.08
 -14  26  -1 1602.64  159.38
 -14  26  -1 1748.63  141.19
 -14 -12   1 1624.84  126.29
 -14 -12   1 1652.33  139.89
 -14 -12   1 1561.34  119.19
  14 -26   1 1791.32  154.58
  14 -26   1 1498.25  155.38
  14  12  -1 1775.82  154.38
 -14 -15   1  270.17   51.19
 -14  29  -1  376.56   75.79
 -14 -15   1  339.87   65.39
 -14  29  -1  396.06   69.59
 -14 -15   1  295.97   69.39
  14  15  -1  379.26   73.39
  14 -29   1  467.15   80.09
  14 -29   1  350.86   71.79
 -14  32  -1  312.47   65.99
 -14 -18   1  221.18   63.89
 -14  32  -1  183.88   55.59
 -14 -18   1  388.36   70.49
  14 -32   1  379.96   80.49
  14  18  -1  414.86   80.99
  14 -32   1  305.97   73.19
 -14  35  -1  135.39   47.70
 -14 -21   1   42.60   38.80
 -14 -21   1  143.19   53.89
 -14  35  -1  107.79   59.59
  14 -35   1  102.39   52.49
  14 -35   1   89.39   51.89
  14  21  -1  170.38   56.99
 -14 -24   1   39.70   44.40
 -14 -24   1   17.20   34.90
 -14  38  -1   14.10   42.30
 -14  38  -1   93.29   46.00
  14 -38   1   58.69   51.99
  14 -38   1   39.40   49.40
  14  24  -1  -19.70   40.40
 -14  41  -1  -30.70   39.80
 -14 -27   1  -44.10   37.80
 -14 -27   1  -19.80   46.30
  14 -41   1    0.60   36.20
  14 -41   1  -38.70   49.70
  14  27  -1   -2.90   53.69
 -14  44  -1   50.99   52.79
 -14 -30   1   34.80   60.59
  14  30  -1  -25.20   47.60
  14 -44   1    2.40   58.19
  14 -44   1   28.40   61.99
 -15 -29  -1   60.99   61.09
 -15  44   1   13.70   54.29
  15 -44  -1   79.39   63.89
  15 -44  -1  -71.49   47.50
  15  29   1  -12.90   54.19
 -15  41   1    9.80   47.70
 -15 -26  -1   52.59   54.09
  15 -41  -1  109.19   58.69
  15  26   1   81.59   61.39
  15 -41  -1   -7.10   53.39
 -15 -23  -1  173.48   63.49
 -15  38   1   67.79   39.20
  15 -38  -1  112.69   50.89
  15  23   1   99.99   57.29
  15 -38  -1  111.69   60.49
 -15 -20  -1   16.80   47.50
 -15  35   1   66.39   43.20
 -15 -20  -1   24.30   39.10
  15 -35  -1  126.19   58.89
  15  20   1  -17.50   28.90
  15  20   1   38.60   41.50
  15 -35  -1   97.09   44.10
 -15  32   1  184.68   58.49
 -15 -17  -1  128.89   53.69
 -15 -17  -1  194.98   43.40
 -15 -17  -1  245.48   64.89
  15 -32  -1  239.08   70.29
  15  17   1  305.77   72.39
  15  17   1  211.88   49.90
  15 -32  -1  282.37   68.09
 -15  29   1  500.95   58.49
 -15  29   1  440.66   76.69
 -15 -14  -1  226.78   64.09
 -15 -14  -1  486.75   64.49
 -15 -14  -1  496.85   79.29
  15 -29  -1  510.25   80.49
  15  14   1  432.26   68.29
  15  14   1  548.25   87.09
  15 -29  -1  231.58   71.59
 -15 -11  -1   52.59   36.90
 -15 -11  -1   78.89   37.50
 -15  26   1   39.90   32.30
 -15  26   1   86.99   22.40
 -15 -11  -1   70.29   26.70
  15  11   1   65.49   37.60
  15 -26  -1    2.10   26.90
  15 -26  -1   64.29   44.10
 -15  23   1   23.30   12.80
 -15  -8  -1    6.20   25.20
 -15  23   1    5.00    9.70
 -15  23   1   -3.70   12.40
 -15  -8  -1   25.30   18.90
 -15  -8  -1   55.69   26.30
  15   8   1    2.90   25.10
  15 -23  -1   11.10   35.00
  15 -23  -1    5.80   24.40
 -15  20   1  119.29   36.20
 -15  -5  -1  132.49   36.30
 -15  -5  -1  207.98   46.90
 -15  -5  -1  134.39   24.30
 -15  20   1  119.59   14.00
 -15  20   1  142.69   15.30
  15 -20  -1   85.29   40.40
  15   5   1   99.49   36.90
  15 -20  -1   83.99   36.80
 -15  -2  -1   19.80   12.10
 -15  -2  -1  -20.40   19.30
 -15  -2  -1    0.20   20.30
 -15  17   1    1.70   16.30
  15 -17  -1    9.10   23.20
  15   2   1   -3.80   12.80
  15 -17  -1    3.40   22.20
  15   2   1   -3.50   11.70
 -15  14   1 1277.67   77.89
 -15  14   1 1321.67  104.89
 -15   1  -1 1134.19   94.89
 -15   1  -1 1281.47  123.99
 -15  14   1 1156.38  101.89
  15  -1   1 1255.17   97.39
  15 -14  -1 1395.46  117.79
  15  -1   1 1298.57  106.79
  15 -14  -1 1157.98   76.19
  15 -14  -1 1210.28  128.19
 -15   4  -1  100.79   22.90
 -15  11   1  114.19   30.20
 -15  11   1  149.69   31.80
 -15   4  -1   76.19   28.00
  15  -4   1  109.09   25.10
  15  -4   1   68.59   26.40
  15 -11  -1   97.49   16.80
 -15   7  -1  872.61   97.89
 -15   8   1  963.70   79.49
 -15   7  -1  882.01   71.39
 -15   8   1  997.20   86.89
  15  -8  -1  851.01  102.49
  15  -8  -1  977.50   72.19
  15  -7   1 1006.90   71.69
  15  -7   1  920.91   81.09
  15  -7   1  883.61   78.49
 -15   5   1 2445.46  175.18
 -15  10  -1 2535.85  192.48
 -15   5   1 2612.44  182.08
 -15   5   1 2587.34  185.88
 -15  10  -1 2703.23  170.68
  15 -10   1 2416.96  176.38
  15 -10   1 2982.60  186.08
  15 -10   1 2575.54  169.88
  15  -5  -1 2676.43  177.08
  15 -10   1 2712.83  180.58
  15  -5  -1 2749.52  202.08
 -15   2   1  266.47   40.60
 -15   2   1  224.78   32.70
 -15   2   1  245.48   43.90
 -15  13  -1  141.79   37.60
  15 -13   1  211.08   34.30
  15  -2  -1  152.88   44.90
  15 -13   1  236.68   42.20
  15 -13   1  155.08   32.60
  15  -2  -1  179.18   34.70
 -15  -1   1 1539.55  138.99
 -15  -1   1 1877.61  126.69
 -15  16  -1 1943.61  148.49
 -15  -1   1 2029.20  141.19
  15   1  -1 1733.83  155.48
  15   1  -1 2019.50  144.49
  15 -16   1 1782.32  136.79
  15 -16   1 1833.02  143.99
  15 -16   1 1739.03  132.19
 -15  19  -1 2174.48  172.48
 -15  -4   1 2411.56  153.88
 -15  -4   1 2252.47  149.59
 -15  -4   1 2189.08  175.08
 -15  19  -1 2446.36  177.78
 -15  -4   1 2378.66  171.58
  15   4  -1 2243.38  156.48
  15   4  -1 2342.17  175.18
  15 -19   1 2342.07  161.38
  15 -19   1 2359.36  170.88
  15 -19   1 2088.19  173.58
 -15  -7   1  125.99   25.20
 -15  22  -1   49.30   27.00
 -15  -7   1   87.59   20.10
 -15  -7   1   75.99   29.20
 -15  -7   1   19.60   16.10
 -15  22  -1   57.89   29.20
  15 -22   1  102.49   36.80
  15 -22   1   91.49   36.60
  15   7  -1   56.59   30.60
  15 -22   1  124.29   30.50
 -15  25  -1  287.47   56.79
 -15 -10   1  306.57   36.40
 -15 -10   1  424.66   62.69
 -15  25  -1  286.07   61.09
 -15 -10   1  284.57   61.69
 -15 -10   1  258.27   39.60
  15 -25   1  318.37   61.99
  15 -25   1  293.17   59.39
  15  10  -1  283.57   61.79
 -15  28  -1   91.79   36.70
 -15 -13   1   98.69   27.70
 -15 -13   1   75.99   37.50
 -15  28  -1   23.40   34.80
 -15 -13   1   81.19   41.50
  15 -28   1   70.29   38.70
  15 -28   1   80.59   41.00
  15  13  -1   78.89   32.30
 -15  31  -1  -23.50   20.50
 -15 -16   1  -10.00   30.50
 -15 -16   1  -20.50   24.60
 -15  31  -1   12.90   41.70
  15  16  -1   46.70   32.10
  15 -31   1   12.10   35.10
  15 -31   1    2.30   29.60
 -15  34  -1  119.29   55.99
 -15 -19   1  113.59   49.10
 -15  34  -1   84.99   41.80
 -15 -19   1  135.09   50.99
  15  19  -1  110.79   51.79
  15 -34   1   48.10   52.89
  15 -34   1   29.30   41.70
 -15  37  -1   18.40   40.10
 -15 -22   1   21.60   45.50
 -15 -22   1  -11.70   41.80
 -15  37  -1   -0.70   31.10
  15  22  -1    2.60   40.60
  15 -37   1   71.59   44.90
  15 -37   1   24.40   42.10
 -15  40  -1  133.09   55.99
 -15 -25   1   66.09   62.19
 -15 -25   1   52.49   50.89
  15 -40   1  103.69   60.69
  15  25  -1   97.49   59.09
  15 -40   1   -7.30   49.50
 -15 -28   1   36.80   58.69
 -15  43  -1   55.59   54.19
  15 -43   1   67.99   71.69
  15 -43   1   13.80   55.09
  15  28  -1   17.10   52.99
 -16 -27  -1  143.79   73.99
 -16  43   1  158.08   75.19
  16  27   1   33.60   53.59
  16 -43  -1   60.39   62.59
  16 -43  -1   62.99   60.59
 -16  40   1   28.20   48.30
 -16 -24  -1   26.60   48.90
  16 -40  -1   82.59   57.99
  16  24   1   85.79   59.29
  16 -40  -1   61.89   42.00
 -16 -21  -1   62.89   48.00
 -16  37   1   64.29   48.80
  16 -37  -1  118.69   51.49
  16 -37  -1   94.89   52.39
  16  21   1    2.10   39.50
 -16 -18  -1  486.15   89.39
 -16  34   1  450.65   84.49
 -16 -18  -1  522.65   94.99
  16 -34  -1  614.74  100.19
  16  18   1  427.96   73.59
  16  18   1  532.55   99.59
  16 -34  -1  463.15   98.79
 -16 -15  -1   85.69   44.50
 -16  31   1   15.70   29.20
 -16 -15  -1   -4.70   50.69
 -16 -15  -1   18.50   28.50
  16 -31  -1  112.99   42.10
  16  15   1   29.50   34.70
  16 -31  -1   18.00   39.10
 -16  28   1  -35.30   19.80
 -16  28   1   28.70   15.80
 -16 -12  -1   -8.90   21.10
 -16 -12  -1    8.90   33.90
 -16 -12  -1   27.50   23.90
  16  12   1   -5.60   15.20
  16 -28  -1    0.00   31.70
  16 -28  -1   48.90   31.80
 -16  -9  -1   34.30   35.00
 -16  25   1   60.99   19.60
 -16  -9  -1   76.39   25.00
 -16  25   1   74.09   17.90
 -16  -9  -1   36.00   27.40
 -16  25   1   68.89   33.70
  16 -25  -1   21.70   34.10
  16 -25  -1  125.69   40.30
  16   9   1   83.79   38.10
 -16  22   1  572.14   40.10
 -16  -6  -1  560.74   82.29
 -16  -6  -1  607.64   59.39
 -16  22   1  713.73   88.69
 -16  22   1  487.65   39.40
 -16  -6  -1  504.85   71.69
  16   6   1  606.14   83.89
  16   6   1  495.95   66.69
  16 -22  -1  513.35   76.79
  16 -22  -1  482.95   85.19
 -16  -3  -1  183.18   27.80
 -16  -3  -1  178.78   37.60
 -16  19   1  162.88   40.20
 -16  -3  -1  217.98   48.40
  16 -19  -1  165.88   45.50
  16   3   1  121.29   33.60
  16   3   1  109.09   37.00
  16 -19  -1  119.69   40.60
 -16  16   1    8.60   17.20
 -16   0  -1  -13.90   20.30
 -16   0  -1   -3.30   14.00
 -16  16   1   -1.70   15.50
  16 -16  -1  -26.70   19.40
  16 -16  -1  -17.50   19.90
  16   0   1    7.60   13.10
  16   0   1   11.20   14.80
 -16  13   1   20.30   20.40
 -16   3  -1    8.90   14.40
 -16  13   1   28.10   11.60
 -16   3  -1   -9.90   19.00
 -16  13   1   17.20   18.40
  16 -13  -1    0.90   17.20
  16  -3   1    9.80   18.10
  16 -13  -1    8.60    8.10
  16  -3   1    9.70   14.20
  16 -13  -1    6.20   20.40
 -16  10   1  800.02   86.29
 -16  10   1  883.11   72.19
 -16   6  -1  915.21  102.09
 -16   6  -1  945.21   73.89
 -16  10   1 1011.70   87.99
  16 -10  -1  890.51  104.89
  16  -6   1  873.41   89.89
  16 -10  -1 1053.19   70.99
  16  -6   1  858.51   88.39
 -16   7   1  222.88   42.80
 -16   7   1  325.07   43.50
 -16   9  -1  299.57   35.30
 -16   9  -1  298.57   54.29
  16  -7  -1  196.28   49.50
  16  -7  -1  198.78   33.30
  16  -9   1  314.67   45.20
  16  -9   1  323.87   46.00
 -16   4   1 1747.23  124.49
 -16   4   1 1592.44  133.49
 -16  12  -1 1815.42  120.29
 -16   4   1 1849.11  132.69
 -16  12  -1 2017.10  146.19
  16  -4  -1 1611.14  145.19
  16 -12   1 1557.64  130.69
  16 -12   1 1678.43  127.39
  16 -12   1 1877.81  129.09
  16  -4  -1 1543.85  125.19
 -16   1   1 2002.60  131.99
 -16   1   1 1745.83  139.59
 -16  15  -1 1867.11  150.58
 -16   1   1 1763.12  145.19
  16 -15   1 1849.31  144.79
  16  -1  -1 1862.61  141.49
  16 -15   1 2012.00  140.79
  16  -1  -1 1628.24  154.88
  16 -15   1 1910.91  135.59
 -16  -2   1  519.25   52.29
 -16  -2   1  416.36   58.49
 -16  18  -1  389.66   62.89
 -16  18  -1  399.56   63.69
 -16  -2   1  445.66   64.99
  16 -18   1  344.47   59.69
  16 -18   1  418.36   52.09
  16   2  -1  369.26   56.99
  16   2  -1  383.96   72.19
  16 -18   1  510.05   64.89
 -16  -5   1  969.50   80.69
 -16  21  -1 1183.98  116.99
 -16  -5   1 1039.90  105.19
 -16  -5   1  979.80   81.29
 -16  -5   1 1115.79  118.59
 -16  21  -1 1125.89  115.29
  16 -21   1 1010.90  110.29
  16   5  -1 1251.77   97.69
  16 -21   1 1091.69  117.99
  16   5  -1 1238.08  122.19
  16 -21   1  983.40   88.59
 -16  24  -1  621.54   80.39
 -16  -8   1  549.05   74.69
 -16  -8   1  468.25   53.79
 -16  -8   1  571.54   55.09
 -16  -8   1  392.56   72.29
 -16  24  -1  538.55   77.69
  16   8  -1  469.05   75.29
  16 -24   1  491.35   80.79
  16 -24   1  395.26   67.39
 -16  27  -1  216.88   50.29
 -16 -11   1  124.49   29.20
 -16 -11   1   56.09   31.00
 -16  27  -1  108.39   44.70
 -16 -11   1   96.79   36.90
  16 -27   1  135.99   45.20
  16  11  -1  194.38   52.49
  16 -27   1   25.70   32.50
 -16  30  -1  209.48   56.19
 -16 -14   1  227.38   55.69
 -16 -14   1  157.28   50.29
 -16  30  -1  165.68   47.00
  16 -30   1  188.98   55.69
  16 -30   1  208.68   53.79
  16  14  -1  299.27   66.59
 -16 -17   1  -22.30   35.10
 -16  33  -1   37.00   28.90
 -16 -17   1   61.19   40.80
 -16  33  -1   83.79   43.20
  16 -33   1   -7.40   22.00
  16 -33   1   32.80   34.40
  16  17  -1   43.00   40.50
 -16 -20   1    3.50   40.30
 -16  36  -1   98.89   56.59
 -16 -20   1   32.00   42.50
 -16  36  -1   60.19   39.90
  16 -36   1   28.70   39.90
  16 -36   1   19.10   42.00
  16  20  -1   54.79   47.80
 -16 -23   1   19.40   44.70
 -16 -23   1  -10.30   37.00
 -16  39  -1   20.30   39.80
  16  23  -1    1.00   29.00
  16 -39   1   46.60   48.40
  16 -39   1  -11.40   42.60
 -16 -26   1  -11.60   42.80
 -16  42  -1  -37.60   42.00
 -16 -26   1   46.90   51.39
  16 -42   1   24.90   51.89
  16  26  -1    6.40   48.40
  16 -42   1   -1.30   48.00
 -16  45  -1   -5.90   53.99
 -16 -29   1  -30.10   58.49
  16 -45   1   75.19   64.89
  16  29  -1   77.69   69.69
  16 -45   1   35.30   64.69
 -17 -28  -1   91.19   69.29
 -17  45   1   48.90   66.09
  17 -45  -1  189.08   75.69
  17  28   1  -13.20   56.49
  17 -45  -1   67.39   70.99
 -17 -25  -1   50.29   54.89
 -17  42   1  -17.40   44.10
  17 -42  -1   -3.40   30.20
  17  25   1   13.50   48.80
  17 -42  -1   34.50   58.49
 -17  39   1   -5.10   38.30
 -17 -22  -1   35.20   47.90
  17 -39  -1   88.89   59.79
  17  22   1    2.40   42.80
  17 -39  -1   11.80   39.00
 -17  36   1   95.79   49.80
 -17 -19  -1  140.79   55.89
 -17 -19  -1  141.59   65.19
  17 -36  -1   72.69   55.19
  17 -36  -1   52.59   43.40
  17  19   1   18.20   28.90
 -17 -16  -1    1.30   23.30
 -17 -16  -1   35.90   36.80
 -17 -16  -1   44.80   42.60
 -17  33   1  -18.50   29.30
  17 -33  -1   34.40   35.50
  17 -33  -1  118.49   60.69
  17  16   1   55.79   37.90
 -17 -13  -1  193.68   42.50
 -17 -13  -1  246.78   62.09
 -17 -13  -1  105.89   47.60
 -17  30   1  104.59   42.40
  17 -30  -1  134.49   55.99
  17  13   1  163.68   50.39
  17 -30  -1  207.08   55.29
 -17 -10  -1  180.38   49.20
 -17 -10  -1  290.07   62.29
 -17  27   1  247.78   31.60
 -17  27   1  273.07   58.19
 -17 -10  -1  224.08   41.40
  17  10   1  291.47   61.29
  17 -27  -1  183.78   53.79
  17 -27  -1   73.79   45.90
 -17  -7  -1    1.10   18.90
 -17  -7  -1   10.10   33.10
 -17  24   1    8.70    9.80
 -17  -7  -1    7.20   16.70
 -17  24   1   24.20   22.30
 -17  24   1   21.50    9.90
  17 -24  -1   -7.40   27.30
  17   7   1    7.20   24.40
  17 -24  -1   -3.00   14.50
  17   7   1   11.80   20.20
 -17  -4  -1   40.90   16.70
 -17  -4  -1    2.80   19.30
 -17  -4  -1   16.30   25.40
 -17  21   1   11.40   17.00
  17   4   1   14.80   21.00
  17 -21  -1    3.80   20.60
  17   4   1   21.10   22.20
  17 -21  -1   31.90   32.70
 -17  -1  -1  412.96   60.19
 -17  18   1  518.75   71.19
 -17  -1  -1  491.35   72.09
  17   1   1  586.84   76.39
  17   1   1  430.96   59.39
  17 -18  -1  456.45   71.49
  17 -18  -1  528.25   82.39
 -17   2  -1   13.40   19.80
 -17  15   1   -5.10   10.10
 -17   2  -1    9.30   15.20
 -17  15   1  -18.00   15.50
 -17  15   1   -2.50    6.60
  17 -15  -1    4.00    7.20
  17  -2   1   10.70   19.30
  17 -15  -1   10.60   26.80
  17 -15  -1   -8.10   10.50
  17  -2   1    8.90   13.50
 -17   5  -1  216.08   35.80
 -17  12   1  265.07   33.50
 -17  12   1  137.99   33.50
 -17   5  -1  235.98   49.30
 -17  12   1  212.38   41.50
  17 -12  -1  285.27   31.70
  17  -5   1  194.58   36.70
  17 -12  -1  299.17   58.89
  17 -12  -1  190.08   49.00
  17  -5   1  261.27   44.70
 -17   9   1  224.58   43.90
 -17   9   1  265.47   42.40
 -17   8  -1  325.67   39.90
 -17   8  -1  213.08   49.90
  17  -8   1  176.68   37.90
  17  -8   1  219.98   40.50
  17  -9  -1  297.97   56.59
  17  -9  -1  268.67   35.60
 -17  11  -1  388.66   43.70
 -17  11  -1  348.37   57.99
 -17   6   1  397.66   57.79
 -17   6   1  360.36   47.90
  17  -6  -1  306.87   43.80
  17 -11   1  401.26   52.49
  17  -6  -1  258.47   59.19
  17 -11   1  263.27   44.60
  17 -11   1  353.16   52.39
 -17  14  -1  648.04   85.89
 -17   3   1  626.14   78.09
 -17   3   1  585.64   69.79
 -17   3   1  641.54   66.49
  17  -3  -1  580.34   88.49
  17 -14   1  628.74   67.79
  17  -3  -1  730.93   76.29
  17 -14   1  693.43   74.79
  17 -14   1  648.64   78.59
 -17   0   1   20.20   24.30
 -17   0   1   -0.10   16.40
 -17  17  -1  -13.60   20.60
 -17   0   1   -9.90    8.50
  17 -17   1    4.40   17.40
  17   0  -1   -0.50   26.00
  17   0  -1  -20.70   17.90
  17 -17   1   18.90   15.90
  17 -17   1   -4.70   14.80
 -17  -3   1  386.86   65.69
 -17  -3   1  481.05   52.29
 -17  20  -1  438.36   68.19
 -17  -3   1  381.26   59.69
 -17  20  -1  550.14   74.49
  17 -20   1  437.56   54.69
  17 -20   1  459.15   69.79
  17 -20   1  422.36   64.99
  17   3  -1  483.75   69.09
  17   3  -1  375.96   74.39
 -17  -6   1  503.65   54.99
 -17  -6   1  540.25   77.89
 -17  23  -1  399.26   66.89
 -17  -6   1  514.45   71.19
 -17  23  -1  422.66   70.49
  17 -23   1  618.24   84.99
  17 -23   1  410.06   55.39
  17 -23   1  472.75   72.39
  17   6  -1  387.16   67.79
 -17  26  -1  153.28   44.80
 -17  -9   1  129.99   30.80
 -17  -9   1  169.88   49.90
 -17  26  -1  186.68   45.90
 -17  -9   1  212.78   47.80
  17 -26   1  162.28   49.00
  17 -26   1  145.09   49.00
  17   9  -1  177.08   47.60
 -17  29  -1  344.77   67.49
 -17  29  -1  228.88   55.29
 -17 -12   1  206.58   56.89
 -17 -12   1  390.66   64.69
  17 -29   1  236.38   61.09
  17  12  -1  233.68   60.79
  17 -29   1  410.76   73.89
 -17  32  -1  280.17   59.89
 -17 -15   1  380.26   78.39
 -17 -15   1  368.46   69.59
 -17  32  -1  197.48   62.29
  17 -32   1  299.37   70.79
  17 -32   1  279.17   73.49
  17  15  -1  175.58   53.79
 -17 -18   1   88.39   47.20
 -17  35  -1  116.49   52.89
 -17  35  -1   57.59   35.80
 -17 -18   1  188.68   61.69
  17 -35   1  200.08   60.59
  17 -35   1   78.09   48.90
  17  18  -1    8.30   32.50
 -17  38  -1   16.30   38.00
 -17 -21   1   71.79   54.39
 -17 -21   1   88.29   47.40
  17 -38   1    1.50   44.10
  17 -38   1   67.19   50.59
  17  21  -1  100.59   61.19
 -17 -24   1   20.60   48.40
 -17  41  -1   73.29   48.80
 -17 -24   1   83.49   60.09
  17  24  -1   56.19   58.59
  17 -41   1   45.00   57.19
  17 -41   1   -6.90   48.60
 -17 -27   1   83.49   66.19
 -17  44  -1    3.70   49.10
  17 -44   1  -73.59   42.80
  17 -44   1  112.29   69.69
  17  27  -1   35.40   54.99
 -18 -26  -1  -22.00   53.49
 -18  44   1  -54.79   45.50
  18 -44  -1   46.50   67.49
  18  26   1    5.40   49.00
  18 -44  -1   47.60   59.09
 -18  41   1   10.20   39.70
 -18 -23  -1   10.60   48.10
  18  23   1   -2.70   50.09
  18 -41  -1   24.30   52.29
  18 -41  -1  -15.10   40.40
 -18  38   1  -22.50   33.40
 -18 -20  -1   62.69   52.99
  18 -38  -1  202.38   75.29
  18 -38  -1  149.49   55.49
  18  20   1  128.59   63.59
 -18 -17  -1   55.69   52.39
 -18  35   1   76.19   44.40
 -18 -17  -1  102.29   49.60
  18 -35  -1  150.38   56.79
  18  17   1   85.99   50.59
  18 -35  -1   61.19   49.30
 -18  32   1  286.57   68.69
 -18 -14  -1  278.27   70.19
 -18 -14  -1  281.47   69.69
 -18 -14  -1  343.97   53.49
  18 -32  -1  278.87   68.79
  18  14   1  544.65   92.29
  18 -32  -1  362.46   87.09
 -18 -11  -1   64.69   28.00
 -18 -11  -1   61.79   35.40
 -18 -11  -1   87.69   43.60
 -18  29   1   36.90   32.40
  18 -29  -1   63.39   39.30
  18  11   1   37.30   31.30
  18 -29  -1   82.89   50.39
 -18  -8  -1  208.08   38.50
 -18  -8  -1  121.39   46.50
 -18  26   1   89.89   41.40
 -18  26   1  231.68   26.10
 -18  -8  -1  198.18   50.99
  18 -26  -1  203.98   56.69
  18 -26  -1  125.49   58.99
  18   8   1  169.38   46.70
  18   8   1  127.19   44.20
 -18  -5  -1  131.49   40.20
 -18  -5  -1   97.09   24.30
 -18  23   1  128.59   13.20
 -18  23   1  171.48   14.10
 -18  -5  -1   24.40   29.10
 -18  23   1  188.08   44.60
  18   5   1  175.78   42.80
  18 -23  -1  164.98   52.09
  18 -23  -1   83.99   33.10
  18   5   1  177.58   47.80
 -18  -2  -1   28.60   28.30
 -18  20   1  155.08   41.50
 -18  -2  -1  101.09   32.70
  18 -20  -1   90.19   32.80
  18   2   1   33.50   22.40
  18 -20  -1  106.99   41.00
  18   2   1   55.79   26.90
 -18  17   1  478.15   36.50
 -18   1  -1  453.45   59.99
 -18   1  -1  416.56   70.39
 -18  17   1  449.66   33.90
 -18  17   1  609.64   74.99
 -18  17   1  387.06   62.59
  18 -17  -1  452.85   32.80
  18 -17  -1  304.97   67.69
  18 -17  -1  506.25   77.49
  18  -1   1  420.76   58.99
  18  -1   1  513.25   71.29
 -18   4  -1  258.37   53.19
 -18   4  -1  335.77   46.20
 -18  14   1  387.96   38.40
 -18  14   1  377.76   57.69
 -18  14   1  328.07   54.39
  18  -4   1  355.36   56.49
  18  -4   1  306.17   48.20
  18 -14  -1  330.97   33.30
  18 -14  -1  181.58   50.79
  18 -14  -1  228.78   56.49
 -18  11   1  655.03   73.39
 -18   7  -1  618.24   85.19
 -18   7  -1  698.13   66.39
 -18  11   1  637.34   77.39
  18  -7   1  615.44   72.89
  18  -7   1  655.03   74.79
  18 -11  -1  637.64   87.69
  18 -11  -1  577.04   52.39
 -18  10  -1 1528.65  116.29
 -18   8   1 1705.43  133.69
 -18  10  -1 1667.83  140.39
 -18   8   1 1789.82  128.29
  18 -10   1 1763.82  128.89
  18  -8  -1 1689.53  145.79
  18 -10   1 1558.64  127.89
  18  -8  -1 1590.44  119.29
 -18   5   1 1014.50   90.29
 -18  13  -1  964.50   79.09
 -18   5   1  969.60   83.99
 -18  13  -1 1030.30  111.89
 -18   5   1 1037.20  103.59
  18 -13   1 1023.30  102.79
  18 -13   1 1001.40   87.49
  18 -13   1 1012.40   88.79
  18  -5  -1 1098.59  122.79
  18  -5  -1  947.41   85.19
 -18  16  -1  443.16   68.39
 -18   2   1  535.05   71.29
 -18   2   1  498.15   56.69
 -18   2   1  394.36   59.69
  18 -16   1  518.45   66.59
  18  -2  -1  413.96   60.79
  18 -16   1  463.45   68.19
  18 -16   1  480.75   57.59
  18  -2  -1  469.45   80.09
 -18  -1   1  978.60   78.79
 -18  -1   1 1065.09  109.09
 -18  19  -1  945.01  107.99
 -18  -1   1  870.11   97.09
  18 -19   1  960.90   82.69
  18 -19   1  918.71   99.79
  18 -19   1 1136.59  112.39
  18   1  -1  653.93  103.99
  18   1  -1  986.70  104.29
 -18  22  -1   22.60   28.20
 -18  -4   1  106.99   25.80
 -18  -4   1   23.80   27.60
 -18  22  -1  167.38   40.90
 -18  -4   1   43.10   24.40
  18   4  -1   72.39   45.20
  18 -22   1  104.99   35.20
  18 -22   1   54.69   23.70
  18   4  -1   99.19   36.90
  18 -22   1   13.50   25.80
 -18  -7   1  406.66   50.59
 -18  -7   1  415.36   66.59
 -18  -7   1  381.26   70.69
 -18  25  -1  372.26   65.29
 -18  25  -1  322.97   63.69
  18   7  -1  498.25   77.29
  18 -25   1  341.57   69.89
  18 -25   1  320.67   63.29
 -18 -10   1  317.67   46.30
 -18 -10   1  346.47   70.49
 -18  28  -1  316.87   65.99
 -18  28  -1  442.16   71.09
 -18 -10   1  324.47   62.79
  18 -28   1  364.06   69.99
  18 -28   1  237.28   58.39
  18  10  -1  358.36   69.09
 -18  31  -1    6.80   43.50
 -18 -13   1  143.89   48.00
 -18  31  -1  136.09   48.30
 -18 -13   1  133.09   53.29
  18 -31   1  153.28   53.89
  18 -31   1   14.20   34.40
  18  13  -1  280.37   65.59
 -18  34  -1  450.85   81.99
 -18  34  -1  639.54   93.79
 -18 -16   1  520.65   85.79
 -18 -16   1  448.06   90.49
  18  16  -1  558.24  102.99
  18 -34   1  509.25   98.19
  18 -34   1  403.06   84.79
 -18 -19   1  212.68   64.29
 -18 -19   1  129.79   60.79
 -18  37  -1   89.99   48.60
  18 -37   1  124.39   59.89
  18 -37   1  178.68   63.49
  18  19  -1   81.99   48.10
 -18 -22   1  -19.50   41.50
 -18  40  -1   -1.50   34.30
 -18 -22   1  -18.80   47.20
  18  22  -1   -1.00   43.80
  18 -40   1   13.40   45.80
  18 -40   1   10.00   45.90
 -18  43  -1   -3.10   49.80
 -18 -25   1   38.70   64.59
  18 -43   1   60.59   70.89
  18 -43   1    0.00   38.70
  18  25  -1  -15.20   45.90
 -19  43   1  115.49   60.09
 -19 -24  -1  184.28   75.49
  19  24   1   48.90   43.00
  19 -43  -1   46.20   63.19
  19 -43  -1  100.69   63.49
 -19  40   1  194.28   57.49
 -19 -21  -1  115.19   59.29
  19 -40  -1   42.20   53.49
  19 -40  -1  103.29   47.90
  19  21   1  130.59   65.89
 -19  37   1  211.98   58.29
 -19 -18  -1  119.39   55.09
  19 -37  -1   43.70   46.80
  19 -37  -1   54.09   60.39
  19  18   1   57.19   48.30
 -19 -15  -1   70.39   45.10
 -19  34   1  182.38   58.29
 -19 -15  -1   96.89   55.99
  19  15   1  184.38   60.59
  19 -34  -1   89.89   58.79
  19 -34  -1   14.90   31.90
 -19 -12  -1   26.90   21.40
 -19 -12  -1  -35.80   27.60
 -19  31   1   65.89   34.40
 -19 -12  -1   19.40   38.10
  19  12   1  -18.80   28.20
  19 -31  -1   17.50   30.30
  19  12   1  -30.00   29.70
  19 -31  -1    9.10   41.00
 -19  -9  -1   14.40   26.00
 -19  -9  -1   12.20   21.10
 -19  -9  -1   -6.50   29.00
 -19  28   1  -10.20   12.00
  19 -28  -1    3.20   30.90
  19   9   1   33.80   33.80
  19   9   1   51.39   31.80
  19 -28  -1   46.90   45.10
 -19  -6  -1  -11.60   32.00
 -19  25   1    5.60    6.90
 -19  25   1    2.40    7.00
 -19  -6  -1  -10.90   19.00
 -19  25   1   -0.30   14.30
 -19  -6  -1   22.70   17.40
  19 -25  -1  -20.90   29.40
  19 -25  -1   20.70   26.40
  19   6   1    5.90   26.20
  19   6   1    4.80   24.00
 -19  -3  -1  340.17   58.69
 -19  -3  -1  262.97   61.59
 -19  -3  -1  498.25   52.89
 -19  22   1  535.65   75.59
  19   3   1  328.57   54.89
  19   3   1  419.66   70.89
  19 -22  -1  480.75   84.39
  19 -22  -1  310.37   66.89
 -19  19   1    2.10   22.00
 -19  19   1   -5.70   16.80
 -19   0  -1    9.50   24.50
 -19   0  -1    3.00   17.70
  19   0   1    6.20   21.60
  19   0   1   17.80   20.20
  19 -19  -1   -2.10   28.20
  19 -19  -1  -25.10   17.50
 -19  16   1  166.18   40.20
 -19  16   1  153.58   23.10
 -19   3  -1  113.89   42.60
 -19   3  -1  229.28   39.40
 -19  16   1  146.39   39.70
  19  -3   1  153.28   39.10
  19  -3   1  191.38   42.00
  19 -16  -1  128.79   41.90
  19 -16  -1  148.69   48.70
  19 -16  -1  190.78   22.30
 -19  13   1  365.16   53.89
 -19   6  -1  306.67   60.19
 -19   6  -1  389.66   50.29
 -19  13   1  378.36   58.89
 -19  13   1  407.06   51.39
  19 -13  -1  355.26   67.39
  19  -6   1  308.57   50.29
  19 -13  -1  235.88   58.39
  19  -6   1  360.16   57.09
  19 -13  -1  321.07   38.10
 -19  10   1  130.29   34.30
 -19   9  -1  238.18   37.30
 -19  10   1  156.68   41.20
 -19   9  -1  198.78   49.10
  19  -9   1  236.98   43.50
  19 -10  -1  228.88   51.49
  19 -10  -1  253.07   35.90
  19  -9   1  166.88   38.80
 -19   7   1 1422.16  121.49
 -19  12  -1 1448.36  128.39
 -19  12  -1 1262.37  103.69
 -19   7   1 1473.55  113.99
  19  -7  -1 1519.25  152.28
  19  -7  -1 1410.26  109.79
  19 -12   1 1473.75  114.89
  19 -12   1 1541.55  120.99
  19 -12   1 1445.46  116.49
 -19  15  -1 2347.07  157.78
 -19   4   1 2236.88  173.88
 -19   4   1 2277.77  161.68
 -19   4   1 2499.65  171.58
 -19  15  -1 2558.74  184.58
  19 -15   1 2179.38  167.18
  19  -4  -1 2258.07  165.98
  19 -15   1 2060.09  169.38
  19  -4  -1 2075.39  184.28
  19 -15   1 2307.37  163.78
 -19   1   1 1054.49  110.89
 -19   1   1  967.60   97.89
 -19   1   1  873.11   80.29
 -19  18  -1 1053.59  112.89
  19  -1  -1 1068.59  107.39
  19 -18   1  872.91   96.59
  19 -18   1  975.00   85.69
  19 -18   1 1038.50  109.99
  19  -1  -1  861.91  118.59
 -19  -2   1  723.33   93.79
 -19  21  -1  757.92   92.19
 -19  -2   1  817.72   78.69
 -19  -2   1  781.52   89.59
 -19  21  -1  931.31  104.69
  19 -21   1  832.02  100.39
  19   2  -1  879.21  119.19
  19   2  -1  668.53   88.89
  19 -21   1  804.52   81.29
  19 -21   1  669.73   88.39
 -19  -5   1 1210.88  117.59
 -19  -5   1 1119.19  124.49
 -19  24  -1 1341.87  132.09
 -19  -5   1 1131.79   90.19
 -19  24  -1 1222.58  122.89
  19   5  -1 1188.28  128.59
  19 -24   1  961.40   98.19
  19   5  -1  795.52  119.09
  19 -24   1 1169.18  126.29
  19 -24   1 1111.19  123.19
 -19  -8   1  104.09   43.70
 -19  27  -1  166.08   47.60
 -19  -8   1   69.59   32.00
 -19  -8   1  142.89   31.90
 -19  27  -1    0.70   29.90
  19   8  -1  174.28   45.80
  19 -27   1  147.29   48.30
  19 -27   1  109.39   42.20
 -19 -11   1  107.09   40.30
 -19  30  -1   82.19   44.60
 -19 -11   1  204.08   55.59
 -19  30  -1   37.30   26.90
  19  11  -1  132.29   50.29
  19 -30   1   54.99   38.80
  19 -30   1  106.99   44.70
 -19  33  -1   18.00   31.40
 -19 -14   1  -14.40   26.60
 -19  33  -1   16.00   25.80
 -19 -14   1   20.40   36.50
  19 -33   1   49.60   41.00
  19  14  -1  -15.70   31.60
  19 -33   1   -4.40   32.30
 -19 -17   1  144.59   58.49
 -19  36  -1   73.19   44.30
 -19 -17   1  120.19   54.49
  19 -36   1   75.59   52.59
  19 -36   1  109.19   54.49
  19  17  -1   49.00   45.80
 -19  39  -1   55.49   39.50
 -19 -20   1   33.70   45.40
 -19 -20   1   82.09   49.50
  19  20  -1  118.39   61.09
  19 -39   1   72.29   60.59
  19 -39   1  -19.10   33.80
 -19 -23   1   16.70   49.20
 -19  42  -1   99.29   54.69
 -19 -23   1   40.20   63.19
  19 -42   1   35.20   41.40
  19  23  -1   18.80   50.89
  19 -42   1  116.09   75.19
 -19 -26   1   57.19   61.59
 -19  45  -1   13.40   53.39
  19 -45   1   26.80   64.19
  19 -45   1   29.90   65.99
  19  26  -1   73.39   62.79
 -20  45   1  -42.40   46.50
 -20 -25  -1   42.30   61.79
  20 -45  -1   62.39   60.39
  20  25   1   -2.60   58.39
  20 -45  -1   51.39   71.49
 -20 -22  -1   50.39   52.99
 -20  42   1  110.49   64.89
  20  22   1   63.59   52.39
  20 -42  -1  203.98   77.09
  20 -42  -1   32.10   53.89
 -20 -19  -1   41.70   44.20
 -20  39   1   30.70   46.10
  20 -39  -1   51.39   59.09
  20  19   1   67.39   48.20
  20 -39  -1   -1.80   36.30
 -20  36   1  123.69   44.40
 -20 -16  -1   52.79   46.00
  20 -36  -1   64.89   61.29
  20 -36  -1    7.00   37.90
  20  16   1  -17.10   30.50
 -20 -13  -1  230.28   66.99
 -20  33   1  247.38   60.09
 -20 -13  -1  249.48   67.09
  20 -33  -1  263.37   69.49
  20  13   1  281.77   70.99
  20 -33  -1  237.28   75.39
 -20  30   1  286.37   62.49
 -20 -10  -1  386.56   55.39
 -20 -10  -1  345.17   70.89
 -20 -10  -1  278.97   63.29
  20 -30  -1  312.97   70.99
  20  10   1  323.97   70.19
  20 -30  -1  332.77   81.39
  20  10   1  388.16   66.49
 -20  -7  -1   88.49   27.70
 -20  -7  -1   36.60   36.00
 -20  27   1    4.70   17.10
 -20  -7  -1   58.99   34.10
  20   7   1  108.89   37.00
  20 -27  -1   66.39   41.90
  20 -27  -1   89.69   41.60
  20   7   1   79.79   39.90
 -20  -4  -1  562.84   82.09
 -20  -4  -1  405.16   52.29
 -20  -4  -1  364.96   67.09
 -20  24   1  388.96   70.49
  20 -24  -1  645.84  102.29
  20 -24  -1  292.27   65.19
  20   4   1  462.45   77.29
  20   4   1  453.45   67.49
 -20  -1  -1   75.99   29.60
 -20  21   1   70.69   33.40
 -20  -1  -1   70.19   33.10
  20   1   1   37.70   28.40
  20   1   1   79.39   32.30
  20 -21  -1    5.70   31.10
  20 -21  -1   69.29   38.90
 -20  18   1   63.99   28.90
 -20  18   1   88.59   33.90
 -20   2  -1  150.78   46.30
 -20  18   1   83.69   15.90
 -20   2  -1  133.69   32.80
  20  -2   1  114.89   35.30
  20  -2   1   79.69   28.30
  20 -18  -1  122.29   16.50
  20 -18  -1   80.49   40.80
  20 -18  -1    4.70   26.00
 -20  15   1  134.09   25.30
 -20  15   1  169.48   39.30
 -20   5  -1  176.58   34.70
 -20   5  -1  152.78   46.20
 -20  15   1  140.29   37.20
  20 -15  -1  143.89   46.60
  20  -5   1  202.78   41.00
  20 -15  -1   78.49   38.80
  20 -15  -1  125.89   21.80
  20  -5   1   97.09   31.00
 -20   8  -1  209.08   47.40
 -20  12   1  238.38   49.00
 -20   8  -1  276.27   40.80
 -20  12   1  257.67   48.20
  20 -12  -1  324.67   63.89
  20  -8   1  190.28   41.50
  20  -8   1  250.87   48.90
  20 -12  -1  255.67   36.00
 -20  11  -1 1346.97  132.69
 -20   9   1 1339.97  111.69
 -20  11  -1 1122.79   92.39
 -20   9   1 1047.10  108.49
  20 -11   1 1119.79  112.59
  20  -9  -1  981.20  124.69
  20  -9  -1 1311.67   96.59
  20 -11   1 1137.29  102.59
 -20  14  -1 2257.67  164.18
 -20   6   1 2551.24  185.08
 -20  14  -1 2541.65  192.48
 -20   6   1 2315.77  171.38
  20 -14   1 2495.65  181.78
  20  -6  -1 2430.46  199.98
  20  -6  -1 2494.65  173.38
  20 -14   1 2246.08  175.18
  20 -14   1 2522.35  175.28
 -20  17  -1  333.07   62.99
 -20   3   1  453.45   56.79
 -20   3   1  396.46   63.59
 -20   3   1  366.86   56.89
  20  -3  -1  454.55   62.69
  20 -17   1  422.46   61.49
  20 -17   1  451.35   66.89
  20  -3  -1  321.27   68.69
  20 -17   1  423.56   55.19
 -20  20  -1   -9.20   13.80
 -20   0   1   -0.20   12.80
 -20   0   1  -10.40   21.70
 -20   0   1   27.60   23.20
  20 -20   1    5.90   23.40
  20   0  -1    1.20   30.10
  20 -20   1    5.20   16.50
  20   0  -1   -3.20   18.50
  20 -20   1   -2.90   19.50
 -20  23  -1  317.67   60.89
 -20  -3   1  394.16   51.19
 -20  -3   1  313.57   60.69
 -20  23  -1  285.27   56.59
 -20  -3   1  424.66   64.39
  20   3  -1  375.46   66.79
  20   3  -1  196.18   61.19
  20 -23   1  370.66   67.69
  20 -23   1  328.47   50.19
  20 -23   1  325.07   61.39
 -20  26  -1  332.27   63.69
 -20  -6   1  341.57   48.90
 -20  -6   1  392.96   66.69
 -20  -6   1  389.96   73.19
 -20  26  -1  644.04   84.99
  20   6  -1  372.66   76.99
  20 -26   1  439.86   79.59
  20 -26   1  357.06   66.99
  20 -26   1  378.46   54.29
  20   6  -1  314.97   67.79
 -20  29  -1   80.19   41.90
 -20  -9   1  112.79   39.50
 -20  29  -1   93.99   39.00
 -20  -9   1    2.00   33.10
  20 -29   1   95.69   45.50
  20   9  -1   83.39   42.30
  20 -29   1   69.79   40.90
 -20 -12   1  -20.30   27.50
 -20  32  -1   28.30   40.00
 -20  32  -1   24.40   33.20
 -20 -12   1   34.10   33.90
  20  12  -1  -22.40   32.70
  20 -32   1   -3.00   21.50
  20 -32   1    3.10   32.40
 -20 -15   1   13.90   39.70
 -20  35  -1   80.59   43.70
 -20 -15   1   83.19   40.60
  20 -35   1   37.40   31.80
  20  15  -1    3.80   35.70
  20 -35   1  -14.30   31.60
 -20 -18   1  131.39   59.19
 -20  38  -1   67.19   44.80
 -20 -18   1  -17.60   45.40
  20 -38   1   31.60   36.10
  20  18  -1  142.99   57.19
  20 -38   1  116.19   56.79
 -20  41  -1   26.60   38.70
 -20 -21   1   87.79   61.39
 -20 -21   1   83.89   59.89
  20 -41   1   72.29   46.90
  20  21  -1   50.49   50.79
  20 -41   1   58.99   70.19
 -20 -24   1  -10.20   48.30
 -20  44  -1  -40.30   39.70
  20  24  -1   -3.70   52.89
  20 -44   1   75.89   61.79
  20 -44   1   45.30   56.69
 -21 -23  -1   -9.80   49.99
 -21  44   1   41.00   56.09
  21 -44  -1   -3.30   45.00
  21  23   1   -6.10   48.80
  21 -44  -1   32.60   63.29
 -21  41   1   18.50   42.60
 -21 -20  -1   22.80   47.30
  21 -41  -1    0.20   27.80
  21  20   1   79.99   59.49
  21 -41  -1   23.20   56.59
 -21 -17  -1  160.58   58.19
 -21  38   1   35.00   40.50
  21 -38  -1   38.00   55.99
  21 -38  -1   10.50   44.90
  21  17   1   98.99   57.59
 -21 -14  -1  119.79   51.29
 -21  35   1  261.87   67.59
 -21 -14  -1  158.28   60.19
  21 -35  -1  271.07   66.79
  21  14   1  125.69   55.69
  21 -35  -1  104.79   61.89
 -21  32   1  246.48   58.89
 -21 -11  -1  151.98   57.19
 -21 -11  -1  209.08   59.99
 -21 -11  -1  285.67   59.69
  21 -32  -1  333.97   71.69
  21  11   1  338.07   80.19
  21  11   1  204.88   63.49
  21 -32  -1  298.87   82.49
 -21  -8  -1   44.50   41.60
 -21  -8  -1   35.80   30.60
 -21  -8  -1   42.40   23.50
 -21  29   1   21.70   23.30
  21   8   1   36.40   37.40
  21 -29  -1    3.80   34.80
  21 -29  -1   10.60   29.40
  21   8   1    4.30   28.50
 -21  -5  -1  375.46   72.59
 -21  -5  -1  553.24   79.89
 -21  -5  -1  559.64   61.29
 -21  26   1  468.15   76.99
  21 -26  -1  469.15   93.49
  21   5   1  408.46   68.79
  21   5   1  621.04   90.69
  21 -26  -1  390.76   76.99
 -21  -2  -1  164.48   49.20
 -21  23   1  138.59   43.00
 -21  -2  -1  152.78   41.90
  21   2   1  104.59   37.10
  21 -23  -1  258.37   59.09
  21   2   1  112.99   39.50
  21 -23  -1  157.38   56.49
 -21  20   1  136.49   37.70
 -21  20   1   93.09   14.40
 -21  20   1  110.29   36.40
 -21  20   1  117.39   17.40
 -21   1  -1   32.20   30.10
 -21   1  -1   50.59   28.60
  21  -1   1   54.29   28.50
  21 -20  -1   75.69   12.30
  21 -20  -1  105.99   42.00
  21  -1   1   68.09   32.60
  21 -20  -1   24.90   38.90
 -21   4  -1   24.00   24.80
 -21  17   1   61.79   25.10
 -21   4  -1   43.00   20.20
 -21  17   1   -6.70   20.40
 -21  17   1   26.60   13.90
  21  -4   1    6.90   23.40
  21  -4   1    8.20   24.20
  21 -17  -1   89.99   42.30
  21 -17  -1   42.80   15.60
  21 -17  -1   13.70   28.20
 -21   7  -1  142.09   46.50
 -21  14   1  465.25   65.49
 -21   7  -1  317.67   45.60
 -21  14   1  281.67   51.39
  21  -7   1  341.87   55.79
  21  -7   1  293.67   51.49
  21 -14  -1  224.08   33.60
  21 -14  -1  184.58   52.59
  21 -14  -1  362.36   70.69
 -21  10  -1   69.49   23.60
 -21  11   1   30.90   25.20
 -21  11   1   14.90   19.30
 -21  10  -1   34.00   30.80
  21 -11  -1   43.40   31.50
  21 -10   1   58.39   28.50
  21 -11  -1   65.79   22.60
  21 -10   1   49.90   23.60
 -21  13  -1  555.94   61.79
 -21   8   1  607.54   70.99
 -21   8   1  376.26   65.49
 -21  13  -1  637.14   86.79
  21 -13   1  606.74   70.09
  21  -8  -1  486.95   80.59
  21 -13   1  378.26   63.39
  21  -8  -1  593.64   66.69
  21 -13   1  573.54   74.29
 -21   5   1  940.21  108.19
 -21   5   1 1040.30   91.19
 -21  16  -1 1071.59  121.19
 -21  16  -1 1011.90   87.29
  21 -16   1 1068.09  114.49
  21  -5  -1 1173.18   97.39
  21  -5  -1 1040.10  129.49
  21 -16   1 1043.80  107.79
  21 -16   1 1027.70   91.89
 -21   2   1  866.41   85.99
 -21  19  -1  743.23   98.29
 -21   2   1  779.32   89.39
 -21   2   1  641.54   90.09
  21  -2  -1  799.52   92.99
  21 -19   1  831.52   84.09
  21 -19   1  804.92   93.99
  21 -19   1  937.61  106.29
  21  -2  -1  743.33  107.19
 -21  22  -1   28.30   30.20
 -21  -1   1   69.59   34.70
 -21  22  -1    5.20   23.10
 -21  -1   1   66.49   29.40
 -21  -1   1   59.29   23.20
  21   1  -1   36.00   27.70
  21 -22   1   95.59   27.60
  21 -22   1   54.59   29.50
  21   1  -1   21.70   38.00
  21 -22   1   51.99   28.80
 -21  -4   1  316.47   48.30
 -21  25  -1  385.56   67.59
 -21  -4   1  330.47   64.49
 -21  25  -1  405.56   68.49
 -21  -4   1  249.58   51.99
  21 -25   1  384.76   70.49
  21 -25   1  361.46   51.49
  21   4  -1  261.17   68.69
  21   4  -1  483.45   78.09
  21 -25   1  285.57   60.89
 -21  -7   1  438.06   82.79
 -21  -7   1  560.14   63.39
 -21  28  -1  580.74   84.59
 -21  -7   1  624.14   82.79
 -21  28  -1  413.96   76.99
  21   7  -1  675.13   97.49
  21   7  -1  545.25  102.29
  21 -28   1  740.13  104.19
  21 -28   1  465.25   85.29
 -21  31  -1  206.28   54.09
 -21 -10   1  215.68   60.59
 -21 -10   1  136.79   46.10
 -21  31  -1   98.99   43.60
  21 -31   1  188.98   60.39
  21 -31   1   61.99   42.20
  21  10  -1  206.98   60.69
 -21 -13   1   39.60   37.50
 -21 -13   1   38.20   44.30
 -21  34  -1   28.00   32.10
  21 -34   1  -15.20   33.10
  21 -34   1   63.49   35.30
  21  13  -1    9.60   33.20
 -21 -16   1  103.99   54.29
 -21  37  -1  115.79   47.40
 -21 -16   1   58.09   53.59
  21  16  -1  203.08   68.29
  21 -37   1   92.09   48.10
  21 -37   1  130.59   62.69
 -21 -19   1   57.29   51.49
 -21  40  -1  137.59   55.69
 -21 -19   1   70.79   47.90
  21  19  -1   58.89   55.99
  21 -40   1  118.99   66.39
  21 -40   1  108.19   61.59
 -21 -22   1  -13.10   53.89
 -21  43  -1    2.00   48.40
  21  22  -1   25.90   51.99
  21 -43   1   11.70   45.40
  21 -43   1   16.80   65.79
 -22 -21  -1  -46.90   45.90
 -22  43   1   18.70   49.10
  22 -43  -1   -6.00   53.29
  22  21   1   -6.90   44.70
  22 -43  -1   -2.20   50.89
 -22  40   1   14.50   43.40
 -22 -18  -1  -37.90   40.60
  22  18   1   55.99   45.80
  22 -40  -1  -24.50   42.50
  22 -40  -1   17.20   57.49
 -22  37   1   29.80   37.00
 -22 -15  -1   80.29   47.30
  22  15   1  -26.00   31.90
  22 -37  -1  110.49   49.30
  22 -37  -1  -14.40   38.60
 -22 -12  -1   35.70   40.00
 -22 -12  -1  111.19   58.99
 -22  34   1  123.09   51.09
  22  12   1   84.09   51.59
  22 -34  -1   88.59   57.29
  22 -34  -1  132.89   54.99
 -22  -9  -1  209.18   42.00
 -22  -9  -1  127.59   54.89
 -22  31   1  230.28   58.69
 -22  -9  -1  157.88   56.69
  22   9   1  206.48   60.99
  22 -31  -1  213.78   65.79
  22 -31  -1  208.58   58.89
  22   9   1  306.47   66.49
 -22  28   1   27.20   24.60
 -22  -6  -1   42.40   25.20
 -22  -6  -1   14.20   24.80
 -22  -6  -1   66.49   42.00
  22   6   1   10.90   27.70
  22 -28  -1   41.60   40.60
  22 -28  -1   64.89   40.90
  22   6   1   45.40   37.30
 -22  25   1  -22.10   18.50
 -22  -3  -1  -16.80   25.90
 -22  -3  -1    9.50   33.30
  22   3   1   -0.60   24.80
  22   3   1   -5.20   23.90
  22 -25  -1    0.20   20.10
  22 -25  -1   94.99   43.90
 -22   0  -1   -0.20   27.20
 -22   0  -1   22.90   29.10
 -22  22   1   -6.90   19.70
  22   0   1    0.30   21.60
  22 -22  -1  -33.60   19.40
  22   0   1  -19.00   17.90
  22 -22  -1  -18.20   31.60
 -22  19   1  425.36   40.50
 -22   3  -1  318.17   66.29
 -22  19   1  317.67   58.59
 -22  19   1  332.47   61.09
 -22   3  -1  368.66   59.39
  22 -19  -1  330.17   73.49
  22 -19  -1  378.76   36.20
  22  -3   1  434.46   68.89
  22 -19  -1  360.86   69.69
  22  -3   1  412.26   62.89
 -22   6  -1  606.64   89.49
 -22   6  -1  579.24   68.49
 -22  16   1  644.24   81.89
 -22  16   1  581.94   80.69
  22  -6   1  672.93   83.29
  22  -6   1  518.25   73.19
  22 -16  -1  564.04   54.69
  22 -16  -1  505.55   91.09
  22 -16  -1  579.34   87.99
 -22  13   1  113.29   35.20
 -22   9  -1   53.59   25.60
 -22  13   1   46.20   25.30
 -22   9  -1   72.79   33.90
  22  -9   1   69.99   30.60
  22 -13  -1   23.00   30.20
  22  -9   1   62.59   29.10
  22 -13  -1  136.09   27.70
 -22  10   1   31.10   21.40
 -22  12  -1   27.50   21.10
 -22  10   1   -3.40   24.30
 -22  12  -1   16.80   28.20
  22 -10  -1   31.30   18.10
  22 -12   1   15.60   21.30
  22 -12   1   92.29   31.00
  22 -10  -1   34.30   34.80
 -22  15  -1   78.79   35.50
 -22   7   1  158.38   36.00
 -22  15  -1  125.19   27.80
 -22   7   1   27.90   26.30
  22 -15   1   26.60   28.20
  22  -7  -1  209.28   56.39
  22 -15   1   48.40   23.20
  22  -7  -1   65.29   25.90
  22 -15   1   46.00   26.80
 -22   4   1   87.89   32.70
 -22   4   1   66.89   26.00
 -22   4   1  115.39   30.70
 -22  18  -1   10.40   26.80
  22 -18   1   65.19   26.60
  22  -4  -1   70.99   44.30
  22 -18   1  157.68   42.30
  22  -4  -1  115.79   34.10
  22 -18   1   27.00   30.70
 -22   1   1   58.19   33.20
 -22   1   1   80.99   32.00
 -22   1   1   52.19   24.80
 -22  21  -1   77.69   36.30
  22  -1  -1   82.29   29.90
  22 -21   1   66.79   35.10
  22 -21   1   11.90   19.20
  22 -21   1   36.00   25.90
  22  -1  -1   41.20   38.60
 -22  24  -1    2.60   18.40
 -22  24  -1   29.70   26.50
 -22  -2   1  -13.60   18.00
 -22  -2   1    8.40   22.70
 -22  -2   1  -39.80   23.20
  22 -24   1   15.40   27.60
  22   2  -1   10.60   35.80
  22 -24   1   28.70   25.30
  22 -24   1   -3.30   24.60
  22   2  -1   48.30   29.80
 -22  -5   1   45.80   38.70
 -22  -5   1   63.99   26.20
 -22  27  -1  117.39   44.10
 -22  -5   1   48.00   30.90
 -22  27  -1   24.20   27.30
  22   5  -1  146.69   60.79
  22 -27   1  122.39   49.20
  22 -27   1   78.19   35.10
  22 -27   1   99.59   33.30
  22   5  -1   97.49   41.60
 -22  -8   1   35.10   35.30
 -22  30  -1  -11.00   21.60
 -22  -8   1    6.60   31.40
 -22  30  -1   12.50   29.80
  22   8  -1    0.40   36.50
  22 -30   1   70.19   43.80
  22 -30   1   10.40   32.80
  22   8  -1   25.40   45.70
 -22 -11   1   89.89   45.30
 -22  33  -1   98.99   56.49
 -22  33  -1   25.60   24.20
 -22 -11   1   26.60   43.20
  22 -33   1   88.89   53.09
  22  11  -1   86.19   45.90
  22 -33   1  105.49   49.50
 -22 -14   1   17.50   39.70
 -22 -14   1   69.39   45.60
 -22  36  -1    8.30   36.00
  22  14  -1   63.09   39.30
  22 -36   1   32.60   50.69
  22 -36   1    5.70   39.10
 -22 -17   1   17.90   37.90
 -22  39  -1  -26.50   16.80
 -22 -17   1    5.90   48.30
  22 -39   1   -2.70   40.30
  22  17  -1    7.30   43.80
  22 -39   1   73.39   55.49
 -22  42  -1   24.40   42.30
 -22 -20   1   42.70   50.89
  22 -42   1  -16.80   46.40
  22 -42   1   -4.70   50.89
  22  20  -1   75.49   58.59
 -22  45  -1   13.40   50.49
 -22 -23   1   51.79   55.79
  22 -45   1   65.69   61.89
  22 -45   1   51.99   72.89
  22  23  -1   43.90   57.39
 -23  45   1   34.50   58.09
 -23 -22  -1    6.20   68.89
  23 -45  -1   63.79   70.99
  23 -45  -1  -29.20   50.89
  23  22   1    6.50   45.90
 -23 -19  -1   50.19   53.49
 -23  42   1   75.19   56.09
  23 -42  -1   45.20   43.50
  23 -42  -1   82.59   62.99
  23  19   1   70.29   61.59
 -23  39   1   32.10   36.10
 -23 -16  -1    3.00   41.30
  23 -39  -1   52.59   47.70
  23  16   1   25.20   45.60
  23 -39  -1  -16.70   49.80
 -23  36   1  216.28   63.59
 -23 -13  -1  181.38   62.39
  23 -36  -1  140.19   68.69
  23  13   1   34.50   45.00
  23 -36  -1  158.08   60.09
 -23  33   1   55.19   31.60
 -23 -10  -1    4.30   36.10
 -23 -10  -1   39.00   37.30
  23  10   1  -26.30   29.40
  23 -33  -1   53.19   48.30
  23 -33  -1  124.49   51.19
 -23  -7  -1  107.39   47.10
 -23  30   1  233.98   55.49
 -23  -7  -1  305.97   48.00
 -23  -7  -1   95.79   48.60
  23   7   1  141.39   45.70
  23 -30  -1  132.59   63.49
  23   7   1  232.18   60.69
  23 -30  -1  259.27   63.39
 -23  -4  -1  385.16   68.09
 -23  -4  -1  414.26   77.99
 -23  27   1  330.07   65.49
  23 -27  -1  245.98   61.39
  23   4   1  237.28   51.49
  23   4   1  280.47   65.69
  23 -27  -1  238.28   71.99
 -23  -1  -1  437.76   68.49
 -23  -1  -1  300.27   68.49
 -23  24   1  506.65   77.59
  23   1   1  300.57   65.99
  23 -24  -1  438.36   78.89
  23   1   1  312.87   61.89
  23 -24  -1  501.35   92.59
 -23  21   1  217.28   50.19
 -23  21   1  119.29   21.90
 -23  21   1  103.49   18.40
 -23   2  -1  114.49   34.80
 -23   2  -1  149.79   47.10
 -23  21   1  191.68   48.50
  23  -2   1   65.69   34.40
  23 -21  -1  106.79   50.49
  23  -2   1  102.09   35.70
  23 -21  -1  147.89   47.90
  23 -21  -1  122.09   17.60
 -23   5  -1  119.79   34.20
 -23  18   1  178.48   28.90
 -23   5  -1   43.40   35.70
 -23  18   1  153.78   42.20
 -23  18   1  111.79   39.20
  23 -18  -1  130.39   48.10
  23 -18  -1   69.29   19.80
  23  -5   1  170.28   46.00
  23  -5   1  130.59   37.20
  23 -18  -1  258.37   62.19
 -23   8  -1   31.90   24.00
 -23  15   1   25.30   22.50
 -23   8  -1   55.59   31.80
 -23  15   1   24.10   24.20
  23 -15  -1   -3.90   29.20
  23 -15  -1  -14.00   25.50
  23  -8   1   13.80   19.30
  23 -15  -1   13.80   14.00
  23  -8   1  -12.40   21.30
 -23  11  -1   24.00   20.90
 -23  11  -1   -1.00   26.10
 -23  12   1    7.70   18.70
 -23  12   1   -4.40   24.20
  23 -11   1   23.80   22.00
  23 -12  -1   30.90   33.40
  23 -12  -1   -9.70   12.90
  23 -11   1   18.50   23.50
 -23  14  -1  838.22  104.29
 -23  14  -1  706.73   74.99
 -23   9   1  862.21   90.39
 -23   9   1  700.63   89.59
  23  -9  -1  648.74   76.39
  23 -14   1  666.63   79.29
  23 -14   1  774.92   94.59
  23  -9  -1  890.21  116.49
  23 -14   1  584.04   82.09
 -23   6   1  408.96   67.69
 -23  17  -1  412.26   55.89
 -23   6   1  503.05   65.99
 -23  17  -1  530.25   82.89
  23 -17   1  447.56   68.19
  23 -17   1  515.85   66.39
  23 -17   1  448.86   71.79
  23  -6  -1  435.16   80.49
  23  -6  -1  354.66   59.89
 -23   3   1  326.07   58.49
 -23  20  -1  414.96   73.69
 -23   3   1  373.56   65.39
 -23   3   1  296.57   50.29
  23  -3  -1  282.77   54.69
  23 -20   1  446.66   57.89
  23 -20   1  292.57   58.49
  23 -20   1  359.06   62.99
  23  -3  -1  428.16   83.99
 -23  23  -1   -8.30   19.90
 -23   0   1    8.80   25.90
 -23   0   1   -3.70   24.50
 -23   0   1  -16.30   16.40
 -23  23  -1  -35.40   23.40
  23 -23   1   21.20   23.60
  23   0  -1   -3.10   34.50
  23 -23   1   18.70   30.90
  23 -23   1   -1.30   17.30
  23   0  -1   -9.60   24.10
 -23  -3   1  559.64   65.89
 -23  -3   1  558.54   87.19
 -23  -3   1  537.05   76.89
 -23  26  -1  504.45   83.09
 -23  26  -1  489.05   77.59
  23   3  -1  598.44   87.99
  23 -26   1  432.96   79.09
  23   3  -1  242.98   71.99
  23 -26   1  431.06   59.99
  23 -26   1  518.55   82.69
 -23  -6   1  106.79   47.30
 -23  29  -1  150.38   49.80
 -23  29  -1   88.29   47.00
 -23  -6   1  233.78   52.29
  23   6  -1  113.19   59.59
  23 -29   1  257.17   62.99
  23 -29   1  156.58   57.79
  23   6  -1  310.87   69.09
 -23  -9   1   52.49   42.80
 -23  -9   1   47.70   36.40
 -23  32  -1   83.99   42.70
 -23  32  -1   51.29   41.90
  23 -32   1   83.29   46.20
  23   9  -1   -6.00   29.90
  23 -32   1   66.49   54.09
  23   9  -1   46.70   50.09
 -23 -12   1  272.77   64.39
 -23  35  -1  162.58   54.89
 -23 -12   1  330.87   81.19
  23  12  -1  343.77   79.39
  23  12  -1  106.59   67.39
  23 -35   1  266.47   70.19
  23 -35   1  130.09   59.19
 -23 -15   1  192.88   60.99
 -23 -15   1   75.39   50.29
 -23  38  -1   35.10   37.30
  23 -38   1  205.58   69.19
  23  15  -1  203.38   67.39
  23 -38   1  178.28   69.59
 -23 -18   1   58.69   53.59
 -23  41  -1    2.70   37.30
 -23 -18   1   18.60   46.60
  23 -41   1   16.30   50.19
  23 -41   1  -20.60   44.60
  23  18  -1   23.40   36.00
 -23  44  -1   38.10   47.50
 -23 -21   1   34.70   55.99
  23 -44   1   46.50   77.09
  23  21  -1  123.09   61.39
  23 -44   1  -12.40   53.49
 -24 -20  -1   26.40   50.69
 -24  44   1   22.80   48.70
  24 -44  -1   -6.70   49.20
  24  20   1   -9.00   50.69
  24 -44  -1  -56.69   59.49
 -24  41   1   21.60   49.90
 -24 -17  -1  -10.80   46.40
  24  17   1   34.30   50.19
  24 -41  -1  -40.30   51.19
  24 -41  -1   25.50   55.09
 -24  38   1   27.20   39.20
 -24 -14  -1   36.50   46.30
  24  14   1   -2.40   39.50
  24 -38  -1   12.70   26.50
  24 -38  -1    1.20   52.59
 -24  35   1    2.10   21.10
 -24 -11  -1   -8.50   34.10
 -24 -11  -1  -26.80   38.10
  24 -35  -1   69.79   53.99
  24 -35  -1   52.99   41.20
  24  11   1   73.49   47.00
 -24  32   1   70.29   33.60
 -24  -8  -1  -21.10   28.50
 -24  -8  -1   42.60   38.30
  24 -32  -1  151.78   61.09
  24 -32  -1  -20.00   32.90
  24   8   1   48.50   39.10
 -24  29   1    1.60   20.40
 -24  -5  -1   -4.30   33.50
 -24  -5  -1   25.40   38.70
  24   5   1   32.40   27.90
  24 -29  -1    2.10   44.20
  24   5   1  -15.90   27.10
  24 -29  -1   14.60   39.70
 -24  -2  -1  -23.40   23.90
 -24  26   1   30.30   23.90
 -24  -2  -1  -39.30   29.60
  24 -26  -1   60.59   42.70
  24   2   1    7.70   18.90
  24 -26  -1    3.10   32.20
  24   2   1   -4.40   23.70
 -24  23   1  397.76   68.59
 -24   1  -1  507.95   69.59
 -24   1  -1  430.86   79.19
  24 -23  -1  340.27   73.79
  24  -1   1  288.77   59.09
  24 -23  -1  196.98   67.39
  24  -1   1  509.15   78.79
 -24  20   1  377.86   65.29
 -24   4  -1  564.54   88.69
 -24  20   1  486.35   74.39
 -24   4  -1  396.36   62.39
 -24  20   1  474.25   46.80
  24 -20  -1  521.75   88.89
  24  -4   1  424.66   67.79
  24  -4   1  342.07   66.99
  24 -20  -1  456.25   42.70
  24 -20  -1  192.18   61.19
 -24   7  -1  -15.90   20.70
 -24   7  -1    3.80   31.50
 -24  17   1   33.40   28.70
 -24  17   1   36.90   24.40
  24  -7   1   47.70   26.70
  24  -7   1   44.70   27.70
  24 -17  -1   17.70   22.20
  24 -17  -1   -4.10   27.50
  24 -17  -1   -1.10   13.00
 -24  10  -1  216.88   55.79
 -24  14   1  155.38   45.00
 -24  10  -1  246.48   43.50
 -24  14   1  229.58   48.60
  24 -10   1  178.68   44.50
  24 -10   1  200.68   45.70
  24 -14  -1  235.58   60.39
  24 -14  -1  168.88   34.10
 -24  13  -1  185.18   38.80
 -24  11   1  165.08   45.40
 -24  11   1  235.48   47.00
 -24  13  -1  114.09   44.40
  24 -13   1   96.29   38.10
  24 -13   1  222.78   46.00
  24 -11  -1  189.18   36.30
  24 -11  -1  226.28   59.39
 -24  16  -1  590.44   64.39
 -24   8   1  361.66   61.19
 -24   8   1  350.36   65.39
 -24  16  -1  609.54   87.99
  24 -16   1  495.85   73.09
  24  -8  -1  441.96   62.49
  24 -16   1  438.66   69.99
  24  -8  -1  429.86   84.89
  24 -16   1  417.56   60.79
 -24   5   1 1189.98  104.89
 -24  19  -1 1284.97  138.99
 -24   5   1 1232.08  129.59
  24 -19   1 1066.99  121.79
  24  -5  -1 1187.68  145.39
  24 -19   1 1249.47  106.19
  24 -19   1 1226.68  132.69
  24  -5  -1 1162.08  119.59
 -24   2   1   32.00   31.10
 -24  22  -1   -6.30   27.70
 -24   2   1  -13.20   20.60
 -24   2   1   -3.60   21.00
  24  -2  -1   10.50   39.20
  24  -2  -1  -13.20   19.60
  24 -22   1   24.70   26.20
  24 -22   1  -30.40   27.30
  24 -22   1    5.20   28.30
 -24  -1   1  435.26   58.69
 -24  25  -1  487.55   80.39
 -24  -1   1  534.45   86.69
 -24  -1   1  266.57   59.59
 -24  25  -1  350.06   64.89
  24 -25   1  338.77   70.49
  24 -25   1  453.85   80.99
  24   1  -1  344.27   64.99
  24 -25   1  471.75   62.19
  24   1  -1  447.46   88.19
 -24  28  -1  128.39   46.40
 -24  -4   1   46.10   37.50
 -24  28  -1    3.80   30.70
 -24  -4   1   39.60   23.50
 -24  -4   1    0.70   27.20
  24   4  -1   10.50   22.50
  24   4  -1   -3.00   28.00
  24 -28   1   72.69   39.40
  24 -28   1   12.00   31.10
  24 -28   1   41.80   28.00
 -24  -7   1   34.90   33.20
 -24  31  -1   20.00   37.90
 -24  -7   1   33.40   40.00
 -24  31  -1    7.50   25.10
  24   7  -1   15.00   33.70
  24 -31   1   24.60   40.90
  24 -31   1   41.20   49.20
  24   7  -1   49.70   54.59
 -24  34  -1   72.79   44.00
 -24 -10   1   75.39   43.90
 -24 -10   1   14.70   34.30
  24 -34   1   79.09   52.29
  24  10  -1   26.30   54.29
  24  10  -1   49.20   48.10
  24 -34   1  -33.10   28.50
 -24 -13   1   -6.30   31.90
 -24  37  -1    5.90   39.30
 -24 -13   1   42.10   48.40
  24  13  -1  -38.50   36.60
  24 -37   1  -14.90   40.20
  24  13  -1   24.60   65.79
  24 -37   1  -32.40   34.00
 -24 -16   1  188.88   69.29
 -24 -16   1  108.69   63.09
 -24  40  -1   91.89   45.90
  24 -40   1  104.19   57.59
  24  16  -1   59.19   48.40
  24 -40   1  137.39   62.89
 -24 -19   1   52.69   66.39
 -24  43  -1    9.20   45.20
  24  19  -1   58.59   54.49
  24 -43   1   71.79   61.59
  24 -43   1   87.29   76.59
 -25  43   1   46.80   55.29
 -25 -18  -1   87.09   58.39
  25 -43  -1   60.79   58.99
  25  18   1   -8.80   31.50
  25 -43  -1  -15.50   55.09
 -25 -15  -1   50.29   49.99
 -25  40   1  -29.10   39.70
  25 -40  -1  100.79   59.59
  25  15   1   -5.20   44.10
  25 -40  -1  -27.70   61.09
 -25 -12  -1   24.50   42.80
 -25  37   1  130.79   50.79
  25 -37  -1   74.59   59.69
  25 -37  -1  140.69   58.99
  25  12   1   47.70   45.10
 -25  -9  -1   19.90   31.30
 -25  34   1  -16.40   27.30
 -25  -9  -1   20.90   37.90
  25   9   1   -7.40   29.70
  25 -34  -1  -32.30   29.30
  25 -34  -1   50.89   50.09
 -25  -6  -1   31.90   46.30
 -25  31   1   -5.90   25.60
 -25  -6  -1   -0.70   22.80
 -25  -6  -1  -19.50   28.10
  25 -31  -1   59.19   48.70
  25   6   1   12.90   26.90
  25 -31  -1   33.70   36.60
 -25  -3  -1  135.09   50.79
 -25  -3  -1   78.59   37.20
 -25  28   1  127.69   49.10
  25 -28  -1   89.59   55.69
  25   3   1   73.89   39.50
  25 -28  -1   91.99   42.20
  25   3   1   94.99   46.50
 -25  25   1   23.60   32.10
 -25   0  -1   19.80   34.80
 -25   0  -1   54.59   35.20
  25   0   1  -20.70   17.50
  25 -25  -1   14.70   27.80
  25 -25  -1   16.20   37.70
  25   0   1  -36.40   19.80
 -25  22   1  -10.30   23.20
 -25  22   1   10.60   28.90
 -25   3  -1  -39.00   29.00
 -25   3  -1   18.00   28.50
  25 -22  -1   20.20   12.60
  25  -3   1    9.10   27.30
  25  -3   1   20.70   27.20
  25 -22  -1   52.39   45.70
  25 -22  -1   27.50   35.60
 -25   6  -1    5.50   20.80
 -25   6  -1  -11.50   30.70
 -25  19   1   35.60   26.40
 -25  19   1   28.60   23.70
  25 -19  -1   -0.20   15.50
  25  -6   1   -2.30   22.20
  25 -19  -1   13.40   24.00
  25  -6   1   11.50   24.20
  25 -19  -1  -16.80   29.70
 -25  16   1   97.59   35.20
 -25   9  -1   73.29   29.50
 -25   9  -1   35.20   38.20
 -25  16   1   36.00   26.00
  25  -9   1  163.68   44.20
  25 -16  -1   45.60   40.60
  25  -9   1   87.89   36.60
  25 -16  -1   77.99   24.30
  25 -16  -1   66.49   38.60
 -25  13   1  122.89   38.10
 -25  12  -1  173.98   50.79
 -25  13   1   49.30   30.40
 -25  12  -1   53.69   24.10
  25 -12   1  121.29   40.80
  25 -13  -1  100.09   43.70
  25 -12   1  113.29   34.30
  25 -13  -1  140.39   34.00
 -25  15  -1  252.57   62.39
 -25  10   1  256.37   51.29
 -25  10   1  257.67   54.89
 -25  15  -1  243.58   45.50
  25 -15   1  244.58   57.09
  25 -10  -1  215.58   61.89
  25 -10  -1  310.27   50.49
  25 -15   1  356.56   55.59
  25 -15   1  211.98   50.19
 -25   7   1  295.67   54.29
 -25  18  -1  429.86   75.89
 -25  18  -1  448.36   57.29
 -25   7   1  293.57   59.79
  25 -18   1  349.47   54.99
  25 -18   1  314.67   65.59
  25  -7  -1  334.87   56.39
  25 -18   1  347.67   66.69
  25  -7  -1  361.46   81.19
 -25   4   1  397.16   71.69
 -25  21  -1  336.97   67.89
 -25   4   1  243.28   47.60
  25 -21   1  347.87   64.49
  25  -4  -1  297.57   57.89
  25 -21   1  350.96   54.19
  25  -4  -1  249.18   69.29
  25 -21   1  414.16   74.29
 -25   1   1  405.16   60.29
 -25   1   1  471.15   69.99
 -25  24  -1  361.36   73.19
 -25   1   1  268.47   62.89
  25 -24   1  271.07   58.79
  25  -1  -1  174.98   62.49
  25  -1  -1  521.15   76.59
  25 -24   1  397.56   56.39
  25 -24   1  413.36   75.09
 -25  -2   1  528.45   85.89
 -25  -2   1  232.98   47.00
 -25  27  -1  350.76   73.49
 -25  27  -1  362.26   68.19
 -25  -2   1  345.97   63.49
  25 -27   1  308.57   51.19
  25   2  -1  343.57   81.59
  25 -27   1  361.46   70.69
  25   2  -1  395.76   73.19
  25 -27   1  276.77   64.19
 -25  30  -1   29.20   32.00
 -25  -5   1    7.90   30.60
 -25  -5   1   39.90   35.60
 -25  30  -1   16.20   39.90
  25   5  -1   20.90   49.40
  25 -30   1   40.40   30.00
  25   5  -1   94.69   42.20
  25 -30   1   54.59   37.80
  25 -30   1    8.80   33.50
 -25  -8   1  -42.10   32.80
 -25  33  -1   41.40   32.80
 -25  -8   1  -13.10   26.40
  25   8  -1   -3.30   47.70
  25 -33   1  -14.90   35.40
  25   8  -1   12.30   34.50
  25 -33   1   -5.30   33.30
 -25  36  -1   48.70   39.00
 -25 -11   1   54.89   39.30
 -25 -11   1  -23.20   38.20
  25 -36   1   22.60   41.60
  25  11  -1   62.59   59.69
  25 -36   1   23.20   44.40
  25  11  -1  134.09   59.69
 -25 -14   1  126.09   61.79
 -25 -14   1  165.08   59.99
 -25  39  -1   93.19   47.30
  25 -39   1  117.09   57.39
  25  14  -1  -18.50   60.09
  25  14  -1   22.90   28.70
  25 -39   1  -20.90   39.20
 -25 -17   1   68.19   61.19
 -25  42  -1   79.29   50.79
  25 -42   1   44.50   51.79
  25  17  -1   78.49   55.89
  25 -42   1   15.10   54.49
 -25  45  -1  -35.80   42.50
 -25 -20   1  -14.00   58.79
  25  20  -1   27.60   51.89
  25 -45   1   24.80   55.69
  25 -45   1  -26.80   67.09
 -26 -19  -1   91.69   64.59
 -26  45   1   64.99   59.19
  26  19   1   -5.50   47.40
  26 -45  -1   26.80   66.29
  26 -45  -1   69.69   60.49
 -26  42   1  -24.00   28.50
 -26 -16  -1   -3.10   48.50
  26 -42  -1    4.80   35.70
  26 -42  -1  -25.40   48.70
  26  16   1   27.60   44.70
 -26  39   1   50.99   48.80
 -26 -13  -1   52.29   55.49
  26 -39  -1   62.09   51.39
  26 -39  -1  120.79   73.29
  26  13   1   30.40   46.90
 -26  36   1  444.86   89.59
 -26 -10  -1  272.97   73.09
  26 -36  -1  490.45   96.09
  26 -36  -1  300.27   86.59
  26  10   1  267.97   75.09
 -26  -7  -1   77.79   46.70
 -26  -7  -1   74.29   48.00
 -26  33   1   62.99   38.50
  26   7   1   67.09   40.00
  26 -33  -1   21.30   41.50
  26 -33  -1   42.80   50.19
 -26  -4  -1   40.90   30.10
 -26  30   1   16.60   32.90
 -26  -4  -1   54.09   42.90
  26   4   1   47.50   35.30
  26 -30  -1   32.70   28.70
  26 -30  -1   54.29   50.49
  26   4   1    4.70   28.40
 -26  -1  -1  368.86   71.09
 -26  -1  -1  478.15   83.49
 -26  27   1  532.15   89.59
  26   1   1  546.75   90.09
  26 -27  -1  355.26   87.99
  26   1   1  455.95   77.59
  26 -27  -1  474.85   87.89
 -26   2  -1    5.70   23.10
 -26   2  -1    7.40   34.10
 -26  24   1  -24.50   23.60
  26  -2   1  -20.30   23.60
  26 -24  -1  -27.30   39.80
  26 -24  -1  -13.40   21.50
  26  -2   1    5.00   30.40
 -26  21   1  431.16   75.89
 -26   5  -1  508.25   70.89
 -26   5  -1  422.96   83.59
 -26  21   1  431.36   71.89
  26 -21  -1  450.25   91.79
  26  -5   1  420.26   72.09
  26 -21  -1  540.75   49.70
  26 -21  -1  307.97   71.79
  26  -5   1  596.34   88.09
 -26   8  -1  230.08   49.40
 -26  18   1  258.67   56.49
 -26   8  -1  171.98   52.89
 -26  18   1  232.78   53.09
  26  -8   1  139.29   46.50
  26 -18  -1  236.18   36.80
  26 -18  -1  267.67   66.99
  26 -18  -1  159.48   58.19
  26  -8   1  154.98   43.80
 -26  11  -1   96.69   31.30
 -26  15   1   67.39   31.90
 -26  15   1   22.10   25.10
 -26  11  -1  144.59   50.79
  26 -11   1  102.49   37.60
  26 -15  -1   96.69   47.50
  26 -15  -1  118.99   31.20
  26 -11   1   47.60   33.50
 -26  14  -1 2107.79  165.58
 -26  12   1 1681.13  140.39
 -26  12   1 1492.95  153.28
 -26  14  -1 1521.85  126.89
  26 -12  -1 1436.76  127.59
  26 -14   1 1891.91  142.89
  26 -14   1 1718.73  147.49
  26 -12  -1 1559.54  171.78
 -26  17  -1  188.08   38.50
 -26  17  -1  199.58   49.70
 -26   9   1  101.59   37.20
 -26   9   1   68.69   35.90
  26 -17   1  109.79   43.70
  26 -17   1  180.58   47.30
  26 -17   1  141.59   37.70
  26  -9  -1  206.08   44.60
  26  -9  -1  193.08   62.99
 -26   6   1  445.26   75.39
 -26  20  -1  350.56   73.29
 -26   6   1  417.46   63.39
  26 -20   1  386.46   59.89
  26  -6  -1  408.06   83.89
  26 -20   1  354.06   68.69
  26 -20   1  498.75   79.99
  26  -6  -1  438.96   68.59
 -26   3   1  517.35   74.49
 -26   3   1  539.15   70.89
 -26  23  -1  369.76   76.29
 -26   3   1  504.15   81.19
  26  -3  -1  363.46   68.99
  26 -23   1  558.84   82.69
  26  -3  -1  626.04  104.79
  26 -23   1  478.65   84.29
  26 -23   1  500.75   68.79
 -26  26  -1  -25.80   34.00
 -26   0   1   14.40   18.80
 -26   0   1   -4.00   26.60
 -26  26  -1  -23.80   24.10
 -26   0   1   12.90   30.40
  26   0  -1  -34.90   35.80
  26   0  -1    8.90   27.00
  26 -26   1    8.40   27.70
  26 -26   1   13.10   21.00
  26 -26   1   37.50   36.00
 -26  29  -1  457.05   84.39
 -26  -3   1  374.66   77.39
 -26  29  -1  431.96   75.79
 -26  -3   1  180.58   54.69
  26 -29   1  245.18   68.89
  26   3  -1  541.15   86.69
  26 -29   1  493.75   84.99
  26 -29   1  527.75   65.99
  26   3  -1  478.95   98.49
 -26  -6   1  372.06   71.09
 -26  32  -1  236.48   63.39
 -26  -6   1  311.17   74.49
  26   6  -1  376.56   78.09
  26 -32   1  195.98   59.59
  26 -32   1  221.98   68.49
  26   6  -1  237.08   76.19
 -26  -9   1   31.70   40.20
 -26  -9   1   13.10   35.00
 -26  35  -1   79.89   43.30
  26 -35   1  135.59   53.19
  26   9  -1   80.59   62.49
  26 -35   1   98.29   53.59
  26   9  -1  116.49   51.49
 -26  38  -1  195.68   63.99
 -26 -12   1  144.19   62.09
 -26 -12   1  158.18   55.89
  26 -38   1  208.88   69.09
  26  12  -1  210.58   71.79
  26 -38   1  189.68   64.39
  26  12  -1  179.08   92.29
 -26 -15   1   67.49   62.79
 -26  41  -1   88.99   48.00
  26  15  -1  136.09   66.99
  26 -41   1   -6.00   52.39
  26 -41   1   16.40   32.50
 -26 -18   1    8.30   49.80
 -26  44  -1   21.40   47.30
  26 -44   1   17.40   50.89
  26  18  -1  -24.50   45.50
  26 -44   1  -10.00   68.69
 -27  44   1   -4.10   28.30
 -27 -17  -1   82.59   64.49
  27  17   1   35.90   51.69
  27 -44  -1   52.29   64.29
  27 -44  -1   10.80   47.80
 -27 -14  -1   70.39   55.29
 -27  41   1   81.49   56.69
  27  14   1   -8.10   43.70
  27 -41  -1  -24.40   33.60
  27 -41  -1  -28.60   53.29
 -27  38   1   -7.60   34.20
 -27 -11  -1   31.20   39.30
  27  11   1   13.60   38.80
  27 -38  -1   46.60   46.00
  27 -38  -1   78.79   58.99
 -27  -8  -1  128.69   58.09
 -27  -8  -1  193.28   66.39
 -27  35   1  144.19   56.39
  27   8   1  184.88   63.29
  27 -35  -1  176.08   64.99
  27 -35  -1  107.39   64.59
 -27  -5  -1   45.00   45.00
 -27  -5  -1   33.00   36.00
 -27  32   1  100.89   44.70
  27 -32  -1   58.79   47.80
  27   5   1   58.19   40.00
  27 -32  -1   87.49   45.40
 -27  -2  -1   60.19   45.40
 -27  29   1   10.00   34.20
 -27  -2  -1   82.29   39.40
  27 -29  -1  100.19   56.89
  27 -29  -1   -1.90   34.00
  27   2   1   92.99   47.10
  27   2   1   58.59   44.00
 -27   1  -1  401.06   71.69
 -27   1  -1  475.75   87.69
 -27  26   1  414.06   76.69
  27  -1   1  587.14   93.99
  27  -1   1  613.24   84.19
  27 -26  -1  535.15   93.69
  27 -26  -1  383.86   87.39
 -27   4  -1  322.77   59.39
 -27  23   1  345.67   66.79
 -27  23   1  413.16   72.19
 -27   4  -1  174.58   59.89
  27 -23  -1  313.17   82.79
  27  -4   1  346.07   67.79
  27 -23  -1  267.77   70.09
  27  -4   1  243.18   57.29
 -27   7  -1   65.49   34.50
 -27  20   1   25.90   28.90
 -27  20   1   33.20   28.10
 -27   7  -1   39.90   38.80
  27 -20  -1   58.39   49.30
  27  -7   1   69.19   32.80
  27  -7   1   92.29   37.80
  27 -20  -1   45.20   20.40
  27 -20  -1   27.40   37.80
 -27  17   1  240.58   52.99
 -27  10  -1  319.67   71.89
 -27  10  -1  175.28   42.00
 -27  17   1  261.67   56.19
  27 -17  -1  149.79   34.50
  27 -17  -1  224.78   60.99
  27 -17  -1  261.37   75.39
  27 -10   1  181.78   50.39
  27 -10   1  195.88   49.10
 -27  13  -1  213.18   55.89
 -27  14   1  117.69   39.80
 -27  14   1  219.88   50.49
 -27  13  -1  120.79   36.50
  27 -14  -1  112.19   34.60
  27 -13   1  180.58   43.20
  27 -14  -1  136.99   53.39
  27 -13   1  184.38   49.40
 -27  11   1  181.58   48.20
 -27  16  -1  153.58   53.59
 -27  16  -1  145.59   38.70
 -27  11   1   56.89   32.40
  27 -16   1   28.20   37.70
  27 -11  -1   43.00   41.20
  27 -16   1  200.18   51.39
  27 -16   1  207.48   45.30
  27 -11  -1  171.88   43.90
 -27   8   1  117.69   38.00
 -27   8   1  122.09   40.80
 -27  19  -1   77.19   42.60
 -27  19  -1  110.59   36.50
  27 -19   1   84.99   38.00
  27  -8  -1   75.69   46.60
  27 -19   1  184.48   47.80
  27  -8  -1  134.59   38.80
  27 -19   1  135.69   40.60
 -27   5   1  162.18   47.30
 -27   5   1   93.99   34.30
 -27  22  -1   97.09   45.70
  27 -22   1  107.39   40.70
  27  -5  -1   73.09   34.10
  27  -5  -1   73.89   49.10
  27 -22   1  103.69   39.50
  27 -22   1  127.19   46.00
 -27   2   1  426.36   68.69
 -27   2   1  292.07   56.49
 -27   2   1  387.36   74.29
 -27  25  -1  281.27   69.09
  27 -25   1  353.56   73.79
  27  -2  -1  446.16   92.49
  27 -25   1  312.87   72.99
  27  -2  -1  476.95   77.59
  27 -25   1  309.77   55.59
 -27  28  -1  295.37   70.39
 -27  -1   1  335.17   56.59
 -27  28  -1  413.06   76.59
 -27  -1   1  327.87   73.09
 -27  -1   1  480.85   74.19
  27 -28   1  402.46   79.29
  27 -28   1  354.96   74.99
  27 -28   1  338.67   55.19
  27   1  -1  316.17   69.59
  27   1  -1  355.66   85.99
 -27  -4   1   88.89   49.80
 -27  -4   1  230.58   54.79
 -27  31  -1  254.37   66.69
  27   4  -1  157.68   50.29
  27 -31   1  244.28   67.29
  27   4  -1   40.00   52.09
  27 -31   1  287.07   69.89
 -27  34  -1  142.89   53.79
 -27  -7   1  255.77   66.79
 -27  -7   1  195.28   60.09
  27 -34   1  180.48   58.69
  27   7  -1  284.47   74.49
  27   7  -1  245.28   82.89
  27 -34   1  178.78   60.39
 -27 -10   1  191.88   67.79
 -27 -10   1  412.26   79.69
 -27  37  -1  284.07   72.79
  27  10  -1  233.88   81.59
  27 -37   1  279.57   74.09
  27  10  -1  127.69   63.29
  27 -37   1  216.18   68.99
 -27 -13   1  163.58   66.99
 -27  40  -1   40.50   44.00
 -27 -13   1   90.69   59.89
  27  13  -1    1.90  106.39
  27  13  -1  113.99   62.89
  27 -40   1   16.60   35.40
  27 -40   1  137.39   67.49
 -27  43  -1   45.20   47.60
 -27 -16   1   61.99   62.49
  27 -43   1   83.29   46.80
  27  16  -1   68.49   58.79
  27 -43   1   47.40   76.99
 -28  43   1   94.29   62.29
 -28 -15  -1   42.30   54.89
  28 -43  -1   18.60   52.79
  28 -43  -1   71.79   91.69
  28  15   1   70.49   53.89
 -28 -12  -1  174.28   65.49
 -28  40   1   98.39   62.09
  28 -40  -1  146.39   72.79
  28  12   1  158.98   63.69
  28 -40  -1  122.69   60.09
 -28  37   1   55.39   45.20
 -28  -9  -1   60.69   48.40
  28 -37  -1  -22.00   56.09
  28   9   1   65.29   51.09
  28 -37  -1    9.20   28.70
 -28  -6  -1   -6.60   37.90
 -28  -6  -1   47.50   39.40
 -28  34   1   50.19   39.30
  28 -34  -1   24.20   58.39
  28 -34  -1   59.19   39.80
  28   6   1   -6.40   34.90
 -28  -3  -1    4.00   35.70
 -28  -3  -1   23.90   31.50
 -28  31   1   61.99   36.30
  28 -31  -1   41.80   53.79
  28 -31  -1    7.30   27.00
  28   3   1  -24.90   17.20
 -28  28   1  -45.00   22.40
 -28   0  -1    6.60   28.90
 -28   0  -1   11.40   39.70
  28   0   1  -19.30   27.10
  28   0   1  -14.50   13.60
  28 -28  -1   -8.30   28.80
  28 -28  -1   -6.00   42.80
 -28   3  -1   99.19   41.80
 -28   3  -1   10.70   40.40
 -28  25   1  108.09   44.70
  28 -25  -1   41.60   42.70
  28 -25  -1   19.00   48.00
  28  -3   1   46.00   36.70
  28  -3   1   97.49   44.60
 -28   6  -1   -1.70   21.80
 -28  22   1   79.39   40.90
 -28  22   1   18.90   29.00
 -28   6  -1   51.49   40.40
  28  -6   1   65.79   36.90
  28  -6   1   50.49   35.10
  28 -22  -1  161.18   61.99
  28 -22  -1   69.09   42.70
 -28   9  -1    8.20   35.60
 -28  19   1   -9.90   27.70
 -28   9  -1    7.40   30.30
 -28  19   1    4.90   26.80
  28  -9   1   -0.90   29.30
  28 -19  -1    3.80   19.40
  28  -9   1   -4.60   23.50
  28 -19  -1   27.60   39.20
  28 -19  -1   24.40   37.90
 -28  16   1   29.20   26.70
 -28  12  -1   12.10   25.60
 -28  16   1   60.19   35.00
 -28  12  -1   43.40   38.90
  28 -16  -1   18.40   23.60
  28 -16  -1  -19.70   34.00
  28 -12   1   12.10   29.40
  28 -16  -1  -53.99   29.20
  28 -12   1    3.70   23.60
 -28  15  -1  171.38   54.89
 -28  13   1   34.50   27.80
 -28  13   1  150.48   45.80
 -28  15  -1   70.99   30.00
  28 -15   1   67.79   36.10
  28 -13  -1   60.09   31.10
  28 -13  -1  108.79   51.59
  28 -15   1  123.39   46.20
  28 -15   1   55.49   37.30
 -28  10   1  484.65   78.19
 -28  10   1  440.86   69.29
 -28  18  -1  534.85   65.79
 -28  18  -1  244.98   67.79
  28 -10  -1  415.56   65.29
  28 -18   1  359.16   71.69
  28 -18   1  446.96   68.29
  28 -10  -1  462.65   93.09
  28 -18   1  339.47   68.29
 -28   7   1  658.83   84.19
 -28  21  -1  553.24   94.49
 -28   7   1  638.54   92.39
  28 -21   1  489.75   70.19
  28 -21   1  496.35   84.39
  28  -7  -1  481.45   96.29
  28  -7  -1  559.34   82.99
  28 -21   1  568.44   86.29
 -28  24  -1   49.60   32.60
 -28   4   1    4.50   34.60
 -28   4   1   43.40   32.50
  28 -24   1   17.30   32.00
  28 -24   1   13.30   29.90
  28  -4  -1  -20.90   36.00
  28 -24   1  -14.60   28.40
  28  -4  -1    4.50   26.50
 -28  27  -1  206.38   57.59
 -28   1   1  375.26   60.29
 -28   1   1  523.95   78.39
 -28   1   1  368.66   72.09
 -28  27  -1  381.26   73.49
  28  -1  -1  379.06   89.69
  28 -27   1  275.67   64.59
  28 -27   1  457.35   86.99
  28 -27   1  311.87   52.09
  28  -1  -1  262.57   62.39
 -28  30  -1  169.58   57.89
 -28  -2   1  190.48   50.69
 -28  -2   1  198.98   60.99
  28 -30   1  293.37   74.09
  28   2  -1  145.39   63.79
  28   2  -1  215.58   58.79
  28 -30   1  124.09   56.49
 -28  33  -1   27.50   35.30
 -28  -5   1   16.20   37.10
 -28  -5   1  -11.10   31.90
  28   5  -1    7.20   29.80
  28   5  -1   11.20   50.39
  28 -33   1  -32.90   37.10
  28 -33   1    8.50   26.10
 -28  36  -1   -1.40   32.90
 -28  -8   1   49.10   42.30
 -28  -8   1   20.50   45.40
  28 -36   1   54.29   50.29
  28   8  -1   -1.60   38.90
  28   8  -1    1.90   57.69
  28 -36   1   74.99   53.79
 -28 -11   1   13.70   52.29
 -28 -11   1   71.69   47.50
 -28  39  -1   57.89   43.10
  28 -39   1   34.00   44.90
  28  11  -1   31.60   65.49
  28  11  -1   39.80   50.29
  28 -39   1    7.70   50.79
 -28 -14   1  115.49   63.69
 -28  42  -1   82.39   55.19
  28 -42   1   39.70   54.49
  28 -42   1   65.79   58.09
  28  14  -1   32.00   50.19
 -28 -17   1   63.19   64.89
 -28  45  -1   40.80   49.20
  28 -45   1   58.19   63.89
  28  17  -1   27.20   53.29
 -29  45   1   13.60   55.39
 -29 -16  -1   64.09   62.29
  29 -45  -1   -3.80   63.49
  29  16   1   63.89   56.39
  29 -45  -1  110.19   58.39
 -29  42   1   34.70   52.59
 -29 -13  -1   66.09   55.29
  29  13   1   10.60   44.10
  29 -42  -1   18.40   62.69
  29 -42  -1   28.70   53.79
 -29 -10  -1  231.58   75.99
 -29  39   1   47.00   44.70
  29  10   1   54.79   40.80
  29 -39  -1   31.60   52.09
  29 -39  -1  113.69   65.69
 -29  36   1  207.58   63.89
 -29  -7  -1  275.57   71.59
  29 -36  -1  291.87   90.79
  29 -36  -1   72.59   45.00
  29   7   1  416.66   87.69
 -29  -4  -1  152.78   50.79
 -29  33   1   87.39   49.40
 -29  -4  -1   56.69   46.90
  29   4   1   15.30   37.90
  29 -33  -1   94.19   67.49
  29 -33  -1  128.99   50.79
 -29  -1  -1  -68.79   29.90
 -29  -1  -1  -15.20   28.50
 -29  30   1   53.49   39.70
  29 -30  -1   26.10   31.10
  29   1   1   22.00   34.60
  29 -30  -1  -24.90   41.20
 -29   2  -1   27.20   36.90
 -29   2  -1   75.79   36.10
 -29  27   1   60.99   38.80
  29  -2   1    3.30   34.50
  29 -27  -1    2.10   45.00
  29 -27  -1  122.39   54.79
  29  -2   1   55.79   40.80
 -29  24   1  -17.90   17.80
 -29   5  -1   21.00   37.40
 -29  24   1   -5.00   31.20
 -29   5  -1   21.50   27.00
  29  -5   1  -26.00   24.00
  29 -24  -1   15.00   34.10
  29 -24  -1  -45.60   38.40
  29  -5   1  -16.10   33.30
 -29  21   1   61.29   35.30
 -29  21   1   32.70   27.90
 -29   8  -1   -0.70   31.50
 -29   8  -1   72.09   38.70
  29  -8   1   51.39   34.80
  29  -8   1   20.00   31.70
  29 -21  -1   38.40   46.30
  29 -21  -1   34.00   45.20
 -29  11  -1   94.99   36.10
 -29  18   1   81.29   38.10
 -29  18   1  -22.70   31.10
 -29  11  -1   35.80   39.10
  29 -11   1   69.99   40.30
  29 -18  -1   10.20   39.00
  29 -18  -1   60.99   50.49
  29 -18  -1  103.89   31.20
  29 -11   1  109.39   41.60
 -29  15   1  491.65   78.69
 -29  14  -1  557.44   71.59
 -29  14  -1  201.78   65.19
 -29  15   1  591.74   84.49
  29 -14   1  437.66   77.89
  29 -15  -1  279.27   71.19
  29 -14   1  304.77   60.89
  29 -15  -1  544.95   69.19
 -29  12   1  413.86   71.89
 -29  17  -1  319.67   55.89
 -29  17  -1  392.16   77.99
 -29  12   1  381.36   68.49
  29 -17   1  265.17   56.09
  29 -17   1  316.97   69.19
  29 -12  -1  352.26   58.89
  29 -12  -1  472.95   91.59
  29 -17   1  488.75   80.79
 -29   9   1   28.10   33.90
 -29  20  -1    4.50   26.70
 -29   9   1   11.60   23.20
 -29  20  -1  101.89   45.60
  29  -9  -1   64.59   45.80
  29  -9  -1   47.50   31.40
  29 -20   1   44.70   33.30
  29 -20   1   90.79   35.20
  29 -20   1   32.70   36.90
 -29  23  -1  146.79   54.39
 -29   6   1  148.89   42.50
 -29   6   1  171.48   51.19
  29  -6  -1   88.29   38.70
  29 -23   1  135.69   51.49
  29 -23   1  166.48   42.20
  29 -23   1  203.18   58.59
  29  -6  -1   96.39   57.89
 -29   3   1  498.25   71.19
 -29  26  -1  450.65   83.49
 -29   3   1  388.66   78.49
  29 -26   1  392.06   80.09
  29 -26   1  516.95   91.49
  29  -3  -1  335.87   87.59
  29 -26   1  410.16   62.99
  29  -3  -1  384.36   72.79
 -29   0   1   -1.50   26.00
 -29  29  -1    4.10   21.00
 -29   0   1  -16.50   35.20
  29   0  -1  -22.50   38.10
  29 -29   1  -18.30   21.40
  29 -29   1   22.90   38.20
  29   0  -1   -9.60   29.30
 -29  -3   1   14.10   41.10
 -29  32  -1   -3.50   35.10
 -29  -3   1   34.00   36.60
  29 -32   1   95.59   49.40
  29 -32   1   18.10   41.10
  29   3  -1  -14.60   44.20
  29   3  -1   80.29   45.20
 -29  -6   1   27.70   37.60
 -29  35  -1   37.40   41.10
 -29  -6   1  -13.10   37.90
  29   6  -1   80.49   49.00
  29 -35   1   32.90   47.60
  29 -35   1   67.19   54.19
  29   6  -1   92.09   75.59
 -29  -9   1  -16.20   48.60
 -29  -9   1   -0.30   45.40
 -29  38  -1    4.10   24.00
  29 -38   1   17.60   42.70
  29   9  -1    8.20   39.60
  29 -38   1   39.70   47.70
  29   9  -1  -34.10   60.09
 -29 -12   1   22.00   50.19
 -29  41  -1   40.20   46.40
  29  12  -1   58.59   50.09
  29 -41   1    0.00   48.30
 -29  44  -1   30.60   44.20
 -29 -15   1   43.20   65.59
  29 -44   1    4.50   50.69
  29  15  -1   17.30   47.70
 -30  44   1   -2.00   45.50
 -30 -14  -1   20.30   50.69
  30 -44  -1   17.30   57.49
  30 -44  -1  -44.00   33.30
  30  14   1   25.70   53.49
 -30 -11  -1   -5.20   47.50
 -30  41   1   33.70   38.00
  30 -41  -1   31.50   49.70
  30 -41  -1   43.90   64.99
  30  11   1   32.00   44.50
 -30  38   1   25.90   38.60
 -30  -8  -1   27.20   43.20
  30 -38  -1    9.90   42.70
  30   8   1   -0.90   28.90
  30 -38  -1   15.90   54.49
 -30  -5  -1  273.47   68.49
 -30  35   1  180.78   60.29
  30   5   1   35.50   31.70
  30 -35  -1   63.79   47.30
  30 -35  -1  161.78   72.39
 -30  -2  -1    9.40   42.80
 -30  -2  -1  113.89   48.90
 -30  32   1   69.59   43.70
  30 -32  -1  147.49   51.29
  30   2   1   58.49   45.10
  30 -32  -1   27.30   52.79
 -30   1  -1   46.50   41.60
 -30   1  -1   52.39   43.70
 -30  29   1   22.40   29.10
  30  -1   1   22.30   42.40
  30 -29  -1   -0.90   34.90
  30  -1   1    4.80   38.00
  30 -29  -1  -51.69   50.59
 -30   4  -1  -19.00   32.70
 -30   4  -1   17.30   37.90
 -30  26   1   42.30   35.60
  30 -26  -1   97.09   48.30
  30  -4   1   60.19   41.60
  30 -26  -1    8.60   42.00
  30  -4   1   51.09   37.90
 -30   7  -1  155.28   57.49
 -30   7  -1   95.19   38.80
 -30  23   1  183.08   51.79
 -30  23   1  262.17   60.89
  30 -23  -1  407.36   91.09
  30  -7   1  290.07   63.29
  30  -7   1  243.38   59.69
  30 -23  -1  206.98   67.09
 -30  10  -1  387.86   81.59
 -30  20   1  311.67   69.79
 -30  10  -1  274.47   56.99
 -30  20   1  441.06   77.09
  30 -10   1  390.76   74.19
  30 -20  -1  446.76   54.39
  30 -10   1  331.57   66.69
 -30  13  -1   20.30   40.00
 -30  17   1   87.59   38.90
 -30  17   1  111.79   43.20
 -30  13  -1  127.99   41.80
  30 -17  -1  187.08   42.90
  30 -13   1  106.59   43.70
  30 -17  -1   84.09   55.19
  30 -17  -1  160.88   55.09
  30 -13   1  175.78   48.80
 -30  14   1  190.18   53.49
 -30  16  -1  166.48   56.99
 -30  14   1  150.38   44.40
 -30  16  -1  237.78   49.00
  30 -14  -1  255.87   72.99
  30 -16   1  282.57   64.39
  30 -14  -1  146.59   40.90
  30 -16   1  149.88   44.40
  30 -16   1  253.57   63.09
 -30  19  -1  131.49   50.09
 -30  19  -1  153.58   41.80
 -30  11   1  188.28   53.59
 -30  11   1  145.49   48.40
  30 -19   1   64.69   38.80
  30 -19   1  127.69   43.50
  30 -11  -1  143.69   58.89
  30 -19   1  156.38   52.79
  30 -11  -1   92.59   37.40
 -30  22  -1    3.10   34.20
 -30  22  -1   25.90   29.80
 -30   8   1  -16.40   25.50
 -30   8   1   17.20   25.90
  30  -8  -1  -41.50   34.00
  30 -22   1   28.50   27.30
  30 -22   1  -30.80   31.40
  30 -22   1  -18.60   22.60
  30  -8  -1  -17.80   23.40
 -30   5   1    8.70   33.20
 -30  25  -1   52.39   42.00
 -30   5   1   71.99   34.40
  30 -25   1   68.09   34.50
  30  -5  -1   31.00   35.40
  30  -5  -1   48.20   50.09
  30 -25   1   -6.30   31.60
  30 -25   1  -11.10   39.70
 -30   2   1  158.98   56.59
 -30  28  -1  155.78   57.09
 -30   2   1  140.09   40.80
  30  -2  -1  132.89   51.39
  30 -28   1  204.68   60.39
  30  -2  -1  192.18   71.79
  30 -28   1  312.67   71.39
 -30  -1   1   -5.50   32.60
 -30  -1   1    5.30   31.80
 -30  31  -1   19.60   26.30
  30   1  -1   66.39   58.69
  30   1  -1   41.70   40.40
  30 -31   1   24.10   40.00
  30 -31   1   47.40   49.70
 -30  34  -1    6.80   31.60
 -30  -4   1   28.20   38.50
 -30  -4   1   21.50   44.70
  30 -34   1   27.10   47.50
  30 -34   1  -21.30   38.90
  30   4  -1    0.00   30.40
  30   4  -1  -29.40   48.60
 -30  -7   1  124.99   59.69
 -30  37  -1  160.78   60.79
 -30  -7   1   46.50   47.20
  30   7  -1   37.80   68.89
  30 -37   1  159.08   69.99
  30   7  -1   91.49   51.29
  30 -37   1   88.79   56.09
 -30  40  -1   98.09   56.99
 -30 -10   1  -19.40   46.00
  30 -40   1   92.89   61.09
  30  10  -1   46.90   52.79
 -30 -13   1   69.99   59.49
 -30  43  -1   -9.10   44.00
  30 -43   1  -14.70   50.49
  30  13  -1   28.50   48.90
 -31 -12  -1  -19.10   46.40
 -31  43   1    3.80   49.10
  31 -43  -1   33.10   75.09
  31  12   1  -31.40   44.20
  31 -43  -1    0.90   39.10
 -31  40   1    4.50   37.60
 -31  -9  -1    7.50   46.50
  31 -40  -1   -6.50   43.30
  31   9   1  -71.79   31.30
  31 -40  -1   -1.20   51.49
 -31  37   1  108.49   54.69
 -31  -6  -1   11.00   42.80
  31 -37  -1  124.19   65.59
  31 -37  -1   96.89   64.69
  31   6   1   18.50   44.10
 -31  34   1   58.29   38.60
 -31  -3  -1    3.00   37.30
 -31  -3  -1  -34.30   37.80
  31   3   1   87.19   46.10
  31 -34  -1    9.30   48.80
  31 -34  -1   -5.70   31.60
 -31   0  -1    8.10   42.50
 -31  31   1    4.70   34.30
 -31   0  -1   25.30   36.60
  31 -31  -1  -16.10   20.90
  31 -31  -1   17.00   46.20
  31   0   1   25.10   37.70
 -31   3  -1   50.79   46.90
 -31   3  -1   -1.60   35.60
 -31  28   1   63.79   42.30
  31 -28  -1  -24.10   37.00
  31 -28  -1    4.40   20.10
  31  -3   1   13.10   33.70
  31  -3   1   60.89   40.90
 -31   6  -1   15.70   29.50
 -31   6  -1   38.90   42.60
 -31  25   1   47.80   34.90
 -31  25   1   -3.50   19.00
  31  -6   1   41.20   39.00
  31 -25  -1  -13.90   44.80
  31  -6   1    8.80   31.70
  31 -25  -1   62.69   44.20
 -31   9  -1  234.18   56.59
 -31  22   1  290.47   63.69
 -31  22   1  143.99   48.10
 -31   9  -1  186.08   63.39
  31 -22  -1  119.79   59.89
  31  -9   1  146.69   51.19
  31  -9   1  215.68   58.09
  31 -22  -1  327.57   87.89
 -31  12  -1  -39.70   33.00
 -31  19   1    1.60   29.90
 -31  12  -1   25.70   29.80
 -31  19   1   -5.90   28.30
  31 -12   1   -5.40   32.50
  31 -19  -1    3.50   23.40
  31 -19  -1   16.60   29.20
  31 -19  -1  -34.50   34.60
  31 -12   1   13.50   27.80
 -31  15  -1   59.99   31.70
 -31  16   1    0.00   27.00
 -31  16   1   29.00   35.50
 -31  15  -1   64.79   46.40
  31 -15   1    3.30   33.90
  31 -15   1    9.00   25.30
  31 -16  -1   24.00   25.10
  31 -16  -1   71.29   49.90
 -31  13   1   65.69   39.80
 -31  18  -1   90.69   52.19
 -31  18  -1  209.18   47.20
 -31  13   1  137.59   46.80
  31 -13  -1  197.98   62.29
  31 -18   1   78.09   42.90
  31 -18   1  167.98   48.00
  31 -13  -1  263.97   51.79
  31 -18   1   80.09   46.50
 -31  21  -1  262.17   68.09
 -31  21  -1  215.68   51.79
 -31  10   1  203.58   56.29
 -31  10   1  180.78   49.60
  31 -10  -1  228.08   54.39
  31 -21   1   71.79   41.40
  31 -21   1  197.88   59.89
  31 -10  -1  116.59   58.89
  31 -21   1  184.18   47.80
 -31  24  -1   34.10   41.50
 -31   7   1   28.20   31.10
 -31   7   1   47.70   40.90
  31 -24   1   85.09   48.40
  31 -24   1   -0.20   26.70
  31  -7  -1   17.40   47.40
  31  -7  -1    4.90   29.30
  31 -24   1   -8.10   31.30
 -31  27  -1  253.97   62.59
 -31   4   1  157.18   49.90
 -31   4   1  300.67   69.59
  31 -27   1  167.18   61.69
  31  -4  -1  328.47   65.99
  31  -4  -1  251.37   78.89
  31 -27   1  146.09   53.79
 -31   1   1   16.40   32.80
 -31  30  -1   31.40   41.90
  31 -30   1    3.00   38.40
  31  -1  -1   24.00   34.50
  31  -1  -1   89.69   58.29
  31 -30   1   88.99   50.89
 -31  -2   1   54.39   45.90
 -31  -2   1   16.00   37.50
 -31  33  -1    9.00   27.10
  31   2  -1  -22.60   53.59
  31 -33   1  -27.10   34.40
  31   2  -1   45.80   43.10
  31 -33   1   15.00   37.30
 -31  -5   1   27.40   48.70
 -31  36  -1   28.00   40.60
 -31  -5   1   -8.40   33.80
  31 -36   1   44.30   39.90
  31   5  -1   41.70   62.89
  31   5  -1  -18.10   39.20
 -31  39  -1    4.00   40.70
 -31  -8   1  -21.00   38.20
  31 -39   1   27.80   38.00
  31   8  -1  -10.60   44.10
 -31  42  -1   84.59   54.89
 -31 -11   1   31.20   55.09
  31 -42   1   61.59   57.79
  31  11  -1   26.80   50.49
 -32 -10  -1   88.39   57.19
 -32  42   1    7.30   44.30
  32  10   1   40.20   48.10
  32 -42  -1  -37.20   52.69
  32 -42  -1  -31.60   52.29
 -32  -7  -1  141.89   57.09
 -32  39   1   72.79   52.79
  32 -39  -1  208.38   75.79
  32   7   1  136.49   60.09
  32 -39  -1   52.49   73.09
 -32  -4  -1   74.49   46.90
 -32  36   1   50.89   47.80
  32 -36  -1   29.50   68.39
  32   4   1  107.99   53.29
  32 -36  -1    3.00   32.10
 -32  -1  -1   -1.10   44.20
 -32  33   1   29.50   40.10
 -32  -1  -1    5.10   44.30
  32 -33  -1   18.40   32.80
  32 -33  -1  -33.20   49.50
  32   1   1    1.60   22.60
 -32   2  -1  147.19   59.29
 -32   2  -1   53.09   47.10
 -32  30   1   55.79   34.70
  32 -30  -1  142.39   62.49
  32 -30  -1  115.19   64.49
  32  -2   1   17.20   38.10
 -32   5  -1   19.20   34.70
 -32  27   1   30.50   38.00
 -32   5  -1  110.99   50.79
  32 -27  -1   93.89   61.19
  32  -5   1   -1.60   33.20
  32  -5   1   25.70   42.70
  32 -27  -1   18.40   44.10
 -32   8  -1   15.40   26.80
 -32  24   1   81.69   42.60
 -32  24   1   39.80   33.30
 -32   8  -1   96.39   50.79
  32 -24  -1   30.00   49.30
  32  -8   1   32.30   38.70
  32  -8   1   38.70   47.80
  32 -24  -1   -7.70   26.50
 -32  21   1  249.88   62.19
 -32  11  -1  182.38   50.99
 -32  11  -1  467.55   86.29
 -32  21   1  265.27   64.09
  32 -11   1  286.97   71.99
  32 -21  -1  135.99   58.19
  32 -11   1  285.27   62.09
  32 -21  -1  180.98   78.59
 -32  18   1  349.07   69.59
 -32  14  -1  236.28   55.19
 -32  18   1  217.58   58.79
 -32  14  -1  352.36   74.09
  32 -14   1  351.46   75.89
  32 -18  -1  418.56   58.49
  32 -18  -1  161.38   76.39
  32 -14   1  398.36   74.19
  32 -18  -1  287.57   75.89
 -32  15   1  242.28   60.69
 -32  17  -1  118.69   54.89
 -32  15   1  299.07   65.89
 -32  17  -1  159.38   48.90
  32 -17   1  213.88   62.59
  32 -15  -1  255.57   68.49
  32 -17   1  343.37   70.09
  32 -17   1  301.67   59.89
  32 -15  -1  194.28   49.70
 -32  20  -1   11.30   30.50
 -32  12   1   22.10   28.30
 -32  12   1   51.99   36.80
 -32  20  -1  -30.90   32.10
  32 -20   1   53.59   34.10
  32 -12  -1   20.00   30.20
  32 -12  -1  -10.30   33.80
  32 -20   1    2.40   32.20
  32 -20   1    6.50   37.40
 -32   9   1   53.99   35.80
 -32  23  -1    3.70   29.80
 -32   9   1   90.09   44.30
  32 -23   1  136.19   41.80
  32 -23   1   18.90   40.30
  32  -9  -1  152.88   48.60
  32  -9  -1   33.90   43.90
  32 -23   1   58.49   47.80
 -32   6   1  251.77   56.09
 -32   6   1  344.37   75.09
 -32  26  -1  297.87   73.39
  32 -26   1  318.17   59.49
  32 -26   1  302.27   73.69
  32  -6  -1  253.97   59.89
  32 -26   1  248.48   66.89
  32  -6  -1  353.86   90.49
 -32  29  -1   41.50   32.90
 -32   3   1   94.69   48.10
  32  -3  -1   -2.60   28.00
  32 -29   1   86.69   41.40
  32  -3  -1   43.00   51.69
  32 -29   1   49.90   54.09
 -32   0   1   -8.70   37.50
 -32  32  -1  -29.90   27.60
  32 -32   1    3.00   39.20
  32   0  -1   23.70   52.89
  32   0  -1   -7.80   35.10
  32 -32   1   -8.70   41.20
 -32  35  -1   24.30   45.40
 -32  -3   1    4.90   34.00
 -32  -3   1   50.69   49.30
  32   3  -1   36.70   49.30
  32 -35   1   11.20   45.00
  32   3  -1  112.19   72.09
 -32  -6   1  -16.30   39.90
 -32  38  -1   24.70   45.80
 -32  -6   1   16.40   47.30
  32   6  -1  -31.20   54.29
  32   6  -1   20.50   41.90
  32 -38   1   58.09   56.79
 -32  -9   1   58.59   56.59
 -32  41  -1   10.20   49.10
  32 -41   1  -38.00   51.09
  32   9  -1    8.60   47.90
 -32  44  -1  -25.60   32.50
 -32 -12   1   28.20   55.09
  32 -44   1    7.60   58.19
  32  12  -1   -0.90   50.69
 -33 -11  -1   35.70   74.19
  33  11   1   62.89   57.59
  33 -44  -1  -28.40   59.99
 -33  41   1   11.00   39.20
 -33  -8  -1   15.40   51.19
  33 -41  -1   18.10   53.19
  33   8   1    6.00   48.60
  33 -41  -1   -8.90   57.79
 -33  -5  -1  100.79   58.59
 -33  38   1   -0.60   40.20
  33 -38  -1  -16.80   40.30
  33 -38  -1   22.80   61.39
  33   5   1  -10.80   46.60
 -33  -2  -1   32.30   41.80
 -33  35   1   46.80   48.50
  33 -35  -1   28.50   38.60
  33 -35  -1   28.70   56.99
  33   2   1   15.60   41.80
 -33   1  -1   26.00   47.00
 -33   1  -1  -14.10   33.70
 -33  32   1    8.00   35.00
  33 -32  -1   -9.40   52.69
  33  -1   1   49.40   47.50
  33 -32  -1   20.70   46.50
 -33  29   1  123.89   87.49
 -33   4  -1  123.89   58.19
 -33   4  -1   95.39   52.59
  33 -29  -1   80.59   55.19
  33  -4   1   34.80   42.00
  33 -29  -1   52.29   56.49
 -33  26   1   88.99   46.40
 -33   7  -1  -14.60   39.30
 -33  26   1   55.99   44.50
 -33   7  -1   51.79   36.60
  33 -26  -1  101.99   61.79
  33  -7   1   31.10   31.20
  33 -26  -1   -8.80   42.50
  33  -7   1   75.59   46.50
 -33  23   1   55.49   40.20
 -33  10  -1   28.50   31.80
 -33  10  -1   29.10   44.50
 -33  23   1   32.10   32.30
  33 -23  -1   29.00   50.79
  33 -10   1   -2.40   38.70
  33 -23  -1  -33.20   31.90
  33 -10   1   49.50   37.10
 -33  20   1  277.17   63.49
 -33  13  -1  317.77   77.79
 -33  13  -1  223.58   50.09
 -33  20   1  192.28   55.29
  33 -20  -1  230.68   81.49
  33 -13   1  134.99   52.79
  33 -20  -1  174.38   64.89
  33 -13   1  281.87   61.19
 -33  16  -1   22.10   43.80
 -33  16  -1  111.09   40.90
 -33  17   1   37.20   34.30
 -33  17   1   -8.60   28.50
  33 -16   1   28.40   39.00
  33 -17  -1   30.40   33.00
  33 -16   1  113.09   42.40
  33 -17  -1   70.49   46.60
 -33  14   1   24.80   33.00
 -33  14   1  -20.10   27.50
 -33  19  -1   21.80   29.60
 -33  19  -1  -14.40   32.60
  33 -14  -1   -1.80   37.10
  33 -19   1   27.50   27.60
  33 -14  -1   26.90   26.20
  33 -19   1    4.20   40.50
  33 -19   1   15.60   25.30
 -33  11   1   52.09   33.60
 -33  22  -1   14.40   28.30
 -33  11   1   42.90   37.60
 -33  22  -1   75.89   46.60
  33 -22   1   27.40   41.70
  33 -11  -1    1.90   43.70
  33 -22   1   32.20   37.20
  33 -22   1   52.39   50.89
  33 -11  -1   50.79   35.80
 -33  25  -1    1.30   34.50
 -33   8   1   16.40   37.50
 -33   8   1    3.20   29.80
  33 -25   1    7.80   28.10
  33 -25   1   25.10   30.00
  33 -25   1   37.90   43.50
  33  -8  -1   -8.00   42.80
  33  -8  -1   17.70   29.60
 -33   5   1   26.80   30.70
 -33  28  -1   48.90   47.40
 -33   5   1   15.70   41.60
  33  -5  -1   -3.20   49.90
  33 -28   1   38.20   44.40
  33 -28   1   30.00   46.50
  33  -5  -1   32.10   34.10
 -33  31  -1    7.10   27.20
 -33   2   1   -3.40   37.70
  33  -2  -1  -29.30   44.20
  33  -2  -1   39.60   37.10
  33 -31   1    7.80   41.00
 -33  -1   1   37.30   45.80
 -33  34  -1   22.80   36.60
  33   1  -1   65.29   65.99
  33 -34   1   23.80   46.10
  33   1  -1   26.20   38.70
 -33  -4   1  -31.40   40.00
 -33  -4   1   43.90   53.89
 -33  37  -1   -3.20   39.10
  33   4  -1   81.99   54.09
  33 -37   1   62.59   54.19
  33   4  -1   61.59   67.99
 -33  40  -1   -5.20   26.90
 -33  -7   1  196.28   72.99
  33 -40   1  -20.40   51.29
  33   7  -1    3.10   42.70
 -33  43  -1    6.70   44.10
 -33 -10   1   26.10   55.99
  33 -43   1  -11.70   50.39
  33  10  -1  -93.69   40.20
 -34  43   1   -9.00   49.30
 -34  -9  -1   37.00   70.39
  34 -43  -1   52.99   71.89
  34 -43  -1   48.50   42.40
  34   9   1  140.39   66.99
 -34  40   1  271.87   81.49
 -34  -6  -1  201.78   80.99
  34   6   1  112.69   60.49
  34 -40  -1  207.38   79.29
  34 -40  -1  137.69   85.69
 -34  37   1   20.30   45.20
 -34  -3  -1  139.19   62.19
  34 -37  -1  123.99   54.59
  34   3   1  158.28   55.69
  34 -37  -1  206.68   86.49
 -34   0  -1  -23.70   33.40
 -34  34   1  -22.20   32.10
 -34   0  -1  -48.40   42.30
  34 -34  -1    7.70   48.40
  34 -34  -1  -56.79   44.70
  34   0   1    2.10   38.40
 -34  31   1  -12.20   23.80
 -34   3  -1  -20.40   47.10
 -34   3  -1   38.10   44.50
  34 -31  -1  -11.40   46.60
  34  -3   1   20.10   46.50
  34 -31  -1  -26.80   41.80
 -34   6  -1   -0.10   44.70
 -34   6  -1   42.00   44.60
 -34  28   1  -12.60   33.30
  34  -6   1   28.30   55.09
  34 -28  -1   31.70   47.70
  34  -6   1   12.90   37.00
  34 -28  -1   91.39   60.99
 -34  25   1   -8.30   19.40
 -34   9  -1   -3.80   34.30
 -34  25   1    9.40   30.20
 -34   9  -1  -10.10   28.30
  34 -25  -1   49.80   50.79
  34  -9   1    2.20   34.90
  34 -25  -1   41.10   47.20
  34  -9   1   42.00   39.10
 -34  12  -1  150.58   59.49
 -34  12  -1  145.39   44.20
 -34  22   1   74.79   44.40
 -34  22   1  169.48   54.59
  34 -12   1   96.19   50.69
  34 -22  -1   50.19   48.90
  34 -22  -1   57.89   56.39
  34 -12   1   63.29   43.60
 -34  19   1   34.90   34.10
 -34  15  -1  124.59   47.60
 -34  15  -1  181.88   59.99
 -34  19   1   70.39   40.10
  34 -19  -1  134.89   71.79
  34 -19  -1  119.49   61.59
  34 -15   1  131.49   53.19
  34 -15   1   43.60   34.80
 -34  16   1  675.53   97.29
 -34  18  -1  563.04  103.99
 -34  16   1  607.24   93.19
 -34  18  -1  486.25   72.69
  34 -16  -1  574.24   81.59
  34 -18   1  453.85   89.49
  34 -16  -1  534.55  105.39
  34 -18   1  465.15   79.29
  34 -18   1  594.44  104.39
 -34  21  -1  -67.49   33.30
 -34  13   1  -32.20   20.60
 -34  13   1    8.80   45.60
 -34  21  -1    4.90   24.80
  34 -13  -1   32.50   39.60
  34 -21   1   40.90   50.69
  34 -21   1   36.50   34.10
  34 -13  -1   29.60   48.00
  34 -21   1  -38.70   30.30
 -34  10   1   45.80   44.30
 -34  24  -1   71.69   49.99
 -34  10   1  -17.80   31.50
  34 -10  -1   62.89   53.79
  34 -24   1   15.40   37.50
  34 -24   1  -21.40   37.90
  34 -24   1   78.19   42.90
  34 -10  -1  -20.60   25.00
 -34   7   1  274.87   60.79
 -34   7   1  196.28   59.89
 -34  27  -1  257.07   71.19
  34  -7  -1  185.28   72.49
  34 -27   1   84.49   55.09
  34  -7  -1   80.89   46.50
 -34  30  -1   49.30   39.30
 -34   4   1   16.70   40.10
  34 -30   1   40.80   45.70
  34  -4  -1  -33.40   53.49
  34  -4  -1   -4.60   30.50
 -34  33  -1  -13.20   36.20
 -34   1   1    2.10   39.80
  34 -33   1  -14.20   33.60
  34  -1  -1   12.00   49.40
  34  -1  -1   57.29   44.70
 -34  36  -1    1.10   44.30
 -34  -2   1    6.00   44.80
  34   2  -1   36.50   46.70
  34   2  -1  -34.10   49.90
  34 -36   1   25.00   36.80
 -34  39  -1  -51.79   33.50
 -34  -5   1  -13.60   46.00
  34 -39   1    1.80   38.40
  34   5  -1   15.10   45.10
 -34  -8   1   26.70   68.89
 -34  42  -1   11.60   45.20
  34 -42   1  -30.40   51.89
  34   8  -1  -41.60   47.70
 -35  42   1   20.20   31.80
 -35  -7  -1  -15.70   53.89
  35 -42  -1  -65.69   43.70
  35   7   1   88.39   65.49
  35 -42  -1    8.20   64.79
 -35  39   1   28.50   49.90
 -35  -4  -1   14.30   50.89
  35 -39  -1   62.39   60.59
  35   4   1  109.99   63.79
  35 -39  -1   33.80   62.59
 -35  36   1   66.39   49.99
 -35  -1  -1   34.30   44.80
  35 -36  -1   90.59   66.69
  35 -36  -1   -6.10   66.89
  35   1   1   66.09   50.49
 -35   2  -1  -34.00   45.20
 -35  33   1  -18.10   38.50
 -35   2  -1    1.70   38.90
  35 -33  -1   -7.70   49.70
  35  -2   1   41.70   50.49
  35 -33  -1  -19.80   49.40
 -35   5  -1  198.78   66.29
 -35   5  -1   29.10   46.90
 -35  30   1   60.49   47.20
  35 -30  -1  165.28   63.69
  35  -5   1   43.30   46.90
  35 -30  -1   50.19   64.29
 -35   8  -1  164.58   52.59
 -35   8  -1  152.08   63.29
 -35  27   1  242.68   69.79
 -35  27   1  275.67   68.29
  35 -27  -1  129.99   73.49
  35  -8   1  256.37   68.09
  35 -27  -1  193.28   60.89
  35  -8   1  218.28   62.19
 -35  24   1   12.50   44.10
 -35  11  -1   64.29   50.39
 -35  24   1    1.10   24.20
 -35  11  -1   31.30   41.60
  35 -11   1    0.70   33.30
  35 -11   1   -0.50   36.20
  35 -24  -1   54.59   63.19
  35 -24  -1   76.69   52.79
 -35  14  -1  154.78   62.59
 -35  21   1   49.30   38.70
 -35  21   1  122.79   45.70
 -35  14  -1  215.18   52.69
  35 -21  -1   78.39   55.49
  35 -14   1   53.69   46.30
  35 -14   1   79.69   42.70
  35 -21  -1  151.98   67.59
 -35  17  -1   78.79   41.70
 -35  18   1   96.89   49.70
 -35  18   1   78.49   42.40
 -35  17  -1  188.98   60.39
  35 -17   1  121.99   56.79
  35 -17   1  146.09   57.09
  35 -18  -1   98.69   60.59
  35 -18  -1  127.19   60.79
  35 -17   1   98.89   50.89
 -35  15   1   38.10   34.10
 -35  20  -1   21.10   30.10
 -35  20  -1   95.29   43.80
 -35  15   1  -17.70   36.40
  35 -15  -1   54.59   40.10
  35 -20   1   28.70   50.69
  35 -20   1   19.50   39.90
  35 -15  -1   12.40   45.50
  35 -20   1   43.90   34.90
 -35  12   1  184.68   69.19
 -35  23  -1  331.17   75.39
 -35  12   1  218.28   61.29
  35 -23   1  207.88   59.49
  35 -12  -1  427.66   98.29
  35 -23   1  249.88   56.29
  35 -12  -1  258.97   60.59
 -35  26  -1  272.07   76.29
 -35   9   1  101.29   42.70
 -35   9   1   73.69   46.80
  35  -9  -1  143.09   50.89
  35 -26   1   99.19   47.40
  35  -9  -1  105.59   65.69
 -35  29  -1   88.29   50.69
 -35   6   1   40.30   51.89
  35 -29   1  110.29   61.19
  35  -6  -1   85.29   45.10
  35  -6  -1   85.89   64.59
 -35  32  -1   44.60   47.40
 -35   3   1  128.49   54.89
  35  -3  -1   15.50   58.49
  35  -3  -1  -27.10   33.20
  35 -32   1   19.90   45.10
 -35  35  -1   50.99   47.20
 -35   0   1  -43.20   39.70
  35 -35   1    5.80   42.50
  35   0  -1    1.40   37.00
  35   0  -1  -31.60   54.09
 -35  38  -1   91.19   50.49
 -35  -3   1   20.20   57.19
  35 -38   1   30.10   64.69
  35   3  -1  -15.00   45.50
 -35  41  -1   19.20   50.19
 -35  -6   1   43.80   62.29
  35 -41   1  -30.80   47.00
  35   6  -1   26.30   36.10
 -36  41   1   25.20   47.90
 -36  -5  -1  -11.10   47.20
  36   5   1   47.30   53.49
  36 -41  -1    0.20   81.69
  36 -41  -1   23.10   55.49
 -36  38   1   12.50   31.70
 -36  -2  -1   -0.30   49.30
  36 -38  -1   37.60   54.29
  36   2   1   83.89   58.19
  36 -38  -1   61.09   63.29
 -36  35   1   32.70   50.69
 -36   1  -1   65.39   49.50
  36 -35  -1   34.40   62.09
  36  -1   1   70.19   52.29
  36 -35  -1  -10.20   42.70
 -36   4  -1   -0.50   44.20
 -36   4  -1  -26.40   43.70
 -36  32   1   54.99   48.60
  36 -32  -1  133.09   74.29
  36 -32  -1   18.60   31.50
  36  -4   1   30.00   45.40
 -36   7  -1  261.17   76.39
 -36   7  -1  230.88   65.99
 -36  29   1  309.27   75.39
  36  -7   1  221.68   68.19
  36 -29  -1  191.18   72.49
  36 -29  -1  198.18   86.89
 -36  10  -1  348.27   73.49
 -36  26   1  279.17   68.99
 -36  10  -1  222.98   74.99
 -36  26   1  324.37   79.49
  36 -10   1  140.49   56.59
  36 -10   1  296.37   72.79
  36 -26  -1  187.98   72.89
  36 -26  -1  227.68   80.59
 -36  23   1   85.29   43.30
 -36  13  -1  201.98   56.59
 -36  13  -1  218.28   69.19
 -36  23   1   88.59   47.10
  36 -23  -1   78.19   57.69
  36 -23  -1   25.40   57.59
  36 -13   1   64.29   41.90
  36 -13   1   68.19   50.39
 -36  20   1   99.79   48.00
 -36  16  -1    6.90   46.90
 -36  16  -1   57.99   36.30
 -36  20   1   72.29   42.20
  36 -16   1   37.20   48.00
  36 -16   1   -0.70   34.40
  36 -20  -1   86.49   50.59
  36 -20  -1    7.80   53.19
 -36  17   1   76.19   45.00
 -36  19  -1  164.18   61.59
 -36  17   1  106.49   46.40
  36 -19   1  108.09   52.29
  36 -17  -1   78.69   61.99
  36 -19   1   82.29   45.40
 -36  22  -1   40.90   44.20
 -36  14   1   24.50   34.40
 -36  14   1   57.59   43.30
  36 -14  -1   41.10   49.50
  36 -14  -1   59.79   37.50
  36 -22   1   61.59   46.60
  36 -22   1   22.90   43.40
 -36  11   1   27.50   35.40
 -36  25  -1   12.30   44.00
 -36  11   1   41.00   43.20
  36 -25   1    4.40   38.80
  36 -11  -1   10.20   53.49
  36 -11  -1   16.50   40.80
 -36   8   1   19.50   45.00
 -36  28  -1   52.99   44.70
  36  -8  -1   10.60   32.30
  36 -28   1   -9.00   29.10
  36  -8  -1   62.59   54.89
 -36   5   1   11.00   38.80
 -36  31  -1   24.90   43.50
  36 -31   1   53.39   39.80
  36  -5  -1  -23.20   52.99
  36  -5  -1   12.20   41.20
 -36   2   1   18.20   39.60
 -36  34  -1   30.50   45.50
  36 -34   1   -2.50   32.40
  36  -2  -1   14.60   38.60
  36  -2  -1   46.40   75.49
 -36  -1   1  -22.80   57.59
 -36  37  -1   16.60   45.10
  36   1  -1   35.50   49.80
  36   1  -1   72.69   77.09
  36 -37   1   -0.90   38.30
 -36  -4   1  -73.39   43.20
 -36  40  -1   21.00   47.90
  36 -40   1  -25.90   49.60
  36   4  -1   18.50   47.20
 -37  40   1   21.80   53.09
 -37  -3  -1   94.09   65.59
  37 -40  -1   37.30   82.09
  37 -40  -1   38.30   42.90
  37   3   1  -31.70   51.09
 -37  37   1  -38.00   39.20
 -37   0  -1    8.80   46.30
  37 -37  -1  -57.59   46.90
  37 -37  -1   26.20   80.89
  37   0   1    4.20   33.70
 -37  34   1  176.98   64.99
 -37   3  -1  189.98   69.09
  37 -34  -1  145.39   80.29
  37  -3   1  113.09   61.99
  37 -34  -1  114.29   53.19
 -37   6  -1   88.19   67.59
 -37   6  -1  175.38   57.59
 -37  31   1   43.90   36.80
  37 -31  -1   51.69   50.09
  37 -31  -1    1.50   66.49
  37  -6   1   49.60   44.70
 -37   9  -1  116.09   53.39
 -37   9  -1  -23.50   40.80
 -37  28   1   30.80   41.00
 -37  28   1   19.30   39.40
  37 -28  -1   36.80   60.69
  37  -9   1   53.59   43.30
  37 -28  -1    1.70   47.00
 -37  12  -1  236.68   74.69
 -37  25   1  108.59   50.19
 -37  12  -1   98.39   51.19
 -37  25   1  122.99   52.89
  37 -12   1  128.79   56.59
  37 -12   1   58.79   50.59
  37 -25  -1  110.59   61.39
  37 -25  -1  107.79   79.99
 -37  22   1   64.09   43.30
 -37  22   1   40.60   44.40
 -37  15  -1   25.40   48.90
  37 -15   1    5.00   38.10
  37 -15   1   74.09   50.59
  37 -22  -1   34.90   61.79
  37 -22  -1   15.50   53.19
 -37  19   1  219.18   62.59
 -37  18  -1  173.68   63.49
 -37  19   1  166.38   55.69
  37 -19  -1  111.69   53.79
  37 -19  -1   26.60   58.79
  37 -18   1   88.89   46.60
  37 -18   1  163.88   60.79
 -37  21  -1    7.30   42.90
 -37  16   1  185.08   60.99
 -37  16   1   18.90   39.70
  37 -16  -1   84.19   59.79
  37 -21   1   82.49   49.60
  37 -21   1  126.49   45.90
 -37  13   1   17.30   35.90
 -37  13   1  -14.70   41.00
 -37  24  -1  -24.60   38.20
  37 -13  -1   32.80   38.70
  37 -24   1   29.20   42.50
  37 -13  -1   -9.70   47.20
 -37  27  -1  243.38   74.89
 -37  10   1  338.57   76.89
 -37  10   1  173.38   58.99
  37 -27   1  203.98   70.49
  37 -10  -1  250.97   81.09
  37 -10  -1  315.37   69.39
 -37  30  -1  144.59   60.89
 -37   7   1  226.78   68.59
  37 -30   1  210.58   75.29
  37  -7  -1   14.10   37.40
  37  -7  -1   69.39   62.69
 -37   4   1   54.59   44.60
 -37  33  -1   71.09   96.49
  37  -4  -1  -22.50   57.99
  37 -33   1   14.00   45.90
  37  -4  -1    2.20   37.50
 -37  36  -1   44.50   45.80
 -37   1   1   30.00   48.30
  37  -1  -1  -20.70   43.30
  37 -36   1  -12.30   44.10
  37  -1  -1    4.50   82.29
 -37  -2   1   51.19   57.09
 -37  39  -1   47.10   52.19
  37   2  -1   58.29   56.79
  37 -39   1  -14.20   51.89
 -38  -1  -1   30.80   50.99
 -38  39   1   34.80   51.49
  38 -39  -1   80.59   73.79
  38 -39  -1   92.79   72.39
  38   1   1   38.40   57.49
 -38   2  -1   85.69   55.99
 -38  36   1   75.49   61.49
  38 -36  -1  170.08   86.39
  38  -2   1  150.18   65.29
  38 -36  -1   96.49   54.29
 -38  33   1   -1.00   46.00
 -38   5  -1  -55.59   45.10
 -38   5  -1    6.20   50.29
  38 -33  -1    8.30   74.99
  38  -5   1  -48.00   33.60
  38 -33  -1  -25.80   51.89
 -38  30   1   18.30   45.20
 -38   8  -1   18.40   51.49
  38  -8   1   49.00   45.90
  38 -30  -1  -13.10   32.80
  38 -30  -1  -18.60   55.99
 -38  27   1   -2.40   48.90
 -38  27   1  -11.30   38.90
 -38  11  -1  -16.80   43.00
  38 -11   1   26.20   45.50
  38 -27  -1  -47.90   50.89
  38 -27  -1   56.79   58.19
 -38  24   1   53.69   42.30
 -38  14  -1    1.30   45.70
 -38  24   1   34.90   49.10
  38 -14   1    5.40   45.50
  38 -24  -1  -35.00   50.79
  38 -14   1   44.00   58.89
  38 -24  -1   13.20   47.20
 -38  17  -1  130.69   56.89
 -38  21   1  175.48   66.49
 -38  21   1   39.90   42.80
  38 -17   1   92.69   53.59
  38 -21  -1   27.60   61.19
  38 -21  -1   29.90   55.99
  38 -17   1  135.79   57.89
 -38  18   1  120.59   49.10
 -38  20  -1  127.29   65.99
 -38  18   1  101.99   54.69
  38 -20   1   89.49   49.90
  38 -20   1   94.79   53.09
  38 -18  -1   50.59   59.29
 -38  15   1  103.19   48.60
 -38  23  -1   71.09   58.19
 -38  15   1  120.69   54.99
  38 -23   1   35.30   43.20
  38 -15  -1  103.29   66.29
 -38  12   1  153.78   54.89
 -38  12   1  155.48   59.09
 -38  26  -1  312.67   81.09
  38 -12  -1  256.97   82.29
  38 -26   1  187.28   69.39
  38 -12  -1  286.97   70.59
 -38   9   1   -1.40   43.20
 -38  29  -1   -6.70   25.30
  38  -9  -1   22.50   57.29
  38 -29   1   15.70   45.80
  38  -9  -1   -3.90   40.10
 -38   6   1  -23.70   39.50
 -38  32  -1  -10.30   32.50
  38  -6  -1   18.10   60.89
  38 -32   1   10.30   49.99
  38  -6  -1   35.10   46.40
 -38  35  -1   43.80   50.69
 -38   3   1   13.90   49.00
  38 -35   1   41.40   55.99
  38  -3  -1  -14.70   65.49
  38  -3  -1   90.99   56.99
 -38  38  -1    6.00   31.40
 -38   0   1   34.10   53.09
  38   0  -1  -14.10   51.29
  38 -38   1   -0.90   40.50
 -38  -3   1  -57.99   49.50
 -38  41  -1   -0.80   34.70
  38   3  -1    4.90   53.49
 -39  38   1  100.89   52.99
  39  -1   1   53.69   59.09
  39 -38  -1   37.40   58.09
  39 -38  -1   94.49   92.39
 -39  35   1   78.09   54.19
  39  -4   1   87.19   54.69
  39 -35  -1  -34.40   70.39
  39 -35  -1   61.59   60.29
 -39  32   1  134.39   63.29
 -39   7  -1  187.28   74.19
  39 -32  -1  137.29   78.19
  39 -32  -1   63.29   52.09
  39  -7   1   52.09   51.09
 -39  10  -1   62.79   62.59
 -39  29   1  155.88   61.59
 -39  29   1  139.59   60.69
  39 -29  -1   22.80   64.29
  39 -29  -1  117.09   66.29
  39 -10   1   28.10   49.60
 -39  13  -1  120.79   61.69
 -39  26   1   36.40   44.90
 -39  26   1   25.20   36.50
  39 -26  -1   27.10   50.99
  39 -13   1   94.99   62.29
  39 -26  -1   66.59   66.09
  39 -13   1  104.69   49.90
 -39  23   1   59.79   46.00
 -39  23   1  -13.20   21.20
 -39  16  -1   61.29   52.69
  39 -23  -1  100.29   81.29
  39 -16   1   27.10   49.30
  39 -16   1  -16.40   45.70
  39 -23  -1   55.99   57.29
 -39  20   1  128.89   54.39
 -39  20   1   80.09   47.90
 -39  19  -1   34.70   49.10
  39 -20  -1   91.69   83.09
  39 -19   1   63.09   50.19
  39 -20  -1   68.69   58.19
  39 -19   1   53.29   44.50
 -39  22  -1   55.49   51.99
 -39  17   1    1.60   39.20
 -39  17   1   14.20   49.20
  39 -17  -1   -3.60   51.79
  39 -22   1   57.09   54.19
 -39  25  -1   11.90   49.40
 -39  14   1   66.89   46.10
 -39  14   1  118.49   60.69
  39 -25   1   58.59   43.00
  39 -14  -1   33.30   57.49
 -39  11   1   61.39   52.29
 -39  28  -1   77.79   54.99
  39 -11  -1  -28.70   51.69
  39 -11  -1   33.70   47.10
  39 -28   1   28.00   33.40
 -39   8   1    5.50   45.60
 -39  31  -1  -15.20   45.50
  39 -31   1   22.10   51.89
  39  -8  -1   76.39   50.19
  39  -8  -1   70.09   67.29
 -39   5   1   11.10   53.79
 -39  34  -1   24.00   44.60
  39  -5  -1  -36.90   57.99
  39  -5  -1   45.20   46.10
  39 -34   1  -20.20   50.79
 -39  37  -1  103.69   61.29
 -39   2   1   54.59   47.90
  39 -37   1    5.80   55.09
  39  -2  -1   11.20   49.90
 -39  -1   1   82.79   71.19
 -39  40  -1   20.60   54.09
  39 -40   1   47.00   63.59
  39   1  -1   47.70   56.19
 -40  37   1   -0.70   32.60
  40 -37  -1  -22.70   55.19
  40 -37  -1  110.39   78.89
  40  -3   1  133.69   65.39
 -40  34   1  222.18   77.69
  40 -34  -1   72.39   52.59
  40  -6   1  263.37   76.99
  40 -34  -1   95.09   72.69
 -40   9  -1   -5.40   53.99
 -40  31   1    0.00   46.90
  40 -31  -1  114.19   83.59
  40 -31  -1   12.00   56.59
  40  -9   1  -20.60   53.19
 -40  28   1   27.60   44.50
 -40  28   1   98.99   59.89
  40 -28  -1  181.78   87.09
  40 -28  -1   46.80   54.89
  40 -12   1   32.90   46.30
 -40  25   1   -0.70   40.80
 -40  25   1    6.90   53.19
 -40  15  -1   51.79   50.29
  40 -15   1   16.40   43.80
  40 -15   1  100.19   59.99
  40 -25  -1   62.89   54.29
  40 -25  -1   80.79   73.29
 -40  18  -1  -30.80   38.90
 -40  22   1  -14.30   34.20
 -40  22   1   54.09   49.40
  40 -18   1   -3.00   35.80
  40 -22  -1  -38.20   49.30
  40 -22  -1  -53.49   47.70
  40 -18   1  -12.20   43.30
 -40  19   1   99.79   51.99
 -40  21  -1  123.19   54.89
 -40  19   1  107.49   54.39
  40 -19  -1    3.80   55.19
  40 -21   1  116.89   60.79
  40 -19  -1   20.10   70.49
 -40  24  -1  100.49   66.59
 -40  16   1   45.80   51.49
 -40  16   1   65.19   58.59
  40 -24   1   71.09   57.79
  40 -16  -1   69.29   64.59
 -40  27  -1  153.58   68.99
 -40  13   1   86.49   65.19
  40 -13  -1   93.19   65.29
  40 -27   1   53.59   54.29
  40 -13  -1   88.59   84.09
 -40  30  -1   34.50   40.50
 -40  10   1  -27.90   44.40
  40 -10  -1   48.90   56.99
  40 -10  -1   56.49   68.99
  40 -30   1   75.49   59.79
 -40  33  -1   11.10   50.19
 -40   7   1   11.00   51.29
  40  -7  -1  -48.90   54.39
  40  -7  -1   68.09   47.70
  40 -33   1   -4.00   49.50
 -40  36  -1  -26.30   45.10
 -40   4   1  -23.70   42.70
  40 -36   1  -63.19   54.99
  40  -4  -1   19.20   51.99
 -40  39  -1   63.29   59.59
 -40   1   1   71.19   61.89
  40 -39   1  -10.60   35.80
  40  -1  -1   70.19   70.09
 -41  36   1    9.00   34.80
  41  -5   1   26.80   65.59
  41 -36  -1   24.50   46.90
  41 -36  -1   27.40   65.59
 -41  33   1   -1.10   49.60
  41 -33  -1  -32.80   79.69
  41  -8   1   49.70   56.59
  41 -33  -1   22.00   62.29
 -41  30   1   73.49   55.29
 -41  30   1  -10.70   52.29
 -41  11  -1   33.10   59.09
  41 -11   1   20.10   48.30
  41 -30  -1  -75.39   38.20
  41 -30  -1    3.70   68.69
 -41  14  -1  -16.10   49.10
 -41  27   1   28.00   45.50
 -41  27   1  -22.60   39.80
  41 -27  -1   24.00   65.69
  41 -27  -1  -38.10   50.39
  41 -14   1   36.80   54.49
 -41  24   1  -34.90   35.30
 -41  24   1   20.80   46.30
 -41  17  -1  -18.50   47.50
  41 -24  -1   12.30   60.79
  41 -24  -1   62.89   90.29
  41 -17   1   -2.50   48.30
  41 -17   1   43.60   49.40
 -41  21   1   74.09   61.69
 -41  21   1  106.09   53.59
 -41  20  -1   88.59   62.59
  41 -21  -1   78.89   80.69
  41 -20   1   35.80   48.70
  41 -21  -1   59.09   65.59
 -41  18   1   25.40   50.39
 -41  18   1  -20.30   36.10
 -41  23  -1  -13.60   32.30
  41 -23   1  -16.90   44.60
  41 -18  -1   24.30   62.29
 -41  15   1   56.69   56.59
 -41  15   1   30.80   42.20
 -41  26  -1  -26.60   45.70
  41 -26   1   15.70   49.99
  41 -15  -1   12.20   56.39
 -41  29  -1   60.89   52.89
 -41  12   1  -19.10   46.60
  41 -12  -1   -2.90   57.89
  41 -29   1  -23.10   46.40
 -41  32  -1   36.90   55.39
 -41   9   1   14.00   50.09
  41  -9  -1   59.89   51.29
  41 -32   1    8.70   55.99
  41  -9  -1   -3.80   56.49
 -41  35  -1  -35.00   44.50
 -41   6   1   14.90   51.89
  41  -6  -1    7.20   47.10
  41 -35   1   27.40   48.50
  41  -6  -1  -34.10   65.09
 -41   3   1   26.20   69.59
 -41  38  -1  -56.59   43.40
  41  -3  -1    3.90   49.10
 -42  35   1  -23.80   50.09
  42  -7   1   -8.40   54.39
  42 -35  -1  -12.30   60.79
 -42  32   1    7.90   34.30
 -42  10  -1  -15.10   54.29
  42 -32  -1  -97.79   56.09
  42 -32  -1   -7.40   50.89
  42 -10   1  -11.40   51.79
 -42  13  -1   54.79   58.49
 -42  29   1   38.20   51.39
 -42  29   1   16.80   34.30
  42 -29  -1   69.69   88.89
  42 -13   1   -8.40   51.39
  42 -29  -1   -9.00   55.89
 -42  26   1   49.50   48.30
 -42  26   1   22.70   58.59
 -42  16  -1   52.79   54.29
  42 -26  -1    8.80   66.49
  42 -16   1   23.10   59.89
  42 -26  -1   52.59   49.99
 -42  19  -1   86.79   62.49
 -42  23   1   67.29   47.80
 -42  23   1   72.89   57.29
  42 -23  -1   69.29   71.99
  42 -23  -1  182.68   92.99
  42 -19   1    8.80   53.49
 -42  22  -1    1.80   53.09
 -42  20   1   68.69   62.99
 -42  20   1   61.59   50.39
  42 -22   1    0.30   49.40
  42 -20  -1  -18.70   51.29
  42 -20  -1   48.10   69.79
 -42  17   1  144.49   61.89
 -42  17   1   39.90   49.70
 -42  25  -1    5.50   49.60
  42 -17  -1  -38.70   51.69
  42 -25   1   57.09   53.39
 -42  28  -1   30.70   54.89
 -42  14   1  125.39   66.39
  42 -14  -1    2.40   64.79
  42 -28   1   64.29   61.39
 -42  11   1   87.99   59.89
 -42  31  -1   83.79   62.59
  42 -11  -1   54.99   67.69
  42 -31   1   31.30   61.19
 -42  34  -1   47.90   58.79
 -42   8   1    0.50   52.79
  42 -34   1    7.30   58.19
  42  -8  -1   42.60   62.49
  42  -8  -1   10.50   49.20
 -42   5   1  -15.20   53.89
 -43  34   1    9.30   52.29
  43  -9   1  -61.19   59.79
  43 -34  -1   82.89   65.49
 -43  31   1   25.80   47.10
 -43  31   1   38.10   57.79
 -43  12  -1   73.09   68.49
  43 -12   1  -30.10   55.79
  43 -31  -1  -14.50   94.99
  43 -31  -1   37.80   61.19
 -43  28   1   22.00   47.90
 -43  28   1   -1.10   46.20
 -43  15  -1   10.50   52.89
  43 -15   1  -22.40   49.70
  43 -28  -1  101.69   88.49
  43 -28  -1  -41.90   53.19
 -43  18  -1   50.09   56.89
 -43  25   1   32.70   53.29
 -43  25   1   -2.60   40.70
  43 -25  -1   37.20   61.99
  43 -25  -1  -77.59   77.99
 -43  22   1   18.90   51.19
 -43  22   1    9.40   43.20
 -43  21  -1   -2.00   53.39
  43 -22  -1   -1.40   38.70
  43 -21   1   31.20   57.19
  43 -22  -1  -20.60   63.39
 -43  19   1   97.49   73.59
 -43  19   1   52.99   48.80
 -43  24  -1   24.70   61.89
  43 -19  -1   36.20   65.79
  43 -19  -1   -1.60   60.59
  43 -24   1   18.40   51.59
 -43  16   1  213.98   78.79
 -43  27  -1   78.99   61.49
  43 -27   1   56.09   63.49
  43 -16  -1  105.69   62.99
 -43  30  -1   59.99   61.09
 -43  13   1   46.50   55.79
  43 -13  -1   36.90   63.99
  43 -30   1   23.40   52.69
 -43  33  -1   12.70   59.09
 -43  10   1  -20.50   50.79
  43 -10  -1   33.90   69.19
  43 -33   1  -15.10   43.30
  44 -11   1    8.90   51.29
 -44  30   1   18.50   50.39
 -44  14  -1   28.90   70.09
  44 -30  -1  -18.70   56.89
  44 -14   1   61.09   55.79
 -44  27   1   54.49   74.79
 -44  17  -1   -7.00   59.59
 -44  27   1   -1.00   45.10
  44 -27  -1   70.39   68.39
  44 -27  -1  -14.50   78.89
 -44  24   1    2.80   42.70
 -44  20  -1   42.30   63.49
 -44  24   1   24.00   49.20
  44 -24  -1  -46.10   57.29
  44 -24  -1  -20.50   80.89
 -44  21   1   17.40   56.39
 -44  21   1    2.80   41.90
 -44  23  -1   26.90   62.19
  44 -21  -1   -0.60   59.09
  44 -21  -1   47.30   75.89
  44 -23   1   -0.10   52.19
 -44  18   1    2.20   54.89
 -44  26  -1    1.30   55.79
  44 -18  -1  -22.30   57.59
  44 -26   1  -21.40   49.99
 -44  29  -1  159.48   77.89
 -44  15   1    1.60   55.19
  44 -29   1   -3.90   59.19
  44 -15  -1   24.20   66.49
 -44  12   1   18.20   54.69
 -44  32  -1   81.19   64.29
  44 -12  -1   -9.80   62.69
  44 -32   1   -8.70   56.79
 -45  29   1   24.30   55.99
 -45  16  -1    2.70   60.69
  45 -29  -1   25.10   64.09
 -45  26   1   -6.80   47.60
 -45  19  -1   58.09   64.09
  45 -26  -1   12.30   58.89
 -45  22  -1  -35.40   58.29
 -45  23   1   -3.50   69.69
 -45  23   1  -25.00   39.20
  45 -23  -1   49.00   76.39
 -45  20   1   23.60   49.80
 -45  20   1   42.60   57.49
 -45  25  -1   16.20   53.39
  45 -20  -1  -41.50   86.09
  45 -20  -1   -3.50   64.49
  45 -25   1   -8.90   57.99
 -45  28  -1   10.30   60.29
 -45  17   1   66.89   67.29
  45 -28   1   47.60   61.19
  45 -17  -1   12.90   70.59
   0  37   2   34.90   54.39
   0 -37  -2  -36.60   58.79
   0 -34  -2  -34.70   40.80
   0  34   2   34.60   44.90
   0  34   2   -1.90   43.50
   0  31   2  157.08   59.99
   0 -31  -2   84.69   45.30
   0  31   2  120.69   51.19
   0 -31  -2   61.09   50.69
   0  28   2  480.55   83.79
   0  28   2  511.95   89.79
   0 -28  -2  371.66   87.59
   0 -28  -2  494.45   77.49
   0  25   2  199.88   54.09
   0  25   2   52.29   33.10
   0 -25  -2  204.38   60.29
   0 -25  -2  206.08   46.50
   0 -22  -2 1856.21  187.48
   0  22   2 1524.45  144.79
   0  22   2 1847.62  158.08
   0 -22  -2 2012.00  146.79
   0  19   2 2187.28  172.98
   0 -19  -2 2319.87  165.28
   0  19   2 2321.37  180.08
   0 -19  -2 2358.26  192.28
   0 -16  -2   88.59   23.30
   0 -16  -2   51.39   33.80
   0  16   2   64.69   24.70
   0  16   2  134.09   34.60
   0  13   2 1351.76  107.09
   0 -13  -2 1355.46  135.59
   0  13   2 1448.26  116.69
   0 -13  -2 1326.47   99.49
   0 -10  -2 1188.98  100.09
   0  10   2  994.40   87.79
   0  10   2  944.21   81.69
   0 -10  -2 1122.09   78.59
   0  10   2  945.81   95.79
   0   7   2  973.60   79.79
   0  -7  -2 1091.59   78.29
   0  -7  -2 1196.78   94.99
   0  -7  -2 1051.69   74.19
   0   7   2  959.80   79.99
   0   7   2 1032.60   86.89
   0   4   2 2255.37  151.68
   0   4   2 2132.79  139.69
   0  -4  -2 2214.38  147.69
   0  -4  -2 2215.58  140.29
   0   4   2 2019.20  145.19
   0  -4  -2 2322.77  155.18
   0   1   2 4373.56  265.17
   0  -1  -2 4206.98  278.17
   0  -1  -2 4165.48  264.57
   0  -1  -2 4208.48  272.87
   0   1   2 4458.65  266.27
   0  -1  -2 3979.20  264.47
   0   1   2 4294.57  269.17
   0   1   2 4485.25  270.67
   0   2  -2 5080.89  305.57
   0   2  -2 4637.04  294.97
   0  -2   2 4855.81  295.87
   0  -2   2 4776.52  299.37
   0  -2   2 4844.52  296.77
   0  -2   2 4779.72  304.47
   0  -2   2 4686.03  300.77
   0   2  -2 4725.53  295.87
   0   2  -2 4737.93  312.07
   0  -5   2 1030.70   75.09
   0  -5   2  920.81   78.99
   0  -5   2 1087.19   81.29
   0   5  -2  880.51   97.49
   0   5  -2 1022.30   78.39
   0  -5   2  969.50   77.49
   0   5  -2  964.20   71.49
   0  -8   2 3315.67  229.58
   0   8  -2 3607.34  246.68
   0  -8   2 3178.48  220.48
   0  -8   2 3617.74  225.48
   0   8  -2 3566.14  219.78
   0  11  -2 1843.02  130.39
   0 -11   2 1909.11  147.19
   0 -11   2 2138.19  145.19
   0 -11   2 2102.39  138.39
   0  11  -2 1807.92  159.48
   0  14  -2  497.65   81.09
   0 -14   2  274.97   49.70
   0 -14   2  347.57   55.29
   0  14  -2  428.26   43.60
   0 -17   2  563.84   73.79
   0  17  -2  386.76   75.49
   0  17  -2  425.26   49.80
   0 -17   2  608.64   78.89
   0 -20   2 1537.25  150.88
   0 -20   2 1510.75  150.18
   0  20  -2 1469.25  113.09
   0  20  -2 1591.14  170.38
   0  23  -2  244.88   42.80
   0  23  -2  218.98   59.09
   0 -23   2  241.08   59.79
   0 -23   2  244.78   59.39
   0 -26   2  108.39   49.10
   0  26  -2  253.57   76.19
   0 -26   2  151.98   53.69
   0  26  -2  356.26   52.29
   0  29  -2  -21.90   27.00
   0 -29   2  -10.30   34.60
   0 -29   2    0.30   32.20
   0 -32   2   94.49   51.99
   0 -32   2   43.80   49.99
   0  32  -2   -1.50   50.79
   0 -35   2  310.47   90.89
   0 -35   2  461.05  105.99
   0  35  -2  160.48   71.29
   0 -38   2  113.09   69.19
   0 -38   2  140.09   75.59
   0  38  -2   82.89   71.29
  -1  39   2   45.60   60.89
  -1 -38  -2  -42.80   48.30
   1 -39  -2  -47.80   46.90
   1  38   2   -7.80   54.19
  -1  36   2   54.39   54.39
  -1 -35  -2    5.50   36.00
  -1  36   2   70.59   59.09
   1  35   2  -12.90   53.89
   1 -36  -2   20.10   50.49
   1  35   2    9.00   51.99
  -1  33   2   27.60   48.50
  -1 -32  -2   16.40   44.80
  -1  33   2   -8.40   47.10
   1 -33  -2   68.39   51.99
   1  32   2    6.40   42.30
   1  32   2   56.79   50.49
   1 -33  -2   46.00   55.79
  -1 -29  -2   82.19   40.90
  -1  30   2   48.60   36.70
  -1 -29  -2   38.10   48.00
  -1  30   2   40.90   39.50
   1  29   2   23.60   39.00
   1 -30  -2   55.99   45.90
   1 -30  -2   19.20   31.60
   1  29   2  121.49   49.20
  -1 -26  -2   16.10   26.40
  -1 -26  -2   -0.20   32.40
  -1  27   2  102.79   41.60
  -1  27   2  160.68   49.30
   1 -27  -2  133.09   52.19
   1 -27  -2  117.49   40.60
   1  26   2   52.99   36.00
   1  26   2   55.79   40.50
  -1  24   2   26.40   26.70
  -1 -23  -2  -10.60   29.50
  -1  24   2   28.30   24.80
  -1 -23  -2   55.69   30.80
   1  23   2   42.20   35.40
   1 -24  -2   63.69   32.30
   1 -24  -2   53.89   37.20
   1  23   2   55.39   36.90
  -1 -20  -2   86.29   43.20
  -1  21   2   99.69   36.80
  -1 -20  -2  105.29   30.00
  -1  21   2   79.19   34.80
   1 -21  -2   21.20   29.40
   1 -21  -2  113.19   34.80
   1  20   2  101.59   38.80
   1  20   2   30.90   26.00
  -1 -17  -2  549.05   60.09
  -1  18   2  525.25   66.69
  -1  18   2  449.26   71.49
  -1 -17  -2  494.15   79.59
   1  17   2  567.54   72.39
   1 -18  -2  368.26   54.19
   1 -18  -2  579.44   86.59
   1  17   2  433.46   69.39
  -1 -14  -2  599.04   81.99
  -1  15   2  381.26   61.09
  -1  15   2  387.56   55.29
  -1 -14  -2  426.26   48.00
   1  14   2  436.36   58.79
   1 -15  -2  463.45   71.69
   1  14   2  423.86   63.29
   1 -15  -2  436.46   51.69
  -1  12   2  490.05   63.29
  -1  12   2  574.94   59.19
  -1 -11  -2  333.17   61.89
  -1 -11  -2  533.85   49.99
   1  11   2  675.13   66.99
   1 -12  -2  461.65   68.59
   1  11   2  380.86   56.79
   1 -12  -2  348.37   45.50
  -1   9   2   67.49   22.80
  -1  -8  -2  122.49   19.20
  -1   9   2   71.29   24.00
  -1  -8  -2   16.60   20.00
  -1   9   2   41.80   14.40
   1   8   2   44.90   18.00
   1   8   2   22.90   14.10
   1  -9  -2   58.19   17.70
   1   8   2   53.09   19.10
   1  -9  -2   81.29   28.80
  -1  -5  -2  705.13   50.89
  -1  -5  -2  768.72   75.49
  -1   6   2  740.63   63.09
  -1   6   2  640.64   56.19
  -1  -5  -2  676.73   55.09
  -1   6   2  760.62   71.89
   1   5   2  591.94   66.09
   1  -6  -2  603.64   63.69
   1   5   2  654.33   58.49
   1   5   2  676.73   56.69
   1  -6  -2  786.32   79.59
   1  -6  -2  691.13   54.39
  -1   3   2  953.80   81.49
  -1  -2  -2 1134.39   79.19
  -1   3   2 1083.89   80.39
  -1   3   2 1142.49   77.69
  -1  -2  -2 1093.69   93.59
  -1   3   2 1112.99   80.49
  -1  -2  -2 1167.38   85.99
  -1  -2  -2 1112.49   75.49
   1   2   2 1050.09   81.49
   1   2   2 1069.79   83.19
   1   2   2 1050.99   84.39
   1  -3  -2 1200.08   90.39
   1   2   2 1026.70   74.39
   1  -3  -2  985.20   75.89
   1  -3  -2 1076.19   85.89
   1   2   2 1021.50   77.09
  -1   1  -2 4157.48  276.97
  -1   0   2 4429.96  267.87
  -1   1  -2 4291.57  263.87
  -1   1  -2 4328.97  266.57
  -1   0   2 4442.06  268.87
  -1   0   2 4294.97  267.87
  -1   0   2 4266.77  269.67
   1   0  -2 4123.39  266.47
   1  -1   2 4419.66  271.87
   1  -1   2 4327.57  263.87
   1  -1   2 4246.58  268.97
   1   0  -2 4242.58  275.17
   1  -1   2 4032.30  265.77
  -1   4  -2   50.19   14.70
  -1   4  -2   36.10   15.60
  -1  -3   2   40.20   14.30
  -1  -3   2   34.10   16.10
  -1   4  -2   46.10   13.60
  -1  -3   2   43.30   14.30
  -1  -3   2   11.80   13.50
  -1   4  -2  -13.20   13.80
   1   3  -2   40.50   20.20
   1  -4   2   60.79   17.70
   1  -4   2   24.00    9.90
   1  -4   2   32.10   17.70
   1   3  -2   12.60   12.80
   1  -4   2   40.10   16.60
   1   3  -2   25.50   11.60
  -1   7  -2  817.32   69.29
  -1  -6   2  954.60   71.69
  -1   7  -2  847.82   94.39
  -1  -6   2  840.72   66.99
  -1  -6   2  771.12   78.59
  -1  -6   2  890.71   72.99
   1  -7   2  942.91   74.29
   1  -7   2  787.22   72.59
   1   6  -2  886.51   62.79
   1  -7   2  818.72   70.49
   1   6  -2  842.32   66.39
   1   6  -2  755.72   90.89
   1  -7   2  814.12   66.69
  -1  -9   2  288.77   47.00
  -1  -9   2  333.97   45.70
  -1  10  -2  192.78   46.70
  -1  10  -2  308.77   39.30
  -1  -9   2  310.67   38.10
   1 -10   2  341.37   49.10
   1 -10   2  280.37   45.70
   1   9  -2  386.06   61.99
   1 -10   2  302.37   43.10
   1   9  -2  286.57   33.80
  -1  13  -2  220.18   32.50
  -1 -12   2  217.58   34.30
  -1 -12   2  155.58   37.20
  -1  13  -2  117.49   41.60
  -1 -12   2  230.38   43.10
   1  12  -2  354.46   62.99
   1  12  -2  231.08   28.10
   1 -13   2  208.08   43.30
   1 -13   2  195.28   37.70
  -1  16  -2 1843.42  183.48
  -1 -15   2 1738.63  150.68
  -1 -15   2 1954.60  150.68
  -1  16  -2 2015.20  132.79
   1  15  -2 1870.01  167.28
   1  15  -2 2012.20  129.39
   1 -16   2 1722.73  150.18
   1 -16   2 1820.42  147.09
  -1 -18   2  170.48   45.50
  -1 -18   2  164.38   42.60
  -1  19  -2  143.69   29.10
  -1  19  -2   91.49   44.70
   1 -19   2   57.49   32.90
   1  18  -2   76.99   21.10
   1  18  -2   43.30   40.00
   1 -19   2  100.49   37.10
  -1  22  -2  479.95   92.29
  -1 -21   2  493.35   80.49
  -1 -21   2  414.46   77.39
  -1  22  -2  541.75   62.69
   1 -22   2  577.14   85.39
   1  21  -2  503.05   97.59
   1  21  -2  429.96   55.29
   1 -22   2  452.05   76.69
  -1  25  -2  171.68   64.49
  -1 -24   2  171.48   52.69
  -1  25  -2  245.88   46.90
  -1 -24   2  200.28   59.19
   1  24  -2  289.17   75.89
   1  24  -2  183.38   39.60
   1 -25   2  121.39   49.30
   1 -25   2  152.58   52.39
  -1  28  -2   54.19   51.49
  -1 -27   2   75.59   43.30
  -1 -27   2   41.40   38.00
  -1  28  -2  150.58   39.30
   1  27  -2   33.50   46.70
   1 -28   2   67.19   44.30
   1 -28   2  230.68   59.99
  -1 -30   2   52.09   48.20
  -1 -30   2   92.99   49.00
  -1  31  -2  169.88   73.09
   1 -31   2  128.49   61.89
   1  30  -2  124.99   61.59
   1 -31   2   79.79   50.49
  -1  34  -2  126.09   69.19
  -1 -33   2   67.69   58.09
  -1 -33   2  127.69   63.09
   1 -34   2  217.28   73.99
   1 -34   2  124.59   65.89
   1  33  -2   94.39   59.99
  -1 -36   2  -19.60   50.19
  -1  37  -2   46.40   66.39
  -1 -36   2   75.29   62.99
   1 -37   2    5.80   50.99
   1 -37   2   50.29   60.49
   1  36  -2   85.69   65.79
  -2 -36  -2  -23.00   49.80
  -2  38   2   -0.60   55.79
   2 -38  -2  -52.89   48.60
   2  36   2    2.20   46.30
   2  36   2  -39.00   52.59
  -2  35   2  223.98   70.19
  -2 -33  -2   78.09   58.99
  -2  35   2  180.28   66.19
   2  33   2  268.87   73.39
   2 -35  -2  270.47   90.29
   2  33   2  242.58   74.29
  -2 -30  -2  307.47   63.29
  -2  32   2  238.68   69.49
  -2 -30  -2  287.17   87.89
  -2  32   2  238.58   64.29
   2 -32  -2  179.58   74.89
   2  30   2  186.88   63.99
   2 -32  -2  187.08   56.79
   2  30   2  160.18   64.39
  -2 -27  -2  204.58   69.99
  -2  29   2  127.69   51.09
  -2 -27  -2  212.28   54.29
  -2  29   2  175.88   52.99
   2 -29  -2  172.38   65.69
   2  27   2  320.17   71.49
   2 -29  -2  342.17   64.59
   2  27   2  114.59   47.00
  -2 -24  -2   25.80   35.20
  -2  26   2   32.70   29.00
  -2  26   2    6.50   31.50
  -2 -24  -2   -2.80   22.40
   2 -26  -2   13.60   25.70
   2 -26  -2   24.70   34.00
   2  24   2  -12.70   24.70
   2  24   2  -10.20   27.70
  -2  23   2  139.89   40.40
  -2 -21  -2  289.67   48.00
  -2 -21  -2  246.08   64.69
  -2  23   2  197.38   51.19
   2 -23  -2  410.36   80.29
   2 -23  -2  146.69   39.80
   2  21   2  134.29   45.00
   2  21   2  187.18   49.50
  -2 -18  -2  204.18   39.00
  -2  20   2  151.98   42.90
  -2 -18  -2  146.29   48.20
  -2  20   2  219.78   45.10
   2  18   2  117.59   35.60
   2 -20  -2  218.78   41.10
   2 -20  -2  204.58   53.89
   2  18   2  149.29   46.00
  -2  17   2  328.97   58.59
  -2  17   2  333.37   50.49
  -2 -15  -2  408.86   47.80
  -2 -15  -2  399.36   68.89
   2  15   2  294.97   51.39
   2 -17  -2  419.96   53.59
   2 -17  -2  409.46   72.79
   2  15   2  388.16   60.69
  -2  14   2  534.45   73.19
  -2 -12  -2  724.23   85.79
  -2 -12  -2  600.54   52.59
  -2  14   2  773.62   63.09
   2  12   2  601.94   71.59
   2  12   2  605.84   74.79
   2 -14  -2  558.44   62.59
   2 -14  -2  643.24   85.49
  -2  -9  -2  952.40   66.69
  -2  11   2  775.32   70.59
  -2  -9  -2 1073.79  101.89
  -2  11   2  856.21   89.29
   2   9   2  765.82   81.69
   2 -11  -2 1101.69   77.89
   2   9   2  920.11   92.39
   2   9   2  879.21   71.19
   2 -11  -2  958.00  101.39
  -2   8   2  937.81   81.09
  -2  -6  -2  895.41   82.09
  -2  -6  -2  899.61   64.49
  -2  -6  -2  901.01   67.09
  -2   8   2 1003.50   74.09
   2  -8  -2 1027.40   78.69
   2   6   2  982.00   71.39
   2   6   2 1006.10   78.99
   2  -8  -2  874.81   93.99
   2   6   2 1063.99   84.59
  -2   5   2   46.80   13.70
  -2   5   2   39.30   18.80
  -2  -3  -2   95.69   30.40
  -2  -3  -2   90.19   18.80
  -2   5   2   79.69   19.10
  -2   5   2    9.60   12.90
  -2  -3  -2  118.69   26.10
  -2  -3  -2   76.99   13.40
  -2   5   2   32.30   11.90
  -2  -3  -2   87.39   19.30
   2   3   2   87.19   26.00
   2  -5  -2   60.49   15.70
   2  -5  -2   43.90   15.70
   2   3   2   43.50   14.50
   2  -5  -2   88.49   23.80
   2   3   2   32.30   14.70
   2   3   2   35.90   10.10
   2  -5  -2   94.69   28.00
  -2   0  -2 4662.13  293.37
  -2   2   2 4721.33  299.97
  -2   0  -2 4730.03  299.27
  -2   2   2 4706.43  297.97
  -2   2   2 4734.23  298.57
  -2   0  -2 4973.00  312.67
  -2   2   2 4810.72  299.87
  -2   0  -2 4944.71  294.47
   2  -2  -2 4734.13  308.37
   2   0   2 5008.30  302.97
   2   0   2 4968.30  294.07
   2   0   2 4656.83  301.47
   2  -2  -2 4540.35  307.27
   2   0   2 4996.60  294.77
  -2   3  -2 1176.18   76.79
  -2  -1   2 1065.69   78.59
  -2  -1   2 1108.79   82.19
  -2  -1   2 1035.00   82.69
  -2  -1   2 1093.39   82.99
  -2   3  -2 1155.08   90.79
   2  -3   2 1100.99   76.39
   2  -3   2 1083.29   85.09
   2   1  -2 1136.49   86.69
   2   1  -2 1016.80   92.39
   2   1  -2 1072.69   78.59
   2  -3   2 1093.29   81.69
  -2  -4   2 1299.17   95.49
  -2   6  -2 1159.28   92.69
  -2  -4   2 1311.17   93.19
  -2   6  -2 1277.77  107.59
  -2  -4   2 1170.48   87.09
  -2   6  -2 1151.98   84.99
  -2  -4   2 1376.56   92.69
   2   4  -2 1189.48   82.39
   2  -6   2 1231.28   93.19
   2  -6   2 1194.98   84.99
   2  -6   2 1195.88   93.19
   2   4  -2 1232.38  105.99
   2   4  -2 1067.19   85.69
  -2   9  -2  702.93   64.09
  -2  -7   2  720.13   75.69
  -2  -7   2  860.61   68.99
  -2   9  -2  647.44   86.69
  -2  -7   2  688.03   58.09
   2   7  -2  717.33   89.49
   2   7  -2  687.03   55.89
   2  -9   2  795.92   76.29
   2  -9   2  884.01   65.99
   2  -9   2  753.32   76.19
  -2  12  -2  993.50   84.79
  -2 -10   2 1253.37   84.49
  -2 -10   2 1170.78  100.09
  -2  12  -2 1106.39  123.29
  -2 -10   2 1189.58   96.79
   2  10  -2 1084.39   78.19
   2 -12   2 1209.88   93.39
   2  10  -2 1196.88  125.39
   2 -12   2 1144.39   98.99
  -2 -13   2  632.34   80.79
  -2 -13   2  691.63   61.69
  -2 -13   2  698.33   84.89
  -2  15  -2  826.12   65.09
  -2  15  -2  816.22  101.69
   2  13  -2  791.12   57.29
   2 -15   2  665.53   80.29
   2 -15   2  734.73   86.89
   2  13  -2  688.33   97.49
  -2  18  -2  101.89   42.00
  -2  18  -2  148.29   29.50
  -2 -16   2  116.49   36.70
  -2 -16   2  109.49   33.70
   2 -18   2   16.50   25.90
   2 -18   2   99.79   33.50
   2  16  -2  156.28   25.80
   2  16  -2   62.69   35.60
  -2  21  -2  656.63  105.59
  -2 -19   2  604.54   89.09
  -2  21  -2  587.24   67.69
  -2 -19   2  568.04   85.39
   2 -21   2  553.14   83.59
   2 -21   2  724.73   93.49
   2  19  -2  771.62   61.79
   2  19  -2  587.04   99.89
  -2  24  -2 1145.09  150.58
  -2  24  -2 1251.17  103.69
  -2 -22   2 1105.69  133.79
  -2 -22   2 1276.87  139.19
   2 -24   2 1114.39  132.29
   2  22  -2 1156.48  148.49
   2 -24   2 1324.57  141.49
   2  22  -2 1201.48   97.99
  -2  27  -2  412.96   61.79
  -2 -25   2  393.06   79.39
  -2  27  -2  326.67   86.09
  -2 -25   2  335.37   69.99
   2 -27   2  345.47   72.99
   2  25  -2  453.35   96.49
   2  25  -2  408.16   57.79
   2 -27   2  344.87   75.39
  -2 -28   2  234.08   69.69
  -2  30  -2  210.88   73.79
  -2 -28   2   61.39   48.40
   2 -30   2  313.17   72.59
   2  28  -2  280.57   80.29
   2 -30   2  386.06   81.79
  -2  33  -2  469.45  103.29
  -2 -31   2  108.29   56.99
  -2 -31   2  246.48   73.69
   2  31  -2  194.18   74.39
   2 -33   2   38.00   48.30
   2 -33   2  157.18   64.69
  -2  36  -2   57.09   64.69
  -2 -34   2  155.78   66.39
  -2 -34   2   85.09   62.09
   2 -36   2   73.39   59.89
   2  34  -2   72.89   67.99
   2 -36   2   38.60   54.89
  -2 -37   2  202.58   79.09
  -2  39  -2  -45.90   52.59
  -2 -37   2  114.19   65.89
   2  37  -2   -1.30   54.49
   2 -39   2  152.48   73.09
   2 -39   2   30.60   62.79
  -3 -37  -2   46.70   54.99
  -3  40   2   41.00   66.69
   3 -40  -2   57.19   69.49
   3  37   2  -26.00   48.10
  -3  37   2    8.30   48.90
  -3 -34  -2   42.70   58.79
   3 -37  -2   50.19   55.49
   3  34   2  -39.50   57.49
   3  34   2   27.50   48.70
  -3 -31  -2  -21.60   45.70
  -3  34   2  -31.80   34.20
  -3  34   2   10.70   47.10
   3 -34  -2  -34.10   45.00
   3  31   2   91.59   48.80
   3 -34  -2   53.09   44.90
   3  31   2   28.50   43.00
  -3 -28  -2   78.49   42.90
  -3 -28  -2   85.99   50.89
  -3  31   2   25.30   42.70
  -3  31   2   88.09   42.10
   3  28   2   20.30   37.80
   3  28   2   83.09   42.60
   3 -31  -2   80.79   53.39
   3 -31  -2    5.90   33.10
  -3  28   2   78.79   38.20
  -3  28   2   13.10   30.70
  -3 -25  -2  103.59   41.30
  -3 -25  -2  175.48   60.49
   3 -28  -2   74.09   46.80
   3  25   2  103.49   43.20
   3  25   2   82.39   42.60
   3 -28  -2  128.19   42.50
  -3 -22  -2  829.72   87.49
  -3 -22  -2  530.75   95.69
  -3  25   2  666.53   98.09
  -3  25   2  785.92   95.69
   3 -25  -2  854.31  119.29
   3  22   2  684.43   97.39
   3 -25  -2  713.73   90.39
   3  22   2  763.52   98.69
  -3  22   2 1474.45  150.78
  -3 -19  -2 1788.02  151.98
  -3  22   2 1414.96  124.89
  -3 -19  -2 1621.44  123.29
   3  19   2 1455.25  134.89
   3 -22  -2 1757.12  177.08
   3 -22  -2 1567.64  128.29
   3  19   2 1551.54  138.19
  -3 -16  -2  171.68   47.20
  -3  19   2  198.28   39.20
  -3  19   2  325.27   57.09
  -3 -16  -2  256.97   36.20
   3 -19  -2  266.57   59.19
   3  16   2  131.69   38.90
   3 -19  -2  194.68   39.30
   3  16   2  219.18   45.80
  -3  16   2 1507.05  120.39
  -3 -13  -2 1280.37   97.19
  -3 -13  -2 1352.46  134.59
  -3  16   2 1362.36  106.09
   3  13   2 1362.06  117.59
   3 -16  -2 1361.16  107.59
   3 -16  -2 1591.04  133.29
   3  13   2 1336.37  113.29
  -3 -10  -2 2896.01  182.78
  -3  13   2 2332.57  160.88
  -3  13   2 2295.37  173.08
  -3 -10  -2 2366.36  152.58
   3 -13  -2 2283.37  183.58
   3  10   2 2214.18  171.78
   3  10   2 2342.87  157.28
   3 -13  -2 2191.88  162.48
   3  10   2 2699.33  173.18
  -3  10   2   65.19   22.20
  -3  -7  -2   32.10   10.20
  -3  -7  -2   42.10   10.10
  -3  -7  -2   56.89   24.70
  -3  10   2   45.90   14.10
   3 -10  -2   43.80   18.60
   3 -10  -2   75.19   30.60
   3   7   2   18.80   18.00
   3   7   2   28.60   16.30
   3   7   2   21.10   12.50
  -3   7   2  279.87   32.30
  -3   7   2  307.77   41.90
  -3  -4  -2  223.08   26.90
  -3  -4  -2  276.37   23.40
  -3  -4  -2  223.38   37.70
  -3  -4  -2  286.37   49.70
   3   4   2  264.77   40.50
   3  -7  -2  258.07   40.40
   3   4   2  379.26   43.50
   3  -7  -2  231.28   45.10
   3  -7  -2  290.67   32.90
  -3  -1  -2   37.50   10.70
  -3  -1  -2   36.00   13.80
  -3   4   2   54.79   16.60
  -3   4   2   57.89   17.90
  -3  -1  -2   24.60   21.40
  -3   4   2   30.60   11.60
  -3  -1  -2   31.90   13.00
  -3   4   2   31.90   12.90
   3  -4  -2   42.80   13.70
   3   1   2   21.80   14.10
   3  -4  -2   -3.60   11.20
   3  -4  -2   40.20   19.40
   3   1   2   32.30   13.40
   3   1   2   68.89   18.50
   3   1   2   40.30   11.20
  -3   1   2 1043.20   81.19
  -3   2  -2 1175.68   91.79
  -3   2  -2 1084.29   77.39
  -3   2  -2 1075.09   72.79
  -3   1   2 1057.79   81.29
  -3   1   2 1058.59   78.59
  -3   1   2 1029.70   78.89
  -3   2  -2 1200.18   78.49
   3  -2   2 1038.40   82.89
   3  -2   2 1031.40   72.19
   3  -2   2 1066.69   76.99
   3  -1  -2 1057.49   78.19
   3  -1  -2  967.10   86.99
  -3   5  -2   44.40   19.80
  -3   5  -2   71.89   13.80
  -3  -2   2   47.90   16.00
  -3  -2   2   21.70   11.90
  -3  -2   2   32.30   14.60
  -3  -2   2   32.50   11.10
   3   2  -2   52.69   12.80
   3   2  -2   69.09   18.10
   3  -5   2   58.79   17.50
   3  -5   2   37.00   15.30
   3   2  -2   29.80   17.80
   3  -5   2   29.40   10.60
  -3   8  -2  581.54   51.79
  -3   8  -2  668.83   82.79
  -3   8  -2  600.64   64.99
  -3  -5   2  655.53   68.89
  -3  -5   2  666.63   65.79
  -3  -5   2  590.94   50.29
   3  -8   2  703.23   53.69
   3   5  -2  586.74   76.99
   3  -8   2  723.63   69.49
   3  -8   2  630.14   65.69
   3   5  -2  616.54   46.60
   3   5  -2  674.43   51.19
  -3  -8   2 2135.49  155.28
  -3  -8   2 2216.28  136.19
  -3  -8   2 2132.69  151.58
  -3  11  -2 1914.91  143.99
  -3  11  -2 1949.41  163.78
   3 -11   2 2293.07  146.99
   3 -11   2 2052.89  150.88
   3   8  -2 2006.30  166.58
   3 -11   2 2046.50  152.68
   3   8  -2 2066.49  132.09
  -3  14  -2  344.17   65.39
  -3  14  -2  316.27   43.10
  -3 -11   2  343.47   38.40
  -3 -11   2  291.57   49.30
  -3 -11   2  273.37   50.49
   3 -14   2  253.07   42.90
   3  11  -2  390.36   30.40
   3  11  -2  399.66   68.49
   3 -14   2  340.87   54.89
  -3 -14   2  633.74   81.19
  -3 -14   2  587.54   77.09
  -3  17  -2  495.45   84.39
  -3  17  -2  669.33   65.99
  -3 -14   2  611.64   59.59
   3  14  -2  548.05   89.69
   3  14  -2  538.05   47.40
   3 -17   2  605.14   74.19
   3 -17   2  665.83   83.19
  -3 -17   2  504.85   75.29
  -3  20  -2  585.34   95.09
  -3 -17   2  641.14   85.69
  -3  20  -2  512.75   62.09
   3 -20   2  447.96   70.59
   3  17  -2  579.84   50.09
   3 -20   2  570.24   78.29
   3  17  -2  507.05   88.69
  -3 -20   2  592.14   84.49
  -3  23  -2  550.24   99.39
  -3 -20   2  441.26   77.19
  -3  23  -2  450.45   60.09
   3 -23   2  547.35   81.79
   3 -23   2  279.97   65.09
   3  20  -2  419.66   51.19
  -3 -23   2    2.60   32.00
  -3 -23   2   47.00   37.10
  -3  26  -2    4.60   25.70
  -3  26  -2   12.70   41.50
   3 -26   2   -5.10   28.20
   3  23  -2  -11.10   32.60
   3  23  -2    8.30   19.20
   3 -26   2   25.20   34.80
  -3 -26   2   38.90   40.90
  -3 -26   2   15.40   29.60
  -3  29  -2  150.68   41.60
  -3  29  -2  224.28   68.49
   3 -29   2   73.89   46.20
   3  26  -2   72.39   53.39
   3 -29   2   53.09   36.20
  -3 -29   2   20.60   38.10
  -3  32  -2  -79.59   37.00
  -3 -29   2   33.10   41.50
   3 -32   2  -11.70   42.00
   3 -32   2   28.70   44.50
   3  29  -2  -57.69   41.50
  -3  35  -2  -16.30   54.19
  -3 -32   2  101.59   60.49
  -3 -32   2  -20.90   39.70
   3 -35   2  -16.40   29.30
   3  32  -2   43.30   56.29
   3 -35   2  -29.30   40.00
  -3  38  -2   -1.60   51.69
  -3 -35   2   45.20   60.19
  -3 -35   2   33.90   53.59
   3  35  -2   16.70   54.39
   3 -38   2   33.60   55.99
   3 -38   2   10.60   60.19
  -4 -35  -2   60.39   66.19
  -4  39   2   -5.20   54.79
   4  35   2   97.09   61.09
   4  35   2  -37.40   45.30
   4 -39  -2   41.50   59.19
  -4 -32  -2   30.30   59.39
  -4  36   2   46.90   50.39
   4  32   2   95.59   57.19
   4 -36  -2   33.10   44.50
   4 -36  -2   51.39   57.49
   4  32   2   97.59   57.39
  -4 -29  -2   49.80   48.00
  -4  33   2   20.00   38.00
  -4  33   2   71.69   46.00
   4 -33  -2   39.30   40.70
   4  29   2   43.20   43.80
   4  29   2   16.00   37.30
   4 -33  -2   -2.30   41.10
  -4 -26  -2  254.37   68.39
  -4  30   2  296.07   70.89
  -4  30   2  192.68   52.89
  -4 -26  -2  275.07   58.09
   4 -30  -2  159.38   59.59
   4 -30  -2  188.18   52.39
   4  26   2  241.98   65.19
   4  26   2  169.48   59.99
  -4 -23  -2  312.17   54.09
  -4  27   2  273.67   65.09
  -4 -23  -2  240.18   64.49
  -4  27   2  250.27   53.49
   4 -27  -2  260.77   54.59
   4 -27  -2  259.87   72.39
   4  23   2  223.28   55.09
   4  23   2  305.97   64.79
  -4  24   2  553.74   86.19
  -4 -20  -2  546.85   66.89
  -4 -20  -2  550.84   89.09
  -4  24   2  572.84   74.39
   4  20   2  542.65   84.89
   4 -24  -2  432.46   67.59
   4  20   2  614.44   88.79
   4 -24  -2  430.06   86.69
  -4 -17  -2  200.98   51.19
  -4  21   2  141.49   34.50
  -4  21   2  146.59   41.30
  -4 -17  -2  195.78   36.80
   4 -21  -2  188.88   49.90
   4  17   2  113.99   37.80
   4 -21  -2  189.68   41.30
   4  17   2  206.28   45.00
  -4 -14  -2 1125.09  122.69
  -4  18   2 1120.49   93.89
  -4  18   2 1023.90  114.59
  -4 -14  -2 1262.07   89.59
   4 -18  -2 1094.69  129.19
   4  14   2 1063.19  113.09
   4  14   2 1253.47  120.39
   4 -18  -2 1224.38   99.89
  -4 -11  -2  255.37   30.20
  -4 -11  -2  197.28   43.20
  -4  15   2  219.88   35.80
  -4  15   2  241.28   46.60
   4  11   2  194.88   43.00
   4 -15  -2  214.58   37.50
   4 -15  -2  302.37   60.19
   4  11   2  303.37   37.10
   4  11   2  221.98   41.00
  -4  -8  -2   95.59   35.80
  -4  12   2   41.30   13.40
  -4  -8  -2   47.80   10.50
  -4  12   2    4.80   12.50
  -4  -8  -2   66.39   25.00
   4   8   2  -10.70    9.20
   4 -12  -2   46.30   19.60
   4 -12  -2  -13.80   19.00
   4   8   2   48.00   20.60
   4   8   2   35.40   13.60
  -4   9   2  285.67   42.00
  -4  -5  -2  321.07   44.10
  -4  -5  -2  312.67   53.79
  -4  -5  -2  282.47   22.50
  -4   9   2  287.07   33.70
   4  -9  -2  321.67   44.50
   4  -9  -2  293.77   34.50
   4  -9  -2  225.48   45.80
   4   5   2  314.47   44.90
   4   5   2  310.57   43.30
  -4   6   2 1226.78   93.99
  -4   6   2 1324.67   86.99
  -4  -2  -2 1316.87   91.99
  -4  -2  -2 1287.47   83.69
  -4   6   2 1224.08   94.19
  -4  -2  -2 1119.29  102.69
  -4  -2  -2 1168.18   78.59
   4   2   2 1180.88   92.79
   4   2   2 1244.68   94.19
   4  -6  -2 1289.07  100.99
   4   2   2 1221.48   78.79
   4  -6  -2 1179.18   85.59
   4   2   2 1256.87   96.39
   4  -6  -2 1033.50  108.99
  -4   1  -2   23.20    9.60
  -4   1  -2   30.00   10.60
  -4   1  -2   37.50   12.40
  -4   3   2   28.80   12.10
  -4   1  -2   44.60   23.40
  -4   3   2   80.89   19.00
  -4   3   2   36.00   14.60
  -4   3   2   47.00   14.00
   4  -1   2   54.29   15.90
   4  -1   2   49.80   13.40
   4  -3  -2   40.70   22.40
   4  -1   2   55.69   17.80
   4  -3  -2   23.70   18.30
   4  -3  -2   21.90   12.10
  -4   4  -2 2446.86  164.48
  -4   4  -2 2327.67  141.99
  -4   0   2 2248.18  147.89
  -4   0   2 2315.77  151.98
  -4   0   2 2377.66  156.68
  -4   0   2 2305.47  155.38
   4  -4   2 2150.38  155.68
   4   0  -2 2263.47  163.48
   4   0  -2 2408.56  147.89
   4  -4   2 2215.68  142.19
   4  -4   2 2089.79  149.59
  -4  -3   2  276.17   40.80
  -4   7  -2  235.38   47.70
  -4   7  -2  296.07   32.90
  -4   7  -2  379.06   49.80
  -4  -3   2  351.46   43.50
  -4  -3   2  345.17   29.00
   4  -7   2  309.37   32.80
   4  -7   2  332.17   42.80
   4  -7   2  329.77   43.70
   4   3  -2  276.27   33.30
   4   3  -2  345.67   31.70
   4   3  -2  393.56   56.69
  -4  -6   2  124.99   28.90
  -4  -6   2  103.79   28.00
  -4  10  -2  118.29   37.00
  -4  -6   2   70.69   15.00
  -4  10  -2  148.79   29.50
   4   6  -2   22.70   27.10
   4 -10   2  145.09   31.10
   4   6  -2  130.29   17.40
   4   6  -2  136.19   15.60
   4 -10   2  144.99   25.30
   4 -10   2  125.99   30.30
  -4  13  -2   95.39   24.50
  -4  -9   2   91.89   26.90
  -4  -9   2   62.69   24.30
  -4  -9   2  145.29   19.10
  -4  13  -2   32.10   32.30
   4 -13   2  130.59   31.50
   4   9  -2  113.29   41.90
   4 -13   2  114.99   27.00
   4   9  -2   54.79   10.60
   4 -13   2   30.20   20.00
  -4 -12   2  629.14   79.99
  -4 -12   2  876.11   91.39
  -4 -12   2  692.83   55.89
  -4  16  -2  615.14   92.29
  -4  16  -2  764.52   73.49
   4 -16   2  690.83   83.19
   4 -16   2  715.13   78.99
   4  12  -2  961.00  111.89
   4  12  -2  697.83   51.49
  -4 -15   2  425.86   66.39
  -4  19  -2  292.97   69.29
  -4  19  -2  320.97   49.60
  -4 -15   2  447.16   47.30
  -4 -15   2  392.26   65.69
   4  15  -2  386.36   39.30
   4 -19   2  398.36   67.19
   4 -19   2  438.16   65.49
   4  15  -2  313.67   68.79
  -4 -18   2   28.20   28.30
  -4 -18   2   67.89   33.10
  -4  22  -2   24.70   37.00
  -4  22  -2   73.49   28.50
   4  18  -2   32.90   37.40
   4 -22   2   56.59   31.70
   4  18  -2  105.99   23.40
   4 -22   2  133.29   42.40
  -4  25  -2   39.70   46.60
  -4 -21   2   25.70   31.50
  -4  25  -2   49.20   25.30
  -4 -21   2   27.10   31.30
   4 -25   2  -10.40   24.50
   4 -25   2  -12.70   29.40
   4  21  -2   36.40   19.60
   4  21  -2   44.70   45.30
  -4 -24   2   22.00   39.30
  -4 -24   2   18.70   32.80
  -4  28  -2   87.79   39.30
  -4  28  -2   24.20   47.10
   4 -28   2   65.59   40.10
   4  24  -2  107.09   53.79
   4 -28   2   39.50   29.40
  -4 -27   2   31.60   30.80
  -4  31  -2   15.90   52.59
  -4 -27   2    4.00   32.30
  -4  31  -2   33.80   31.30
   4 -31   2  -26.60   28.60
   4  27  -2  -40.40   38.00
   4 -31   2   33.60   45.60
  -4 -30   2  -33.00   42.20
  -4 -30   2   12.50   47.30
  -4  34  -2   48.50   55.09
   4 -34   2   -8.20   45.50
   4 -34   2   -6.70   28.30
   4  30  -2    0.90   46.30
  -4 -33   2    6.70   46.90
  -4  37  -2   32.20   61.59
  -4 -33   2  -33.00   44.30
   4 -37   2   21.00   47.40
   4  33  -2   -0.90   50.69
   4 -37   2  -46.90   46.60
  -4 -36   2    3.40   39.20
  -4 -36   2   73.89   72.49
  -4  40  -2  100.69   75.69
   4 -40   2   75.29   64.39
   4  36  -2   98.59   73.19
   4 -40   2  100.99   74.69
  -5 -36  -2   -9.70   54.69
  -5  41   2  -32.60   51.69
   5 -41  -2   52.49   60.09
   5  36   2   35.20   57.79
  -5 -33  -2   52.39   57.09
  -5  38   2   -2.90   47.20
   5  33   2   64.09   57.49
   5  33   2   52.19   54.89
   5 -38  -2  -23.50   49.99
   5 -38  -2   49.40   56.29
  -5  35   2   66.29   48.40
  -5 -30  -2   -1.80   45.70
   5 -35  -2   27.10   51.89
   5  30   2   40.30   47.00
   5  30   2   42.00   43.20
   5 -35  -2   28.50   41.70
  -5  32   2  185.68   61.39
  -5 -27  -2  139.49   63.99
  -5  32   2   90.19   42.80
   5 -32  -2   74.69   42.40
   5  27   2   30.50   39.60
   5  27   2  136.59   51.69
   5 -32  -2   34.20   48.30
  -5  29   2   34.80   34.40
  -5 -24  -2   15.20   38.70
  -5 -24  -2   -4.20   24.90
  -5  29   2    7.70   24.90
   5  24   2   13.10   31.80
   5 -29  -2   12.60   42.10
   5  24   2   28.40   34.50
   5 -29  -2  -12.20   22.90
  -5 -21  -2  135.49   50.39
  -5  26   2   95.39   44.50
  -5  26   2   67.19   31.10
  -5 -21  -2   89.29   31.60
   5 -26  -2   66.09   33.00
   5 -26  -2  115.19   55.79
   5  21   2   50.69   36.10
   5  21   2   39.50   32.50
  -5  23   2  626.24   77.49
  -5  23   2  749.33   97.69
  -5 -18  -2  716.43   73.49
  -5 -18  -2  756.02  101.59
   5  18   2  723.53   92.69
   5  18   2  726.03   96.39
   5 -23  -2  589.44   78.09
   5 -23  -2  529.35   94.59
  -5  20   2  137.19   39.80
  -5 -15  -2  117.39   42.50
  -5 -15  -2   76.29   22.00
  -5  20   2  166.98   32.70
   5  15   2   54.89   25.90
   5 -20  -2  172.88   50.79
   5  15   2   98.19   34.40
   5 -20  -2   38.40   22.30
  -5  17   2  332.47   44.20
  -5 -12  -2  475.35   67.29
  -5  17   2  328.17   56.49
  -5 -12  -2  383.66   39.20
   5 -17  -2  391.66   52.89
   5 -17  -2  397.76   70.49
   5  12   2  291.27   39.60
   5  12   2  346.87   55.19
   5  12   2  234.78   48.30
  -5  -9  -2  914.21  106.39
  -5  -9  -2  836.82   60.79
  -5  -9  -2  916.31   93.99
  -5  14   2  939.61   70.39
  -5  14   2  933.51   94.99
   5 -14  -2  824.62  103.09
   5   9   2  887.01   91.49
   5 -14  -2  957.70   80.29
   5   9   2  763.82   62.79
   5   9   2  988.60   83.39
  -5  -6  -2  840.22   77.99
  -5  -6  -2  946.51   57.89
  -5  -6  -2  924.61   57.59
  -5  11   2  914.51   67.99
  -5  -6  -2  862.21  100.39
  -5  11   2  868.01   88.69
   5 -11  -2  993.90  103.99
   5 -11  -2  866.51   67.09
   5   6   2  965.30   82.79
   5 -11  -2  892.81   80.29
   5   6   2  923.01   60.79
   5   6   2  690.63   81.59
  -5   8   2  608.64   49.60
  -5  -3  -2  676.43   58.89
  -5   8   2  669.13   67.99
  -5  -3  -2  612.34   40.70
  -5   8   2  605.34   65.29
  -5  -3  -2  654.13   42.80
  -5  -3  -2  591.94   76.89
   5  -8  -2  682.73   79.49
   5  -8  -2  670.13   73.89
   5   3   2  583.14   65.59
   5  -8  -2  624.44   49.99
   5   3   2  654.53   69.09
  -5   5   2 1016.60   80.09
  -5   0  -2  784.22   68.99
  -5   0  -2  824.32   92.39
  -5   5   2 1046.70   71.59
  -5   0  -2 1002.30   65.89
  -5   0  -2  927.21   67.69
  -5   5   2  926.71   74.49
  -5   5   2  993.10   77.49
   5  -5  -2 1067.69  102.69
   5  -5  -2 1089.89   90.09
   5  -5  -2  917.21   70.39
   5   0   2  959.50   73.19
   5   0   2 1133.09   82.29
   5   0   2 1019.50   66.19
   5   0   2 1002.30   80.69
  -5   2   2   26.80   12.80
  -5   3  -2   44.90   12.10
  -5   2   2   39.60   13.10
  -5   3  -2   61.89   14.30
  -5   2   2   48.80   14.10
  -5   3  -2   59.49   10.40
  -5   3  -2   53.99   21.70
  -5   2   2   73.59   21.00
   5  -2  -2   47.90   25.10
   5  -3   2   37.90    8.30
   5  -2  -2   36.70   21.00
   5  -2  -2   70.89   17.40
   5  -3   2   68.69   20.60
   5  -3   2   25.10   11.80
  -5  -1   2  661.53   50.59
  -5  -1   2  569.24   62.99
  -5   6  -2  691.83   47.40
  -5   6  -2  574.44   68.79
  -5  -1   2  700.03   67.69
   5  -6   2  586.74   55.49
   5  -6   2  661.13   47.20
   5   1  -2  652.73   76.29
   5  -6   2  732.03   69.89
   5   1  -2  694.43   49.99
  -5  -4   2  300.87   44.30
  -5  -4   2  334.67   45.20
  -5   9  -2  293.67   45.20
  -5   9  -2  303.67   33.30
  -5   9  -2  248.18   49.50
   5  -9   2  271.87   31.80
   5   4  -2  208.88   45.40
   5  -9   2  355.16   44.50
   5  -9   2  240.68   39.10
   5   4  -2  259.37   23.50
   5   4  -2  295.77   29.60
  -5  12  -2  408.86   65.59
  -5  -7   2  501.15   60.29
  -5  12  -2  395.56   52.69
  -5  -7   2  417.16   55.79
   5   7  -2  430.96   68.89
   5   7  -2  415.46   28.40
   5 -12   2  432.46   48.90
   5 -12   2  280.67   47.30
   5 -12   2  300.77   48.50
   5   7  -2  417.06   28.40
  -5 -10   2 1311.37  115.19
  -5 -10   2 1414.36  115.19
  -5  15  -2 1464.05  145.19
  -5 -10   2 1373.86   88.79
  -5  15  -2 1448.56  108.39
   5 -15   2 1368.36  107.79
   5  10  -2 1398.86   85.99
   5 -15   2 1196.78  112.49
   5  10  -2 1441.46  143.29
  -5 -13   2  153.18   23.60
  -5  18  -2  193.38   51.99
  -5  18  -2  112.39   28.80
  -5 -13   2   96.89   32.20
  -5 -13   2   30.50   26.60
   5 -18   2  109.79   33.30
   5  13  -2  171.08   19.80
   5 -18   2  144.89   41.00
   5  13  -2  113.89   41.20
  -5  21  -2  442.46   81.09
  -5 -16   2  473.85   72.49
  -5 -16   2  342.37   42.50
  -5  21  -2  382.66   52.39
  -5 -16   2  409.26   65.69
   5  16  -2  505.65   88.39
   5  16  -2  348.37   37.70
   5 -21   2  306.47   61.69
   5 -21   2  375.26   63.89
  -5 -19   2  881.91  111.69
  -5 -19   2  886.81  110.79
  -5  24  -2  766.62  120.19
  -5  24  -2 1119.99  101.09
   5 -24   2  757.42  103.09
   5  19  -2  805.52  118.69
   5  19  -2  878.41   71.09
   5 -24   2  970.10  117.09
  -5  27  -2  261.57   73.89
  -5  27  -2  500.55   66.89
  -5 -22   2  419.76   75.69
  -5 -22   2  290.27   69.89
   5 -27   2  187.38   55.29
   5  22  -2  354.46   83.39
   5 -27   2  374.26   71.89
  -5 -25   2  110.99   53.69
  -5  30  -2  236.98   51.89
  -5 -25   2   91.49   47.50
  -5  30  -2  283.07   75.99
   5 -30   2  167.08   57.69
   5 -30   2  202.78   63.29
   5  25  -2  266.87   76.99
  -5  33  -2   55.09   54.79
  -5 -28   2   47.10   44.60
  -5 -28   2   61.49   47.20
   5 -33   2   51.79   32.60
   5 -33   2   30.00   45.10
   5  28  -2   33.10   46.40
  -5 -31   2   29.70   48.00
  -5 -31   2   81.49   65.09
  -5  36  -2  178.88   71.49
   5 -36   2   90.49   58.99
   5 -36   2   21.50   48.80
   5  31  -2   79.59   66.39
  -5 -34   2    4.20   52.39
  -5 -34   2   77.79   62.59
  -5  39  -2  -22.80   55.79
   5  34  -2  -47.10   56.59
   5 -39   2  -26.80   51.99
   5 -39   2  -12.60   50.89
  -6 -34  -2   56.69   62.89
  -6  40   2  109.19   66.49
   6  34   2   30.80   58.89
   6 -40  -2   46.70   61.69
  -6  37   2  -28.90   39.40
  -6 -31  -2  -27.20   60.49
  -6 -31  -2   60.29   51.49
   6 -37  -2   -2.50   49.99
   6  31   2   14.70   42.30
   6 -37  -2  -15.80   43.50
   6  31   2   39.20   49.10
  -6  34   2  -10.90   35.60
  -6 -28  -2   -0.70   46.00
   6 -34  -2   44.00   48.60
   6  28   2  -25.30   34.40
   6 -34  -2    2.70   43.90
   6  28   2   64.59   46.40
  -6  31   2   18.40   38.90
  -6 -25  -2  106.59   50.69
  -6  31   2   30.50   36.00
  -6 -25  -2  102.39   37.40
   6 -31  -2   80.69   42.50
   6  25   2   82.09   40.70
   6 -31  -2   46.60   49.99
   6  25   2  102.39   45.60
  -6 -22  -2  180.78   58.79
  -6  28   2  136.49   42.40
  -6  28   2  151.68   53.79
  -6 -22  -2  276.57   47.90
   6 -28  -2  251.97   74.59
   6  22   2  236.08   57.49
   6  22   2  134.79   49.10
   6 -28  -2  238.68   53.59
  -6  25   2   77.99   38.70
  -6  25   2   75.29   30.00
  -6 -19  -2   30.90   33.90
  -6 -19  -2   74.69   25.40
   6 -25  -2   17.20   35.30
   6  19   2   74.79   40.20
   6  19   2  141.59   44.20
   6 -25  -2   95.09   35.00
  -6 -16  -2  513.45   54.99
  -6  22   2  515.15   61.69
  -6 -16  -2  492.15   79.89
  -6  22   2  434.86   72.19
   6 -22  -2  314.67   71.19
   6  16   2  484.45   75.79
   6  16   2  461.35   71.89
   6 -22  -2  393.86   62.29
  -6 -13  -2  812.12  113.19
  -6  19   2  936.81   78.09
  -6 -13  -2  946.81  104.99
  -6 -13  -2  897.81   72.09
  -6  19   2 1075.09  112.79
   6 -19  -2 1070.09  121.99
   6 -19  -2 1062.29  101.09
   6  13   2 1039.00  106.69
   6  13   2  860.41  103.49
  -6 -10  -2  237.18   46.40
  -6 -10  -2  212.88   51.19
  -6 -10  -2  243.48   26.30
  -6  16   2  217.08   44.40
  -6  16   2  152.28   28.20
   6  10   2  246.38   45.20
   6  10   2  172.28   39.60
   6 -16  -2  288.27   59.59
   6 -16  -2  288.27   45.60
   6  10   2  311.37   33.20
  -6  13   2  448.36   43.20
  -6  -7  -2  435.86   30.80
  -6  -7  -2  473.75   60.69
  -6  -7  -2  388.66   67.79
  -6  13   2  394.86   57.19
   6   7   2  552.44   64.79
   6 -13  -2  467.15   44.30
   6   7   2  470.95   60.79
   6 -13  -2  313.67   60.69
   6   7   2  435.66   33.60
   6 -13  -2  371.46   54.99
  -6  10   2  108.09   17.80
  -6  10   2   79.69   24.40
  -6  -4  -2   58.69   25.40
  -6  -4  -2   96.99   23.40
   6   4   2  117.09   26.50
   6 -10  -2   96.49   17.40
   6 -10  -2  110.89   28.90
   6   4   2  124.09   29.20
   6 -10  -2   54.99   30.90
  -6  -1  -2  817.62   65.89
  -6   7   2  908.81   74.29
  -6   7   2  956.70   64.89
  -6  -1  -2 1035.70  100.29
  -6   7   2  884.11   75.69
  -6  -1  -2  852.21   56.39
   6  -7  -2  931.31   92.69
   6   1   2  846.92   75.89
   6   1   2  832.22   69.09
   6   1   2  803.42   74.09
   6   1   2  869.71   56.99
   6  -7  -2  910.61   97.59
   6  -7  -2  897.81   63.89
  -6   2  -2 1096.69  102.09
  -6   4   2 1218.98   92.29
  -6   2  -2 1354.96   83.29
  -6   2  -2 1081.29   79.59
  -6   4   2 1296.47   90.19
  -6   4   2 1303.57   96.29
  -6   2  -2 1082.79   77.89
  -6   4   2 1352.86   86.69
   6  -4  -2 1115.09   92.59
   6  -2   2 1200.78   81.79
   6  -4  -2 1218.48  103.79
   6  -4  -2 1217.78   86.39
   6  -2   2 1225.48   94.89
   6  -2   2 1337.67   83.99
  -6   1   2  708.83   68.39
  -6   1   2  681.43   68.29
  -6   1   2  654.53   51.99
  -6   5  -2  664.23   73.79
  -6   5  -2  728.13   43.80
   6  -1  -2  660.13   52.49
   6  -1  -2  648.34   72.69
   6  -5   2  504.05   55.89
   6  -5   2  673.73   43.80
   6  -5   2  496.05   61.29
  -6  -2   2  980.60   80.09
  -6   8  -2 1111.09   87.49
  -6  -2   2  917.51   63.69
  -6   8  -2  987.90   65.09
  -6  -2   2  869.61   78.89
   6   2  -2  924.51   97.09
   6   2  -2  920.11   62.89
   6  -8   2  867.71   77.29
   6  -8   2  942.71   76.39
   6   2  -2  908.91   67.49
   6  -8   2  835.12   63.09
  -6  11  -2  784.72   96.49
  -6  -5   2  987.60   81.79
  -6  11  -2  964.10   82.49
  -6  -5   2  869.91   88.19
   6   5  -2  934.81   56.39
   6 -11   2  909.11   81.19
   6 -11   2  877.61   87.19
   6   5  -2  835.12   57.49
   6 -11   2  827.82   67.59
   6   5  -2 1170.58  111.69
  -6  -8   2  433.06   59.79
  -6  14  -2  327.87   61.09
  -6  14  -2  305.07   47.50
  -6  -8   2  385.86   57.59
   6 -14   2  533.05   65.59
   6   8  -2  204.68   51.59
   6 -14   2  435.56   55.59
   6 -14   2  436.86   51.19
  -6 -11   2  607.14   39.90
  -6 -11   2  582.04   77.59
  -6  17  -2  607.14   69.89
  -6  17  -2  681.33   96.09
  -6 -11   2  593.74   76.99
   6  11  -2  509.65   83.09
   6 -17   2  569.14   68.39
   6 -17   2  592.94   78.09
   6  11  -2  566.54   37.90
  -6 -14   2  414.16   67.99
  -6  20  -2  451.45   59.19
  -6 -14   2  461.15   43.30
  -6  20  -2  450.45   82.19
  -6 -14   2  432.06   69.49
   6  14  -2  442.46   79.89
   6 -20   2  627.84   82.39
   6  14  -2  455.65   36.80
   6 -20   2  619.84   75.99
  -6 -17   2  157.38   28.90
  -6 -17   2  127.69   44.00
  -6  23  -2   99.79   53.69
  -6  23  -2  128.69   35.10
  -6 -17   2   47.80   30.10
   6 -23   2  182.88   51.09
   6 -23   2  104.79   37.70
   6  17  -2  110.79   21.10
   6  17  -2  101.49   43.50
  -6 -20   2  461.45   80.59
  -6  26  -2  413.16   60.69
  -6 -20   2  270.77   59.89
  -6  26  -2  268.07   75.49
   6 -26   2  306.67   67.79
   6  20  -2  306.27   77.09
   6  20  -2  399.96   44.30
   6 -26   2  388.96   75.19
  -6  29  -2  145.69   64.79
  -6 -23   2  166.08   53.19
  -6 -23   2  342.57   72.29
  -6  29  -2  199.48   47.60
   6 -29   2  181.08   56.99
   6 -29   2  173.68   55.39
   6  23  -2  264.87   71.89
  -6  32  -2  133.89   46.60
  -6  32  -2   34.30   48.80
  -6 -26   2   68.99   49.20
  -6 -26   2   69.19   45.10
   6 -32   2   56.49   39.40
   6  26  -2   27.20   46.60
   6 -32   2  111.79   51.69
  -6  35  -2   24.80   46.50
  -6 -29   2  -20.20   36.90
  -6 -29   2   11.70   47.70
   6 -35   2   38.90   46.10
   6 -35   2  -26.60   38.70
   6  29  -2   48.00   51.29
  -6 -32   2   58.39   54.59
  -6  38  -2    4.10   59.59
  -6 -32   2  110.79   71.19
   6 -38   2   84.29   54.29
   6 -38   2   -3.50   51.49
   6  32  -2   32.60   54.89
  -6 -35   2   43.50   59.69
  -6  41  -2   52.19   69.59
  -6 -35   2   37.20   61.59
   6 -41   2   94.59   63.69
   6  35  -2   79.09   68.29
   6 -41   2   83.99   73.49
  -7 -35  -2   22.20   56.99
   7 -42  -2  112.59   77.19
  -7 -32  -2   10.50   76.99
  -7  39   2  -35.00   46.30
  -7 -32  -2   87.39   59.29
   7 -39  -2   25.50   51.09
   7  32   2    7.30   50.19
   7  32   2   47.50   48.30
   7 -39  -2  -28.50   49.90
  -7 -29  -2   82.09   56.49
  -7 -29  -2  -50.59   68.49
  -7  36   2   62.19   43.70
   7  29   2   -7.00   43.50
   7  29   2  123.19   60.09
   7 -36  -2    1.10   34.00
   7 -36  -2   89.49   50.49
  -7 -26  -2   22.80   46.00
  -7 -26  -2   88.69   62.49
  -7  33   2   52.99   40.20
  -7  33   2   53.89   39.60
   7 -33  -2  113.29   48.00
   7  26   2   40.60   41.60
   7  26   2   83.59   45.40
   7 -33  -2   22.10   47.20
  -7  30   2   -4.30   26.70
  -7 -23  -2    5.10   36.00
  -7 -23  -2    4.10   50.29
  -7 -23  -2   30.10   26.10
  -7  30   2  100.09   41.60
   7  23   2    7.70   32.70
   7 -30  -2   -1.30   39.90
   7  23   2  -38.60   27.80
   7 -30  -2   47.70   32.20
  -7 -20  -2  125.39   59.69
  -7  27   2  160.48   40.20
  -7  27   2  230.78   58.59
  -7 -20  -2  171.18   38.90
  -7 -20  -2  186.38   57.99
   7  20   2  141.09   49.10
   7 -27  -2  149.69   55.29
   7  20   2  216.68   54.99
   7 -27  -2  164.28   44.30
  -7  24   2  257.87   59.99
  -7  24   2  289.07   45.30
  -7 -17  -2  170.98   60.49
  -7 -17  -2  273.47   41.10
  -7 -17  -2  176.28   51.99
   7  17   2  174.28   47.90
   7  17   2  137.59   47.30
   7 -24  -2  135.49   42.80
   7 -24  -2  255.77   67.39
  -7  21   2  780.12   66.89
  -7 -14  -2  666.23   59.09
  -7 -14  -2  652.53   88.59
  -7  21   2  548.45   82.69
  -7 -14  -2  734.43  107.59
   7  14   2  787.52   90.59
   7 -21  -2  587.24   93.39
   7 -21  -2  688.03   82.59
   7  14   2  725.73   92.49
  -7  18   2  375.96   44.70
  -7 -11  -2  356.36   72.29
  -7  18   2  516.05   71.49
  -7 -11  -2  336.87   58.29
  -7 -11  -2  446.46   37.60
   7  11   2  394.66   41.50
   7  11   2  380.96   60.49
   7  11   2  451.95   65.59
   7 -18  -2  327.87   54.29
   7 -18  -2  375.76   69.79
  -7  -8  -2  279.87   46.80
  -7  -8  -2  269.47   22.10
  -7  15   2  211.48   29.40
  -7  15   2  164.48   38.00
  -7  -8  -2  194.08   49.90
   7 -15  -2  301.07   58.19
   7 -15  -2  291.37   33.60
   7 -15  -2  295.87   48.50
   7   8   2  231.68   43.10
   7   8   2  199.18   41.20
   7   8   2  253.27   25.90
  -7  -5  -2  372.36   62.49
  -7  12   2  352.86   52.99
  -7  12   2  378.86   37.50
  -7  -5  -2  397.26   51.19
   7 -12  -2  415.96   35.30
   7   5   2  419.46   57.19
   7   5   2  411.86   55.69
   7 -12  -2  452.45   59.89
   7 -12  -2  456.25   68.19
  -7   9   2  815.02   78.79
  -7  -2  -2  837.32   93.59
  -7   9   2  695.03   54.59
  -7   9   2  809.82   70.29
  -7  -2  -2  651.53   60.59
   7  -9  -2  689.03   88.19
   7  -9  -2  790.32   55.59
   7   2   2  779.92   78.09
   7   2   2  856.01   81.29
   7   2   2  829.22   79.39
  -7   1  -2  880.71   95.49
  -7   1  -2  850.01   61.19
  -7   6   2  850.71   62.79
  -7   1  -2  907.81   59.59
  -7   6   2  854.21   71.69
  -7   6   2 1002.60   73.89
  -7   6   2  855.51   75.29
   7  -1   2  864.71   59.59
   7  -1   2  752.62   71.99
   7  -6  -2  943.01   95.99
   7  -6  -2  858.81   70.09
   7  -1   2  874.21   64.49
   7  -6  -2  801.62   63.19
   7  -6  -2  921.31   99.59
  -7   4  -2  308.77   20.70
  -7   4  -2  309.37   49.70
  -7   4  -2  267.67   20.80
  -7   3   2  355.86   43.50
  -7   3   2  311.37   35.80
  -7   3   2  297.47   43.00
  -7   4  -2  322.87   34.80
   7  -3  -2  335.07   54.69
   7  -4   2  333.87   35.40
   7  -4   2  249.38   39.20
   7  -3  -2  208.08   37.80
  -7   0   2 1052.69   85.69
  -7   0   2 1047.30   72.89
  -7   0   2  968.20   84.89
  -7   7  -2 1043.50   93.19
  -7   7  -2 1016.70   66.59
   7  -7   2 1041.80   66.29
   7  -7   2 1028.10   80.29
   7   0  -2 1132.39   72.79
   7  -7   2  889.41   83.19
   7   0  -2 1094.49   93.49
  -7  10  -2   24.00   11.60
  -7  10  -2   55.89   23.00
  -7  -3   2   29.80   17.60
  -7  10  -2   22.00   19.00
  -7  -3   2   20.60    7.10
  -7  -3   2   21.60   14.90
   7 -10   2   32.00   18.70
   7 -10   2   25.10   10.40
   7   3  -2   89.99   31.60
   7   3  -2   35.30   11.30
   7 -10   2   25.40   14.30
   7   3  -2   39.80    8.70
  -7  13  -2  372.26   55.89
  -7  -6   2  368.66   55.79
  -7  13  -2  455.15   72.09
  -7  -6   2  456.05   60.29
   7   6  -2  442.26   70.29
   7 -13   2  425.66   56.59
   7 -13   2  441.46   48.90
   7 -13   2  509.05   61.09
  -7  16  -2  126.29   31.60
  -7  16  -2  185.98   49.60
  -7  -9   2   47.20   25.30
  -7  -9   2  153.18   38.10
   7 -16   2  141.49   36.80
   7   9  -2  145.69   47.40
   7 -16   2  169.28   33.30
   7 -16   2  141.09   33.60
  -7  19  -2  444.76   82.99
  -7 -12   2  481.05   71.29
  -7  19  -2  506.35   64.59
  -7 -12   2  552.84   76.79
   7 -19   2  517.45   67.19
   7  12  -2  569.64   87.69
   7 -19   2  504.85   75.59
  -7 -15   2   83.59   36.20
  -7 -15   2   67.59   16.20
  -7  22  -2   61.99   27.80
  -7 -15   2   67.59   31.90
  -7  22  -2   85.29   43.40
   7 -22   2   35.50   23.50
   7  15  -2   41.40   34.20
   7  15  -2   52.09   12.70
   7 -22   2   37.10   30.00
  -7  25  -2  292.77   74.19
  -7  25  -2  289.77   55.29
  -7 -18   2  371.26   71.49
  -7 -18   2  405.06   72.59
   7 -25   2  393.86   70.79
   7  18  -2  328.47   37.20
   7  18  -2  290.27   68.49
   7 -25   2  485.05   82.29
  -7  28  -2   68.29   33.30
  -7  28  -2  -31.20   35.60
  -7 -21   2   -3.30   29.30
  -7 -21   2   64.09   40.40
   7 -28   2   11.10   34.10
   7  21  -2   63.89   52.19
   7 -28   2   11.40   28.60
  -7 -24   2   66.09   45.00
  -7  31  -2  205.88   70.89
  -7  31  -2  114.39   39.90
  -7 -24   2  149.59   58.59
   7 -31   2   68.89   44.80
   7 -31   2  185.48   59.69
   7  24  -2   74.19   51.59
  -7  34  -2   69.09   57.19
  -7  34  -2   15.10   35.20
  -7 -27   2   13.00   37.00
  -7 -27   2   -4.20   44.10
   7 -34   2   33.60   45.60
   7  27  -2   37.50   50.69
   7 -34   2    0.80   47.70
  -7 -30   2    2.60   47.60
  -7  37  -2   -0.90   49.40
  -7 -30   2  115.49   66.89
   7  30  -2   39.10   56.49
   7 -37   2  -27.30   43.30
   7 -37   2   -9.00   45.30
  -7 -33   2   -3.00   57.39
  -7 -33   2   14.30   57.59
  -7  40  -2  -23.20   60.79
   7 -40   2  -36.90   46.70
   7 -40   2  -10.10   56.69
   7  33  -2    1.90   60.09
  -8 -33  -2    8.00   52.39
  -8  41   2   67.19   59.99
   8  33   2   62.79   54.49
   8 -41  -2  128.09   72.19
   8 -41  -2  116.19   62.19
  -8 -30  -2   16.60   67.99
  -8 -30  -2   77.79   58.99
  -8  38   2    7.30   43.70
   8 -38  -2   14.00   62.89
   8 -38  -2    8.00   40.60
   8  30   2  -37.90   38.00
   8  30   2  -10.00   40.70
  -8  35   2  124.59   60.29
  -8 -27  -2  117.99   70.39
  -8 -27  -2   94.59   53.49
   8  27   2   75.79   54.99
   8 -35  -2   18.60   50.69
   8  27   2  145.99   56.99
   8 -35  -2   50.99   41.20
  -8  32   2   -5.10   34.50
  -8  32   2   -2.90   25.80
  -8 -24  -2   -4.20   32.10
  -8 -24  -2   15.10   41.90
   8 -32  -2   23.40   31.30
   8  24   2    6.40   29.90
   8  24   2   -0.20   38.30
   8 -32  -2  -30.40   32.80
  -8 -21  -2   84.89   28.30
  -8  29   2   19.00   20.60
  -8 -21  -2   35.10   54.89
  -8 -21  -2    0.10   31.80
  -8  29   2   30.80   38.30
   8  21   2   67.69   40.60
   8 -29  -2   46.40   44.70
   8  21   2   50.29   36.50
   8 -29  -2   49.20   34.90
  -8 -18  -2  318.67   46.10
  -8  26   2  259.97   61.69
  -8  26   2  288.67   47.60
  -8 -18  -2  274.37   75.89
  -8 -18  -2  231.08   61.99
   8 -26  -2  289.17   58.69
   8 -26  -2  163.98   59.89
   8  18   2  299.07   59.89
   8  18   2  182.48   49.99
  -8 -15  -2   44.60   38.10
  -8 -15  -2   88.09   22.70
  -8  23   2   49.99   19.30
  -8 -15  -2   94.79   38.20
  -8  23   2   30.00   28.10
   8  15   2   18.70   28.10
   8 -23  -2  124.59   37.50
   8  15   2   70.69   32.60
   8 -23  -2   74.09   41.50
  -8  20   2  448.76   71.99
  -8 -12  -2  460.35   70.89
  -8  20   2  490.55   53.59
  -8 -12  -2  412.86   77.89
  -8 -12  -2  485.45   47.70
   8 -20  -2  345.27   73.29
   8  12   2  628.54   78.69
   8 -20  -2  486.95   69.19
   8  12   2  580.34   52.39
   8  12   2  750.12   90.39
  -8  -9  -2  328.77   28.70
  -8  17   2  438.76   63.39
  -8  -9  -2  341.57   56.69
  -8  -9  -2  283.07   62.19
  -8  17   2  304.37   36.10
   8 -17  -2  410.16   71.39
   8 -17  -2  337.97   53.79
   8   9   2  316.27   32.10
   8   9   2  386.16   59.69
   8   9   2  274.27   50.89
   8 -17  -2  325.37   39.00
  -8  14   2  362.96   33.20
  -8  -6  -2  401.26   68.49
  -8  -6  -2  379.06   51.79
  -8  14   2  429.26   58.79
   8 -14  -2  363.26   36.40
   8 -14  -2  381.36   56.69
   8   6   2  347.57   53.59
   8 -14  -2  389.66   68.29
   8   6   2  538.95   65.89
  -8  -3  -2 2155.98  147.39
  -8  11   2 1991.20  154.88
  -8  11   2 2212.88  155.78
  -8  11   2 2249.87  136.19
  -8  -3  -2 2034.10  167.48
   8   3   2 2194.48  157.78
   8 -11  -2 1988.40  158.48
   8   3   2 2216.48  156.68
   8 -11  -2 2187.78  135.29
   8 -11  -2 1993.80  166.78
  -8   8   2 3592.54  232.58
  -8   8   2 3609.64  237.28
  -8   0  -2 3357.26  246.68
  -8   8   2 3498.15  217.48
  -8   0  -2 3621.04  220.88
  -8   0  -2 3365.96  212.78
   8   0   2 3681.53  225.08
   8   0   2 3582.24  212.98
   8  -8  -2 3389.76  217.78
   8   0   2 3755.62  237.98
   8  -8  -2 3707.93  247.08
   8  -8  -2 3505.65  250.07
   8  -8  -2 3483.05  223.98
  -8   3  -2  634.24   42.80
  -8   5   2  660.03   69.69
  -8   5   2  681.93   56.79
  -8   5   2  674.03   65.79
  -8   3  -2  679.73   43.20
  -8   3  -2  574.74   48.80
  -8   3  -2  628.44   78.89
  -8   5   2  654.93   65.99
   8  -5  -2  762.52   85.09
   8  -3   2  650.03   49.40
   8  -3   2  686.23   70.39
   8  -5  -2  514.65   49.99
   8  -3   2  618.84   45.20
   8  -5  -2  621.44   64.99
  -8   2   2  818.82   67.59
  -8   2   2  912.01   80.39
  -8   2   2 1078.49   82.59
  -8   6  -2  906.61   95.49
   8  -6   2  977.50   73.29
   8  -2  -2  907.61   68.99
   8  -2  -2  978.70   83.59
   8  -2  -2 1072.19  109.29
   8  -6   2  939.81   80.09
  -8   9  -2   65.69   13.60
  -8  -1   2   37.50   16.60
  -8   9  -2   71.49   27.40
  -8  -1   2   50.99   19.90
  -8  -1   2   26.40    9.70
   8   1  -2   76.69   28.50
   8  -9   2   41.30   18.70
   8  -9   2   57.99   11.40
   8   1  -2   93.69   14.50
   8  -9   2   -2.30   10.50
  -8  12  -2   29.60   25.10
  -8  12  -2   66.89   25.90
  -8  12  -2   46.80   17.60
  -8  -4   2   61.89   22.40
  -8  -4   2    5.10   18.20
   8   4  -2   59.59    8.20
   8 -12   2   52.89   15.60
   8 -12   2   25.20   18.20
   8 -12   2    4.60   16.70
   8   4  -2   55.39    6.80
   8   4  -2   70.49   33.20
  -8  -7   2  194.08   41.70
  -8  -7   2  269.57   46.70
  -8  15  -2  286.97   46.10
  -8  15  -2  223.08   52.59
   8 -15   2  167.48   39.20
   8 -15   2  214.08   35.30
   8 -15   2  156.28   36.10
   8   7  -2  258.57   54.29
  -8  18  -2  814.32   86.49
  -8  18  -2  837.02  107.19
  -8 -10   2  772.22   89.79
  -8 -10   2  701.93   87.89
   8 -18   2  703.23   79.29
   8  10  -2  717.93   99.09
   8 -18   2  741.83   89.99
  -8  21  -2  321.37   70.69
  -8  21  -2  395.16   55.69
  -8 -13   2  355.76   63.59
  -8 -13   2  400.86   69.69
   8 -21   2  331.67   55.89
   8  13  -2  386.66   75.79
   8 -21   2  274.97   59.09
  -8 -16   2   88.19   19.40
  -8  24  -2  200.98   61.99
  -8 -16   2  127.49   43.60
  -8  24  -2  136.29   37.60
  -8 -16   2   27.80   29.30
   8 -24   2   78.39   38.50
   8  16  -2  168.58   19.40
   8  16  -2  190.38   60.89
   8 -24   2  169.88   44.80
  -8 -19   2  121.69   41.80
  -8 -19   2   -3.80   30.50
  -8  27  -2  113.59   36.80
  -8  27  -2  139.89   63.39
   8 -27   2   94.99   37.60
   8 -27   2   79.99   40.00
   8  19  -2  157.28   57.59
  -8 -22   2  102.09   44.60
  -8  30  -2   65.59   33.70
  -8 -22   2  227.28   61.39
  -8  30  -2  139.29   57.19
   8 -30   2   -0.80   34.80
   8 -30   2  134.39   53.69
   8  22  -2  141.19   55.09
  -8 -25   2   -4.50   40.10
  -8  33  -2   26.20   46.10
  -8  33  -2  -30.50   33.00
  -8 -25   2  -12.00   38.90
   8 -33   2    3.70   36.20
   8  25  -2   69.49   51.19
   8 -33   2   40.80   37.60
  -8  36  -2   21.10   51.09
  -8 -28   2  -25.70   39.60
  -8 -28   2   42.60   46.20
   8 -36   2  111.49   53.49
   8  28  -2   55.19   53.49
   8 -36   2    9.10   48.90
  -8 -31   2  106.49   66.79
  -8  39  -2  171.58   82.39
  -8 -31   2   42.30   54.59
   8 -39   2   83.79   64.49
   8  31  -2  214.78   82.89
   8 -39   2   28.20   53.89
  -8 -34   2  -68.99   51.49
  -8  42  -2   56.09   65.79
  -8 -34   2   -1.50   59.89
   8  34  -2   69.69   67.99
   8 -42   2  110.29   72.09
   8 -42   2   15.90   76.39
  -9  40   2   71.79   61.09
  -9 -31  -2   52.09   56.19
   9 -40  -2  -23.30   47.90
   9 -40  -2   25.80   56.19
[truncated: 853,118 more chars]
