# Supplementary material for: Comparative Study of Ni(II) Complexes with Dithiocarbazate- and Thiosemicarbazone-Based Ligands: Synthesis, Crystal Structures, and Anticancer Activity
Source: Molecules. 2025 Aug 28;30(17):3516. doi: 10.3390/molecules30173516 (PMC12430362; doi:10.3390/molecules30173516)
Supplement: Supplementary file 1 [file molecules-30-03516-s001.zip › CCDC_(3).cif]

data_ccg_gsp_ni8_0m
_publ_contact_author_name        'Claudia Cristina Gatto'
_publ_contact_author_address     
;University of Bras\'ilia - UnB
Institute of Chemistry
LASIC - Laboratorio de S\'intese Inorg\^anica e Cristalografia
70904-970
Bras\'ilia - DF
Brazil
;
_publ_contact_author_email       ccgatto@gmail.com
_publ_contact_author_phone       55(61)31073872
_publ_contact_author_fax         55(61)31073900
loop_
_publ_author_name
_publ_author_address
'Gatto, C. C.'
;University of Bras\'ilia - UnB
Institute of Chemistry
LASIC - Laboratorio de S\'intese Inorg\^anica e Cristalografia
70904-970
Bras\'ilia - DF
Brazil
;
_audit_creation_date             2025-01-11
_audit_creation_method           
;
Olex2 1.5
(compiled 2024.02.16 svn.r378c4104 for OlexSys, GUI svn.r6928)
;
_audit_contact_author_address    ?
_audit_contact_author_email      ?
_audit_contact_author_phone      ?
_publ_contact_author_id_orcid    ?
_publ_section_references         
;
Dolomanov, O.V., Bourhis, L.J., Gildea, R.J, Howard, J.A.K. & Puschmann, H.
 (2009), J. Appl. Cryst. 42, 339-341.

Sheldrick, G.M. (2008). Acta Cryst. A64, 112-122.

Sheldrick, G.M. (2015). Acta Cryst. C71, 3-8.
;
_chemical_name_common            ?
_chemical_name_systematic        ?
_chemical_formula_moiety         'C34 H26 F3 N2 Ni O P S3'
_chemical_formula_sum            'C34 H26 F3 N2 Ni O P S3'
_chemical_formula_weight         721.43
_chemical_melting_point          ?
loop_
_atom_type_symbol
_atom_type_description
_atom_type_scat_dispersion_real
_atom_type_scat_dispersion_imag
_atom_type_scat_source
C C 0.0033 0.0016 'International Tables Vol C Tables 4.2.6.8 and 6.1.1.4'
H H 0.0000 0.0000 'International Tables Vol C Tables 4.2.6.8 and 6.1.1.4'
F F 0.0171 0.0103 'International Tables Vol C Tables 4.2.6.8 and 6.1.1.4'
N N 0.0061 0.0033 'International Tables Vol C Tables 4.2.6.8 and 6.1.1.4'
Ni Ni 0.3393 1.1124 'International Tables Vol C Tables 4.2.6.8 and 6.1.1.4'
O O 0.0106 0.0060 'International Tables Vol C Tables 4.2.6.8 and 6.1.1.4'
P P 0.1023 0.0942 'International Tables Vol C Tables 4.2.6.8 and 6.1.1.4'
S S 0.1246 0.1234 'International Tables Vol C Tables 4.2.6.8 and 6.1.1.4'

_shelx_space_group_comment       
;
The symmetry employed for this shelxl refinement is uniquely defined
by the following loop, which should always be used as a source of
symmetry information in preference to the above space-group names.
They are only intended as comments.
;
_space_group_crystal_system      triclinic
_space_group_IT_number           2
_space_group_name_H-M_alt        'P -1'
_space_group_name_Hall           '-P 1'
loop_
_space_group_symop_operation_xyz
'x, y, z'
'-x, -y, -z'

_cell_length_a                   9.425(3)
_cell_length_b                   11.480(4)
_cell_length_c                   16.706(5)
_cell_angle_alpha                91.514(7)
_cell_angle_beta                 98.188(6)
_cell_angle_gamma                113.667(6)
_cell_volume                     1631.7(9)
_cell_formula_units_Z            2
_cell_measurement_reflns_used    2569
_cell_measurement_temperature    296(2)
_cell_measurement_theta_max      20.69
_cell_measurement_theta_min      2.21
_shelx_estimated_absorpt_T_max   0.814
_shelx_estimated_absorpt_T_min   0.550
_exptl_absorpt_coefficient_mu    0.884
_exptl_absorpt_correction_T_max  0.7452
_exptl_absorpt_correction_T_min  0.2273
_exptl_absorpt_correction_type   multi-scan
_exptl_absorpt_process_details   
;
SADABS-2016/2 (Bruker,2016/2) was used for absorption correction.
wR2(int) was 0.1723 before and 0.0829 after correction.
The Ratio of minimum to maximum transmission is 0.3050.
The \l/2 correction factor is Not present.
;
_exptl_crystal_colour            brown
_exptl_crystal_colour_primary    brown
_exptl_crystal_density_diffrn    1.468
_exptl_crystal_density_meas      ?
_exptl_crystal_density_method    ?
_exptl_crystal_description       Block
_exptl_crystal_F_000             740
loop_
_exptl_crystal_face_index_h
_exptl_crystal_face_index_k
_exptl_crystal_face_index_l
_exptl_crystal_face_perp_dist
1.00 -1.00 0.00 0.3090
-1.00 1.00 0.00 0.3910
0.00 1.00 -1.00 0.3060
0.00 -1.00 1.00 0.0170
1.00 0.00 -1.00 0.4040
-1.00 0.00 1.00 0.2240
1.00 1.00 -1.00 0.3370
-1.00 -1.00 1.00 0.1670
0.00 1.00 0.00 0.1370
0.00 -1.00 0.00 0.0280
1.00 0.00 0.00 0.3450
1.00 1.00 1.00 0.2230
-1.00 -1.00 -1.00 0.2850
0.00 1.00 1.00 0.1040
0.00 -1.00 -1.00 0.1770
1.00 0.00 1.00 0.2370
1.00 -1.00 -1.00 0.3930
0.00 0.00 1.00 0.0600
0.00 0.00 -1.00 0.3320
1.00 -1.00 1.00 0.1860

_exptl_crystal_size_max          0.768
_exptl_crystal_size_mid          0.743
_exptl_crystal_size_min          0.243
_exptl_transmission_factor_max   ?
_exptl_transmission_factor_min   ?
_diffrn_reflns_av_R_equivalents  0.1019
_diffrn_reflns_av_unetI/netI     0.1135
_diffrn_reflns_Laue_measured_fraction_full 1.000
_diffrn_reflns_Laue_measured_fraction_max 0.994
_diffrn_reflns_limit_h_max       11
_diffrn_reflns_limit_h_min       -11
_diffrn_reflns_limit_k_max       13
_diffrn_reflns_limit_k_min       -13
_diffrn_reflns_limit_l_max       20
_diffrn_reflns_limit_l_min       -20
_diffrn_reflns_number            21419
_diffrn_reflns_point_group_measured_fraction_full 1.000
_diffrn_reflns_point_group_measured_fraction_max 0.994
_diffrn_reflns_theta_full        25.242
_diffrn_reflns_theta_max         25.391
_diffrn_reflns_theta_min         1.237
_diffrn_ambient_temperature      296.15
_diffrn_detector_area_resol_mean ?
_diffrn_measured_fraction_theta_full 1.000
_diffrn_measured_fraction_theta_max 0.994
_diffrn_measurement_device_type  'Bruker APEX-II CCD'
_diffrn_measurement_method       '\f and \w scans'
_diffrn_radiation_type           MoK\a
_diffrn_radiation_wavelength     0.71073
_diffrn_source                   ?
_diffrn_source_current           30.0
_diffrn_source_power             1.35
_diffrn_source_voltage           45.0
_diffrn_standards_number         0
_reflns_Friedel_coverage         0.000
_reflns_Friedel_fraction_full    .
_reflns_Friedel_fraction_max     .
_reflns_number_gt                3720
_reflns_number_total             5964
_reflns_special_details          
;
 Reflections were merged by SHELXL according to the crystal
 class for the calculation of statistics and refinement.
 
 _reflns_Friedel_fraction is defined as the number of unique
 Friedel pairs measured divided by the number that would be
 possible theoretically, ignoring centric projections and
 systematic absences.
;
_reflns_threshold_expression     'I > 2\s(I)'
_computing_cell_refinement       ?
_computing_data_collection       ?
_computing_data_reduction        ?
_computing_molecular_graphics    'Olex2 1.5 (Dolomanov et al., 2009)'
_computing_publication_material  'Olex2 1.5 (Dolomanov et al., 2009)'
_computing_structure_refinement  'SHELXL 2019/3 (Sheldrick, 2015)'
_computing_structure_solution    'SHELXS  (Sheldrick, 2008)'
_refine_diff_density_max         0.401
_refine_diff_density_min         -0.665
_refine_diff_density_rms         0.073
_refine_ls_extinction_coef       .
_refine_ls_extinction_method     none
_refine_ls_goodness_of_fit_ref   1.038
_refine_ls_hydrogen_treatment    constr
_refine_ls_matrix_type           full
_refine_ls_number_parameters     407
_refine_ls_number_reflns         5964
_refine_ls_number_restraints     9
_refine_ls_R_factor_all          0.0964
_refine_ls_R_factor_gt           0.0542
_refine_ls_restrained_S_all      1.051
_refine_ls_shift/su_max          0.000
_refine_ls_shift/su_mean         0.000
_refine_ls_structure_factor_coef Fsqd
_refine_ls_weighting_details     'w=1/[\s^2^(Fo^2^)] where P=(Fo^2^+2Fc^2^)/3'
_refine_ls_weighting_scheme      calc
_refine_ls_wR_factor_gt          0.1193
_refine_ls_wR_factor_ref         0.1407
_refine_special_details          ?
_atom_sites_solution_hydrogens   geom
_atom_sites_solution_primary     direct
_atom_sites_solution_secondary   ?
loop_
_atom_site_label
_atom_site_type_symbol
_atom_site_fract_x
_atom_site_fract_y
_atom_site_fract_z
_atom_site_U_iso_or_equiv
_atom_site_adp_type
_atom_site_occupancy
_atom_site_site_symmetry_order
_atom_site_calc_flag
_atom_site_refinement_flags_posn
_atom_site_refinement_flags_adp
_atom_site_refinement_flags_occupancy
_atom_site_disorder_assembly
_atom_site_disorder_group
Ni1 Ni 0.66766(5) 0.37244(5) 0.25800(3) 0.03942(18) Uani 1 1 d . . . . .
P1 P 0.80479(11) 0.42318(10) 0.15766(6) 0.0376(3) Uani 1 1 d . . . . .
C3 C 1.02707(18) 0.73252(15) 0.52085(9) 0.0656(6) Uani 0.287(4) 1 d D . P A 1
H3 H 0.972628 0.716225 0.564437 0.079 Uiso 0.287(4) 1 calc R U P A 1
S2 S 0.47005(12) 0.22938(11) 0.18113(6) 0.0505(3) Uani 1 1 d . . . . .
S3 S 0.15929(14) 0.07168(13) 0.22489(8) 0.0743(4) Uani 1 1 d . . . . .
F1 F 0.3709(3) 0.3360(3) 0.47155(16) 0.0755(8) Uani 1 1 d . . . . .
F3 F 0.5750(3) 0.3697(3) 0.55819(14) 0.0834(9) Uani 1 1 d . . . . .
F2 F 0.4583(3) 0.1913(3) 0.48612(15) 0.0722(8) Uani 1 1 d . . . . .
O1 O 0.8324(3) 0.5082(3) 0.31967(16) 0.0483(7) Uani 1 1 d . . . . .
C29 C 1.0131(4) 0.4734(4) 0.1948(2) 0.0356(9) Uani 1 1 d . . . . .
N1 N 0.5532(3) 0.3248(3) 0.34355(18) 0.0393(8) Uani 1 1 d . . . . .
S1 S 1.1183(3) 0.7220(3) 0.3742(2) 0.0891(14) Uani 0.287(4) 1 d D . P A 1
N2 N 0.3994(4) 0.2312(3) 0.33028(19) 0.0481(9) Uani 1 1 d . . . . .
C23 C 0.7867(4) 0.5569(4) 0.1082(2) 0.0394(10) Uani 1 1 d . . . . .
C24 C 0.7779(5) 0.5664(4) 0.0259(3) 0.0532(12) Uani 1 1 d . . . . .
H24 H 0.781173 0.501574 -0.007361 0.064 Uiso 1 1 calc R U . . .
C25 C 0.7642(5) 0.6705(5) -0.0083(3) 0.0625(13) Uani 1 1 d . . . . .
H25 H 0.756526 0.674438 -0.064246 0.075 Uiso 1 1 calc R U . . .
C26 C 0.7619(5) 0.7677(5) 0.0398(3) 0.0648(14) Uani 1 1 d . . . . .
H26 H 0.753698 0.838102 0.016695 0.078 Uiso 1 1 calc R U . . .
C27 C 0.7716(6) 0.7614(5) 0.1214(3) 0.0726(15) Uani 1 1 d . . . . .
H27 H 0.771007 0.828084 0.154009 0.087 Uiso 1 1 calc R U . . .
C28 C 0.7823(5) 0.6569(4) 0.1565(3) 0.0592(13) Uani 1 1 d . . . . .
H28 H 0.786670 0.652845 0.212225 0.071 Uiso 1 1 calc R U . . .
C34 C 1.0593(5) 0.4149(4) 0.2584(2) 0.0476(11) Uani 1 1 d . . . . .
H34 H 0.983858 0.357638 0.285046 0.057 Uiso 1 1 calc R U . . .
C33 C 1.2160(5) 0.4403(4) 0.2830(3) 0.0589(13) Uani 1 1 d . . . . .
H33 H 1.245721 0.399849 0.325561 0.071 Uiso 1 1 calc R U . . .
C32 C 1.3271(5) 0.5254(5) 0.2444(3) 0.0662(14) Uani 1 1 d . . . . .
H32 H 1.432545 0.541803 0.260033 0.079 Uiso 1 1 calc R U . . .
C31 C 1.2835(5) 0.5863(5) 0.1829(3) 0.0663(14) Uani 1 1 d . . . . .
H31 H 1.360079 0.644924 0.157587 0.080 Uiso 1 1 calc R U . . .
C30 C 1.1268(5) 0.5620(4) 0.1576(2) 0.0516(11) Uani 1 1 d . . . . .
H30 H 1.098435 0.604865 0.116099 0.062 Uiso 1 1 calc R U . . .
C17 C 0.7631(4) 0.2996(4) 0.0758(2) 0.0410(10) Uani 1 1 d . . . . .
C22 C 0.6252(5) 0.2581(4) 0.0201(2) 0.0487(11) Uani 1 1 d . . . . .
H22 H 0.555567 0.296396 0.022927 0.058 Uiso 1 1 calc R U . . .
C21 C 0.5900(5) 0.1614(4) -0.0391(3) 0.0632(14) Uani 1 1 d . . . . .
H21 H 0.496683 0.134715 -0.075915 0.076 Uiso 1 1 calc R U . . .
C20 C 0.6900(6) 0.1036(4) -0.0449(3) 0.0714(15) Uani 1 1 d . . . . .
H20 H 0.665430 0.037815 -0.085212 0.086 Uiso 1 1 calc R U . . .
C19 C 0.8264(6) 0.1438(5) 0.0094(3) 0.0745(16) Uani 1 1 d . . . . .
H19 H 0.895376 0.105208 0.005617 0.089 Uiso 1 1 calc R U . . .
C18 C 0.8643(5) 0.2414(4) 0.0701(3) 0.0540(12) Uani 1 1 d . . . . .
H18 H 0.957683 0.267352 0.106824 0.065 Uiso 1 1 calc R U . . .
C7 C 0.6062(4) 0.3725(4) 0.4200(2) 0.0405(10) Uani 1 1 d . . . . .
C8 C 0.5022(5) 0.3170(5) 0.4826(3) 0.0558(12) Uani 1 1 d . . . . .
C6 C 0.7497(4) 0.4742(4) 0.4469(2) 0.0457(11) Uani 1 1 d . . . . .
H6 H 0.778158 0.499480 0.502312 0.055 Uiso 1 1 calc R U . . .
C5 C 0.8518(4) 0.5393(4) 0.3969(2) 0.0430(10) Uani 1 1 d . . . . .
C4 C 0.9932(4) 0.6562(4) 0.4284(2) 0.0431(10) Uani 1 1 d D . . . .
C1 C 1.2297(5) 0.8356(5) 0.4330(3) 0.0740(15) Uani 0.287(4) 1 d D . P A 1
H1 H 1.321287 0.895658 0.418773 0.089 Uiso 0.287(4) 1 calc R U P A 1
C2 C 1.1909(5) 0.8458(5) 0.5057(3) 0.0802(17) Uani 0.287(4) 1 d D . P A 1
H2 H 1.252823 0.912727 0.544979 0.096 Uiso 0.287(4) 1 calc R U P A 1
C9 C 0.3523(4) 0.1847(4) 0.2553(2) 0.0466(11) Uani 1 1 d . . . . .
C10 C 0.0827(5) 0.0745(5) 0.3181(3) 0.0821(17) Uani 1 1 d . . . . .
H10A H 0.129237 0.035573 0.358766 0.098 Uiso 1 1 calc R U . . .
H10B H 0.111888 0.162353 0.338395 0.098 Uiso 1 1 calc R U . . .
C11 C -0.0921(5) 0.0045(4) 0.3052(3) 0.0510(11) Uani 1 1 d . . . . .
C12 C -0.1597(6) -0.1067(5) 0.3397(3) 0.0709(14) Uani 1 1 d . . . . .
H12 H -0.096709 -0.141778 0.368374 0.085 Uiso 1 1 calc R U . . .
C13 C -0.3199(8) -0.1672(6) 0.3323(4) 0.111(3) Uani 1 1 d . . . . .
H13 H -0.365506 -0.243492 0.355468 0.133 Uiso 1 1 calc R U . . .
C14 C -0.4100(8) -0.1164(9) 0.2919(5) 0.118(3) Uani 1 1 d . . . . .
H14 H -0.518521 -0.159280 0.286840 0.141 Uiso 1 1 calc R U . . .
C15 C -0.3505(8) -0.0060(7) 0.2582(5) 0.113(3) Uani 1 1 d . . . . .
H15 H -0.415604 0.029338 0.232017 0.136 Uiso 1 1 calc R U . . .
C16 C -0.1858(7) 0.0549(5) 0.2636(3) 0.0804(17) Uani 1 1 d . . . . .
H16 H -0.141171 0.129696 0.238718 0.096 Uiso 1 1 calc R U . . .
S1A S 1.02707(18) 0.73252(15) 0.52085(9) 0.0656(6) Uani 0.713(4) 1 d D . P A 2
C1A C 1.1909(5) 0.8458(5) 0.5057(3) 0.0802(17) Uani 0.713(4) 1 d D . P A 2
H1A H 1.252823 0.912727 0.544979 0.096 Uiso 0.713(4) 1 calc R U P A 2
C2A C 1.2297(5) 0.8356(5) 0.4330(3) 0.0740(15) Uani 0.713(4) 1 d D . P A 2
H2A H 1.321287 0.895658 0.418773 0.089 Uiso 0.713(4) 1 calc R U P A 2
C3A C 1.1183(3) 0.7220(3) 0.3742(2) 0.0891(14) Uani 0.713(4) 1 d D . P A 2
H3A H 1.123538 0.698710 0.321322 0.107 Uiso 0.713(4) 1 calc R U P A 2

loop_
_atom_site_aniso_label
_atom_site_aniso_U_11
_atom_site_aniso_U_22
_atom_site_aniso_U_33
_atom_site_aniso_U_23
_atom_site_aniso_U_13
_atom_site_aniso_U_12
Ni1 0.0396(3) 0.0462(3) 0.0270(3) -0.0083(2) 0.0034(2) 0.0134(2)
P1 0.0376(6) 0.0439(6) 0.0273(6) -0.0070(5) 0.0023(4) 0.0144(5)
C3 0.0566(11) 0.0712(12) 0.0505(11) -0.0236(8) -0.0024(7) 0.0127(8)
S2 0.0457(6) 0.0585(7) 0.0332(6) -0.0127(5) 0.0056(5) 0.0083(5)
S3 0.0469(7) 0.0921(10) 0.0491(8) -0.0213(7) 0.0053(6) -0.0047(7)
F1 0.0646(18) 0.109(2) 0.0596(18) -0.0003(16) 0.0262(14) 0.0381(17)
F3 0.080(2) 0.108(2) 0.0280(15) -0.0079(15) 0.0082(13) 0.0047(17)
F2 0.0762(19) 0.073(2) 0.0538(17) 0.0138(15) 0.0071(14) 0.0167(15)
O1 0.0466(17) 0.0535(18) 0.0345(17) -0.0138(14) 0.0051(13) 0.0117(14)
C29 0.039(2) 0.039(2) 0.025(2) -0.0054(18) -0.0008(17) 0.0154(19)
N1 0.0344(19) 0.048(2) 0.0307(19) -0.0052(16) 0.0014(14) 0.0136(16)
S1 0.059(2) 0.075(2) 0.115(3) -0.022(2) -0.0012(18) 0.0150(16)
N2 0.041(2) 0.059(2) 0.035(2) -0.0066(18) 0.0045(16) 0.0116(18)
C23 0.037(2) 0.045(2) 0.032(2) -0.0038(19) -0.0006(17) 0.0152(19)
C24 0.065(3) 0.061(3) 0.042(3) 0.000(2) 0.009(2) 0.034(2)
C25 0.073(3) 0.075(4) 0.047(3) 0.015(3) 0.012(2) 0.036(3)
C26 0.063(3) 0.060(3) 0.069(4) 0.011(3) -0.002(3) 0.027(3)
C27 0.099(4) 0.056(3) 0.065(4) -0.012(3) -0.008(3) 0.042(3)
C28 0.076(3) 0.060(3) 0.040(3) -0.012(2) -0.005(2) 0.032(3)
C34 0.046(3) 0.047(3) 0.047(3) -0.001(2) 0.007(2) 0.017(2)
C33 0.062(3) 0.059(3) 0.052(3) -0.007(2) -0.010(2) 0.028(3)
C32 0.042(3) 0.090(4) 0.057(3) -0.014(3) -0.007(2) 0.023(3)
C31 0.041(3) 0.082(4) 0.053(3) 0.002(3) 0.005(2) 0.003(2)
C30 0.043(3) 0.070(3) 0.031(2) 0.004(2) 0.002(2) 0.014(2)
C17 0.043(2) 0.040(2) 0.032(2) -0.0058(19) 0.0088(18) 0.0082(19)
C22 0.047(3) 0.060(3) 0.030(2) -0.010(2) 0.0041(19) 0.014(2)
C21 0.058(3) 0.068(3) 0.038(3) -0.018(2) 0.005(2) 0.001(3)
C20 0.080(4) 0.056(3) 0.055(3) -0.030(3) 0.017(3) 0.005(3)
C19 0.070(4) 0.059(3) 0.094(4) -0.026(3) 0.021(3) 0.026(3)
C18 0.051(3) 0.050(3) 0.057(3) -0.019(2) 0.006(2) 0.019(2)
C7 0.044(2) 0.051(3) 0.027(2) -0.001(2) 0.0047(18) 0.021(2)
C8 0.057(3) 0.069(4) 0.032(3) -0.009(2) 0.005(2) 0.017(3)
C6 0.043(3) 0.064(3) 0.026(2) -0.009(2) 0.0048(19) 0.018(2)
C5 0.041(2) 0.049(3) 0.039(3) -0.012(2) -0.004(2) 0.024(2)
C4 0.038(2) 0.049(3) 0.038(2) -0.011(2) -0.0020(18) 0.017(2)
C1 0.051(3) 0.072(4) 0.077(4) -0.013(3) 0.005(3) 0.006(3)
C2 0.064(4) 0.080(4) 0.071(4) -0.029(3) -0.002(3) 0.009(3)
C9 0.039(2) 0.052(3) 0.040(3) -0.006(2) -0.0010(19) 0.012(2)
C10 0.052(3) 0.116(5) 0.047(3) 0.001(3) 0.011(2) 0.002(3)
C11 0.047(3) 0.048(3) 0.043(3) -0.003(2) 0.002(2) 0.007(2)
C12 0.078(4) 0.068(4) 0.054(3) 0.010(3) 0.016(3) 0.015(3)
C13 0.092(5) 0.097(5) 0.090(5) -0.012(4) 0.048(4) -0.026(4)
C14 0.056(4) 0.152(8) 0.121(7) -0.079(6) 0.000(4) 0.029(5)
C15 0.096(6) 0.097(5) 0.141(7) -0.063(5) -0.051(5) 0.060(5)
C16 0.093(4) 0.049(3) 0.080(4) -0.003(3) -0.011(3) 0.018(3)
S1A 0.0566(11) 0.0712(12) 0.0505(11) -0.0236(8) -0.0024(7) 0.0127(8)
C1A 0.064(4) 0.080(4) 0.071(4) -0.029(3) -0.002(3) 0.009(3)
C2A 0.051(3) 0.072(4) 0.077(4) -0.013(3) 0.005(3) 0.006(3)
C3A 0.059(2) 0.075(2) 0.115(3) -0.022(2) -0.0012(18) 0.0150(16)

_geom_special_details            
;
 All esds (except the esd in the dihedral angle between two l.s. planes)
 are estimated using the full covariance matrix.  The cell esds are taken
 into account individually in the estimation of esds in distances, angles
 and torsion angles; correlations between esds in cell parameters are only
 used when they are defined by crystal symmetry.  An approximate (isotropic)
 treatment of cell esds is used for estimating esds involving l.s. planes.
;
loop_
_geom_bond_atom_site_label_1
_geom_bond_atom_site_label_2
_geom_bond_distance
_geom_bond_site_symmetry_2
_geom_bond_publ_flag
Ni1 P1 2.2100(12) . ?
Ni1 S2 2.1370(12) . ?
Ni1 O1 1.849(3) . ?
Ni1 N1 1.874(3) . ?
P1 C29 1.816(4) . ?
P1 C23 1.818(4) . ?
P1 C17 1.825(4) . ?
C3 H3 0.9300 . ?
C3 C4 1.679(4) . ?
C3 C2 1.630(5) . ?
S2 C9 1.732(4) . ?
S3 C9 1.749(4) . ?
S3 C10 1.812(5) . ?
F1 C8 1.329(5) . ?
F3 C8 1.346(5) . ?
F2 C8 1.338(5) . ?
O1 C5 1.297(4) . ?
C29 C34 1.383(5) . ?
C29 C30 1.384(5) . ?
N1 N2 1.396(4) . ?
N1 C7 1.321(5) . ?
S1 C4 1.551(5) . ?
S1 C1 1.519(5) . ?
N2 C9 1.291(5) . ?
C23 C24 1.376(5) . ?
C23 C28 1.403(5) . ?
C24 H24 0.9300 . ?
C24 C25 1.383(6) . ?
C25 H25 0.9300 . ?
C25 C26 1.367(6) . ?
C26 H26 0.9300 . ?
C26 C27 1.360(6) . ?
C27 H27 0.9300 . ?
C27 C28 1.382(6) . ?
C28 H28 0.9300 . ?
C34 H34 0.9300 . ?
C34 C33 1.382(5) . ?
C33 H33 0.9300 . ?
C33 C32 1.369(6) . ?
C32 H32 0.9300 . ?
C32 C31 1.363(6) . ?
C31 H31 0.9300 . ?
C31 C30 1.387(6) . ?
C30 H30 0.9300 . ?
C17 C22 1.385(5) . ?
C17 C18 1.379(5) . ?
C22 H22 0.9300 . ?
C22 C21 1.369(5) . ?
C21 H21 0.9300 . ?
C21 C20 1.365(6) . ?
C20 H20 0.9300 . ?
C20 C19 1.363(6) . ?
C19 H19 0.9300 . ?
C19 C18 1.388(6) . ?
C18 H18 0.9300 . ?
C7 C8 1.512(6) . ?
C7 C6 1.387(5) . ?
C6 H6 0.9300 . ?
C6 C5 1.367(5) . ?
C5 C4 1.476(5) . ?
C4 S1A 1.679(4) . ?
C4 C3A 1.551(5) . ?
C1 H1 0.9300 . ?
C1 C2 1.334(7) . ?
C2 H2 0.9300 . ?
C10 H10A 0.9700 . ?
C10 H10B 0.9700 . ?
C10 C11 1.494(6) . ?
C11 C12 1.363(6) . ?
C11 C16 1.362(6) . ?
C12 H12 0.9300 . ?
C12 C13 1.370(7) . ?
C13 H13 0.9300 . ?
C13 C14 1.331(9) . ?
C14 H14 0.9300 . ?
C14 C15 1.340(10) . ?
C15 H15 0.9300 . ?
C15 C16 1.411(8) . ?
C16 H16 0.9300 . ?
S1A C1A 1.630(5) . ?
C1A H1A 0.9300 . ?
C1A C2A 1.334(7) . ?
C2A H2A 0.9300 . ?
C2A C3A 1.519(5) . ?
C3A H3A 0.9300 . ?

loop_
_geom_angle_atom_site_label_1
_geom_angle_atom_site_label_2
_geom_angle_atom_site_label_3
_geom_angle
_geom_angle_site_symmetry_1
_geom_angle_site_symmetry_3
_geom_angle_publ_flag
S2 Ni1 P1 92.24(5) . . ?
O1 Ni1 P1 86.50(9) . . ?
O1 Ni1 S2 174.23(10) . . ?
O1 Ni1 N1 93.99(13) . . ?
N1 Ni1 P1 178.07(10) . . ?
N1 Ni1 S2 87.46(10) . . ?
C29 P1 Ni1 111.13(13) . . ?
C29 P1 C23 105.79(17) . . ?
C29 P1 C17 103.39(17) . . ?
C23 P1 Ni1 111.83(13) . . ?
C23 P1 C17 105.59(18) . . ?
C17 P1 Ni1 118.11(13) . . ?
C4 C3 H3 133.4 . . ?
C2 C3 H3 133.4 . . ?
C2 C3 C4 93.3(2) . . ?
C9 S2 Ni1 95.66(14) . . ?
C9 S3 C10 99.7(2) . . ?
C5 O1 Ni1 127.5(3) . . ?
C34 C29 P1 118.9(3) . . ?
C34 C29 C30 119.1(4) . . ?
C30 C29 P1 121.9(3) . . ?
N2 N1 Ni1 121.0(2) . . ?
C7 N1 Ni1 125.2(3) . . ?
C7 N1 N2 113.8(3) . . ?
C1 S1 C4 99.3(3) . . ?
C9 N2 N1 112.2(3) . . ?
C24 C23 P1 123.8(3) . . ?
C24 C23 C28 117.7(4) . . ?
C28 C23 P1 118.5(3) . . ?
C23 C24 H24 119.4 . . ?
C23 C24 C25 121.2(4) . . ?
C25 C24 H24 119.4 . . ?
C24 C25 H25 119.9 . . ?
C26 C25 C24 120.2(5) . . ?
C26 C25 H25 119.9 . . ?
C25 C26 H26 120.1 . . ?
C27 C26 C25 119.9(5) . . ?
C27 C26 H26 120.1 . . ?
C26 C27 H27 119.7 . . ?
C26 C27 C28 120.7(5) . . ?
C28 C27 H27 119.7 . . ?
C23 C28 H28 119.9 . . ?
C27 C28 C23 120.3(4) . . ?
C27 C28 H28 119.9 . . ?
C29 C34 H34 119.6 . . ?
C33 C34 C29 120.9(4) . . ?
C33 C34 H34 119.6 . . ?
C34 C33 H33 120.2 . . ?
C32 C33 C34 119.6(4) . . ?
C32 C33 H33 120.2 . . ?
C33 C32 H32 119.9 . . ?
C31 C32 C33 120.1(4) . . ?
C31 C32 H32 119.9 . . ?
C32 C31 H31 119.5 . . ?
C32 C31 C30 121.0(4) . . ?
C30 C31 H31 119.5 . . ?
C29 C30 C31 119.3(4) . . ?
C29 C30 H30 120.3 . . ?
C31 C30 H30 120.3 . . ?
C22 C17 P1 120.6(3) . . ?
C18 C17 P1 120.9(3) . . ?
C18 C17 C22 118.4(4) . . ?
C17 C22 H22 119.6 . . ?
C21 C22 C17 120.8(4) . . ?
C21 C22 H22 119.6 . . ?
C22 C21 H21 119.5 . . ?
C20 C21 C22 120.9(4) . . ?
C20 C21 H21 119.5 . . ?
C21 C20 H20 120.6 . . ?
C19 C20 C21 118.9(4) . . ?
C19 C20 H20 120.6 . . ?
C20 C19 H19 119.4 . . ?
C20 C19 C18 121.3(4) . . ?
C18 C19 H19 119.4 . . ?
C17 C18 C19 119.7(4) . . ?
C17 C18 H18 120.1 . . ?
C19 C18 H18 120.1 . . ?
N1 C7 C8 118.4(4) . . ?
N1 C7 C6 124.4(4) . . ?
C6 C7 C8 117.2(4) . . ?
F1 C8 F3 105.3(4) . . ?
F1 C8 F2 106.5(4) . . ?
F1 C8 C7 113.5(4) . . ?
F3 C8 C7 111.8(4) . . ?
F2 C8 F3 105.1(4) . . ?
F2 C8 C7 114.0(4) . . ?
C7 C6 H6 118.0 . . ?
C5 C6 C7 123.9(4) . . ?
C5 C6 H6 118.0 . . ?
O1 C5 C6 124.4(4) . . ?
O1 C5 C4 114.8(4) . . ?
C6 C5 C4 120.8(4) . . ?
S1 C4 C3 115.0(3) . . ?
C5 C4 C3 124.1(3) . . ?
C5 C4 S1 120.9(3) . . ?
C5 C4 S1A 124.1(3) . . ?
C5 C4 C3A 120.9(3) . . ?
C3A C4 S1A 115.0(3) . . ?
S1 C1 H1 121.4 . . ?
C2 C1 S1 117.3(4) . . ?
C2 C1 H1 121.4 . . ?
C3 C2 H2 122.4 . . ?
C1 C2 C3 115.1(4) . . ?
C1 C2 H2 122.4 . . ?
S2 C9 S3 117.1(2) . . ?
N2 C9 S2 123.5(3) . . ?
N2 C9 S3 119.4(3) . . ?
S3 C10 H10A 109.3 . . ?
S3 C10 H10B 109.3 . . ?
H10A C10 H10B 108.0 . . ?
C11 C10 S3 111.5(3) . . ?
C11 C10 H10A 109.3 . . ?
C11 C10 H10B 109.3 . . ?
C12 C11 C10 120.1(5) . . ?
C16 C11 C10 120.6(5) . . ?
C16 C11 C12 119.2(5) . . ?
C11 C12 H12 119.8 . . ?
C11 C12 C13 120.4(6) . . ?
C13 C12 H12 119.8 . . ?
C12 C13 H13 120.1 . . ?
C14 C13 C12 119.8(7) . . ?
C14 C13 H13 120.1 . . ?
C13 C14 H14 118.7 . . ?
C13 C14 C15 122.6(8) . . ?
C15 C14 H14 118.7 . . ?
C14 C15 H15 121.1 . . ?
C14 C15 C16 117.9(7) . . ?
C16 C15 H15 121.1 . . ?
C11 C16 C15 120.1(5) . . ?
C11 C16 H16 119.9 . . ?
C15 C16 H16 119.9 . . ?
C1A S1A C4 93.3(2) . . ?
S1A C1A H1A 122.4 . . ?
C2A C1A S1A 115.1(4) . . ?
C2A C1A H1A 122.4 . . ?
C1A C2A H2A 121.4 . . ?
C1A C2A C3A 117.3(4) . . ?
C3A C2A H2A 121.4 . . ?
C4 C3A H3A 130.3 . . ?
C2A C3A C4 99.3(3) . . ?
C2A C3A H3A 130.3 . . ?

loop_
_geom_hbond_atom_site_label_D
_geom_hbond_atom_site_label_H
_geom_hbond_atom_site_label_A
_geom_hbond_distance_DH
_geom_hbond_distance_HA
_geom_hbond_distance_DA
_geom_hbond_angle_DHA
_geom_hbond_site_symmetry_A
_geom_hbond_publ_flag
C28 H28 O1 0.93 2.58 3.331(6) 137.7 . yes

loop_
_geom_torsion_atom_site_label_1
_geom_torsion_atom_site_label_2
_geom_torsion_atom_site_label_3
_geom_torsion_atom_site_label_4
_geom_torsion
_geom_torsion_site_symmetry_1
_geom_torsion_site_symmetry_2
_geom_torsion_site_symmetry_3
_geom_torsion_site_symmetry_4
_geom_torsion_publ_flag
Ni1 P1 C29 C34 35.3(3) . . . . ?
Ni1 P1 C29 C30 -149.2(3) . . . . ?
Ni1 P1 C23 C24 -142.3(3) . . . . ?
Ni1 P1 C23 C28 38.1(3) . . . . ?
Ni1 P1 C17 C22 71.8(4) . . . . ?
Ni1 P1 C17 C18 -105.3(3) . . . . ?
Ni1 S2 C9 S3 175.5(2) . . . . ?
Ni1 S2 C9 N2 -3.8(4) . . . . ?
Ni1 O1 C5 C6 0.0(6) . . . . ?
Ni1 O1 C5 C4 -177.9(2) . . . . ?
Ni1 N1 N2 C9 0.8(5) . . . . ?
Ni1 N1 C7 C8 -175.9(3) . . . . ?
Ni1 N1 C7 C6 6.5(6) . . . . ?
P1 Ni1 O1 C5 -172.4(3) . . . . ?
P1 C29 C34 C33 173.1(3) . . . . ?
P1 C29 C30 C31 -172.9(3) . . . . ?
P1 C23 C24 C25 180.0(3) . . . . ?
P1 C23 C28 C27 178.8(3) . . . . ?
P1 C17 C22 C21 -177.0(3) . . . . ?
P1 C17 C18 C19 177.2(4) . . . . ?
S2 Ni1 N1 N2 -2.6(3) . . . . ?
S2 Ni1 N1 C7 176.8(3) . . . . ?
S3 C10 C11 C12 112.2(5) . . . . ?
S3 C10 C11 C16 -72.1(6) . . . . ?
O1 Ni1 N1 N2 171.8(3) . . . . ?
O1 Ni1 N1 C7 -8.8(3) . . . . ?
O1 C5 C4 C3 167.6(3) . . . . ?
O1 C5 C4 S1 -8.6(5) . . . . ?
O1 C5 C4 S1A 167.6(3) . . . . ?
O1 C5 C4 C3A -8.6(5) . . . . ?
C29 P1 C23 C24 96.6(4) . . . . ?
C29 P1 C23 C28 -83.0(3) . . . . ?
C29 P1 C17 C22 -165.0(3) . . . . ?
C29 P1 C17 C18 17.9(4) . . . . ?
C29 C34 C33 C32 0.6(6) . . . . ?
N1 Ni1 O1 C5 5.7(3) . . . . ?
N1 N2 C9 S2 2.4(5) . . . . ?
N1 N2 C9 S3 -176.9(3) . . . . ?
N1 C7 C8 F1 -64.7(5) . . . . ?
N1 C7 C8 F3 176.3(4) . . . . ?
N1 C7 C8 F2 57.4(5) . . . . ?
N1 C7 C6 C5 1.8(7) . . . . ?
S1 C1 C2 C3 0.2(7) . . . . ?
N2 N1 C7 C8 3.6(5) . . . . ?
N2 N1 C7 C6 -174.0(3) . . . . ?
C23 P1 C29 C34 156.9(3) . . . . ?
C23 P1 C29 C30 -27.7(4) . . . . ?
C23 P1 C17 C22 -54.1(4) . . . . ?
C23 P1 C17 C18 128.8(3) . . . . ?
C23 C24 C25 C26 1.1(7) . . . . ?
C24 C23 C28 C27 -0.8(6) . . . . ?
C24 C25 C26 C27 -0.6(7) . . . . ?
C25 C26 C27 C28 -0.6(8) . . . . ?
C26 C27 C28 C23 1.4(7) . . . . ?
C28 C23 C24 C25 -0.4(6) . . . . ?
C34 C29 C30 C31 2.5(6) . . . . ?
C34 C33 C32 C31 1.1(7) . . . . ?
C33 C32 C31 C30 -1.0(7) . . . . ?
C32 C31 C30 C29 -0.8(7) . . . . ?
C30 C29 C34 C33 -2.4(6) . . . . ?
C17 P1 C29 C34 -92.3(3) . . . . ?
C17 P1 C29 C30 83.1(4) . . . . ?
C17 P1 C23 C24 -12.6(4) . . . . ?
C17 P1 C23 C28 167.8(3) . . . . ?
C17 C22 C21 C20 -0.2(7) . . . . ?
C22 C17 C18 C19 0.1(6) . . . . ?
C22 C21 C20 C19 -0.1(8) . . . . ?
C21 C20 C19 C18 0.3(8) . . . . ?
C20 C19 C18 C17 -0.3(8) . . . . ?
C18 C17 C22 C21 0.2(6) . . . . ?
C7 N1 N2 C9 -178.7(3) . . . . ?
C7 C6 C5 O1 -5.4(7) . . . . ?
C7 C6 C5 C4 172.5(4) . . . . ?
C8 C7 C6 C5 -175.7(4) . . . . ?
C6 C7 C8 F1 112.9(4) . . . . ?
C6 C7 C8 F3 -6.0(6) . . . . ?
C6 C7 C8 F2 -124.9(4) . . . . ?
C6 C5 C4 C3 -10.4(6) . . . . ?
C6 C5 C4 S1 173.4(3) . . . . ?
C6 C5 C4 S1A -10.4(6) . . . . ?
C6 C5 C4 C3A 173.4(3) . . . . ?
C5 C4 S1A C1A -177.5(4) . . . . ?
C5 C4 C3A C2A 177.8(4) . . . . ?
C4 C3 C2 C1 0.6(5) . . . . ?
C4 S1 C1 C2 -0.8(6) . . . . ?
C4 S1A C1A C2A 0.6(5) . . . . ?
C1 S1 C4 C3 1.2(4) . . . . ?
C1 S1 C4 C5 177.8(4) . . . . ?
C2 C3 C4 S1 -1.1(3) . . . . ?
C2 C3 C4 C5 -177.5(4) . . . . ?
C9 S3 C10 C11 168.6(4) . . . . ?
C10 S3 C9 S2 -173.0(3) . . . . ?
C10 S3 C9 N2 6.3(4) . . . . ?
C10 C11 C12 C13 175.9(5) . . . . ?
C10 C11 C16 C15 -174.1(5) . . . . ?
C11 C12 C13 C14 -0.6(9) . . . . ?
C12 C11 C16 C15 1.5(8) . . . . ?
C12 C13 C14 C15 -0.8(11) . . . . ?
C13 C14 C15 C16 2.5(11) . . . . ?
C14 C15 C16 C11 -2.9(10) . . . . ?
C16 C11 C12 C13 0.2(8) . . . . ?
S1A C4 C3A C2A 1.2(4) . . . . ?
S1A C1A C2A C3A 0.2(7) . . . . ?
C1A C2A C3A C4 -0.8(6) . . . . ?
C3A C4 S1A C1A -1.1(3) . . . . ?

_shelx_res_file                  
;
TITL CCG_GSP_Ni8_0m_a.res in P-1
    ccg_gsp_ni8_0m.res
    created by SHELXL-2019/3 at 17:58:16 on 11-Jan-2025
CELL 0.71073 9.4247 11.4805 16.7059 91.514 98.188 113.667
ZERR 2 0.0031 0.0037 0.0054 0.007 0.006 0.006
LATT 1
SFAC C H F N Ni O P S
UNIT 68 52 6 4 2 2 2 6
SADI C3 C4 C3A C4
SADI C3 C2 C3A C2A
SADI S1 C4 S1A C4
SADI 0.04 C3 C1 C3A C1A
SADI S1 C1 S1A C1A
SADI C1 C2 C1A C2A
SADI 0.04 S1 C2 S1A C2A
SADI 0.04 C4 C1 C4 C1A
SADI 0.04 C4 C2 C4 C2A
EADP S1 C3A
EADP C1 C2A
EADP C2 C1A
EADP C3 S1A
EXYZ S1 C3A
EXYZ C1 C2A
EXYZ C2 C1A
EXYZ C3 S1A

L.S. 25
PLAN  4
SIZE 0.243 0.743 0.768
TEMP 23
HTAB C28 O1
HTAB C6 O1
CONF
BOND $H
HTAB
MORE -1
fmap 2
acta
REM <olex2.extras>
REM <HklSrc "%.\\CCG_GSP_Ni8_0m.hkl">
REM </olex2.extras>

WGHT    0.000000
FVAR       0.41720   0.28695
NI1   5    0.667662    0.372442    0.258002    11.00000    0.03959    0.04618 =
         0.02702   -0.00828    0.00338    0.01338
P1    7    0.804793    0.423175    0.157658    11.00000    0.03763    0.04389 =
         0.02732   -0.00702    0.00226    0.01444
PART 1
C3    1    1.027069    0.732515    0.520855    21.00000    0.05657    0.07124 =
         0.05047   -0.02365   -0.00242    0.01269
AFIX  43
H3    2    0.972628    0.716225    0.564437    21.00000   -1.20000
AFIX   0
PART 0
S2    8    0.470048    0.229380    0.181131    11.00000    0.04569    0.05851 =
         0.03319   -0.01271    0.00556    0.00828
S3    8    0.159286    0.071676    0.224894    11.00000    0.04690    0.09210 =
         0.04911   -0.02129    0.00529   -0.00473
F1    3    0.370878    0.336048    0.471550    11.00000    0.06464    0.10915 =
         0.05961   -0.00026    0.02621    0.03808
F3    3    0.574956    0.369654    0.558188    11.00000    0.07986    0.10819 =
         0.02798   -0.00790    0.00822    0.00465
F2    3    0.458338    0.191314    0.486124    11.00000    0.07618    0.07256 =
         0.05384    0.01382    0.00715    0.01670
O1    6    0.832370    0.508198    0.319671    11.00000    0.04664    0.05355 =
         0.03446   -0.01378    0.00512    0.01171
C29   1    1.013101    0.473412    0.194756    11.00000    0.03946    0.03922 =
         0.02512   -0.00542   -0.00082    0.01542
N1    4    0.553229    0.324751    0.343551    11.00000    0.03438    0.04795 =
         0.03069   -0.00517    0.00143    0.01361
PART 1
S1    8    1.118302    0.721974    0.374208    21.00000    0.05865    0.07506 =
         0.11459   -0.02166   -0.00121    0.01502
PART 0
N2    4    0.399419    0.231234    0.330280    11.00000    0.04055    0.05918 =
         0.03482   -0.00661    0.00447    0.01161
C23   1    0.786711    0.556881    0.108229    11.00000    0.03652    0.04531 =
         0.03237   -0.00380   -0.00055    0.01518
C24   1    0.777875    0.566398    0.025884    11.00000    0.06520    0.06106 =
         0.04166   -0.00039    0.00938    0.03444
AFIX  43
H24   2    0.781173    0.501574   -0.007361    11.00000   -1.20000
AFIX   0
C25   1    0.764189    0.670521   -0.008347    11.00000    0.07263    0.07525 =
         0.04683    0.01509    0.01211    0.03642
AFIX  43
H25   2    0.756526    0.674438   -0.064246    11.00000   -1.20000
AFIX   0
C26   1    0.761888    0.767750    0.039768    11.00000    0.06323    0.06013 =
         0.06873    0.01128   -0.00220    0.02703
AFIX  43
H26   2    0.753698    0.838102    0.016695    11.00000   -1.20000
AFIX   0
C27   1    0.771596    0.761404    0.121408    11.00000    0.09888    0.05591 =
         0.06514   -0.01155   -0.00765    0.04184
AFIX  43
H27   2    0.771007    0.828084    0.154009    11.00000   -1.20000
AFIX   0
C28   1    0.782332    0.656881    0.156452    11.00000    0.07590    0.05959 =
         0.04031   -0.01220   -0.00486    0.03157
AFIX  43
H28   2    0.786670    0.652845    0.212225    11.00000   -1.20000
AFIX   0
C34   1    1.059259    0.414865    0.258433    11.00000    0.04614    0.04667 =
         0.04695   -0.00096    0.00683    0.01657
AFIX  43
H34   2    0.983858    0.357638    0.285046    11.00000   -1.20000
AFIX   0
C33   1    1.215958    0.440310    0.283015    11.00000    0.06173    0.05919 =
         0.05222   -0.00737   -0.00962    0.02818
AFIX  43
H33   2    1.245721    0.399849    0.325561    11.00000   -1.20000
AFIX   0
C32   1    1.327101    0.525441    0.244350    11.00000    0.04173    0.08952 =
         0.05741   -0.01416   -0.00749    0.02300
AFIX  43
H32   2    1.432545    0.541803    0.260033    11.00000   -1.20000
AFIX   0
C31   1    1.283546    0.586267    0.182919    11.00000    0.04113    0.08200 =
         0.05295    0.00151    0.00485    0.00295
AFIX  43
H31   2    1.360079    0.644924    0.157587    11.00000   -1.20000
AFIX   0
C30   1    1.126822    0.562031    0.157600    11.00000    0.04339    0.07017 =
         0.03085    0.00355    0.00248    0.01385
AFIX  43
H30   2    1.098435    0.604865    0.116099    11.00000   -1.20000
AFIX   0
C17   1    0.763074    0.299613    0.075840    11.00000    0.04280    0.03975 =
         0.03235   -0.00580    0.00877    0.00824
C22   1    0.625156    0.258102    0.020097    11.00000    0.04701    0.06001 =
         0.02960   -0.00963    0.00414    0.01367
AFIX  43
H22   2    0.555567    0.296396    0.022927    11.00000   -1.20000
AFIX   0
C21   1    0.589999    0.161381   -0.039124    11.00000    0.05776    0.06793 =
         0.03790   -0.01821    0.00543    0.00115
AFIX  43
H21   2    0.496683    0.134715   -0.075915    11.00000   -1.20000
AFIX   0
C20   1    0.689967    0.103559   -0.044921    11.00000    0.07987    0.05646 =
         0.05507   -0.03005    0.01696    0.00477
AFIX  43
H20   2    0.665430    0.037815   -0.085212    11.00000   -1.20000
AFIX   0
C19   1    0.826378    0.143825    0.009355    11.00000    0.07006    0.05920 =
         0.09378   -0.02620    0.02107    0.02564
AFIX  43
H19   2    0.895376    0.105208    0.005617    11.00000   -1.20000
AFIX   0
C18   1    0.864337    0.241381    0.070122    11.00000    0.05084    0.04977 =
         0.05749   -0.01854    0.00618    0.01893
AFIX  43
H18   2    0.957683    0.267352    0.106824    11.00000   -1.20000
AFIX   0
C7    1    0.606236    0.372518    0.420036    11.00000    0.04448    0.05077 =
         0.02705   -0.00093    0.00471    0.02114
C8    1    0.502164    0.316994    0.482590    11.00000    0.05651    0.06904 =
         0.03215   -0.00913    0.00526    0.01715
C6    1    0.749733    0.474165    0.446931    11.00000    0.04325    0.06352 =
         0.02557   -0.00855    0.00478    0.01795
AFIX  43
H6    2    0.778158    0.499480    0.502312    11.00000   -1.20000
AFIX   0
C5    1    0.851829    0.539329    0.396900    11.00000    0.04102    0.04909 =
         0.03944   -0.01214   -0.00441    0.02369
C4    1    0.993230    0.656154    0.428397    11.00000    0.03798    0.04879 =
         0.03808   -0.01089   -0.00198    0.01691
PART 1
C1    1    1.229745    0.835641    0.432960    21.00000    0.05142    0.07224 =
         0.07716   -0.01306    0.00532    0.00645
AFIX  43
H1    2    1.321287    0.895658    0.418773    21.00000   -1.20000
AFIX   0
C2    1    1.190913    0.845831    0.505728    21.00000    0.06356    0.07981 =
         0.07105   -0.02884   -0.00161    0.00882
AFIX  43
H2    2    1.252823    0.912727    0.544979    21.00000   -1.20000
AFIX   0
PART 0
C9    1    0.352297    0.184685    0.255315    11.00000    0.03903    0.05186 =
         0.03957   -0.00572   -0.00097    0.01197
C10   1    0.082706    0.074466    0.318134    11.00000    0.05173    0.11596 =
         0.04713    0.00136    0.01103    0.00159
AFIX  23
H10A  2    0.129237    0.035573    0.358766    11.00000   -1.20000
H10B  2    0.111888    0.162353    0.338395    11.00000   -1.20000
AFIX   0
C11   1   -0.092107    0.004510    0.305211    11.00000    0.04677    0.04820 =
         0.04345   -0.00343    0.00233    0.00652
C12   1   -0.159695   -0.106732    0.339683    11.00000    0.07779    0.06847 =
         0.05391    0.00972    0.01554    0.01535
AFIX  43
H12   2   -0.096709   -0.141778    0.368374    11.00000   -1.20000
AFIX   0
C13   1   -0.319866   -0.167194    0.332302    11.00000    0.09168    0.09692 =
         0.09033   -0.01176    0.04767   -0.02562
AFIX  43
H13   2   -0.365506   -0.243492    0.355468    11.00000   -1.20000
AFIX   0
C14   1   -0.409975   -0.116423    0.291881    11.00000    0.05627    0.15238 =
         0.12136   -0.07871    0.00040    0.02894
AFIX  43
H14   2   -0.518521   -0.159280    0.286840    11.00000   -1.20000
AFIX   0
C15   1   -0.350468   -0.005987    0.258157    11.00000    0.09571    0.09671 =
         0.14072   -0.06303   -0.05073    0.06007
AFIX  43
H15   2   -0.415604    0.029338    0.232017    11.00000   -1.20000
AFIX   0
C16   1   -0.185814    0.054950    0.263594    11.00000    0.09268    0.04865 =
         0.08034   -0.00275   -0.01073    0.01775
AFIX  43
H16   2   -0.141171    0.129696    0.238718    11.00000   -1.20000
AFIX   0
PART 2
S1A   8    1.027069    0.732515    0.520855   -21.00000    0.05657    0.07124 =
         0.05047   -0.02365   -0.00242    0.01269
C1A   1    1.190913    0.845831    0.505728   -21.00000    0.06356    0.07981 =
         0.07105   -0.02884   -0.00161    0.00882
AFIX  43
H1A   2    1.252823    0.912727    0.544979   -21.00000   -1.20000
AFIX   0
C2A   1    1.229745    0.835641    0.432960   -21.00000    0.05142    0.07224 =
         0.07716   -0.01306    0.00532    0.00645
AFIX  43
H2A   2    1.321287    0.895658    0.418773   -21.00000   -1.20000
AFIX   0
C3A   1    1.118302    0.721974    0.374208   -21.00000    0.05865    0.07506 =
         0.11459   -0.02166   -0.00121    0.01502
AFIX  43
H3A   2    1.123538    0.698710    0.321322   -21.00000   -1.20000
AFIX   0
HKLF 4


REM  CCG_GSP_Ni8_0m_a.res in P-1
REM wR2 = 0.1407, GooF = S = 1.038, Restrained GooF = 1.051 for all data
REM R1 = 0.0542 for 3720 Fo > 4sig(Fo) and 0.0964 for all 5964 data
REM 407 parameters refined using 9 restraints

END

WGHT      0.0000      0.0000

REM Instructions for potential hydrogen bonds
HTAB C28 O1

REM Highest difference peak  0.401,  deepest hole -0.665,  1-sigma level  0.073
Q1    1   0.6430  0.4519  0.2250  11.00000  0.05    0.40
Q2    1   0.1760 -0.0135  0.2401  11.00000  0.05    0.37
Q3    1   0.5518  0.3456  0.2805  11.00000  0.05    0.34
Q4    1   0.7714  0.4969  0.1205  11.00000  0.05    0.33
;
_shelx_res_checksum              75444
_shelx_hkl_file                  
;
  -1   0   0   71.69    9.40
  -1   0   0   54.09    9.60
  -1   0   0   65.89   10.00
  -1   0   0   65.69    9.80
   1   0   0   70.59    9.90
   1   0   0   66.39    9.30
   1   0   0   57.09    9.60
   1   0   0   74.39    9.80
  -2   0   0 1003.40  151.28
  -2   0   0 1157.88  150.58
  -2   0   0 1111.19  151.58
   2   0   0  993.00  150.58
   2   0   0 1075.99  151.68
  -3   0   0  231.08   29.80
  -3   0   0  176.28   30.00
  -3   0   0  217.68   30.80
   3   0   0  199.58   30.80
   3   0   0  207.38   29.70
   3   0   0  215.08   31.40
  -4   0   0   48.00    9.10
  -4   0   0   52.39    7.90
  -4   0   0   46.20    7.00
   4   0   0   47.00    9.40
   4   0   0   46.90    6.90
   4   0   0   46.50    9.80
  -5   0   0  200.48   27.90
  -5   0   0  190.18   29.90
   5   0   0  184.88   30.90
  -6   0   0  299.97   41.50
  -6   0   0  290.87   43.90
   6   0   0  288.57   45.10
   6   0   0  268.07   44.00
  -7   0   0   34.30    8.90
   7   0   0   15.60    8.10
   7   0   0   22.00    8.10
  -8   0   0    7.10    5.40
   8   0   0   11.30    6.90
   8   0   0   13.80    6.40
  -9   0   0   42.80   12.30
   9   0   0   31.50   11.80
   9   0   0   45.20   14.70
 -10   0   0   -2.60    8.00
  10   0   0   -0.90   10.00
  10   0   0   -3.80    4.60
  10  -1   0   36.10   11.80
  10  -1   0   26.10   13.10
 -10   1   0   62.09   13.40
   9  -1   0   11.90    7.80
   9  -1   0   -5.60    3.00
  -9   1   0    6.90    7.60
   8  -1   0    2.30    5.80
   8  -1   0    7.30    6.10
  -8   1   0    3.60    5.70
   7  -1   0    3.90    5.80
   7  -1   0    0.30    3.40
  -7   1   0    2.30    4.00
   6  -1   0   50.49   10.40
   6  -1   0   38.40   10.90
  -6   1   0   45.60    9.90
  -6   1   0   46.10    7.30
   5  -1   0    4.80    3.50
   5  -1   0    7.60    3.50
  -5   1   0    7.00    1.90
  -5   1   0    9.40    3.70
   4  -1   0  637.04   95.39
   4  -1   0  650.53   95.99
   4  -1   0  649.43   93.99
  -4   1   0  665.73   95.49
  -4   1   0  707.93   94.19
   3  -1   0  346.37   52.19
   3  -1   0  361.96   50.59
   3  -1   0  364.46   51.59
   3  -1   0  361.06   51.89
  -3   1   0  347.17   51.59
  -3   1   0  367.36   51.29
  -3   1   0  349.17   50.59
   2  -1   0  283.17   40.30
   2  -1   0  300.57   39.70
   2  -1   0  268.37   40.40
   2  -1   0  264.67   40.40
   2  -1   0  267.97   40.70
  -2   1   0  301.57   39.70
  -2   1   0  243.88   40.60
  -2   1   0  266.57   40.30
  -2   1   0  280.47   40.40
  -2   1   0  296.47   40.20
   1  -1   0  128.09   19.90
   1  -1   0  150.78   20.20
   1  -1   0  133.39   20.30
   1  -1   0  141.59   19.90
  -1   1   0  140.79   19.70
  -1   1   0  123.99   19.90
  -1   1   0  166.88   20.30
  -1   1   0  135.59   20.30
  -1   1   0  145.19   19.90
   0  -1   0 1889.51  261.37
   0  -1   0 1839.32  260.57
   0  -1   0 1715.13  260.67
   0   1   0 1872.91  260.57
   0   1   0 1776.02  260.67
   0   1   0 1723.93  260.47
   0   1   0 2164.48  261.47
  -1  -1   0  111.69   15.50
  -1  -1   0  114.99   15.20
  -1  -1   0  117.69   15.50
   1   1   0  104.59   15.50
   1   1   0   99.09   15.10
   1   1   0  109.99   15.80
   1   1   0   91.89   15.40
  -2  -1   0  297.77   38.30
  -2  -1   0  278.97   39.10
   2   1   0  289.87   39.20
   2   1   0  230.58   38.30
   2   1   0  271.67   39.50
  -3  -1   0   82.79   11.10
  -3  -1   0   80.79   12.50
   3   1   0   89.39   12.80
   3   1   0   76.39   13.50
   3   1   0   68.59   11.10
  -4  -1   0   12.70    1.90
  -4  -1   0   16.30    4.50
   4   1   0   12.10    4.20
   4   1   0    9.70    4.80
   4   1   0   11.20    1.90
  -5  -1   0  237.68   31.70
  -5  -1   0  231.78   34.00
   5   1   0  206.88   34.80
   5   1   0  177.18   33.80
  -6  -1   0    9.30    4.80
   6   1   0    5.30    5.30
   6   1   0    1.40    3.60
  -7  -1   0   54.89   11.30
   7   1   0   26.20   10.10
   7   1   0   41.90   10.40
  -8  -1   0   -2.70    5.40
   8   1   0    9.30    7.30
   8   1   0    1.50    5.50
  -9  -1   0   90.19   15.60
   9   1   0   39.80   14.10
   9   1   0   38.80   12.90
  10  -2   0    9.80    8.20
  10  -2   0    8.60    7.60
 -10   2   0   20.00    9.90
   9  -2   0   -1.80    5.90
   9  -2   0   13.50    7.00
  -9   2   0   -2.50    6.10
   8  -2   0   89.29   18.90
   8  -2   0   71.59   18.40
  -8   2   0  135.19   20.60
   7  -2   0  138.59   23.90
   7  -2   0  131.69   24.40
  -7   2   0  121.49   23.30
  -7   2   0  138.79   19.90
   6  -2   0   27.20    7.80
   6  -2   0   26.70    7.10
  -6   2   0   21.80    4.30
  -6   2   0   18.30    6.10
   5  -2   0  103.29   17.90
   5  -2   0  109.49   19.60
   5  -2   0   88.99   18.00
  -5   2   0  105.19   15.60
  -5   2   0  118.59   17.50
   4  -2   0   18.30    5.80
   4  -2   0   29.40    7.50
   4  -2   0   33.20    7.20
  -4   2   0   36.70    5.30
  -4   2   0   41.90    7.30
   3  -2   0  228.58   36.20
   3  -2   0  231.58   36.00
   3  -2   0  250.97   35.80
   3  -2   0  268.87   37.10
  -3   2   0  242.58   36.00
  -3   2   0  250.27   35.10
   2  -2   0 3778.22  529.95
   2  -2   0 3685.23  530.55
   2  -2   0 3857.91  530.85
   2  -2   0 3595.74  530.05
  -2   2   0 3441.16  530.05
  -2   2   0 4074.49  531.55
  -2   2   0 3804.72  529.95
  -2   2   0 3839.72  529.65
   1  -2   0 3526.75  516.55
   1  -2   0 3855.41  515.95
   1  -2   0 4032.90  516.15
   1  -2   0 3731.53  515.45
  -1   2   0 3866.51  515.95
  -1   2   0 3356.86  516.05
  -1   2   0 3250.47  516.55
  -1   2   0 3623.94  515.45
   0  -2   0  239.48   33.40
   0  -2   0  227.88   33.20
   0  -2   0  208.98   33.00
   0  -2   0  218.88   34.70
   0   2   0  233.58   32.90
   0   2   0  224.68   33.40
   0   2   0  276.07   33.30
  -1  -2   0   64.99    9.60
  -1  -2   0   71.89   10.30
  -1  -2   0   58.89    9.70
   1   2   0   66.99    9.90
   1   2   0   62.39   10.20
   1   2   0   66.69    9.50
  -2  -2   0   59.89    8.60
  -2  -2   0   54.89    7.80
   2   2   0   60.69    9.30
   2   2   0   52.79    9.70
   2   2   0   47.80    7.70
  -3  -2   0  631.54   82.79
  -3  -2   0  632.94   83.99
   3   2   0  558.74   84.09
   3   2   0  530.35   82.69
   3   2   0  576.94   84.69
  -4  -2   0  170.28   22.30
  -4  -2   0  153.28   20.40
   4   2   0  134.49   22.40
   4   2   0  129.29   20.30
   4   2   0  134.79   22.80
  -5  -2   0  140.49   22.60
   5   2   0  144.89   25.50
   5   2   0  146.79   24.40
  -6  -2   0   95.59   17.60
   6   2   0  113.79   19.20
   6   2   0   94.89   19.60
  -7  -2   0   80.39   14.40
   7   2   0   39.90   12.60
   7   2   0   77.69   16.40
  -8  -2   0   13.20    8.00
   8   2   0   15.00    8.20
   8   2   0    0.30    7.30
  -9  -2   0   -6.90    6.50
   9   2   0    2.10    8.60
   9   2   0    1.70    5.60
  10  -3   0    0.30    6.60
  10  -3   0   -3.60    4.60
 -10   3   0   -1.60    5.40
   9  -3   0   77.49   16.30
   9  -3   0   66.59   16.50
  -9   3   0   65.19   15.10
   8  -3   0  127.49   23.20
   8  -3   0  104.99   21.70
  -8   3   0  127.09   22.80
   7  -3   0  133.59   24.30
   7  -3   0  134.09   25.00
  -7   3   0  144.79   21.30
  -7   3   0  158.18   25.40
   6  -3   0   43.70   10.60
   6  -3   0   59.79   11.10
   6  -3   0   51.29   12.70
  -6   3   0   43.40    8.20
  -6   3   0   68.89   11.90
   5  -3   0   34.50    6.90
   5  -3   0   26.40    8.00
   5  -3   0   20.70    5.80
  -5   3   0   20.60    4.20
  -5   3   0   24.10    6.40
   4  -3   0   64.39   13.00
   4  -3   0   49.70   12.80
   4  -3   0   83.09   12.40
   4  -3   0   70.39   12.20
  -4   3   0   70.19   12.30
  -4   3   0   71.79   10.60
   3  -3   0 1343.37  196.68
   3  -3   0 1418.16  197.08
   3  -3   0 1416.26  195.78
   3  -3   0 1326.87  195.88
  -3   3   0 1398.96  195.28
   2  -3   0 2708.83  380.96
   2  -3   0 2815.62  380.06
   2  -3   0 2670.63  381.46
  -2   3   0 2741.83  380.86
  -2   3   0 2828.92  379.96
  -2   3   0 2434.36  381.06
  -2   3   0 2550.84  380.26
  -2   3   0 2768.52  380.06
   1  -3   0  389.06   62.59
   1  -3   0  474.75   61.49
   1  -3   0  451.85   61.59
  -1   3   0  433.66   61.49
  -1   3   0  398.06   60.99
   0  -3   0    7.60    2.40
   0  -3   0   13.20    2.50
   0  -3   0   13.40    5.00
   0   3   0   11.10    2.20
   0   3   0   10.30    2.80
  -1  -3   0   84.59   13.10
  -1  -3   0   76.19   11.90
   1   3   0   79.89   12.00
   1   3   0   76.79   12.60
  -2  -3   0  728.63  101.39
  -2  -3   0  706.13  101.99
   2   3   0  752.52  101.09
   2   3   0  670.73  101.89
   2   3   0  698.03  102.59
  -3  -3   0  119.89   17.90
  -3  -3   0  134.89   19.10
   3   3   0  113.49   19.10
   3   3   0  125.79   17.60
   3   3   0  109.79   19.50
  -4  -3   0   34.70    5.70
  -4  -3   0   32.80    7.30
   4   3   0   32.80    8.30
   4   3   0   38.70    8.50
   4   3   0   32.20    5.30
  -5  -3   0   17.50    5.80
   5   3   0    1.60    3.10
   5   3   0    5.80    4.70
  -6  -3   0   -0.90    4.30
   6   3   0    2.60    5.10
   6   3   0   -1.50    3.10
  -7  -3   0    8.80    6.60
   7   3   0   -1.00    3.50
   7   3   0    2.70    7.00
  -8  -3   0  105.49   18.00
   8   3   0   78.39   18.80
   8   3   0   36.70   14.70
  11  -4   0    6.20    8.60
 -11   4   0   13.20   10.10
  10  -4   0    4.20    7.70
  10  -4   0    3.90    7.90
 -10   4   0    9.80    8.60
   9  -4   0   33.70   11.60
   9  -4   0   57.29   13.20
  -9   4   0   62.49   13.50
   8  -4   0  178.08   31.60
   8  -4   0  195.78   31.30
   8  -4   0  193.08   35.20
  -8   4   0  196.88   32.50
  -8   4   0  182.98   27.90
   7  -4   0    1.30    4.80
   7  -4   0    3.60    4.30
   7  -4   0    5.30    4.00
  -7   4   0    4.70    4.00
  -7   4   0    2.80    2.30
   6  -4   0    1.80    2.80
   6  -4   0    7.80    4.40
   6  -4   0    0.60    5.00
  -6   4   0    4.00    2.40
  -6   4   0    9.00    5.10
   5  -4   0  260.27   35.40
   5  -4   0  197.88   32.40
   5  -4   0  185.18   34.40
   5  -4   0  217.78   32.90
  -5   4   0  216.28   33.10
  -5   4   0  223.68   31.60
   4  -4   0   47.20   11.70
   4  -4   0   80.39   14.10
   4  -4   0   63.99   11.10
   4  -4   0   69.29   11.20
  -4   4   0   63.99   10.20
  -4   4   0   57.39   12.90
   3  -4   0  522.65   83.39
   3  -4   0  546.65   83.89
   3  -4   0  601.44   82.39
   3  -4   0  634.64   82.69
  -3   4   0  567.44   83.59
  -3   4   0  520.55   83.79
  -3   4   0  595.74   82.19
   2  -4   0  843.32  127.29
   2  -4   0  810.22  126.29
  -2   4   0  901.41  125.99
  -2   4   0  902.11  125.39
  -2   4   0  876.41  126.29
  -2   4   0  934.31  125.29
   1  -4   0  250.67   45.40
   1  -4   0  307.67   43.10
   1  -4   0  306.17   43.50
  -1   4   0  314.57   43.40
  -1   4   0  292.37   42.40
   0  -4   0   78.09   16.50
   0  -4   0   77.49   12.80
   0  -4   0   87.79   13.80
   0   4   0   96.99   13.80
   0   4   0   87.79   12.70
  -1  -4   0  133.89   23.00
  -1  -4   0  145.89   22.00
   1   4   0  153.78   22.80
   1   4   0  154.08   21.90
  -2  -4   0   10.70    3.00
  -2  -4   0   13.40    4.40
   2   4   0   14.00    4.30
   2   4   0    6.00    2.70
  -3  -4   0   41.60    8.50
  -3  -4   0   44.70    7.20
   3   4   0   23.60    8.00
   3   4   0   44.30    8.60
  -4  -4   0  166.18   24.80
   4   4   0  130.29   26.00
   4   4   0  160.48   24.70
  -5  -4   0   94.39   15.30
   5   4   0   63.39   14.40
   5   4   0   60.79   15.10
  -6  -4   0   50.59   11.80
   6   4   0   55.49   11.90
   6   4   0   20.60   10.20
  -7  -4   0    3.70    7.70
   7   4   0    3.80    7.30
   7   4   0    4.60    4.70
  -8  -4   0   24.90    9.10
   8   4   0    1.20    6.00
   8   4   0    8.30    7.90
  11  -5   0    9.30    7.60
 -11   5   0    8.50    9.80
  10  -5   0    5.30    5.20
  10  -5   0    7.70    6.10
 -10   5   0    3.10    5.50
   9  -5   0    5.20   10.50
   9  -5   0   15.80    8.40
   9  -5   0   16.70    8.80
  -9   5   0   17.90    7.50
   8  -5   0  118.09   22.10
   8  -5   0  114.59   21.40
   8  -5   0  148.99   26.50
  -8   5   0  109.09   18.00
  -8   5   0  122.09   21.90
   7  -5   0   -2.80    3.20
   7  -5   0    2.30    4.10
   7  -5   0    3.20    6.90
  -7   5   0    4.80    5.00
  -7   5   0    2.30    2.60
   6  -5   0    2.00    5.20
   6  -5   0    4.60    6.00
   6  -5   0    3.10    3.40
   6  -5   0    5.60    3.40
  -6   5   0    9.20    6.10
  -6   5   0    1.00    2.20
  -6   5   0    1.40    2.70
   5  -5   0   15.10    4.10
   5  -5   0   15.80    4.40
   5  -5   0   17.10    5.90
   5  -5   0    4.60    5.00
  -5   5   0    7.60    5.60
  -5   5   0    9.70    3.20
   4  -5   0  117.89   18.00
   4  -5   0  119.99   21.40
   4  -5   0  130.99   18.40
   4  -5   0   86.29   19.50
  -4   5   0  100.29   20.10
  -4   5   0  111.89   21.10
  -4   5   0  123.59   17.70
   3  -5   0  116.99   17.00
   3  -5   0  121.09   20.80
   3  -5   0  104.89   19.10
  -3   5   0  111.09   17.00
  -3   5   0  113.79   19.20
  -3   5   0  112.89   17.10
  -3   5   0  113.59   18.60
   2  -5   0  149.69   21.60
   2  -5   0  139.79   24.90
   2  -5   0  139.99   22.10
  -2   5   0  138.99   20.90
  -2   5   0  144.59   20.70
  -2   5   0  159.48   22.10
  -2   5   0  128.29   21.10
   1  -5   0   49.90    8.40
   1  -5   0   43.50    7.80
   1  -5   0   30.10   10.90
  -1   5   0   51.89    8.40
  -1   5   0   37.10    6.20
   0  -5   0   96.09   14.10
   0  -5   0   59.09   16.40
   0   5   0   90.19   13.70
   0   5   0   80.79   12.40
  -1  -5   0  729.73  106.49
   1   5   0  803.12  107.49
   1   5   0  713.73  106.09
  -2  -5   0   44.20    7.60
  -2  -5   0   35.50    8.60
   2   5   0   39.60    7.80
   2   5   0   33.60    8.90
  -3  -5   0   16.90    4.30
  -3  -5   0   13.70    5.20
   3   5   0   12.20    5.10
   3   5   0   11.00    4.20
  -4  -5   0   15.70    6.40
   4   5   0   13.90    6.30
   4   5   0   16.80    5.30
  -5  -5   0   14.70    6.90
   5   5   0   -0.70    3.40
   5   5   0    5.70    4.30
  -6  -5   0    2.00    4.60
   6   5   0    5.40    4.70
   6   5   0    0.30    6.00
  -7  -5   0  112.89   19.70
   7   5   0   51.99   18.40
   7   5   0  110.19   20.40
  11  -6   0    1.70    6.90
 -11   6   0   14.30   10.20
  10  -6   0   53.59   18.20
  10  -6   0   69.89   15.70
 -10   6   0   36.10   13.70
   9  -6   0   29.20   13.30
   9  -6   0   49.50   11.30
   9  -6   0   39.40   11.40
  -9   6   0   48.90   12.60
  -9   6   0   30.50    7.30
   8  -6   0    9.60    7.30
   8  -6   0   20.70    7.60
   8  -6   0   14.80    6.50
  -8   6   0   23.00    5.30
  -8   6   0   16.50    6.70
  -8   6   0   12.10    9.40
   7  -6   0    1.40    5.80
   7  -6   0    4.90    5.00
   7  -6   0   12.70    6.30
   7  -6   0    8.20    5.00
  -7   6   0    7.30    2.80
  -7   6   0    9.10    7.10
  -7   6   0   12.20    4.50
   6  -6   0    3.20    5.90
   6  -6   0   12.40    4.80
   6  -6   0   11.90    6.20
   6  -6   0   11.90    4.40
  -6   6   0    3.30    5.70
  -6   6   0   13.80    3.40
   5  -6   0  114.59   25.40
   5  -6   0  192.08   24.30
   5  -6   0  126.19   26.30
   5  -6   0  159.28   23.60
  -5   6   0  134.89   26.90
  -5   6   0  152.28   26.80
  -5   6   0  149.29   22.90
   4  -6   0   57.99   14.80
   4  -6   0   96.69   17.40
   4  -6   0   84.69   13.20
  -4   6   0   81.19   13.40
  -4   6   0  106.39   17.50
  -4   6   0   80.69   15.70
   3  -6   0  153.68   26.80
   3  -6   0  207.68   28.60
  -3   6   0  186.08   26.40
  -3   6   0  150.68   24.50
  -3   6   0  165.18   25.60
  -3   6   0  162.98   24.30
   2  -6   0  155.28   27.70
   2  -6   0  141.89   24.20
   2  -6   0  160.18   23.10
  -2   6   0  153.88   23.30
  -2   6   0  146.39   21.90
  -2   6   0  155.58   22.30
  -2   6   0  146.99   22.00
   1  -6   0  171.38   31.90
   1  -6   0  209.88   32.60
   1  -6   0  213.88   38.70
  -1   6   0  234.38   31.20
  -1   6   0  242.58   32.70
   0  -6   0   21.70    6.50
   0  -6   0   12.30    8.80
   0   6   0   48.50    8.10
  -1  -6   0   46.40    9.80
  -1  -6   0   33.50   11.10
   1   6   0   72.39   12.00
   1   6   0   61.99    9.70
  -2  -6   0   22.80    6.40
  -2  -6   0   29.20    8.10
   2   6   0   42.00    9.50
   2   6   0   39.40    7.50
  -3  -6   0   26.90    6.80
  -3  -6   0   29.10    8.80
   3   6   0   36.80    7.80
   3   6   0   33.80    9.00
   3   6   0   28.20    5.40
  -4  -6   0   41.20   10.90
   4   6   0   53.49   10.90
   4   6   0   42.10   11.60
  -5  -6   0   57.69   13.80
   5   6   0   76.29   16.10
   5   6   0   49.10   12.40
  -6  -6   0   10.10    8.80
   6   6   0   -4.30    4.80
   6   6   0   10.90    7.30
  -7  -6   0    5.10    9.70
   7   6   0    2.80    8.20
   7   6   0    3.20    7.40
  11  -7   0   -5.30    5.60
 -11   7   0   -2.70    5.40
  10  -7   0   56.19   18.20
  10  -7   0   56.29   14.80
 -10   7   0   48.50   13.40
   9  -7   0    2.70    5.60
   9  -7   0   11.40    7.10
   9  -7   0    2.20    6.50
  -9   7   0   -2.50    3.20
  -9   7   0    1.80    6.10
  -9   7   0    1.50    5.80
   8  -7   0   -1.30    6.80
   8  -7   0    4.50    6.00
   8  -7   0   11.20    5.70
  -8   7   0    8.40    8.30
  -8   7   0    2.00    3.00
  -8   7   0    0.00    7.80
  -8   7   0    0.80    3.70
   7  -7   0    3.50    4.00
   7  -7   0    7.70    4.30
   7  -7   0    0.20    4.50
   7  -7   0   -0.40    5.30
  -7   7   0   -0.10    5.60
  -7   7   0   -1.60    3.00
  -7   7   0    5.10    5.20
   6  -7   0   20.40    5.50
   6  -7   0    8.70    5.90
   6  -7   0   13.20    6.40
  -6   7   0    5.20    4.90
  -6   7   0   18.90    4.10
  -6   7   0    6.40    6.40
   5  -7   0   39.30   11.30
   5  -7   0   41.60    7.60
   5  -7   0   15.70    7.70
  -5   7   0   42.20    7.30
  -5   7   0   51.39   11.50
  -5   7   0   32.80    9.80
   4  -7   0  199.98   34.70
   4  -7   0  156.18   32.20
  -4   7   0  204.98   31.50
  -4   7   0  202.98   29.90
  -4   7   0  230.98   32.50
   3  -7   0   34.60    9.70
   3  -7   0   43.10   12.40
  -3   7   0   57.09   10.40
  -3   7   0   53.89    7.90
  -3   7   0   60.09    8.90
  -3   7   0   37.30    8.40
   2  -7   0   86.49   14.10
   2  -7   0   75.79   18.70
   2  -7   0   54.69   13.70
  -2   7   0   78.39   11.90
  -2   7   0   73.49   11.60
  -2   7   0  108.49   14.20
  -2   7   0   77.29   12.70
   1  -7   0  562.44   95.29
   1  -7   0  549.05   90.49
  -1   7   0  666.63   90.79
  -1   7   0  618.94   89.49
  -1   7   0  663.03   88.99
   0  -7   0   53.29   11.20
   0  -7   0   29.10   13.30
   0   7   0   57.39   11.70
   0   7   0   60.99    9.00
   0   7   0   54.79    9.40
  -1  -7   0   14.80    5.00
  -1  -7   0   12.70    7.10
   1   7   0   23.80    4.90
   1   7   0   19.80    4.20
   1   7   0   20.40    6.90
  -2  -7   0    0.40    4.50
  -2  -7   0    3.40    2.90
   2   7   0    1.20    3.30
   2   7   0    1.10    3.00
   2   7   0    1.00    1.90
  -3  -7   0   15.50    7.00
  -3  -7   0   24.30    6.60
   3   7   0   12.90    4.80
   3   7   0   24.70    4.30
   3   7   0   11.10    6.40
  -4  -7   0   12.00    8.00
   4   7   0   -0.50    3.20
   4   7   0   14.20    7.60
  -5  -7   0   91.49   18.90
   5   7   0   71.39   15.80
   5   7   0   62.09   18.00
  -6  -7   0   50.09   14.00
   6   7   0   35.40   13.50
   6   7   0   39.10   12.10
 -11   8   0   17.30    9.50
  10  -8   0    8.50    6.50
  10  -8   0   -1.30    6.80
 -10   8   0   -0.70    2.90
 -10   8   0   11.90   12.30
 -10   8   0    0.90    7.10
   9  -8   0   -1.40    6.80
   9  -8   0    5.20    8.90
  -9   8   0    0.90    2.80
  -9   8   0    3.10    6.60
  -9   8   0    2.00    6.20
   8  -8   0    2.60    8.20
   8  -8   0   -0.30    3.50
   8  -8   0   -5.20    8.00
   8  -8   0    1.80    4.90
  -8   8   0  -10.50    6.20
  -8   8   0   -4.30    5.90
  -8   8   0   -2.50    4.70
  -8   8   0   -2.50    3.10
   7  -8   0   -1.60    4.00
   7  -8   0    3.20    5.20
   7  -8   0   -3.50    5.50
  -7   8   0    1.40    6.30
  -7   8   0    0.90    6.00
  -7   8   0   -0.70    2.20
   6  -8   0   -6.00    5.20
   6  -8   0    2.80    5.40
   6  -8   0    6.30    3.80
  -6   8   0    3.20    4.60
  -6   8   0    3.60    3.00
  -6   8   0   -1.70    5.50
   5  -8   0   48.30   14.50
   5  -8   0   55.29   15.80
  -5   8   0   92.59   17.00
  -5   8   0   88.59   16.10
  -5   8   0   80.49   12.80
   4  -8   0    8.80    7.50
   4  -8   0    2.60    3.60
  -4   8   0    6.30    2.70
  -4   8   0   12.50    4.30
  -4   8   0   15.50    5.90
   3  -8   0  276.07   46.20
   3  -8   0  215.18   43.40
  -3   8   0  293.47   41.50
  -3   8   0  285.47   40.80
  -3   8   0  309.47   43.00
   2  -8   0   32.30    8.50
   2  -8   0   19.60   12.50
  -2   8   0   32.90    5.10
  -2   8   0   31.60    6.70
  -2   8   0   27.70    7.60
   1  -8   0  220.48   41.00
   1  -8   0  318.87   50.99
  -1   8   0  273.87   39.90
  -1   8   0  285.97   41.60
  -1   8   0  279.87   39.30
   0  -8   0   16.20    6.20
   0  -8   0   14.90    8.60
   0   8   0   28.40    7.90
   0   8   0   32.50    5.60
   0   8   0   27.30    5.40
  -1  -8   0   13.70    8.60
  -1  -8   0   32.90    7.80
   1   8   0   22.40    5.70
   1   8   0   32.60    5.90
   1   8   0   27.20    7.70
  -2  -8   0   61.89   14.40
   2   8   0   79.59   12.80
   2   8   0  102.99   18.40
   2   8   0   75.19   14.10
  -3  -8   0   69.49   18.80
   3   8   0  114.09   18.50
   3   8   0  122.09   22.00
  -4  -8   0   52.69   15.10
   4   8   0   80.59   17.80
   4   8   0   83.09   15.20
  -5  -8   0    3.80    6.80
   5   8   0    7.40    5.10
   5   8   0   -3.00    7.80
  10  -9   0   -7.00    6.30
 -10   9   0    2.60    7.80
 -10   9   0    4.10    4.70
   9  -9   0   -3.20    8.60
  -9   9   0    2.70    5.20
  -9   9   0    1.70    3.30
   8  -9   0    8.10    9.50
   8  -9   0   22.40   10.60
  -8   9   0   16.60    5.80
  -8   9   0    8.00    7.70
   7  -9   0    3.20    8.50
   7  -9   0   30.80   10.60
  -7   9   0   28.50    6.70
  -7   9   0   32.30   11.10
   6  -9   0   11.30    7.40
   6  -9   0   21.70    8.10
  -6   9   0   27.10    9.40
  -6   9   0    9.50    4.80
   5  -9   0   93.19   19.30
   5  -9   0   38.50   14.30
  -5   9   0  107.69   17.30
  -5   9   0   74.49   13.20
   4  -9   0    2.20    5.80
   4  -9   0   -1.20    5.60
  -4   9   0    9.90    3.70
  -4   9   0   20.70    6.70
   3  -9   0  280.17   44.60
   3  -9   0  147.39   36.10
  -3   9   0  273.07   36.60
  -3   9   0  238.38   34.60
   2  -9   0   99.49   21.10
   2  -9   0   29.70   11.40
  -2   9   0   75.89   13.40
  -2   9   0   64.39   10.90
   1  -9   0   35.00   10.10
   1  -9   0   33.40   16.20
  -1   9   0   46.00   10.50
  -1   9   0   49.90    8.70
   0  -9   0   -1.60    7.80
   0  -9   0   -5.00    3.90
   0   9   0    0.50    4.40
   0   9   0   -1.60    2.10
  -1  -9   0   -0.80    3.70
  -1  -9   0    1.90    5.30
   1   9   0    6.10    2.60
   1   9   0    3.40    4.40
  -2  -9   0    8.40    7.30
  -2  -9   0    2.50    6.00
   2   9   0   -2.20    3.80
   2   9   0    2.60    2.80
  -3  -9   0    5.40    7.90
   3   9   0    5.40    8.80
  -4  -9   0   35.80   12.50
   4   9   0   75.59   18.10
  10 -10   0    5.70    8.90
 -10  10   0    4.30    5.40
 -10  10   0    3.80    8.30
   9 -10   0   -5.20    8.30
  -9  10   0    1.90    5.30
  -9  10   0   -4.90    3.80
   8 -10   0   26.40   11.80
   8 -10   0   60.29   16.70
  -8  10   0   48.10    9.70
   7 -10   0   -2.00    4.50
   7 -10   0    1.40    5.20
  -7  10   0    0.10    2.40
  -7  10   0   -3.10    5.70
   6 -10   0    2.00    8.00
   6 -10   0    0.20    6.10
  -6  10   0    1.10    3.50
  -6  10   0    1.20    6.00
   5 -10   0   21.60   10.50
   5 -10   0    0.20    4.30
  -5  10   0   24.10    7.90
  -5  10   0    7.20    3.40
   4 -10   0   34.00   12.50
   4 -10   0   34.00   10.30
  -4  10   0   49.00   11.20
  -4  10   0   41.30    8.20
   3 -10   0   -0.70    3.60
   3 -10   0    8.80    7.70
  -3  10   0    6.80    3.10
  -3  10   0    6.40    4.30
   2 -10   0   65.39   21.10
   2 -10   0   38.80   12.80
  -2  10   0   75.49   12.10
  -2  10   0   74.49   14.30
   1 -10   0   14.60    7.50
   1 -10   0   13.10   10.60
  -1  10   0   33.40    8.20
  -1  10   0   24.30    6.10
   0 -10   0    9.30    5.80
   0 -10   0   16.40   11.30
   0  10   0   28.80    8.10
   0  10   0   17.80    4.90
  -1 -10   0   14.20    7.60
  -1 -10   0    4.50    8.80
   1  10   0   20.70    7.90
   1  10   0   18.90    5.10
  -2 -10   0   21.90   11.50
   2  10   0   79.19   15.50
  -3 -10   0    9.00    8.60
   3  10   0    0.20    8.10
   9 -11   0   21.70   12.10
  -9  11   0    5.20    4.50
   8 -11   0   16.40    9.80
   8 -11   0    7.30   11.20
  -8  11   0   19.90    6.00
   7 -11   0    7.80    6.90
   7 -11   0    2.00    9.20
  -7  11   0    8.30    3.90
   6 -11   0    2.20    7.50
   6 -11   0    1.40    8.20
  -6  11   0   13.00    8.10
  -6  11   0    6.40    4.30
   5 -11   0    7.50    7.50
   5 -11   0   11.20   10.20
  -5  11   0   14.30    5.20
  -5  11   0   12.60    7.10
   4 -11   0   71.59   19.60
   4 -11   0  120.39   26.20
  -4  11   0   84.39   16.90
  -4  11   0  146.49   21.40
   3 -11   0  117.19   26.20
   3 -11   0  157.58   33.10
  -3  11   0  208.58   27.40
  -3  11   0  132.09   24.10
   2 -11   0    6.60   12.90
   2 -11   0    4.20    6.20
  -2  11   0    8.10    4.40
  -2  11   0   14.80    7.10
   1 -11   0    6.10    4.90
   1 -11   0    6.80    8.50
  -1  11   0   -1.10    5.20
  -1  11   0    2.10    2.70
   0 -11   0   -3.80    6.80
   0 -11   0   -3.80    9.20
   0  11   0    1.60    6.00
   0  11   0   11.90    4.70
  -1 -11   0    9.00    7.60
   1  11   0    8.90    6.30
  -2 -11   0   -0.20    5.80
   2  11   0   19.30   10.10
   9 -12   0    4.10   12.50
   9 -12   0   13.10   10.70
  -9  12   0    7.10    5.70
   8 -12   0    0.80    7.80
   8 -12   0   -6.00    4.80
  -8  12   0   -0.70    3.40
   7 -12   0    2.60    7.90
   7 -12   0   13.70    8.90
  -7  12   0    1.80    4.40
   6 -12   0    3.50    9.60
   6 -12   0   -0.40    5.30
  -6  12   0    6.50    3.50
  -6  12   0    8.30    7.90
   5 -12   0    8.20   10.20
   5 -12   0    6.70    6.70
  -5  12   0   19.70    8.80
  -5  12   0    5.20    3.70
   4 -12   0   -0.80    7.50
   4 -12   0   22.30   12.40
  -4  12   0    6.90    6.60
  -4  12   0   12.10    5.10
   3 -12   0   46.10   13.10
   3 -12   0   80.29   21.10
  -3  12   0   73.79   15.00
  -3  12   0   43.50   10.30
   2 -12   0   -3.70   13.10
   2 -12   0   -1.20    5.00
  -2  12   0    3.50    3.00
  -2  12   0    4.80    5.10
   1 -12   0    8.80    9.80
   1 -12   0    4.10    5.70
  -1  12   0    6.20    3.50
  -1  12   0    3.00    4.80
   0 -12   0   -0.50    7.30
   0 -12   0   17.50   10.00
   0  12   0   10.80    7.90
   0  12   0   -2.80    2.30
  -1 -12   0    6.00   10.90
   1  12   0   13.70    8.30
   7 -13   0   14.80   10.60
   7 -13   0    5.50    7.00
  -7  13   0   10.40    5.10
   6 -13   0   -8.00    8.00
   6 -13   0   -2.40    7.70
  -6  13   0    3.80    3.60
   5 -13   0   11.50    7.90
   5 -13   0   24.50   12.90
  -5  13   0   59.79   12.80
  -5  13   0   28.90    7.60
   4 -13   0   22.30   13.80
   4 -13   0   -1.10    8.50
  -4  13   0    3.10    7.20
  -4  13   0    8.10    5.20
   3 -13   0    1.00   13.20
   3 -13   0    0.70    6.60
  -3  13   0    5.50    7.20
  -3  13   0    1.40    3.20
   2 -13   0    9.10    7.40
   2 -13   0    0.90    9.90
  -2  13   0    4.20    3.40
  -2  13   0    0.20    7.20
   1 -13   0   -5.00    9.00
   1 -13   0    4.40    9.60
  -1  13   0   -5.60    3.70
  -1  13   0   -0.50    7.50
  -1  13  -1   -0.90    3.90
  -1  13  -1    8.30    8.30
   1 -13   1   20.20   16.20
   1 -13   1    4.30    9.40
  -2  13  -1   10.80    6.70
  -2  13  -1   17.00    5.20
   2 -13   1   -1.70    6.80
   2 -13   1   16.30   16.50
  -3  13  -1    3.70    7.20
  -3  13  -1    1.10    2.90
   3 -13   1   -5.20   14.80
   3 -13   1   -1.50    5.40
  -4  13  -1   59.99   13.00
  -4  13  -1   49.30   10.10
   4 -13   1   26.30   18.20
   4 -13   1   23.70   11.60
  -5  13  -1    0.60    4.20
   5 -13   1   -9.50    6.70
   5 -13   1    8.50    9.80
  -6  13  -1   17.40    6.80
   6 -13   1   24.40   12.30
   6 -13   1    0.00    9.70
  -7  13  -1    0.70    4.50
   7 -13   1    5.00    9.00
   7 -13   1    5.30    9.40
   1  12  -1    0.00    5.50
  -1 -12   1   12.90    8.80
   0  12  -1    1.00    2.60
   0  12  -1    3.60    6.90
   0 -12   1   -0.30   10.50
   0 -12   1    8.30    7.30
  -1  12  -1    4.20    4.90
  -1  12  -1    4.70    3.80
   1 -12   1    3.20   12.20
   1 -12   1    1.10    6.30
  -2  12  -1   -1.20    2.40
  -2  12  -1   -5.80    5.20
   2 -12   1    6.30   15.10
   2 -12   1   -1.00    5.60
  -3  12  -1    4.00    6.20
  -3  12  -1   -4.10    1.80
   3 -12   1  -10.70   12.20
   3 -12   1   -2.00    5.30
  -4  12  -1   46.60   10.40
  -4  12  -1   49.40   11.90
   4 -12   1   82.39   22.70
   4 -12   1   46.40   14.30
  -5  12  -1   13.50    6.10
  -5  12  -1    7.20    3.80
   5 -12   1   10.30   10.80
   5 -12   1   13.20    7.50
  -6  12  -1    2.20    2.90
   6 -12   1    9.70   11.90
   6 -12   1    1.40    6.10
  -7  12  -1    7.60    4.60
   7 -12   1    5.70    5.90
   7 -12   1   44.50   15.70
  -8  12  -1    5.90    5.40
   8 -12   1    7.60   11.20
   8 -12   1   -3.80    8.20
   2  11  -1   19.80    9.90
  -2 -11   1    7.40    9.50
   1  11  -1   16.90    8.00
  -1 -11   1    5.60    9.90
   0  11  -1   19.20    5.50
   0  11  -1   24.10    9.00
   0 -11   1   10.10    8.70
   0 -11   1    8.00   12.00
  -1  11  -1    0.90    2.50
  -1  11  -1    1.00    5.00
   1 -11   1    5.50    5.40
   1 -11   1   11.50   12.80
  -2  11  -1   39.50    8.60
  -2  11  -1   58.69   11.90
   2 -11   1   40.00   17.20
   2 -11   1   28.70   10.80
  -3  11  -1  184.28   27.60
  -3  11  -1  164.88   26.00
   3 -11   1  185.88   38.10
   3 -11   1  132.19   28.90
  -4  11  -1   48.50   10.30
   4 -11   1   32.50   16.70
   4 -11   1   13.50    9.20
  -5  11  -1   70.19   12.80
  -5  11  -1   39.20    9.20
   5 -11   1   41.20   12.60
   5 -11   1   25.30   12.00
  -6  11  -1    5.20    4.70
  -6  11  -1   -6.80    2.90
   6 -11   1    2.70    7.40
   6 -11   1    2.20    9.00
  -7  11  -1   -2.30    2.80
   7 -11   1    7.90    8.30
   7 -11   1   -2.40    5.00
  -8  11  -1   -0.10    4.10
   8 -11   1   -6.80    6.50
  -9  11  -1    2.90    5.00
   9 -11   1    3.90    8.50
   3  10  -1   13.80   10.10
  -3 -10   1   12.20    8.40
   2  10  -1   -1.70    4.30
  -2 -10   1   -0.50    5.60
   1  10  -1    8.10    3.90
   1  10  -1   20.50    9.00
  -1 -10   1    8.50    7.80
  -1 -10   1    7.80    7.90
   0  10  -1   12.20    6.40
   0  10  -1   11.40    4.00
   0 -10   1    5.60    6.70
   0 -10   1   -2.40    6.30
  -1  10  -1    3.30    2.40
  -1  10  -1   -0.20    4.40
   1 -10   1    2.70   11.90
   1 -10   1    0.00    4.60
  -2  10  -1   25.70    7.60
  -2  10  -1   12.50    4.30
   2 -10   1   15.30    6.90
   2 -10   1   26.00   15.30
  -3  10  -1   73.49   11.80
  -3  10  -1   47.20    8.80
   3 -10   1    7.40    8.80
   3 -10   1   52.49   17.40
  -4  10  -1    1.80    3.20
  -4  10  -1   -2.80    1.70
   4 -10   1   -0.30    8.10
   4 -10   1   -2.00    4.20
  -5  10  -1   31.70    6.40
  -5  10  -1   29.70    8.30
   5 -10   1    9.20    6.80
   5 -10   1   25.30   12.20
  -6  10  -1   83.69   15.30
  -6  10  -1   42.00   10.30
   6 -10   1   56.29   15.70
   6 -10   1   52.99   14.40
  -7  10  -1   -3.10    2.10
   7 -10   1    0.40    8.30
   7 -10   1    5.80    5.80
  -8  10  -1   18.60    5.50
   8 -10   1    3.70   10.00
  -9  10  -1    6.10    3.90
  -9  10  -1   12.60    8.50
   9 -10   1    8.90    8.50
 -10  10  -1   -2.60    4.40
 -10  10  -1    0.80    7.60
  10 -10   1    3.00   11.80
   4   9  -1   22.70   11.30
  -4  -9   1   -4.70    7.70
   3   9  -1   30.40   10.00
  -3  -9   1   13.80    7.90
   2   9  -1   44.50   11.40
   2   9  -1   42.70    7.20
  -2  -9   1   23.80    9.50
  -2  -9   1    8.30    6.70
   1   9  -1   18.10    7.20
   1   9  -1   14.60    3.70
  -1  -9   1    9.10    5.80
  -1  -9   1    5.60    7.40
   0   9  -1   38.60    9.80
   0   9  -1   39.00    7.20
   0  -9   1   26.30    8.20
   0  -9   1   20.60   10.50
  -1   9  -1   -2.00    1.20
  -1   9  -1   -3.00    2.00
   1  -9   1   -4.20    6.10
   1  -9   1    0.40    3.70
  -2   9  -1   21.70    4.60
  -2   9  -1   14.00    5.60
   2  -9   1    1.50   10.60
   2  -9   1    5.70    5.00
  -3   9  -1   24.80    6.30
  -3   9  -1   16.70    4.20
   3  -9   1    4.90    7.30
   3  -9   1   14.70    6.30
  -4   9  -1   -1.20    1.50
  -4   9  -1    4.70    4.00
   4  -9   1   -5.20    5.80
   4  -9   1   -5.80    3.50
  -5   9  -1    5.90    5.20
  -5   9  -1    3.90    2.70
   5  -9   1    1.30    4.60
   5  -9   1   13.60    8.60
  -6   9  -1   49.10   12.20
  -6   9  -1   44.60    9.20
   6  -9   1   46.80   14.80
   6  -9   1   40.70   13.00
  -7   9  -1    9.80    7.40
  -7   9  -1    5.80    4.40
   7  -9   1    8.30    8.70
   7  -9   1   11.60    9.50
  -8   9  -1    2.30    4.20
   8  -9   1  -11.10    7.80
  -9   9  -1   11.80    4.90
  -9   9  -1    9.10    8.00
   9  -9   1   24.60   12.80
 -10   9  -1   -5.70    4.10
 -10   9  -1    2.40    5.70
  10  -9   1  -10.00    9.90
   5   8  -1   46.90   11.00
   5   8  -1   38.40   13.80
  -5  -8   1   22.30   11.80
   4   8  -1   59.29   12.30
   4   8  -1   48.30   13.50
  -4  -8   1   34.90   11.90
   3   8  -1   25.20    9.80
   3   8  -1   23.40    6.70
  -3  -8   1   15.50    7.30
   2   8  -1   -4.10    2.60
   2   8  -1    0.70    5.00
   2   8  -1   -1.90    1.10
  -2  -8   1    1.40    3.40
  -2  -8   1    4.20    6.20
   1   8  -1   27.20    5.80
   1   8  -1   29.30    5.40
   1   8  -1   46.10    9.50
  -1  -8   1   28.20    9.20
  -1  -8   1   -1.50    5.70
   0   8  -1   36.90    8.00
   0   8  -1   24.90    4.90
   0   8  -1   14.80    4.30
   0  -8   1   13.00    8.10
   0  -8   1   22.10    6.70
  -1   8  -1   62.39   11.40
  -1   8  -1   79.49   13.80
   1  -8   1   66.59   14.00
   1  -8   1   70.69   21.20
  -2   8  -1   24.50    5.30
  -2   8  -1   16.90    5.60
   2  -8   1   35.30   12.30
   2  -8   1   23.90    7.80
  -3   8  -1   24.70    6.20
  -3   8  -1   18.20    4.80
   3  -8   1   11.10    6.90
   3  -8   1   22.00   10.40
  -4   8  -1  241.68   39.70
  -4   8  -1  318.87   41.50
  -4   8  -1  275.77   40.00
   4  -8   1  230.88   43.10
   4  -8   1  300.57   45.10
  -5   8  -1  256.57   40.50
  -5   8  -1  349.77   43.50
  -5   8  -1  300.67   43.00
   5  -8   1  266.97   44.80
   5  -8   1  189.38   43.20
  -6   8  -1   -0.90    5.30
  -6   8  -1    2.20    5.70
  -6   8  -1    0.70    2.10
   6  -8   1   -7.00    3.30
   6  -8   1    2.70    4.40
   6  -8   1    4.10    3.80
  -7   8  -1    1.90    4.60
  -7   8  -1    2.50    4.90
  -7   8  -1   -2.70    2.80
   7  -8   1    1.90    4.30
   7  -8   1    5.50    7.10
   7  -8   1    1.50    6.90
  -8   8  -1    2.80    4.00
  -8   8  -1   -2.70    4.90
  -8   8  -1    2.70    4.50
   8  -8   1    1.20    5.50
   8  -8   1    3.00    6.40
  -9   8  -1   -1.20    6.20
  -9   8  -1    3.80    7.20
  -9   8  -1    6.90    4.30
   9  -8   1    4.90    7.60
   9  -8   1    3.10    7.00
 -10   8  -1    3.80   11.70
 -10   8  -1   10.70    5.50
 -10   8  -1   13.90    7.00
  10  -8   1    7.40    8.30
  10  -8   1   -5.90    9.90
   6   7  -1   22.60   10.30
   6   7  -1   28.40   10.50
  -6  -7   1   32.00   12.20
   5   7  -1    6.80    5.00
   5   7  -1    4.30    7.70
  -5  -7   1    3.80    7.50
   4   7  -1   70.69   15.10
   4   7  -1   78.79   17.60
  -4  -7   1   79.79   16.90
   3   7  -1    3.30    2.20
   3   7  -1    2.70    5.60
   3   7  -1    3.00    2.90
  -3  -7   1    3.50    4.60
  -3  -7   1    4.70    5.10
   2   7  -1   62.39    9.30
   2   7  -1   69.69   13.50
   2   7  -1   79.29   11.50
  -2  -7   1   51.09   11.30
  -2  -7   1   22.50   10.60
   1   7  -1    0.60    1.40
   1   7  -1   -1.40    1.60
   1   7  -1    1.90    2.90
  -1  -7   1    0.30    3.60
  -1  -7   1   -3.90    4.60
   0   7  -1    4.90    2.00
   0   7  -1    4.50    3.70
   0   7  -1    7.10    2.30
   0  -7   1    0.80    6.10
   0  -7   1   -2.70    3.80
  -1   7  -1    7.20    2.70
  -1   7  -1    5.90    1.80
  -1   7  -1    5.10    2.90
   1  -7   1    7.10    4.50
   1  -7   1   -0.50    5.80
   1  -7   1    5.00    3.30
  -2   7  -1   33.20    6.70
  -2   7  -1   43.50    8.20
  -2   7  -1   35.80    5.60
  -2   7  -1   39.30    5.50
   2  -7   1   46.50    9.80
   2  -7   1   43.40   13.10
  -3   7  -1   87.29   13.20
  -3   7  -1   62.39   10.40
  -3   7  -1   66.49   11.30
  -3   7  -1   69.99   10.10
   3  -7   1   49.90   12.90
   3  -7   1   94.89   18.20
  -4   7  -1   81.79   14.40
  -4   7  -1   91.19   16.10
  -4   7  -1  104.19   16.90
   4  -7   1  107.69   20.00
   4  -7   1   70.49   16.50
  -5   7  -1  237.68   36.60
  -5   7  -1  250.37   34.60
  -5   7  -1  269.67   37.20
   5  -7   1  237.58   34.60
   5  -7   1  212.28   37.60
   5  -7   1  152.08   37.10
  -6   7  -1   27.00    6.10
  -6   7  -1   37.30   10.10
  -6   7  -1   28.20    9.90
   6  -7   1   12.90    7.60
   6  -7   1   38.60    8.00
   6  -7   1   44.70   11.80
  -7   7  -1   -0.80    5.00
  -7   7  -1    1.40    3.10
   7  -7   1    1.90    7.20
   7  -7   1   -0.70    2.40
   7  -7   1    3.40    4.40
  -8   7  -1   -7.30    4.90
  -8   7  -1    4.30    2.70
  -8   7  -1    0.00    5.30
   8  -7   1    5.50    8.50
   8  -7   1    5.30    5.80
   8  -7   1    2.70    4.50
  -9   7  -1    5.00    5.40
  -9   7  -1   21.80    5.50
   9  -7   1   27.40    8.20
   9  -7   1   36.40   14.10
 -10   7  -1    1.60    7.60
  10  -7   1    5.10    6.30
  10  -7   1   -6.40   10.10
 -11   7  -1   46.60   15.20
   7   6  -1   -0.30    5.10
   7   6  -1    7.70    9.10
  -7  -6   1    4.70    6.70
   6   6  -1   91.89   24.90
   6   6  -1  122.09   23.10
  -6  -6   1  145.09   25.40
   5   6  -1   11.00    5.20
   5   6  -1   13.60    7.40
  -5  -6   1   12.50    6.70
   4   6  -1   48.30   13.10
   4   6  -1   36.60   10.20
  -4  -6   1   60.39   12.10
   3   6  -1    1.70    4.90
   3   6  -1    9.30    2.40
   3   6  -1    4.90    3.40
  -3  -6   1    9.20    4.50
  -3  -6   1    4.40    5.10
   2   6  -1   -4.50    3.00
   2   6  -1    3.80    1.90
   2   6  -1    1.30    2.50
  -2  -6   1   -3.30    3.00
  -2  -6   1    0.30    3.50
   1   6  -1  131.79   18.90
   1   6  -1  119.79   19.30
   1   6  -1  141.49   21.10
  -1  -6   1  109.39   20.80
   0   6  -1   48.50    7.50
   0   6  -1   37.90    8.90
   0   6  -1   47.10    7.60
   0  -6   1   31.00   11.30
   0  -6   1   39.30    9.40
  -1   6  -1   61.79   10.80
  -1   6  -1   73.59   10.10
  -1   6  -1   55.89   11.70
   1  -6   1   81.29   11.80
   1  -6   1   46.20   12.00
   1  -6   1   80.19   18.60
  -2   6  -1    0.00    0.40
  -2   6  -1    0.20    0.50
  -2   6  -1    0.50    1.90
  -2   6  -1    1.00    1.30
   2  -6   1    1.20    5.60
   2  -6   1   -3.80    1.80
  -3   6  -1  487.95   71.09
  -3   6  -1  493.35   71.99
  -3   6  -1  497.25   71.69
  -3   6  -1  554.24   72.69
   3  -6   1  525.15   75.39
   3  -6   1  439.96   73.49
  -4   6  -1  329.77   46.30
  -4   6  -1  354.96   48.00
  -4   6  -1  326.67   48.00
   4  -6   1  318.47   46.20
   4  -6   1  297.27   49.10
   4  -6   1  264.07   48.30
  -5   6  -1  162.98   22.40
  -5   6  -1  137.89   25.70
   5  -6   1  146.29   27.10
   5  -6   1   83.09   24.20
   5  -6   1  171.18   23.00
  -6   6  -1   -2.80    3.90
  -6   6  -1   -1.40    1.40
   6  -6   1    1.10    3.80
   6  -6   1    1.80    5.20
   6  -6   1    1.30    2.70
   6  -6   1   -0.20    2.80
  -7   6  -1   -1.90    5.50
  -7   6  -1    3.10    2.50
  -7   6  -1    8.60    5.00
   7  -6   1    6.40    7.10
   7  -6   1    5.00    4.70
   7  -6   1    8.00    4.70
  -8   6  -1    9.00    3.00
  -8   6  -1   11.40    8.20
  -8   6  -1    0.30    5.40
   8  -6   1   10.00    5.10
   8  -6   1   -1.90    7.10
   8  -6   1   -1.10    5.00
  -9   6  -1   13.20    8.30
  -9   6  -1   13.80    5.00
   9  -6   1   14.20    8.80
   9  -6   1   12.80    6.00
   9  -6   1   14.90    8.50
 -10   6  -1   18.40   10.60
  10  -6   1   18.30    8.60
  10  -6   1   46.00   14.30
 -11   6  -1   41.10   13.20
  11  -6   1   10.80    9.00
   7   5  -1   -1.60    5.10
   7   5  -1    7.00    7.80
  -7  -5   1   14.20   10.00
   6   5  -1   -0.80    3.30
   6   5  -1    4.30    6.70
  -6  -5   1   -2.00    3.60
   5   5  -1  133.99   28.40
   5   5  -1  148.89   27.20
  -5  -5   1  187.78   27.30
   4   5  -1    6.60    3.80
   4   5  -1    5.70    5.00
  -4  -5   1   -0.60    4.70
   3   5  -1  221.38   30.10
   3   5  -1  204.08   31.80
   3   5  -1  208.38   33.00
  -3  -5   1  194.08   31.20
  -3  -5   1  203.68   32.20
   2   5  -1   52.59    8.30
   2   5  -1   51.39    9.60
   2   5  -1   62.49   11.50
  -2  -5   1   48.60    9.60
  -2  -5   1   43.70   10.30
   1   5  -1   49.50    8.90
   1   5  -1   62.09   11.30
   1   5  -1   67.69   10.10
  -1  -5   1   53.29   10.60
   0   5  -1  144.79   19.70
   0   5  -1  141.69   19.60
   0   5  -1  148.49   20.80
   0  -5   1  137.99   21.70
   0  -5   1  106.99   24.50
   0  -5   1  114.79   19.60
  -1   5  -1  590.54   81.69
  -1   5  -1  561.84   82.19
  -1   5  -1  595.84   82.89
   1  -5   1  572.14   87.09
   1  -5   1  489.45   83.29
   1  -5   1  609.74   82.39
  -2   5  -1   26.70    4.20
  -2   5  -1   22.70    5.60
  -2   5  -1   28.20    4.80
  -2   5  -1   32.00    5.30
   2  -5   1   39.40    9.40
   2  -5   1   42.90    8.00
  -3   5  -1  934.41  127.89
  -3   5  -1  862.91  128.69
  -3   5  -1  904.01  127.49
  -3   5  -1  891.41  128.59
   3  -5   1  959.70  130.79
   3  -5   1  926.31  127.69
   3  -5   1  788.52  129.39
  -4   5  -1  841.42  118.29
  -4   5  -1  761.42  119.89
   4  -5   1  934.91  121.39
   4  -5   1  748.53  120.29
   4  -5   1  856.91  118.59
  -5   5  -1   24.80    8.10
  -5   5  -1   35.70    6.40
   5  -5   1   39.10    7.30
   5  -5   1   38.20    9.40
   5  -5   1   30.40    9.50
   5  -5   1   27.50    6.70
  -6   5  -1   17.20    4.10
  -6   5  -1   15.60    7.30
  -6   5  -1   18.30    6.20
   6  -5   1   21.40    5.80
   6  -5   1    1.00    5.90
   6  -5   1   11.90    4.70
  -7   5  -1   52.29   11.80
  -7   5  -1   51.39    8.60
   7  -5   1   52.99   10.40
   7  -5   1   56.29   14.40
   7  -5   1   26.30    9.10
  -8   5  -1   16.50    4.40
  -8   5  -1   11.30    7.50
   8  -5   1   13.70    6.40
   8  -5   1   14.70    6.70
   8  -5   1   33.20   11.40
  -9   5  -1   30.40   11.50
  -9   5  -1   35.30    8.50
   9  -5   1   51.19   16.90
   9  -5   1   46.60   12.00
   9  -5   1   41.70   11.40
 -10   5  -1   69.09   16.60
  10  -5   1   67.59   16.70
 -11   5  -1    7.60    9.60
  11  -5   1    5.90    9.20
   8   4  -1   24.60   10.90
   8   4  -1   32.70   12.70
  -8  -4   1   75.09   15.70
   7   4  -1   40.00   13.70
   7   4  -1   56.89   13.60
  -7  -4   1   76.49   15.10
   6   4  -1    0.10    5.20
   6   4  -1    1.00    4.80
  -6  -4   1    0.50    6.10
   5   4  -1   23.50    7.20
   5   4  -1   21.40    7.80
  -5  -4   1   28.20    7.90
   4   4  -1    2.10    1.10
   4   4  -1    2.00    4.10
   4   4  -1    4.40    3.80
  -4  -4   1    3.40    4.50
  -4  -4   1    2.90    2.20
   3   4  -1   44.50   10.40
   3   4  -1   47.00    7.30
   3   4  -1   63.49   10.20
  -3  -4   1   54.99   10.00
  -3  -4   1   42.90    8.50
   2   4  -1  670.73   96.09
   2   4  -1  728.93   97.29
   2   4  -1  689.73   97.99
  -2  -4   1  658.73   97.59
  -2  -4   1  646.44   96.89
   1   4  -1    3.60    1.40
   1   4  -1    7.40    2.30
   1   4  -1    7.10    2.80
  -1  -4   1    7.10    3.80
  -1  -4   1    6.30    2.90
   0   4  -1  109.89   15.80
   0   4  -1  102.49   14.80
   0   4  -1  101.99   14.90
   0  -4   1  109.99   20.30
   0  -4   1   99.29   14.80
   0  -4   1   80.89   16.20
  -1   4  -1  555.54   80.99
  -1   4  -1  575.84   79.99
  -1   4  -1  557.64   80.49
   1  -4   1  507.85   83.49
   1  -4   1  639.14   80.39
   1  -4   1  482.65   81.59
  -2   4  -1  587.94   81.39
  -2   4  -1  568.34   80.99
  -2   4  -1  580.04   81.59
  -2   4  -1  551.84   81.79
   2  -4   1  594.24   80.99
   2  -4   1  520.45   82.69
   2  -4   1  571.24   83.79
  -3   4  -1    9.40    4.20
  -3   4  -1   16.60    3.30
   3  -4   1   15.20    5.30
   3  -4   1   15.20    3.40
   3  -4   1   14.70    5.80
  -4   4  -1  343.67   50.19
  -4   4  -1  269.97   51.59
   4  -4   1  384.26   50.79
   4  -4   1  383.46   53.09
   4  -4   1  302.57   52.19
   4  -4   1  387.86   50.89
  -5   4  -1    7.60    4.20
  -5   4  -1    6.20    2.30
   5  -4   1    2.10    2.40
   5  -4   1    6.50    3.40
   5  -4   1    2.70    4.60
  -6   4  -1   27.90    7.70
  -6   4  -1   14.10    4.20
   6  -4   1   14.40    5.30
   6  -4   1   28.50    9.40
   6  -4   1   31.30    7.20
  -7   4  -1   -0.80    3.50
  -7   4  -1    0.90    1.50
   7  -4   1   -3.20    3.60
   7  -4   1   -1.70    3.60
   7  -4   1   -7.80    6.30
  -8   4  -1  158.28   28.00
  -8   4  -1  153.78   23.50
   8  -4   1  146.29   27.10
   8  -4   1  143.29   26.90
   8  -4   1  218.38   33.50
  -9   4  -1    8.90    6.30
   9  -4   1   -1.90    4.30
   9  -4   1   -1.50    5.70
 -10   4  -1   23.10   10.40
  10  -4   1   28.00   10.80
  10  -4   1   26.10    9.80
 -11   4  -1    4.70    6.80
   9   3  -1    6.20    8.20
   9   3  -1    3.00    7.20
  -9  -3   1    4.40    9.40
   8   3  -1   13.00    7.60
   8   3  -1   -2.10    4.50
  -8  -3   1   -7.80    4.30
   7   3  -1    5.50    5.40
   7   3  -1    9.20    6.20
  -7  -3   1   24.50    8.30
   6   3  -1    7.30    5.90
   6   3  -1    9.50    6.90
  -6  -3   1   26.50    7.70
   5   3  -1    8.10    4.40
   5   3  -1   11.60    5.70
  -5  -3   1   13.10    5.30
   4   3  -1   58.49    8.70
   4   3  -1   62.19   12.30
   4   3  -1   44.30   11.60
   4   3  -1   63.39    8.80
  -4  -3   1   73.69   11.80
   3   3  -1   84.79   14.80
   3   3  -1   77.79   11.40
   3   3  -1   69.09   13.50
   3   3  -1   88.09   11.50
  -3  -3   1   75.49   13.30
  -3  -3   1   64.49   12.10
   2   3  -1    0.10    1.30
   2   3  -1   -1.20    1.90
   2   3  -1    2.10    0.80
   2   3  -1    0.60    1.00
  -2  -3   1    0.70    1.40
   1   3  -1  235.88   34.50
   1   3  -1  225.48   33.50
   1   3  -1  247.18   34.10
   1   3  -1  250.67   34.30
  -1  -3   1  216.08   35.00
  -1  -3   1  238.88   34.30
   0   3  -1   12.60    2.20
   0   3  -1   10.20    2.80
   0   3  -1   12.10    2.30
   0  -3   1    3.80    3.80
   0  -3   1   11.40    2.10
   0  -3   1    8.00    3.20
  -1   3  -1 1533.25  207.78
  -1   3  -1 1548.05  207.48
   1  -3   1 1285.07  209.28
   1  -3   1 1463.15  208.68
  -2   3  -1 6929.61  988.90
  -2   3  -1 7428.66  988.80
  -2   3  -1 6476.05  988.70
  -2   3  -1 6313.27  989.40
   2  -3   1 7173.48  990.40
   2  -3   1 7416.76  988.80
   2  -3   1 7394.16  990.70
  -3   3  -1    2.00    1.40
  -3   3  -1    0.10    1.00
  -3   3  -1    1.00    2.20
   3  -3   1    2.00    1.70
   3  -3   1    0.30    1.30
   3  -3   1    2.10    3.70
   3  -3   1    1.30    2.10
  -4   3  -1   89.69   14.30
   4  -3   1   91.89   15.20
   4  -3   1  108.19   15.40
   4  -3   1  108.49   18.50
  -5   3  -1    5.70    1.90
  -5   3  -1    1.00    3.30
   5  -3   1    1.30    2.20
   5  -3   1    7.20    5.10
   5  -3   1    4.10    2.90
  -6   3  -1   67.09   11.20
  -6   3  -1   63.09   13.70
   6  -3   1   67.29   16.00
   6  -3   1   87.29   14.40
   6  -3   1   65.99   13.20
  -7   3  -1   46.10   11.10
  -7   3  -1   29.70    6.60
   7  -3   1   38.30    9.60
   7  -3   1   59.29   13.10
   7  -3   1   30.90    9.20
  -8   3  -1  238.38   36.60
  -8   3  -1  269.17   40.00
   8  -3   1  256.77   39.20
   8  -3   1  226.58   38.60
  -9   3  -1    2.60    4.80
   9  -3   1   -0.10    6.00
   9  -3   1   -2.70    3.40
 -10   3  -1    1.80    7.70
  10  -3   1    3.10    5.60
  10  -3   1    5.80    7.50
   9   2  -1    8.70    9.80
   9   2  -1   16.20    9.90
  -9  -2   1   15.10    9.10
   8   2  -1   66.59   16.20
   8   2  -1   66.89   17.90
  -8  -2   1   83.99   16.80
   7   2  -1   22.00    8.90
   7   2  -1   38.30   11.80
  -7  -2   1   51.59   10.60
   6   2  -1   17.50    7.90
   6   2  -1    7.00    5.80
  -6  -2   1   26.60    7.30
   5   2  -1   56.39   12.20
   5   2  -1   48.90   12.90
  -5  -2   1   71.79   11.80
   4   2  -1   95.89   18.70
   4   2  -1  116.99   18.60
  -4  -2   1  107.89   17.10
   3   2  -1   82.49   12.10
   3   2  -1   86.79   12.10
   3   2  -1   91.39   14.70
   3   2  -1   86.49   15.10
  -3  -2   1   75.89   12.30
  -3  -2   1  103.99   13.60
   2   2  -1  274.67   39.50
   2   2  -1  286.37   40.10
   2   2  -1  281.87   38.50
   2   2  -1  267.97   38.50
  -2  -2   1  268.07   39.30
  -2  -2   1  251.57   38.80
   1   2  -1  730.23   88.89
   1   2  -1  578.94   89.19
   1   2  -1  610.44   88.49
   1   2  -1  620.84   88.89
  -1  -2   1  580.64   88.99
  -1  -2   1  637.74   89.39
   0   2  -1  150.38   20.80
   0   2  -1  142.69   20.90
   0   2  -1  112.69   22.60
   0   2  -1  146.79   21.20
   0  -2   1  158.68   20.90
   0  -2   1  151.18   21.70
   0  -2   1  145.59   23.30
   0  -2   1  139.79   21.20
   0  -2   1  145.49   20.70
  -1   2  -1  292.37   47.00
  -1   2  -1  341.87   45.50
  -1   2  -1  303.87   45.80
  -1   2  -1  340.67   45.70
  -1   2  -1  356.66   46.80
   1  -2   1  335.17   47.10
   1  -2   1  333.07   45.50
   1  -2   1  258.27   45.90
   1  -2   1  331.47   46.80
   1  -2   1  335.17   45.70
  -2   2  -1 1373.06  177.68
  -2   2  -1 1239.18  177.78
  -2   2  -1 1293.17  177.58
   2  -2   1 1180.58  177.68
   2  -2   1 1248.78  177.78
   2  -2   1 1259.67  178.98
   2  -2   1 1181.68  178.78
  -3   2  -1  284.57   45.50
  -3   2  -1  310.47   46.00
  -3   2  -1  314.27   45.00
   3  -2   1  357.46   47.20
   3  -2   1  333.67   45.60
   3  -2   1  312.47   45.70
  -4   2  -1   35.10    7.80
  -4   2  -1   34.00    6.10
   4  -2   1   47.00    8.20
   4  -2   1   33.30    8.90
   4  -2   1   36.50    7.40
  -5   2  -1   24.30    4.20
  -5   2  -1   18.20    6.20
   5  -2   1   17.00    7.00
   5  -2   1   21.10    6.00
   5  -2   1   17.20    5.40
  -6   2  -1    8.20    2.50
  -6   2  -1    8.60    5.50
   6  -2   1    5.90    3.60
   6  -2   1    7.80    4.20
  -7   2  -1   96.99   14.70
  -7   2  -1  106.19   19.10
   7  -2   1   89.49   17.60
   7  -2   1   92.69   18.90
  -8   2  -1   -1.90    6.00
   8  -2   1    1.00    3.60
   8  -2   1   -4.00    4.20
  -9   2  -1   12.40    6.70
   9  -2   1    8.70    6.40
   9  -2   1    2.70    6.50
 -10   2  -1   -2.70    4.90
  10  -2   1    6.20    5.60
  10  -2   1   -5.80    6.80
   9   1  -1    1.70    7.20
   9   1  -1   -3.90    7.40
  -9  -1   1    6.90    7.60
   8   1  -1    7.10    6.20
   8   1  -1   -0.50    6.00
  -8  -1   1   15.20    7.10
   7   1  -1   23.90   10.40
   7   1  -1   34.00    9.70
  -7  -1   1   56.09   10.60
   6   1  -1  191.58   33.60
   6   1  -1  187.38   32.40
  -6  -1   1  207.48   30.80
   5   1  -1  594.64   95.39
  -5  -1   1  699.73   94.39
   4   1  -1  258.77   41.90
   4   1  -1  285.47   42.70
  -4  -1   1  300.37   41.70
   3   1  -1  143.89   26.00
   3   1  -1  177.48   25.90
  -3  -1   1  190.08   25.60
   2   1  -1  157.38   23.70
   2   1  -1  149.09   23.20
  -2  -1   1  163.28   23.00
   1   1  -1  268.57   36.70
   1   1  -1  297.37   37.10
   1   1  -1  252.57   36.90
   1   1  -1  249.08   37.20
   1   1  -1  231.28   36.40
  -1  -1   1  277.57   37.20
  -1  -1   1  246.48   36.40
  -1  -1   1  259.57   36.90
  -1  -1   1  261.77   36.90
   0   1  -1 1110.49  178.78
   0   1  -1 1107.19  179.38
   0   1  -1 1308.47  178.48
   0   1  -1 1276.07  178.38
   0   1  -1 1374.56  178.58
   0  -1   1 1346.47  178.38
   0  -1   1 1312.77  178.68
   0  -1   1 1302.97  178.48
   0  -1   1 1177.98  179.58
  -1   1  -1 2373.36  338.17
  -1   1  -1 2470.55  338.17
  -1   1  -1 2261.27  338.87
  -1   1  -1 2306.37  338.17
   1  -1   1 2482.05  338.17
   1  -1   1 2432.36  338.97
   1  -1   1 2335.37  338.17
   1  -1   1 2516.15  338.17
  -2   1  -1 1041.00  150.18
  -2   1  -1 1045.20  149.88
  -2   1  -1 1079.29  149.49
  -2   1  -1 1125.89  149.99
   2  -1   1 1016.10  150.68
   2  -1   1 1063.49  149.88
   2  -1   1 1031.50  149.99
  -3   1  -1   67.59   10.20
  -3   1  -1   61.99    9.00
  -3   1  -1   47.60    9.90
   3  -1   1   59.09    8.90
   3  -1   1   61.19   10.00
   3  -1   1   51.39   10.90
   3  -1   1   65.59    9.80
  -4   1  -1   19.80    3.60
  -4   1  -1   17.60    5.30
   4  -1   1   19.30    4.80
   4  -1   1   15.10    4.70
   4  -1   1   22.70    6.50
  -5   1  -1  489.65   68.09
  -5   1  -1  493.95   70.09
   5  -1   1  449.66   70.09
   5  -1   1  472.55   69.69
  -6   1  -1  153.28   23.50
  -6   1  -1  185.98   26.20
   6  -1   1  153.78   27.50
   6  -1   1  161.18   25.90
  -7   1  -1   80.19   14.20
   7  -1   1   78.89   15.60
   7  -1   1   43.10   12.30
  -8   1  -1    2.30    4.30
   8  -1   1    1.60    5.50
   8  -1   1   -1.70    5.40
  -9   1  -1   -2.80    6.50
   9  -1   1   -0.40    3.70
   9  -1   1   -0.90    7.10
 -10   1  -1    2.90    8.20
  10  -1   1    6.70    8.80
  10  -1   1   -2.00    8.50
  10   0  -1    3.40    9.10
  10   0  -1    4.20    6.10
 -10   0   1   14.90    9.50
   9   0  -1   16.60   11.30
   9   0  -1   21.70    8.90
  -9   0   1   35.00    9.60
   8   0  -1   13.00    7.90
   8   0  -1    1.60    4.80
  -8   0   1   12.60    6.80
   7   0  -1   99.19   21.50
   7   0  -1  108.79   21.00
  -7   0   1  125.99   20.70
   6   0  -1   91.89   20.40
   6   0  -1  111.89   20.40
  -6   0   1  107.19   15.80
  -6   0   1  117.79   15.80
  -6   0   1  111.69   19.40
   5   0  -1  110.69   21.60
   5   0  -1  102.79   20.20
  -5   0   1  126.69   19.60
  -5   0   1  115.29   17.30
  -5   0   1  131.69   17.40
   4   0  -1   34.70    7.80
   4   0  -1   31.00    6.80
  -4   0   1   27.00    6.30
  -4   0   1   30.90    4.40
  -4   0   1   27.70    4.40
   3   0  -1   38.90    8.70
   3   0  -1   33.80    8.00
  -3   0   1   48.20    6.70
  -3   0   1   46.30    6.70
  -3   0   1   53.69    8.40
   2   0  -1 1059.59  143.49
   2   0  -1 1002.80  144.49
   2   0  -1  979.00  144.09
  -2   0   1 1032.00  143.29
  -2   0   1  959.40  143.89
  -2   0   1 1044.60  143.29
   1   0  -1  485.85   73.49
   1   0  -1  522.95   73.99
   1   0  -1  517.45   73.29
   1   0  -1  538.25   73.79
  -1   0   1  512.35   73.49
  -1   0   1  514.15   73.29
  -1   0   1  534.95   73.69
  -1   0   1  541.95   73.99
   0   0  -1  161.48   26.80
   0   0  -1  188.48   26.50
   0   0  -1  154.18   26.70
   0   0  -1  200.98   26.60
   0   0   1  192.08   26.50
   0   0   1  217.68   26.70
  -1   0  -1  919.21  140.79
  -1   0  -1 1006.20  140.19
  -1   0  -1  948.01  140.59
  -1   0  -1  992.70  140.49
   1   0   1 1123.79  140.49
   1   0   1 1049.00  140.49
   1   0   1  988.20  140.79
   1   0   1  913.71  140.49
  -2   0  -1 2266.77  317.17
  -2   0  -1 2109.99  317.87
   2   0   1 2313.57  317.17
   2   0   1 2291.57  317.77
   2   0   1 2255.97  317.87
  -3   0  -1  923.81  130.69
  -3   0  -1  918.41  129.59
   3   0   1  932.81  130.59
   3   0   1  910.51  130.89
   3   0   1  903.11  129.59
  -4   0  -1   80.09   12.90
  -4   0  -1   75.09   10.50
   4   0   1   65.29   10.30
   4   0   1   66.39   13.00
  -5   0  -1  124.89   16.70
  -5   0  -1  123.99   19.10
  -5   0  -1   95.39   18.20
   5   0   1  121.19   20.70
   5   0   1  118.19   19.60
   5   0   1  103.89   16.70
  -6   0  -1   66.99   10.20
  -6   0  -1   67.69   13.30
   6   0   1   71.79   14.80
  -7   0  -1   -1.40    4.50
   7   0   1    1.10    5.50
   7   0   1    7.70    5.40
  -8   0  -1   63.99   13.60
   8   0   1   61.19   14.90
   8   0   1   47.50   12.80
  -9   0  -1   14.70    9.40
   9   0   1   16.60    7.70
   9   0   1   19.90    8.90
 -10   0  -1   37.60   11.10
  10   0   1   16.70   10.60
  10   0   1   11.70   11.90
  10  -1  -1   14.50   10.60
  10  -1  -1    0.50    6.80
 -10   1   1   -2.20    4.80
   9  -1  -1    2.90    5.60
   9  -1  -1    8.10    6.90
  -9   1   1    9.30    7.20
   8  -1  -1    1.00    5.50
   8  -1  -1    8.40    6.40
  -8   1   1    6.60    6.50
   7  -1  -1  488.75   75.09
   7  -1  -1  500.05   74.29
  -7   1   1  507.85   73.69
   6  -1  -1   58.19   12.80
  -6   1   1   63.29    8.50
  -6   1   1   43.30    7.60
  -6   1   1   41.90   10.30
   5  -1  -1    8.30    4.20
   5  -1  -1    4.20    3.00
  -5   1   1    4.80    3.20
  -5   1   1    5.00    1.50
  -5   1   1    8.60    2.10
   4  -1  -1  216.08   35.20
   4  -1  -1  232.08   35.90
  -4   1   1  241.18   35.10
  -4   1   1  267.67   34.10
  -4   1   1  225.28   33.80
   3  -1  -1  286.57   43.50
   3  -1  -1  298.67   43.20
   3  -1  -1  272.57   42.70
  -3   1   1  288.37   42.10
  -3   1   1  291.17   43.00
  -3   1   1  336.17   42.40
   2  -1  -1  459.85   66.39
   2  -1  -1  470.25   66.19
   2  -1  -1  460.65   66.79
   2  -1  -1  455.65   66.49
   2  -1  -1  477.95   66.79
  -2   1   1  547.65   66.09
  -2   1   1  398.36   66.59
  -2   1   1  458.45   66.79
  -2   1   1  444.16   66.39
  -2   1   1  481.55   66.49
   1  -1  -1  669.73   92.29
   1  -1  -1  632.04   92.69
   1  -1  -1  624.04   92.49
   1  -1  -1  671.13   92.59
  -1   1   1  658.13   92.59
  -1   1   1  731.93   92.39
  -1   1   1  586.54   92.59
  -1   1   1  635.84   92.49
  -1   1   1  671.93   93.19
   0  -1  -1  908.71  122.09
   0  -1  -1  799.02  122.39
   0   1   1  899.71  121.99
   0   1   1  804.92  122.29
   0   1   1  903.91  122.49
  -1  -1  -1  167.38   22.50
  -1  -1  -1  170.98   22.60
  -1  -1  -1  155.08   22.40
  -1  -1  -1  153.38   22.00
   1   1   1  133.89   22.00
   1   1   1  165.58   22.50
   1   1   1  177.88   22.70
   1   1   1  137.89   22.30
  -2  -1  -1  119.69   19.20
  -2  -1  -1  131.39   18.40
   2   1   1  136.09   19.50
   2   1   1  116.29   18.40
   2   1   1  159.68   19.40
  -3  -1  -1  316.97   44.40
  -3  -1  -1  312.47   43.10
   3   1   1  282.77   43.10
   3   1   1  303.47   44.30
   3   1   1  310.97   44.70
  -4  -1  -1   52.59    9.20
  -4  -1  -1   47.10    6.90
   4   1   1   43.20    6.90
   4   1   1   45.10    9.30
   4   1   1   50.49   10.10
  -5  -1  -1    1.40    0.90
  -5  -1  -1   -0.10    3.30
   5   1   1   -0.50    2.20
   5   1   1    0.30    0.80
   5   1   1   -0.80    2.10
  -6  -1  -1  143.39   21.20
   6   1   1  123.09   22.10
   6   1   1  100.19   22.30
  -7  -1  -1    1.10    4.40
   7   1   1   -1.90    3.50
   7   1   1   -0.60    4.00
  -8  -1  -1   73.29   14.50
   8   1   1   59.89   15.60
   8   1   1   53.09   14.00
  -9  -1  -1   31.10    9.40
   9   1   1   11.30    8.50
   9   1   1   12.40    9.00
  10  -2  -1   20.20    8.50
  10  -2  -1   15.60   10.30
 -10   2   1   28.00   10.70
   9  -2  -1   55.69   15.10
   9  -2  -1   35.50   11.90
  -9   2   1   78.99   15.00
   8  -2  -1   32.20   10.00
   8  -2  -1   24.60    9.50
  -8   2   1   34.40   10.20
   7  -2  -1   50.79   13.20
   7  -2  -1   61.49   14.30
  -7   2   1   62.49   13.40
  -7   2   1   65.89    9.80
   6  -2  -1  272.77   42.80
   6  -2  -1  256.37   42.00
  -6   2   1  301.17   42.40
  -6   2   1  280.17   40.00
   5  -2  -1   -1.00    2.50
   5  -2  -1   -2.30    2.50
   5  -2  -1    0.10    3.70
  -5   2   1    0.40    1.10
  -5   2   1   -2.60    2.50
   4  -2  -1  354.96   49.50
   4  -2  -1  329.87   48.50
   4  -2  -1  306.57   48.40
   4  -2  -1  325.87   49.00
  -4   2   1  348.57   48.60
  -4   2   1  327.47   47.30
   3  -2  -1  165.28   26.00
   3  -2  -1  158.68   25.60
   3  -2  -1  174.38   25.70
   3  -2  -1  199.58   26.70
  -3   2   1  170.98   25.70
  -3   2   1  174.48   24.90
   2  -2  -1  751.72  101.39
   2  -2  -1  738.03  100.79
   2  -2  -1  772.42  100.79
   2  -2  -1  705.83  100.99
  -2   2   1  659.83  100.89
  -2   2   1  696.63  101.69
  -2   2   1  570.14  101.79
  -2   2   1  727.63  100.79
  -2   2   1  739.73  101.39
   1  -2  -1  583.04   93.59
   1  -2  -1  646.34   93.49
   1  -2  -1  739.83   92.89
  -1   2   1  751.12   93.59
  -1   2   1  639.44   93.69
  -1   2   1  575.44   93.49
   0  -2  -1  609.14   79.69
   0  -2  -1  504.45   79.29
   0  -2  -1  557.14   78.69
   0   2   1  575.04   78.79
   0   2   1  534.55   78.99
   0   2   1  562.94   79.29
  -1  -2  -1    2.90    1.00
  -1  -2  -1    4.00    1.60
   1   2   1    3.20    1.50
   1   2   1    4.10    1.00
   1   2   1    8.10    2.30
  -2  -2  -1   27.00    4.00
  -2  -2  -1   23.30    4.70
   2   2   1   27.70    5.70
   2   2   1   23.30    4.90
   2   2   1   22.20    3.80
  -3  -2  -1 2126.79  275.47
  -3  -2  -1 2070.09  274.27
   3   2   1 1736.13  274.27
   3   2   1 1850.41  275.97
  -4  -2  -1   98.59   14.00
  -4  -2  -1   90.49   11.70
   4   2   1   69.39   11.70
   4   2   1   64.99   13.90
   4   2   1   72.09   14.60
  -5  -2  -1   57.89    8.00
  -5  -2  -1   51.59   11.00
   5   2   1   54.79   11.40
   5   2   1   37.20   10.80
  -6  -2  -1   26.90    7.50
   6   2   1   28.10    8.10
   6   2   1   34.30   10.10
  -7  -2  -1   34.20    8.30
   7   2   1   19.10    8.00
   7   2   1   17.00    7.60
  -8  -2  -1   95.79   16.30
   8   2   1   78.29   18.20
   8   2   1   35.60   13.00
  -9  -2  -1   38.60   10.30
   9   2   1   11.20   10.00
   9   2   1   27.40   13.00
  11  -3  -1   16.80   10.70
  11  -3  -1   -3.70    4.60
 -11   3   1    0.90    5.90
  10  -3  -1   44.10   13.40
  10  -3  -1   16.50    8.10
 -10   3   1   41.20   11.20
   9  -3  -1   14.80    7.40
   9  -3  -1   11.80    7.10
  -9   3   1   18.40    8.50
   8  -3  -1  209.48   37.50
   8  -3  -1  216.48   36.70
  -8   3   1  234.38   36.00
   7  -3  -1   54.49   13.20
   7  -3  -1   43.30   11.20
  -7   3   1   48.80   11.40
  -7   3   1   57.89    8.80
   6  -3  -1  140.69   23.80
   6  -3  -1  134.09   23.00
   6  -3  -1  164.48   25.90
  -6   3   1  126.19   21.80
  -6   3   1  132.89   19.90
   5  -3  -1   41.70    9.00
   5  -3  -1   48.40    9.70
   5  -3  -1   41.30    8.60
   5  -3  -1   41.50   10.40
  -5   3   1   43.90    8.80
  -5   3   1   38.90    6.90
   4  -3  -1   27.80    6.90
   4  -3  -1   27.60    6.30
   4  -3  -1   35.60    7.20
   4  -3  -1   23.60    7.10
  -4   3   1   28.40    6.50
  -4   3   1   41.40    5.60
   3  -3  -1  325.67   46.10
   3  -3  -1  320.37   45.80
   3  -3  -1  341.67   46.90
   3  -3  -1  351.36   46.20
  -3   3   1  230.28   47.00
  -3   3   1  315.97   47.20
   2  -3  -1   64.09    9.30
   2  -3  -1   57.19   10.60
   2  -3  -1   46.90   10.10
   2  -3  -1   65.79    9.70
   2  -3  -1   58.19    8.80
  -2   3   1   56.79   10.50
  -2   3   1   57.29    8.90
  -2   3   1   46.40   10.50
   1  -3  -1 1584.34  203.58
   1  -3  -1 1507.75  204.28
   1  -3  -1 1269.97  204.68
  -1   3   1 1472.45  203.88
  -1   3   1 1536.85  204.28
  -1   3   1 1238.28  204.58
   0  -3  -1  580.04   84.79
   0  -3  -1  617.34   83.19
   0  -3  -1  477.35   83.29
   0   3   1  619.54   83.29
   0   3   1  643.04   83.89
  -1  -3  -1    7.40    2.60
  -1  -3  -1    6.80    1.80
   1   3   1    7.60    2.20
   1   3   1    5.70    2.40
  -2  -3  -1   76.39   11.10
  -2  -3  -1   71.89   12.30
   2   3   1   70.79   12.30
   2   3   1   78.29   13.10
  -3  -3  -1   30.60    7.10
  -3  -3  -1   36.30    5.70
   3   3   1   30.70    7.80
   3   3   1   40.10    7.50
  -4  -3  -1  542.85   76.29
  -4  -3  -1  634.84   78.29
   4   3   1  489.75   77.99
   4   3   1  469.75   78.59
  -5  -3  -1    5.20    3.80
   5   3   1    7.50    3.90
   5   3   1    1.30    4.10
  -6  -3  -1   93.49   16.50
   6   3   1   80.49   16.30
   6   3   1   71.79   17.00
  -7  -3  -1  119.89   19.60
   7   3   1   78.29   19.10
   7   3   1   97.69   21.30
  -8  -3  -1   -0.20    7.60
   8   3   1   -2.70    6.00
   8   3   1   12.80    7.10
  11  -4  -1   12.70   10.10
  11  -4  -1    2.60    6.20
 -11   4   1   -4.60    7.20
  10  -4  -1   44.10   12.40
  10  -4  -1   43.50   14.40
 -10   4   1   51.49   13.90
   9  -4  -1    0.80    6.40
   9  -4  -1    4.00    6.50
  -9   4   1   -1.50    3.80
   8  -4  -1   10.80    5.70
   8  -4  -1   11.10    6.70
  -8   4   1    8.80    3.30
  -8   4   1   20.40    7.50
   7  -4  -1   39.90   10.90
   7  -4  -1   35.90    9.80
   7  -4  -1   57.99   14.10
  -7   4   1   44.60   10.40
  -7   4   1   49.30    8.10
   6  -4  -1  133.29   23.30
   6  -4  -1  122.49   21.30
   6  -4  -1   95.39   20.70
   6  -4  -1  141.39   21.10
  -6   4   1  120.39   18.00
  -6   4   1  106.69   20.50
   5  -4  -1    1.20    2.90
   5  -4  -1    0.50    2.50
   5  -4  -1    0.30    2.70
   5  -4  -1   -0.40    2.90
  -5   4   1   -1.60    2.70
  -5   4   1    3.10    1.40
   4  -4  -1   11.00    4.70
   4  -4  -1   13.20    3.40
   4  -4  -1   11.60    4.40
   4  -4  -1    0.80    2.80
  -4   4   1    7.60    4.40
  -4   4   1    8.10    5.40
  -4   4   1   10.60    2.50
   3  -4  -1  403.36   65.59
   3  -4  -1  457.55   65.19
   3  -4  -1  426.56   66.29
   3  -4  -1  541.05   65.69
  -3   4   1  430.86   67.09
  -3   4   1  438.56   66.59
   2  -4  -1   69.99   11.50
   2  -4  -1   63.89   11.70
   2  -4  -1   64.19   10.10
  -2   4   1   53.89    9.00
  -2   4   1   58.89   10.80
  -2   4   1   50.49   10.70
   1  -4  -1   24.50    5.70
   1  -4  -1   26.80    5.00
   1  -4  -1   12.60    6.10
  -1   4   1   30.30    5.20
  -1   4   1   29.90    6.00
   0  -4  -1    1.20    2.60
   0  -4  -1   -0.80    1.20
   0   4   1   -0.40    0.90
   0   4   1    0.70    1.50
  -1  -4  -1  741.13  105.69
  -1  -4  -1  649.83  106.49
   1   4   1  752.82  105.79
   1   4   1  843.22  106.99
  -2  -4  -1  508.85   74.39
  -2  -4  -1  523.15   75.39
   2   4   1  542.15   76.09
   2   4   1  518.25   74.99
  -3  -4  -1   74.79   12.10
  -3  -4  -1   77.59   13.60
   3   4   1   78.89   13.70
   3   4   1   77.59   14.90
  -4  -4  -1    7.90    2.90
  -4  -4  -1    9.90    4.40
   4   4   1   13.40    5.50
   4   4   1   14.30    4.80
  -5  -4  -1  111.99   18.50
   5   4   1   85.39   18.00
   5   4   1   96.19   19.60
  -6  -4  -1   -6.30    5.00
   6   4   1    0.40    5.00
   6   4   1   -3.40    3.50
  -7  -4  -1  271.17   35.30
   7   4   1  155.58   33.70
   7   4   1  173.58   35.80
  -8  -4  -1   19.00    9.00
   8   4   1    9.70    8.20
   8   4   1   16.60   10.30
  11  -5  -1    2.20    8.30
 -11   5   1    1.00    8.40
  10  -5  -1   33.50   11.30
  10  -5  -1   37.00   11.90
 -10   5   1   19.70    9.80
   9  -5  -1  101.19   22.20
   9  -5  -1  122.39   23.60
  -9   5   1  127.89   22.90
   8  -5  -1   15.80    7.70
   8  -5  -1   21.60    9.10
   8  -5  -1   20.50    7.50
  -8   5   1   27.50    7.90
  -8   5   1   18.50    4.60
   7  -5  -1   26.10    7.70
   7  -5  -1   15.00    6.00
   7  -5  -1   11.80    5.90
   7  -5  -1   23.40    9.60
  -7   5   1   29.20    5.10
  -7   5   1   23.00    8.00
   6  -5  -1   61.59   11.50
   6  -5  -1   49.30   10.30
   6  -5  -1   46.20   12.40
   6  -5  -1   40.70   11.50
  -6   5   1   25.20   11.90
  -6   5   1   59.89    9.00
  -6   5   1   49.60   10.80
   5  -5  -1   79.39   14.70
   5  -5  -1   68.49   12.90
   5  -5  -1   73.99   15.00
   5  -5  -1   89.09   13.90
  -5   5   1   47.80   14.50
  -5   5   1   78.59   12.00
  -5   5   1   75.39   15.80
   4  -5  -1  258.07   45.00
   4  -5  -1  372.66   45.10
   4  -5  -1  308.27   44.40
   4  -5  -1  280.47   45.70
  -4   5   1  272.87   46.00
  -4   5   1  334.37   44.00
  -4   5   1  256.47   46.20
   3  -5  -1  219.18   36.10
   3  -5  -1  236.68   37.20
  -3   5   1  263.97   37.00
  -3   5   1  258.67   37.80
   2  -5  -1   52.99   10.80
   2  -5  -1   39.50    8.70
   2  -5  -1   45.30   10.80
  -2   5   1   47.50    9.10
  -2   5   1   53.59   10.20
  -2   5   1   51.49    8.20
   1  -5  -1  118.09   17.60
   1  -5  -1  110.19   21.70
   1  -5  -1  101.69   19.20
  -1   5   1  114.99   17.80
  -1   5   1  113.69   16.90
   0  -5  -1    0.40    1.40
   0  -5  -1    0.30    4.70
   0   5   1    2.60    1.30
   0   5   1   -1.20    2.30
  -1  -5  -1   72.19   16.00
  -1  -5  -1   95.39   14.60
   1   5   1  103.19   15.40
   1   5   1   88.69   14.00
  -2  -5  -1   43.60    8.80
  -2  -5  -1   39.80    7.20
   2   5   1   39.30    9.30
   2   5   1   33.00    7.40
  -3  -5  -1   53.09   11.70
  -3  -5  -1   52.19    9.50
   3   5   1   70.69   13.40
   3   5   1   53.89   10.70
  -4  -5  -1   -3.90    4.60
  -4  -5  -1    0.00    2.50
   4   5   1   -0.20    3.60
   4   5   1   -3.20    2.50
  -5  -5  -1  328.77   43.30
   5   5   1  238.28   41.70
   5   5   1  262.07   43.50
  -6  -5  -1   39.50   10.40
   6   5   1   15.00    7.00
   6   5   1    9.30    8.00
  -7  -5  -1  -11.90    7.30
   7   5   1   -3.70    4.80
   7   5   1   -0.20    6.10
  11  -6  -1    4.50    7.90
 -11   6   1   -1.80    5.50
  10  -6  -1    1.80    7.20
  10  -6  -1    3.70    8.00
 -10   6   1    2.70    7.40
   9  -6  -1   82.99   16.20
   9  -6  -1   47.40   14.50
   9  -6  -1   76.69   18.80
  -9   6   1   57.39   14.70
  -9   6   1   65.09   11.60
   8  -6  -1   10.10    6.40
   8  -6  -1    9.60    6.70
   8  -6  -1   17.10    7.00
  -8   6   1    5.80    4.40
  -8   6   1   10.80    7.10
  -8   6   1    8.00    3.50
   7  -6  -1   25.20    8.20
   7  -6  -1   10.00    5.90
   7  -6  -1   19.00    6.20
   7  -6  -1   25.20    7.30
  -7   6   1    8.90    8.30
  -7   6   1   13.20    4.10
  -7   6   1   22.00    9.60
  -7   6   1   19.30    6.10
   6  -6  -1   50.09   12.50
   6  -6  -1   57.99   11.50
   6  -6  -1   64.69   14.30
   6  -6  -1   66.39   12.50
  -6   6   1   48.30   13.90
  -6   6   1   55.79   15.00
  -6   6   1   62.09   10.30
   5  -6  -1    1.90    3.20
   5  -6  -1    3.10    3.50
   5  -6  -1    6.30    5.10
   5  -6  -1    4.20    2.70
  -5   6   1    7.80    6.00
  -5   6   1    8.70    5.90
  -5   6   1    3.90    2.20
   4  -6  -1   66.19   14.20
   4  -6  -1   76.59   15.80
  -4   6   1   82.39   16.60
  -4   6   1   87.39   12.90
  -4   6   1   74.19   15.50
   3  -6  -1   41.40   11.30
   3  -6  -1   42.30    9.50
  -3   6   1   55.79   11.00
  -3   6   1   56.09   10.50
   2  -6  -1   52.99    8.80
   2  -6  -1   40.20   11.20
  -2   6   1   32.80    7.10
  -2   6   1   40.10    8.50
   1  -6  -1  173.38   29.70
   1  -6  -1  195.08   35.60
  -1   6   1  221.38   30.60
  -1   6   1  202.28   29.10
   0  -6  -1 1098.69  200.28
   0  -6  -1 1336.87  197.98
   0   6   1 1500.15  197.38
   0   6   1 1561.14  198.98
  -1  -6  -1  197.38   32.70
   1   6   1  217.58   32.50
   1   6   1  256.07   34.40
  -2  -6  -1  119.99   19.30
  -2  -6  -1   99.99   20.40
   2   6   1  145.49   20.90
   2   6   1  118.69   18.70
  -3  -6  -1   72.69   13.60
  -3  -6  -1   92.89   16.40
   3   6   1   76.49   14.50
   3   6   1   85.49   17.00
  -4  -6  -1  113.99   20.50
   4   6   1  116.29   22.50
   4   6   1  106.19   19.70
  -5  -6  -1   47.80   13.00
   5   6   1   35.00   12.50
   5   6   1   42.70   11.00
  -6  -6  -1  194.58   29.50
   6   6   1  130.19   27.00
   6   6   1  133.09   29.40
  -7  -6  -1    8.90    8.10
   7   6   1   -0.60    6.90
   7   6   1    5.80    8.00
  11  -7  -1   18.20   11.80
 -11   7   1   28.10   11.30
 -11   7   1   19.40   15.70
  10  -7  -1   21.30   10.80
  10  -7  -1   14.10   10.00
 -10   7   1   41.10   17.80
 -10   7   1   30.70   11.50
   9  -7  -1   -0.70    6.40
   9  -7  -1   -2.40    8.00
   9  -7  -1   -1.50    5.10
  -9   7   1   -0.90    5.90
  -9   7   1    2.70    7.50
  -9   7   1    0.80    3.30
  -9   7   1    0.20    5.80
   8  -7  -1   50.79   13.40
   8  -7  -1   55.59   13.80
   8  -7  -1   62.39   12.70
   8  -7  -1   48.20   12.10
  -8   7   1   37.00   13.10
  -8   7   1   47.90   11.60
  -8   7   1   50.59    9.50
  -8   7   1   47.60   15.00
   7  -7  -1   38.20    8.90
   7  -7  -1   30.80    8.40
   7  -7  -1   44.80   10.90
   7  -7  -1   26.90    9.30
  -7   7   1   38.40   12.60
  -7   7   1   24.50    8.40
  -7   7   1   26.80    6.20
  -7   7   1   22.60    9.40
   6  -7  -1   34.00    9.70
   6  -7  -1   37.90    9.80
   6  -7  -1   39.00    8.00
  -6   7   1   38.50    6.80
  -6   7   1   11.00    7.70
  -6   7   1   31.00    9.70
   5  -7  -1    6.10    3.60
   5  -7  -1    4.30    3.90
   5  -7  -1    6.20    4.40
  -5   7   1   11.80    3.20
  -5   7   1    5.30    6.20
  -5   7   1    1.70    5.30
   4  -7  -1   15.00    6.80
   4  -7  -1    7.40    4.50
  -4   7   1   15.80    6.50
  -4   7   1   15.20    5.90
  -4   7   1   13.90    3.90
   3  -7  -1   52.59   12.60
   3  -7  -1   30.20    8.40
  -3   7   1   44.80    9.90
  -3   7   1   44.20    8.90
   2  -7  -1   60.69   11.80
   2  -7  -1   64.19   15.20
  -2   7   1   54.09    9.90
  -2   7   1   72.49   12.30
   1  -7  -1   20.60   10.40
   1  -7  -1   15.30    5.60
  -1   7   1   25.90    4.50
  -1   7   1   16.60    5.40
   0  -7  -1  165.78   28.60
   0  -7  -1  138.99   31.70
   0   7   1  181.08   27.00
   0   7   1  232.38   29.60
  -1  -7  -1  110.09   18.30
  -1  -7  -1   71.59   19.40
   1   7   1  136.19   20.70
   1   7   1  114.39   16.80
  -2  -7  -1   -0.40    2.80
  -2  -7  -1   -2.30    4.70
   2   7   1   -2.30    3.70
   2   7   1    2.60    3.00
  -3  -7  -1   51.89   10.00
  -3  -7  -1   34.80   10.40
   3   7   1   65.29   14.30
   3   7   1   48.30   10.00
  -4  -7  -1  116.09   23.50
   4   7   1  124.89   22.20
   4   7   1  139.09   25.50
  -5  -7  -1   34.10   10.50
   5   7   1   11.80    7.00
   5   7   1   15.80   10.30
  -6  -7  -1   11.80   10.90
   6   7   1   12.50    8.50
   6   7   1   -0.50    6.10
 -11   8   1   47.90   15.10
  10  -8  -1   48.10   12.40
  10  -8  -1   27.40   13.10
 -10   8   1   -2.40    8.20
 -10   8   1   24.20   10.50
 -10   8   1   37.90    7.30
   9  -8  -1   -1.80    6.60
   9  -8  -1   -3.40    8.00
   9  -8  -1    0.00    5.40
  -9   8   1    4.60    4.70
  -9   8   1    9.40    8.20
  -9   8   1    0.60    2.80
  -9   8   1    0.60    9.10
   8  -8  -1   89.59   18.90
   8  -8  -1  105.59   17.10
   8  -8  -1   35.90   15.00
   8  -8  -1   89.59   16.40
  -8   8   1   78.39   18.80
  -8   8   1   75.39   13.80
  -8   8   1   56.59   18.40
  -8   8   1   99.09   17.60
   7  -8  -1    2.50    4.60
   7  -8  -1    0.40    2.90
   7  -8  -1    7.20    6.70
  -7   8   1   13.30    4.10
  -7   8   1    3.50    7.60
  -7   8   1    1.60    4.90
   6  -8  -1    0.70    3.20
   6  -8  -1   -0.70    3.60
   6  -8  -1   -1.20    3.50
  -6   8   1    2.90    6.30
  -6   8   1    1.60    4.50
  -6   8   1    0.90    2.10
   5  -8  -1   10.20    5.70
   5  -8  -1   18.10    8.60
  -5   8   1   31.00    9.20
  -5   8   1   28.80    9.00
  -5   8   1   32.10    5.90
   4  -8  -1   30.00   10.20
   4  -8  -1   42.10   13.20
  -4   8   1   76.19   13.80
  -4   8   1   61.89    9.90
  -4   8   1   66.39   11.80
   3  -8  -1    6.00    3.60
   3  -8  -1    5.60    5.70
  -3   8   1    3.20    3.40
  -3   8   1    5.50    2.60
  -3   8   1   12.00    3.60
   2  -8  -1  195.68   40.20
   2  -8  -1  268.77   47.20
  -2   8   1  281.07   39.20
  -2   8   1  330.27   41.90
   1  -8  -1  408.46   79.49
   1  -8  -1  443.96   75.79
  -1   8   1  640.84   77.09
  -1   8   1  539.15   74.59
   0  -8  -1   -1.50    4.50
   0  -8  -1   -2.20    2.20
   0   8   1   -3.30    2.40
   0   8   1    0.30    2.00
  -1  -8  -1    4.70    4.30
  -1  -8  -1   -0.80    5.50
   1   8   1    3.70    5.00
   1   8   1   -0.50    2.20
  -2  -8  -1   -7.10    4.90
  -2  -8  -1   -0.90    4.10
   2   8   1    2.90    2.60
   2   8   1    4.70    4.90
  -3  -8  -1    3.40    6.30
   3   8   1   -1.30    3.80
   3   8   1    2.30    4.20
  -4  -8  -1    0.50    5.60
   4   8   1   13.00    7.40
   4   8   1    9.00    4.60
  -5  -8  -1   71.89   18.80
   5   8   1   76.99   16.10
   5   8   1   65.69   18.70
  10  -9  -1    1.30    9.40
 -10   9   1    2.40    7.20
 -10   9   1    4.80    4.60
   9  -9  -1   -1.20    5.10
   9  -9  -1   -0.30    6.60
   9  -9  -1   -2.60    6.60
  -9   9   1    8.70    7.50
  -9   9   1   -2.60    2.40
   8  -9  -1   15.80    8.60
   8  -9  -1   25.10    8.50
   8  -9  -1    4.80    9.00
  -8   9   1   23.00   13.00
  -8   9   1   25.50   11.30
  -8   9   1   24.70    6.40
   7  -9  -1    8.80    7.60
   7  -9  -1   10.30    7.00
  -7   9   1    2.60    8.90
  -7   9   1    1.30    2.20
  -7   9   1    1.10    7.20
   6  -9  -1   15.80    6.20
   6  -9  -1   21.10    9.10
  -6   9   1   25.30   10.00
  -6   9   1   12.80    9.70
  -6   9   1    6.40    3.70
   5  -9  -1  133.89   24.50
   5  -9  -1   93.29   21.10
  -5   9   1  106.79   19.30
  -5   9   1  180.98   26.10
   4  -9  -1   86.49   18.20
   4  -9  -1   41.70   13.60
  -4   9   1   85.79   13.40
  -4   9   1  106.49   17.30
   3  -9  -1  237.88   42.90
   3  -9  -1  170.18   37.70
  -3   9   1  297.17   38.60
  -3   9   1  251.77   36.20
   2  -9  -1  139.49   29.00
   2  -9  -1  142.79   34.20
  -2   9   1  204.18   29.20
  -2   9   1  197.58   27.40
   1  -9  -1   96.49   30.30
   1  -9  -1  156.08   27.00
  -1   9   1  201.08   27.50
  -1   9   1  169.38   25.00
   0  -9  -1   23.40    8.60
   0  -9  -1   20.50   11.70
   0   9   1   42.80   10.10
   0   9   1   37.70    7.20
  -1  -9  -1   -0.60    4.50
  -1  -9  -1   -1.40    6.50
   1   9   1    5.80    3.30
   1   9   1   10.60    6.20
  -2  -9  -1    5.20    5.40
  -2  -9  -1    1.20    7.00
   2   9   1    3.40    6.40
   2   9   1    6.00    3.30
  -3  -9  -1   14.60    9.80
   3   9   1   46.70   13.30
  -4  -9  -1    0.20    8.50
   4   9   1   -2.20    8.10
  10 -10  -1    6.60   10.70
 -10  10   1   -8.70    6.40
 -10  10   1   -3.40    4.30
   9 -10  -1   30.30   10.40
   9 -10  -1   12.70   10.70
  -9  10   1    6.20    5.00
  -9  10   1    2.10    7.50
   8 -10  -1    2.40    7.10
   8 -10  -1    2.00    8.30
  -8  10   1    1.60    3.00
  -8  10   1   11.40    7.90
   7 -10  -1   -2.30    6.70
   7 -10  -1    9.10    6.20
  -7  10   1   -0.90    2.20
  -7  10   1    1.50    5.50
   6 -10  -1   24.80   10.20
   6 -10  -1    6.90    7.00
  -6  10   1   15.50    5.40
  -6  10   1   21.40    9.30
   5 -10  -1    2.10    3.70
   5 -10  -1    9.30    7.50
  -5  10   1    1.60    2.50
  -5  10   1   -1.60    3.60
   4 -10  -1    0.90    5.30
   4 -10  -1   -1.60    4.80
  -4  10   1    2.10    5.60
  -4  10   1    5.40    3.70
   3 -10  -1  150.68   33.00
   3 -10  -1  129.39   27.80
  -3  10   1  213.38   29.10
  -3  10   1  169.58   26.00
   2 -10  -1   22.00   11.80
   2 -10  -1   35.30    9.40
  -2  10   1   37.30    9.20
  -2  10   1   33.10    7.50
   1 -10  -1    1.40    3.50
   1 -10  -1    4.30   10.50
  -1  10   1    2.10    4.80
  -1  10   1    0.50    2.20
   0 -10  -1    7.60    7.70
   0 -10  -1   -4.00    4.90
   0  10   1    4.40    5.70
   0  10   1    0.90    3.00
  -1 -10  -1    9.90    6.20
  -1 -10  -1    1.30    4.80
   1  10   1   -1.20    6.20
   1  10   1   12.70    4.20
  -2 -10  -1    0.40    7.80
   2  10   1   -5.50    6.30
  -3 -10  -1   30.00   11.60
   3  10   1   82.99   17.80
   9 -11  -1   18.50   10.70
   9 -11  -1   13.80   11.40
  -9  11   1   32.50    7.60
   8 -11  -1    0.40    6.20
   8 -11  -1   -1.10    5.60
  -8  11   1    1.00    2.90
   7 -11  -1   -3.40    7.30
   7 -11  -1    5.30    8.60
  -7  11   1    8.00    4.90
  -7  11   1    5.30    8.80
   6 -11  -1   -2.40    4.40
   6 -11  -1   -0.20    4.90
  -6  11   1   -1.80    5.10
  -6  11   1    4.00    3.10
   5 -11  -1   -3.60    6.50
   5 -11  -1    2.80    7.90
  -5  11   1    2.40    3.30
  -5  11   1   -0.60    6.50
   4 -11  -1   82.79   19.90
   4 -11  -1   28.90   12.30
  -4  11   1   65.99   14.70
  -4  11   1   67.79   11.70
   3 -11  -1    6.20    5.40
   3 -11  -1   24.10   12.80
  -3  11   1   33.50    9.70
  -3  11   1   25.00    6.00
   2 -11  -1   15.20    7.50
   2 -11  -1   18.60   13.20
  -2  11   1   27.40    6.70
  -2  11   1   26.30    8.30
   1 -11  -1    1.90    9.90
   1 -11  -1   -2.70    5.50
  -1  11   1    1.50    4.40
  -1  11   1    6.50    3.90
   0 -11  -1   10.20   11.10
   0 -11  -1    6.60    6.10
   0  11   1    6.80    5.70
   0  11   1   17.00    4.40
  -1 -11  -1    2.50    8.00
  -1 -11  -1   -2.00    8.20
   1  11   1   -1.60    4.30
  -2 -11  -1   13.80   10.20
   2  11   1   16.00   10.10
   9 -12  -1    3.40    7.50
   9 -12  -1   -9.50    9.80
  -9  12   1    0.20    3.80
   8 -12  -1   -2.00    4.70
   8 -12  -1    9.10   10.40
  -8  12   1   -4.90    3.00
   7 -12  -1    0.90    7.50
   7 -12  -1    1.70    9.60
  -7  12   1    4.30    4.90
   6 -12  -1    3.80    7.60
   6 -12  -1    0.10    5.80
  -6  12   1    8.90    6.60
  -6  12   1    3.30    4.30
   5 -12  -1   14.70   10.70
   5 -12  -1    9.70    8.50
  -5  12   1   13.10    7.40
  -5  12   1   16.90    6.10
   4 -12  -1    2.50    8.60
   4 -12  -1   41.40   14.00
  -4  12   1   55.89   12.20
  -4  12   1   40.90    8.90
   3 -12  -1   15.00    6.20
   3 -12  -1    1.90    8.40
  -3  12   1    2.60    3.10
  -3  12   1   11.60    6.70
   2 -12  -1   -7.00    7.70
   2 -12  -1   -2.40    4.40
  -2  12   1    6.80    3.90
  -2  12   1   18.30    7.50
   1 -12  -1   -0.60   11.80
   1 -12  -1   -4.60    6.80
  -1  12   1    0.20    6.20
  -1  12   1   -2.80    4.00
   0 -12  -1   16.30    9.90
   0 -12  -1    8.50   12.10
   0  12   1   18.30    9.30
   0  12   1    2.70    3.20
   7 -13  -1    0.40    5.70
   7 -13  -1   -0.50   10.20
  -7  13   1   -3.50    3.00
   6 -13  -1   24.20   13.50
   6 -13  -1   14.80    7.60
  -6  13   1   16.30    9.00
  -6  13   1   18.40    5.70
   5 -13  -1   12.40   12.80
   5 -13  -1    6.10    6.40
  -5  13   1    0.50    7.80
  -5  13   1    6.70    5.40
   4 -13  -1    7.90    9.60
   4 -13  -1   41.50   14.40
  -4  13   1   39.40   12.50
  -4  13   1   22.00    8.00
   3 -13  -1    5.30    9.00
   3 -13  -1    8.80   13.50
  -3  13   1    1.60    4.70
  -3  13   1    9.10    6.90
   2 -13  -1   10.60   16.50
   2 -13  -1   11.00    9.30
  -2  13   1    4.20    5.40
  -2  13   1    8.30    8.30
   1 -13  -1    2.20    9.30
  -1  13  -2   -3.50    4.50
  -1  13  -2    4.90    4.40
   1 -13   2   19.70   17.00
   1 -13   2   -0.20    9.80
  -2  13  -2   -1.40    2.80
  -2  13  -2   -3.00    6.30
   2 -13   2   -4.30   14.30
   2 -13   2    9.50    7.60
  -3  13  -2    9.90    7.20
  -3  13  -2   13.60    5.00
   3 -13   2   14.30   13.60
   3 -13   2   -8.40    8.30
  -4  13  -2   10.80    4.50
   4 -13   2  -14.60   13.50
   4 -13   2   -0.30    7.20
  -5  13  -2   25.90    7.70
   5 -13   2   18.70   15.50
   5 -13   2   12.40   10.70
  -6  13  -2    8.50    4.60
   6 -13   2    3.40    7.40
   6 -13   2   20.90   11.90
  -7  13  -2   27.40    7.40
   7 -13   2    4.90   13.80
   1  12  -2   17.90   10.90
  -1 -12   2   16.90   11.40
   0  12  -2   -3.40    4.10
   0  12  -2    0.90    2.50
   0 -12   2    8.60    9.60
   0 -12   2   -2.00    6.50
  -1  12  -2    7.30    6.60
  -1  12  -2   -1.90    3.40
   1 -12   2   -3.70    8.50
   1 -12   2   -4.70    8.40
  -2  12  -2    1.00    4.00
  -2  12  -2    3.00    3.20
   2 -12   2    2.50   10.70
   2 -12   2    2.20    7.00
  -3  12  -2   20.50    6.20
  -3  12  -2   40.50    9.80
   3 -12   2   51.79   22.40
   3 -12   2   12.60    8.50
  -4  12  -2   32.50    9.00
  -4  12  -2   22.70    6.80
   4 -12   2    9.70   15.90
   4 -12   2   14.10   11.10
  -5  12  -2    3.00    3.20
   5 -12   2    8.30   13.30
   5 -12   2   10.70    8.20
  -6  12  -2    8.90    3.90
   6 -12   2   -2.70    5.80
   6 -12   2   -5.80    9.80
  -7  12  -2   -2.60    2.90
   7 -12   2    1.00   11.40
  -8  12  -2    5.60    5.50
   8 -12   2    0.50   10.40
   2  11  -2   37.30   11.30
  -2 -11   2   27.90   10.80
   1  11  -2   -1.10    6.60
  -1 -11   2  -13.80    7.20
   0  11  -2   -2.80    1.80
   0  11  -2    1.70    3.70
   0 -11   2   -5.80    5.10
   0 -11   2    5.90    8.40
  -1  11  -2   -1.30    2.90
  -1  11  -2   -1.90    4.80
   1 -11   2   -4.40    8.40
   1 -11   2   -6.50    6.40
  -2  11  -2   -0.50    4.70
  -2  11  -2    6.30    3.20
   2 -11   2    1.60    5.10
   2 -11   2   10.60   14.70
  -3  11  -2    7.60    5.20
  -3  11  -2    6.30    3.80
   3 -11   2   -2.60    4.70
   3 -11   2    3.30   13.00
  -4  11  -2   23.60    6.70
  -4  11  -2   38.50    9.20
   4 -11   2   55.09   16.70
   4 -11   2   20.40   10.60
  -5  11  -2   14.40    5.90
  -5  11  -2    7.00    4.30
   5 -11   2  -11.00    6.70
   5 -11   2   -7.90    9.50
  -6  11  -2   55.99   12.10
   6 -11   2  123.09   24.10
   6 -11   2   42.40   15.80
  -7  11  -2   38.80    8.90
   7 -11   2   40.50   14.80
  -8  11  -2    0.90    4.60
   8 -11   2    1.50    8.40
  -9  11  -2    8.10    5.50
   9 -11   2   -5.70   11.10
   3  10  -2   -1.00    7.20
  -3 -10   2    2.40    8.40
   2  10  -2   20.80    9.10
  -2 -10   2   12.60    9.00
   1  10  -2    2.60    5.90
   1  10  -2    3.80    2.30
  -1 -10   2   -8.00    4.20
  -1 -10   2    6.30    6.40
   0  10  -2    1.10    2.00
   0  10  -2    5.60    4.40
   0 -10   2   -2.60    4.40
   0 -10   2   -1.70    9.40
  -1  10  -2   44.70   10.30
  -1  10  -2   36.30    8.10
   1 -10   2   36.40   12.10
   1 -10   2   44.80   18.10
  -2  10  -2   27.80    7.50
  -2  10  -2   36.70    6.90
   2 -10   2   34.60   17.40
   2 -10   2    8.80    8.40
  -3  10  -2    6.00    3.50
  -3  10  -2    0.20    3.40
   3 -10   2   13.00   12.50
   3 -10   2   -1.90    6.10
  -4  10  -2    5.30    4.00
  -4  10  -2    3.60    3.10
   4 -10   2    2.00    6.20
   4 -10   2   -0.20    9.80
  -5  10  -2   23.20    6.50
  -5  10  -2    4.80    4.00
   5 -10   2    7.00    7.80
   5 -10   2   -3.70    8.20
  -6  10  -2   15.50    5.40
   6 -10   2    9.40    7.50
   6 -10   2   28.50   10.40
  -7  10  -2   49.00   11.20
   7 -10   2   69.39   18.80
  -8  10  -2    1.80    3.40
   8 -10   2   -7.50    9.40
  -9  10  -2    3.30    3.90
   9 -10   2   17.10   13.50
 -10  10  -2   -6.70    4.60
 -10  10  -2    4.40    8.70
  10 -10   2    4.80    9.60
   4   9  -2   47.20   14.50
  -4  -9   2   13.90    9.80
   3   9  -2   60.69   13.40
  -3  -9   2    7.50    5.90
   2   9  -2   -1.10    5.00
  -2  -9   2   -4.30    6.40
  -2  -9   2    3.40    4.80
   1   9  -2   44.30   10.30
   1   9  -2   26.30    5.90
  -1  -9   2   14.30    9.20
  -1  -9   2   40.60    9.60
   0   9  -2    0.00    3.20
   0   9  -2    3.20    2.00
   0  -9   2    0.10    3.70
   0  -9   2    6.70    9.50
  -1   9  -2   16.80    5.00
  -1   9  -2   28.80    7.00
   1  -9   2   12.80   14.40
   1  -9   2   16.00    8.00
  -2   9  -2   20.40    6.40
  -2   9  -2   23.50    5.30
   2  -9   2   43.80   16.10
   2  -9   2   16.60    7.50
  -3   9  -2    0.40    2.80
  -3   9  -2   -3.40    2.10
   3  -9   2   -1.00    8.10
   3  -9   2   -5.10    4.80
  -4   9  -2   19.00    5.20
  -4   9  -2   19.40    5.60
   4  -9   2   34.20   11.50
   4  -9   2    0.60    5.40
  -5   9  -2  255.97   34.20
  -5   9  -2  201.88   33.20
   5  -9   2  164.58   36.80
   5  -9   2  226.78   40.80
  -6   9  -2  127.39   23.50
  -6   9  -2  182.18   25.60
   6  -9   2  109.99   26.60
   6  -9   2  181.08   31.70
  -7   9  -2   16.90    5.60
   7  -9   2   33.20   11.60
  -8   9  -2    4.60    3.50
   8  -9   2    8.10    9.40
  -9   9  -2    1.30    5.40
  -9   9  -2    7.80    4.20
   9  -9   2   10.40   11.60
 -10   9  -2    5.10    8.40
 -10   9  -2    0.80    4.80
  10  -9   2    2.00    8.20
   5   8  -2   35.70   13.70
   5   8  -2   34.70   11.50
  -5  -8   2    9.10   10.40
   4   8  -2    0.00    3.70
   4   8  -2   -3.00    6.20
  -4  -8   2   -3.80    5.80
   3   8  -2   43.90    9.80
   3   8  -2   41.30   11.50
  -3  -8   2   32.10   10.30
   2   8  -2   43.10    8.50
   2   8  -2   54.29   11.90
   2   8  -2   35.20    6.80
  -2  -8   2   17.80    8.80
  -2  -8   2   41.40   10.50
   1   8  -2  169.68   23.20
   1   8  -2  132.59   19.90
   1   8  -2  130.79   19.40
  -1  -8   2   97.99   23.90
  -1  -8   2   91.79   21.60
   0   8  -2    0.30    2.30
   0   8  -2    8.40    2.60
   0   8  -2    6.60    4.60
   0  -8   2   -1.00    5.40
   0  -8   2    7.50    5.90
  -1   8  -2   15.60    4.00
  -1   8  -2   19.40    5.90
   1  -8   2   14.20   12.60
   1  -8   2   11.70    5.80
  -2   8  -2   25.50    5.90
  -2   8  -2   33.50    7.20
   2  -8   2   26.40    8.80
   2  -8   2   21.80   13.30
  -3   8  -2   45.50    8.30
  -3   8  -2   48.40    9.20
   3  -8   2   33.00   10.30
   3  -8   2   44.40   14.20
  -4   8  -2    1.30    2.20
  -4   8  -2    9.10    3.40
  -4   8  -2    5.00    3.60
   4  -8   2   -1.60    6.00
   4  -8   2    0.50    5.00
  -5   8  -2  122.79   21.20
  -5   8  -2  153.88   20.60
  -5   8  -2   93.59   18.80
   5  -8   2  155.78   27.00
   5  -8   2  114.19   23.10
   5  -8   2  114.69   18.30
  -6   8  -2  388.46   54.69
  -6   8  -2  341.47   54.59
  -6   8  -2  323.77   52.59
   6  -8   2  390.06   52.89
   6  -8   2  418.16   58.39
   6  -8   2  260.87   56.59
  -7   8  -2   11.00    6.40
  -7   8  -2   14.00    7.80
  -7   8  -2    7.70    4.10
   7  -8   2   11.30    4.60
   7  -8   2    4.40    7.40
  -8   8  -2    5.30    3.20
  -8   8  -2   12.10    6.70
   8  -8   2   31.70   12.10
   8  -8   2    0.10    5.30
  -9   8  -2    3.40    4.20
  -9   8  -2    7.60    7.30
   9  -8   2   14.80   10.70
   9  -8   2    8.30    6.10
 -10   8  -2   -3.40    7.20
 -10   8  -2    2.80    4.40
  10  -8   2    1.30    5.90
  10  -8   2    7.60    9.20
   6   7  -2   30.30   11.80
   6   7  -2   36.70   11.40
  -6  -7   2   39.00   13.60
   5   7  -2    9.60    7.00
   5   7  -2    9.30    5.30
  -5  -7   2    9.50    6.50
   4   7  -2   43.00   10.80
   4   7  -2   55.49   14.40
  -4  -7   2   52.89   13.00
   3   7  -2   16.10    6.70
   3   7  -2   14.30    4.90
  -3  -7   2   14.50    6.40
   2   7  -2  109.59   18.80
   2   7  -2  124.49   17.10
   2   7  -2  144.59   22.00
  -2  -7   2   73.79   19.90
  -2  -7   2  111.59   20.10
   1   7  -2    3.10    2.30
   1   7  -2    3.00    3.10
   1   7  -2    2.60    2.00
  -1  -7   2    0.70    3.80
  -1  -7   2    0.50    5.10
   0   7  -2  111.49   16.40
   0   7  -2   94.99   13.30
   0   7  -2   77.49   12.80
   0  -7   2   83.29   20.20
   0  -7   2   60.59   15.30
  -1   7  -2   36.90    6.10
  -1   7  -2   38.80    7.30
  -1   7  -2   56.99    9.40
   1  -7   2   59.49   16.80
   1  -7   2   31.90    9.40
   1  -7   2   64.09    7.80
  -2   7  -2   -2.30    1.50
  -2   7  -2    1.70    1.90
   2  -7   2    9.50    8.10
   2  -7   2   -5.00    4.10
  -3   7  -2  254.37   36.80
  -3   7  -2  245.48   37.00
   3  -7   2  248.18   40.70
   3  -7   2  257.57   41.50
  -4   7  -2  209.28   32.80
  -4   7  -2  211.28   32.20
  -4   7  -2  232.08   33.20
   4  -7   2  168.18   35.30
   4  -7   2  235.08   38.80
   4  -7   2  228.98   31.70
  -5   7  -2   19.90    5.60
  -5   7  -2   30.20    8.00
  -5   7  -2   30.50    7.70
   5  -7   2   27.70    5.80
   5  -7   2   23.30    9.10
   5  -7   2   27.80    9.60
  -6   7  -2  178.08   24.50
  -6   7  -2  135.79   26.90
   6  -7   2  180.68   31.00
   6  -7   2  148.69   24.70
  -7   7  -2   24.40    5.90
  -7   7  -2   24.60    8.80
   7  -7   2   25.90   10.40
   7  -7   2   17.10    6.80
   7  -7   2   27.30    6.80
  -8   7  -2    1.30    4.00
  -8   7  -2   -0.40    3.40
   8  -7   2   -1.70    4.90
   8  -7   2   -1.60    3.50
  -9   7  -2    7.70    7.20
  -9   7  -2    2.50    3.90
   9  -7   2   -1.30    9.40
   9  -7   2    1.10    4.70
 -10   7  -2   24.30    9.60
  10  -7   2   16.20   10.40
  10  -7   2   24.50   11.80
   7   6  -2   -1.10    8.60
   7   6  -2    5.50    6.30
  -7  -6   2   11.30    8.50
   6   6  -2    2.80    7.00
   6   6  -2   -7.30    4.70
  -6  -6   2    1.10    7.50
   5   6  -2   11.00    6.60
   5   6  -2   -0.40    4.60
  -5  -6   2    4.70    5.10
   4   6  -2   37.90    8.60
   4   6  -2   19.40    8.80
  -4  -6   2   18.10    7.20
   3   6  -2   66.09    9.70
   3   6  -2   79.29   12.80
   3   6  -2   69.79   14.10
  -3  -6   2   41.30   11.70
  -3  -6   2   47.70   11.50
   2   6  -2  169.58   25.70
   2   6  -2  175.18   24.00
   2   6  -2  159.28   22.70
  -2  -6   2   97.99   25.00
  -2  -6   2  168.68   25.70
   1   6  -2  102.49   15.50
   1   6  -2  112.59   17.00
   1   6  -2  101.39   15.00
  -1  -6   2   60.59   17.90
  -1  -6   2  115.29   18.20
   0   6  -2   13.50    3.20
   0   6  -2   16.20    3.70
   0   6  -2   15.80    4.70
   0  -6   2   17.90    6.60
   0  -6   2   17.80    3.60
   0  -6   2   29.80   10.10
  -1   6  -2   23.40    5.30
  -1   6  -2   17.60    4.10
   1  -6   2   18.40    6.20
   1  -6   2   38.00   12.30
  -2   6  -2   56.39    8.80
  -2   6  -2   61.39    9.60
   2  -6   2   46.70   13.40
   2  -6   2   27.10    9.70
  -3   6  -2  426.96   59.19
  -3   6  -2  436.56   59.49
  -3   6  -2  407.06   58.19
  -3   6  -2  391.86   58.99
   3  -6   2  415.66   62.79
   3  -6   2  356.56   61.19
  -4   6  -2  623.74   86.29
  -4   6  -2  581.04   85.39
   4  -6   2  506.15   87.69
   4  -6   2  627.14   85.29
   4  -6   2  589.14   88.79
  -5   6  -2   13.50    5.80
  -5   6  -2   16.90    3.80
   5  -6   2    8.10    3.80
   5  -6   2    3.70    5.00
  -6   6  -2   19.40    6.80
  -6   6  -2   16.10    4.30
   6  -6   2   11.50    5.20
   6  -6   2   11.60    7.80
   6  -6   2   16.00    4.70
  -7   6  -2   44.90    7.60
  -7   6  -2   22.20    9.20
  -7   6  -2   24.40    9.00
   7  -6   2   29.90    7.50
   7  -6   2   52.89    9.80
   7  -6   2   36.90   11.80
  -8   6  -2   13.80    4.90
  -8   6  -2    0.70    7.10
  -8   6  -2   23.20    8.30
   8  -6   2   15.20    8.30
   8  -6   2   18.70    6.30
   8  -6   2   15.00    7.50
  -9   6  -2    6.10    3.20
  -9   6  -2   17.50    6.80
   9  -6   2   -7.80    5.40
   9  -6   2    3.00    9.60
 -10   6  -2    0.40    7.70
  10  -6   2   -1.90   11.50
  10  -6   2    4.30    8.10
 -11   6  -2   14.90    8.20
   8   5  -2   -1.10    7.30
   7   5  -2   72.89   14.60
   7   5  -2   32.30   13.10
  -7  -5   2   47.70   14.60
   6   5  -2    9.40    6.30
   6   5  -2    3.40    4.60
  -6  -5   2   15.80    7.00
   5   5  -2    6.50    3.90
   5   5  -2    8.10    6.00
  -5  -5   2   -2.30    5.50
   4   5  -2   97.09   19.70
   4   5  -2  109.79   18.60
  -4  -5   2   95.69   18.50
   3   5  -2  109.59   17.60
   3   5  -2  101.09   14.70
   3   5  -2  107.99   19.20
  -3  -5   2   88.39   16.40
  -3  -5   2   89.29   17.80
   2   5  -2    6.30    1.90
   2   5  -2   11.00    3.50
   2   5  -2    5.70    3.40
  -2  -5   2    2.00    4.00
  -2  -5   2    7.20    3.60
   1   5  -2    4.70    3.20
   1   5  -2    1.10    1.50
   1   5  -2   -2.50    0.90
  -1  -5   2    1.70    3.30
  -1  -5   2   -6.80    3.70
   0   5  -2  120.29   17.10
   0   5  -2  110.39   16.90
   0   5  -2  132.49   18.20
   0  -5   2   81.49   18.60
   0  -5   2  116.59   16.80
   0  -5   2  108.79   23.50
  -1   5  -2    0.80    1.50
  -1   5  -2    1.70    1.80
   1  -5   2   -0.50    3.60
   1  -5   2   -4.90    3.20
  -2   5  -2  743.13  103.29
  -2   5  -2  739.03  103.09
   2  -5   2  606.24  104.79
   2  -5   2  779.02  106.89
  -3   5  -2 1621.24  248.58
  -3   5  -2 1783.82  248.38
  -3   5  -2 1819.12  247.88
   3  -5   2 1817.12  251.47
   3  -5   2 1840.72  248.08
   3  -5   2 1589.24  250.57
  -4   5  -2  951.90  148.39
  -4   5  -2 1051.19  147.39
   4  -5   2 1137.69  147.59
   4  -5   2  921.51  149.69
   4  -5   2 1070.29  150.48
  -5   5  -2   51.39   14.10
  -5   5  -2   89.59   13.30
   5  -5   2   86.89   17.60
   5  -5   2   92.79   14.10
   5  -5   2   82.39   13.00
  -6   5  -2   42.80   10.50
  -6   5  -2   30.90   10.50
  -6   5  -2   52.79    8.90
   6  -5   2   51.49    9.70
   6  -5   2   43.10   12.20
   6  -5   2   56.19   10.30
  -7   5  -2   33.10    8.50
  -7   5  -2   38.30    6.80
   7  -5   2   18.50    8.60
   7  -5   2   30.40    8.40
   7  -5   2   26.70    7.60
  -8   5  -2   16.60    4.70
  -8   5  -2    5.60    6.90
   8  -5   2   18.60    6.60
   8  -5   2   21.40   10.40
   8  -5   2   10.20    5.60
  -9   5  -2   80.69   14.70
  -9   5  -2  103.69   19.10
   9  -5   2   59.19   15.80
 -10   5  -2    1.50    8.20
  10  -5   2    2.90    5.30
   8   4  -2    1.40    5.50
   8   4  -2    1.80    5.70
  -8  -4   2   15.40   10.00
   7   4  -2   17.40    9.60
   7   4  -2   33.50   10.40
  -7  -4   2   55.79   11.20
   6   4  -2   -0.50    5.20
   6   4  -2    1.20    4.00
  -6  -4   2    0.60    5.90
   5   4  -2    9.10    5.80
   5   4  -2    0.60    4.10
  -5  -4   2    6.40    4.30
   4   4  -2  110.69   20.20
   4   4  -2  151.08   20.40
   4   4  -2   96.59   15.40
  -4  -4   2  137.89   18.50
   3   4  -2  177.38   25.90
   3   4  -2  187.48   28.60
   3   4  -2  174.58   27.50
  -3  -4   2  186.58   27.80
   2   4  -2    1.10    2.10
   2   4  -2    0.70    0.90
   2   4  -2    2.00    2.20
  -2  -4   2   -1.20    2.00
  -2  -4   2    1.30    2.80
   1   4  -2   62.09   10.00
   1   4  -2   50.89    7.90
   1   4  -2   57.39    8.90
  -1  -4   2   53.29    9.90
  -1  -4   2   34.00   10.00
   0   4  -2   27.90    4.50
   0   4  -2   27.70    5.50
   0   4  -2   27.40    4.60
   0  -4   2   23.80    4.10
   0  -4   2   23.10    6.00
   0  -4   2   33.00   10.30
  -1   4  -2  209.88   29.80
  -1   4  -2  221.58   30.10
   1  -4   2  175.88   32.00
   1  -4   2  178.28   32.80
  -2   4  -2  980.40  140.09
  -2   4  -2  981.80  139.59
  -2   4  -2 1040.20  140.19
   2  -4   2  844.22  140.69
   2  -4   2  989.20  142.19
   2  -4   2  999.30  142.79
   2  -4   2 1069.59  139.69
  -3   4  -2  574.64   79.59
  -3   4  -2  532.85   80.09
  -3   4  -2  539.25   79.59
   3  -4   2  499.75   81.59
   3  -4   2  583.04   79.59
   3  -4   2  609.14   82.39
  -4   4  -2   33.30    8.30
  -4   4  -2   36.00    6.70
   4  -4   2   41.10    7.10
   4  -4   2   46.60    7.70
   4  -4   2   32.90    9.30
  -5   4  -2  123.69   18.10
   5  -4   2  125.49   19.10
   5  -4   2  114.09   18.80
   5  -4   2  111.79   22.20
  -6   4  -2   36.70    9.10
  -6   4  -2   37.00    6.70
   6  -4   2   35.60    8.20
   6  -4   2   27.50   10.40
   6  -4   2   35.80    8.40
  -7   4  -2   67.19   14.70
  -7   4  -2   76.69   11.70
   7  -4   2   67.39   13.60
   7  -4   2   63.99   13.60
   7  -4   2   59.29   16.10
  -8   4  -2    3.40    3.10
  -8   4  -2   -1.10    6.10
   8  -4   2    0.00    4.50
   8  -4   2    8.60    5.70
   8  -4   2   11.60    9.60
  -9   4  -2   19.70    9.70
   9  -4   2   24.00    8.30
   9  -4   2   22.10    9.30
 -10   4  -2   -3.80    4.80
  10  -4   2    4.90    8.80
   9   3  -2   45.30   13.20
   9   3  -2   28.50   12.60
  -9  -3   2   59.39   15.60
   8   3  -2   19.30    9.70
   8   3  -2   23.80    9.30
  -8  -3   2   34.50    9.90
   7   3  -2    3.90    6.40
   7   3  -2    8.80    6.30
  -7  -3   2   11.80    7.10
   6   3  -2    1.30    4.80
   6   3  -2   -5.00    2.00
  -6  -3   2   -1.00    5.00
   5   3  -2  349.07   63.19
   5   3  -2  403.36   62.89
  -5  -3   2  505.55   62.69
   4   3  -2   38.70    7.90
   4   3  -2   17.10    6.60
  -4  -3   2   26.50    6.20
   3   3  -2    1.20    0.70
   3   3  -2    2.50    3.20
   3   3  -2    3.40    2.80
   3   3  -2    4.30    1.10
  -3  -3   2   -0.50    2.10
   2   3  -2  467.75   66.99
   2   3  -2  457.15   65.29
   2   3  -2  451.35   66.39
  -2  -3   2  469.75   66.69
   1   3  -2   89.79   12.80
   1   3  -2   86.79   13.30
   1   3  -2   98.79   14.00
  -1  -3   2   86.99   13.30
  -1  -3   2   75.19   14.20
  -1  -3   2   76.39   15.30
   0   3  -2  200.18   27.20
   0   3  -2  187.38   27.60
   0   3  -2  178.98   27.00
   0  -3   2  220.08   31.80
   0  -3   2  172.08   28.50
   0  -3   2  191.58   27.00
  -1   3  -2  385.76   55.59
  -1   3  -2  461.65   55.69
   1  -3   2  311.47   57.29
   1  -3   2  356.66   56.99
   1  -3   2  375.66   55.69
  -2   3  -2    4.00    1.90
  -2   3  -2    8.60    2.20
  -2   3  -2    8.80    1.80
  -2   3  -2    8.60    1.90
   2  -3   2    9.80    2.00
   2  -3   2    8.60    4.40
   2  -3   2    5.00    2.40
  -3   3  -2    6.40    2.60
  -3   3  -2    3.70    1.40
  -3   3  -2    3.70    1.60
   3  -3   2    2.90    1.30
   3  -3   2   -0.10    1.00
   3  -3   2    3.90    3.80
  -4   3  -2  164.98   24.50
   4  -3   2  169.68   27.40
   4  -3   2  155.48   25.00
   4  -3   2  183.48   25.20
  -5   3  -2  167.68   26.90
  -5   3  -2  152.48   25.00
   5  -3   2  197.18   29.20
   5  -3   2  173.28   26.20
   5  -3   2  182.18   26.40
  -6   3  -2    0.40    4.50
  -6   3  -2   -0.10    1.80
   6  -3   2   -5.90    4.60
   6  -3   2   -1.20    2.40
   6  -3   2   -1.60    3.30
  -7   3  -2  103.99   16.00
  -7   3  -2  104.59   19.60
   7  -3   2   87.69   18.80
   7  -3   2  116.89   22.60
   7  -3   2  120.79   19.80
  -8   3  -2    1.30    2.70
  -8   3  -2   19.10    6.90
   8  -3   2    3.30    5.60
   8  -3   2    8.20    6.10
  -9   3  -2    4.90    7.50
   9  -3   2    9.50    5.70
   9  -3   2   10.40    5.70
 -10   3  -2   36.20   12.70
  10  -3   2   35.60   11.80
   9   2  -2    4.70    5.80
   9   2  -2    7.50    7.90
  -9  -2   2   -0.90    5.10
   8   2  -2    5.80    5.70
   8   2  -2    5.20    8.30
  -8  -2   2   -6.40    5.50
   7   2  -2    0.10    3.20
   7   2  -2    1.30    5.50
  -7  -2   2    0.80    3.30
   6   2  -2   20.50    7.50
   6   2  -2   23.50    7.50
  -6  -2   2   18.30    6.60
   5   2  -2 1221.48  193.08
   5   2  -2 1258.47  192.28
  -5  -2   2 1521.25  191.98
   4   2  -2  112.79   17.90
   4   2  -2   98.39   18.30
  -4  -2   2   95.19   16.10
   3   2  -2    0.10    2.40
   3   2  -2    0.10    2.10
   3   2  -2   -0.20    0.30
   3   2  -2    0.60    0.30
  -3  -2   2    0.70    1.70
   2   2  -2   18.70    5.20
   2   2  -2   23.00    3.70
   2   2  -2   26.60    5.20
   2   2  -2   31.20    4.40
  -2  -2   2   25.90    5.00
   1   2  -2 1234.08  176.58
   1   2  -2 1245.68  177.48
   1   2  -2 1382.06  177.38
   1   2  -2 1273.87  177.08
  -1  -2   2 1069.59  176.88
  -1  -2   2 1199.58  177.88
  -1  -2   2 1366.06  176.58
   0   2  -2 1621.34  230.78
   0   2  -2 1651.33  231.08
   0   2  -2 1670.33  230.88
   0   2  -2 1457.65  231.58
   0  -2   2 1674.53  231.28
   0  -2   2 1650.23  230.78
   0  -2   2 1516.05  233.18
   0  -2   2 1772.92  230.88
  -1   2  -2 7413.16 1254.17
  -1   2  -2 9999.00 1254.37
  -1   2  -2 9499.15 1254.37
   1  -2   2 8968.10 1255.87
   1  -2   2 8627.34 1254.17
  -2   2  -2   47.00    6.60
  -2   2  -2   38.40    6.30
  -2   2  -2   42.20    6.60
   2  -2   2   37.10    6.20
   2  -2   2   48.40    6.50
   2  -2   2   36.40    8.40
  -3   2  -2    4.90    1.70
  -3   2  -2    5.80    1.70
   3  -2   2   -0.20    1.00
   3  -2   2    5.40    2.00
   3  -2   2    9.40    4.00
  -4   2  -2  102.59   17.10
  -4   2  -2  101.89   15.60
   4  -2   2  106.09   16.40
   4  -2   2  111.09   19.60
   4  -2   2  104.09   16.40
  -5   2  -2  320.97   47.90
  -5   2  -2  349.47   49.99
   5  -2   2  319.87   49.30
   5  -2   2  328.17   49.10
   5  -2   2  369.96   51.69
  -6   2  -2   26.60    7.80
  -6   2  -2   24.70    4.60
   6  -2   2   17.50    6.20
   6  -2   2   12.40    5.80
   6  -2   2   32.60    9.40
  -7   2  -2    1.30    2.10
  -7   2  -2    1.10    5.70
   7  -2   2    0.80    3.50
   7  -2   2    3.00    4.60
  -8   2  -2   -1.60    3.90
   8  -2   2    3.70    5.50
   8  -2   2    5.60    6.10
  -9   2  -2   -3.60    6.30
   9  -2   2   -8.20    5.10
   9  -2   2    1.40    3.80
 -10   2  -2   39.90   12.60
  10  -2   2   33.20   12.30
  10  -2   2   22.60   10.10
   9   1  -2   17.00   11.40
   9   1  -2   18.30    8.50
  -9  -1   2   27.70    9.80
   8   1  -2   -2.00    4.90
   8   1  -2   -1.40    4.10
  -8  -1   2    2.60    5.40
   7   1  -2   -3.80    5.00
   7   1  -2    7.30    4.80
  -7  -1   2    1.70    3.10
   6   1  -2  368.66   61.69
   6   1  -2  385.96   62.69
  -6  -1   2  473.05   61.49
   5   1  -2    2.70    3.10
   5   1  -2   -0.10    2.90
  -5  -1   2    1.30    2.70
   4   1  -2  252.47   40.00
   4   1  -2  240.68   39.10
  -4  -1   2  284.67   38.70
   3   1  -2  148.29   21.90
   3   1  -2  137.69   22.60
  -3  -1   2  143.09   21.40
   2   1  -2   97.19   14.40
   2   1  -2  100.89   15.50
   2   1  -2   96.99   16.00
  -2  -1   2  108.49   14.50
  -2  -1   2   99.99   15.10
   1   1  -2  483.95   75.09
   1   1  -2  503.35   74.79
   1   1  -2  526.65   74.39
  -1  -1   2  582.44   75.19
  -1  -1   2  532.25   74.39
  -1  -1   2  516.35   74.79
  -1  -1   2  538.65   75.09
   0   1  -2   49.20   10.20
   0   1  -2   64.09    9.20
   0   1  -2   53.09    9.50
   0   1  -2   65.59    9.10
   0  -1   2   64.99    9.60
   0  -1   2   61.09   10.60
   0  -1   2   64.89    9.10
   0  -1   2   62.89    9.20
  -1   1  -2  108.89   14.90
  -1   1  -2   92.09   15.00
  -1   1  -2   94.19   15.70
   1  -1   2  101.09   15.80
   1  -1   2  113.19   15.00
   1  -1   2  104.09   14.90
  -2   1  -2  277.57   43.40
  -2   1  -2  311.47   42.80
  -2   1  -2  320.57   42.80
   2  -1   2  300.17   42.90
   2  -1   2  294.87   43.00
   2  -1   2  278.77   44.00
   2  -1   2  299.47   42.80
  -3   1  -2   31.60    6.80
  -3   1  -2   34.40    5.80
   3  -1   2   40.90    6.90
   3  -1   2   25.50    7.20
   3  -1   2   40.80    6.80
  -4   1  -2  624.34   87.89
  -4   1  -2  608.54   89.29
   4  -1   2  603.34   89.09
   4  -1   2  618.84   88.89
   4  -1   2  639.84   90.49
  -5   1  -2  321.37   45.60
  -5   1  -2  324.87   47.70
   5  -1   2  292.67   46.90
   5  -1   2  330.37   47.50
  -6   1  -2   17.00    6.00
  -6   1  -2   19.40    3.70
   6  -1   2   10.30    4.80
   6  -1   2   15.50    6.20
  -7   1  -2    2.40    4.00
  -7   1  -2    5.20    2.30
   7  -1   2    4.70    3.90
   7  -1   2   -3.50    4.50
  -8   1  -2   75.09   15.90
   8  -1   2   69.69   15.70
   8  -1   2   76.79   17.30
  -9   1  -2   49.40   12.00
   9  -1   2   22.20   10.30
   9  -1   2   36.60   12.60
 -10   1  -2    9.70    7.40
  10  -1   2   12.90    8.80
  10  -1   2   14.20   10.40
  10   0  -2   -2.50    5.80
  10   0  -2   -9.30    6.40
 -10   0   2    2.30    7.80
   9   0  -2    4.10    8.10
   9   0  -2    5.20    7.40
  -9   0   2    3.80    4.70
   8   0  -2  187.28   34.20
   8   0  -2  186.68   35.70
  -8   0   2  206.88   31.60
   7   0  -2  113.29   20.70
   7   0  -2   92.59   21.30
  -7   0   2  117.79   19.70
   6   0  -2  924.01  141.39
   6   0  -2  898.11  140.29
  -6   0   2 1075.79  139.89
   5   0  -2  130.49   21.70
   5   0  -2  135.79   22.80
  -5   0   2  121.59   19.80
   4   0  -2  928.51  135.79
   4   0  -2  948.61  136.69
  -4   0   2  974.20  133.99
  -4   0   2  935.81  133.99
  -4   0   2  951.80  135.29
   3   0  -2   71.29    9.90
   3   0  -2   73.99   11.80
   3   0  -2   66.49   12.20
  -3   0   2   63.09    9.60
  -3   0   2   72.29   10.60
   2   0  -2    6.20    0.90
   2   0  -2    6.00    1.90
   2   0  -2    3.80    1.80
   2   0  -2    3.00    1.80
  -2   0   2    3.70    0.80
  -2   0   2    2.70    1.20
   1   0  -2  118.79   17.30
   1   0  -2  115.99   18.20
   1   0  -2  125.29   17.60
   1   0  -2  114.29   16.80
  -1   0   2  125.19   17.00
  -1   0   2  126.59   18.20
  -1   0   2  121.39   17.30
  -1   0   2  113.19   17.50
  -1   0   2  110.59   16.80
   0   0  -2  354.96   54.89
   0   0  -2  336.77   55.19
   0   0  -2  409.56   54.79
   0   0  -2  423.76   54.69
   0   0  -2  337.97   55.19
   0   0   2  437.06   54.99
   0   0   2  371.86   55.29
   0   0   2  375.96   55.29
   0   0   2  404.86   54.69
  -1   0  -2   54.99    9.60
  -1   0  -2   63.29    9.40
  -1   0  -2   67.99    9.50
  -1   0  -2   65.49    9.70
  -1   0  -2   64.79    9.90
   1   0   2   68.59    9.70
   1   0   2   68.29    9.70
   1   0   2   54.59    9.30
   1   0   2   59.39   10.00
   1   0   2   68.69    9.50
  -2   0  -2  539.65   74.79
  -2   0  -2  548.85   74.09
   2   0   2  508.25   73.99
   2   0   2  534.55   75.29
   2   0   2  449.56   74.39
   2   0   2  556.34   74.49
  -3   0  -2  505.25   73.49
  -3   0  -2  506.45   72.49
   3   0   2  503.15   72.59
   3   0   2  505.85   73.19
   3   0   2  533.05   73.49
  -4   0  -2  216.18   28.60
  -4   0  -2  185.18   26.70
   4   0   2  172.98   28.30
   4   0   2  168.68   28.00
  -5   0  -2  267.17   43.00
  -5   0  -2  307.27   41.30
   5   0   2  283.77   43.60
   5   0   2  277.37   42.90
  -6   0  -2   16.90    6.50
  -6   0  -2   28.90    4.80
   6   0   2   25.10    7.60
   6   0   2   28.10    7.90
  -7   0  -2    9.80    6.30
   7   0   2   20.00    6.60
   7   0   2    4.80    5.20
  -8   0  -2   13.20    7.90
   8   0   2   25.70    8.90
   8   0   2   11.50    6.80
  -9   0  -2   49.40   12.50
   9   0   2   47.00   13.70
   9   0   2   37.80   12.60
 -10   0  -2    9.30   10.00
  10  -1  -2   20.10    9.90
  10  -1  -2    1.10    5.80
 -10   1   2   11.50    6.60
   9  -1  -2    4.80    5.40
   9  -1  -2    7.00    6.30
  -9   1   2    7.90    6.90
   8  -1  -2  306.77   51.19
   8  -1  -2  284.97   51.89
  -8   1   2  393.66   50.99
   7  -1  -2   -2.60    2.90
   7  -1  -2   -0.60    5.70
  -7   1   2    3.50    4.80
   6  -1  -2   59.39   12.50
   6  -1  -2   60.79   13.50
  -6   1   2   57.89    8.70
  -6   1   2   59.29    8.80
  -6   1   2   54.79   11.10
   5  -1  -2   88.49   16.80
   5  -1  -2   91.09   16.20
  -5   1   2   91.49   15.40
  -5   1   2   94.59   13.10
  -5   1   2   84.39   13.00
   4  -1  -2   38.40    8.80
   4  -1  -2   40.50    8.50
   4  -1  -2   40.50    7.20
  -4   1   2   35.60    7.40
  -4   1   2   41.20    6.10
  -4   1   2   43.20    6.20
   3  -1  -2   50.99    8.50
   3  -1  -2   46.80    9.30
   3  -1  -2   50.59    9.90
  -3   1   2   55.49    8.00
  -3   1   2   60.49    8.90
   2  -1  -2  694.63   96.49
   2  -1  -2  663.23   97.49
   2  -1  -2  660.13   97.09
  -2   1   2  649.74   97.09
  -2   1   2  746.63   96.49
  -2   1   2  696.33   98.39
  -2   1   2  657.63   96.79
   1  -1  -2  116.79   16.30
   1  -1  -2  106.39   16.70
   1  -1  -2  110.49   17.60
   1  -1  -2  116.89   16.20
  -1   1   2  118.99   17.50
  -1   1   2  109.59   16.70
  -1   1   2   87.69   17.40
  -1   1   2  111.99   16.10
  -1   1   2  119.39   16.70
  -1   1   2  119.89   16.20
  -1   1   2  113.79   16.30
   0  -1  -2   36.60    4.90
   0  -1  -2   24.30    5.60
   0  -1  -2   33.00    4.80
   0  -1  -2   29.40    5.70
   0   1   2   31.90    4.90
   0   1   2   37.70    5.60
   0   1   2   35.40    6.00
   0   1   2   31.20    4.90
  -1  -1  -2  147.69   24.70
  -1  -1  -2  185.98   24.70
  -1  -1  -2  184.48   24.30
   1   1   2  162.88   24.60
   1   1   2  161.28   24.70
   1   1   2  172.98   24.80
  -2  -1  -2    2.50    1.60
  -2  -1  -2    3.80    1.10
   2   1   2    1.80    1.70
   2   1   2    4.40    1.10
   2   1   2    1.00    1.60
  -3  -1  -2 2203.98  289.87
  -3  -1  -2 2108.79  291.07
   3   1   2 2034.20  291.07
   3   1   2 1878.91  289.97
   3   1   2 2037.30  290.87
  -4  -1  -2   -0.90    2.70
  -4  -1  -2   -0.10    0.90
   4   1   2   -1.00    1.60
   4   1   2    6.60    3.50
  -5  -1  -2   15.30    2.90
  -5  -1  -2   10.30    5.20
   5   1   2   18.30    6.50
  -6  -1  -2   -2.00    4.20
   6   1   2    2.00    2.90
   6   1   2   -1.60    3.90
  -7  -1  -2   62.29   12.40
   7   1   2   55.69   12.70
   7   1   2   39.50   12.60
  -8  -1  -2    9.70    5.60
   8   1   2    9.30    6.40
   8   1   2    0.60    5.10
  -9  -1  -2  112.69   19.60
   9   1   2   61.79   18.50
   9   1   2   56.29   16.00
  10  -2  -2    4.60    6.00
  10  -2  -2    8.10    9.00
 -10   2   2   13.10    8.00
   9  -2  -2   19.80    7.70
   9  -2  -2   13.10    9.00
  -9   2   2   19.40    8.20
   8  -2  -2   51.79   13.80
   8  -2  -2   49.40   14.10
  -8   2   2   83.99   15.00
   7  -2  -2  368.86   58.49
   7  -2  -2  378.06   59.39
  -7   2   2  400.66   55.69
  -7   2   2  396.66   58.09
   6  -2  -2   85.39   15.00
   6  -2  -2  115.39   17.60
  -6   2   2   84.19   14.70
  -6   2   2   68.39   11.60
   5  -2  -2   74.89   14.50
   5  -2  -2   69.59   13.40
   5  -2  -2   73.79   12.90
  -5   2   2   90.49   13.70
  -5   2   2   70.49   11.00
   4  -2  -2    3.20    2.60
   4  -2  -2    2.30    3.10
   4  -2  -2   -2.00    1.70
   4  -2  -2    1.00    2.60
  -4   2   2   -1.20    2.00
   3  -2  -2   32.50    6.20
   3  -2  -2   26.00    5.70
   3  -2  -2   21.40    4.60
   3  -2  -2   26.80    5.50
  -3   2   2   21.90    4.80
  -3   2   2   32.10    7.90
   2  -2  -2 1508.55  209.08
   2  -2  -2 1592.04  209.38
   2  -2  -2 1500.05  208.78
   2  -2  -2 1464.75  209.38
  -2   2   2 1526.35  209.38
  -2   2   2 1441.56  210.28
  -2   2   2 1257.57  210.48
   1  -2  -2 1253.27  189.28
   1  -2  -2 1444.86  190.28
   1  -2  -2 1448.36  188.88
  -1   2   2 1323.87  189.58
  -1   2   2 1436.06  190.18
  -1   2   2 1138.39  189.28
  -1   2   2 1365.36  190.38
   0  -2  -2 3800.72  540.45
   0   2   2 3872.71  541.25
   0   2   2 3663.33  540.55
   0   2   2 4220.88  540.55
   0   2   2 3586.54  541.05
  -1  -2  -2  163.78   24.20
  -1  -2  -2  157.88   23.80
   1   2   2  179.28   24.80
   1   2   2  170.88   24.50
  -2  -2  -2  396.96   56.89
  -2  -2  -2  398.46   57.59
   2   2   2  398.36   57.79
   2   2   2  412.96   58.19
  -3  -2  -2    6.60    1.90
  -3  -2  -2   12.40    3.50
   3   2   2   14.20    4.00
   3   2   2    9.00    3.40
  -4  -2  -2   57.69   10.60
  -4  -2  -2   56.69    8.50
   4   2   2   52.99   11.20
   4   2   2   58.19   11.10
  -5  -2  -2  188.58   26.20
  -5  -2  -2  195.88   28.80
   5   2   2  177.48   28.70
   5   2   2  149.49   29.60
  -6  -2  -2    6.00    4.60
   6   2   2   11.60    4.80
   6   2   2    3.00    5.20
  -7  -2  -2  166.98   24.00
   7   2   2  131.69   25.70
   7   2   2  104.99   23.70
  -8  -2  -2   80.19   14.90
   8   2   2   72.39   17.80
   8   2   2   33.50   12.50
  -9  -2  -2   -4.60    7.50
   9   2   2    0.20    4.80
   9   2   2    1.00    9.20
  11  -3  -2    0.70    6.60
  11  -3  -2    4.30    7.90
 -11   3   2    7.20    8.40
  10  -3  -2    9.30    6.90
  10  -3  -2   23.70   11.40
 -10   3   2   28.10   10.70
   9  -3  -2   10.10    6.10
   9  -3  -2    7.80    8.40
  -9   3   2    0.50    5.40
   8  -3  -2   14.00    6.20
   8  -3  -2    7.00    6.80
  -8   3   2    6.80    6.30
   7  -3  -2   67.39   15.90
   7  -3  -2   70.69   14.80
  -7   3   2   76.89   11.80
  -7   3   2   88.89   15.60
   6  -3  -2   -1.20    3.20
   6  -3  -2    1.50    4.30
   6  -3  -2    2.60    4.10
   6  -3  -2    3.90    4.20
  -6   3   2    5.60    4.30
  -6   3   2    1.90    1.70
   5  -3  -2  109.39   20.80
   5  -3  -2  106.09   20.40
   5  -3  -2  120.39   20.00
   5  -3  -2  120.69   20.20
  -5   3   2  123.69   19.20
  -5   3   2  128.09   17.80
   4  -3  -2  340.27   49.60
   4  -3  -2  327.27   48.80
   4  -3  -2  298.27   48.40
   4  -3  -2  346.27   49.40
  -4   3   2  391.66   51.79
  -4   3   2  331.17   48.70
   3  -3  -2   23.60    5.00
   3  -3  -2   25.30    5.80
   3  -3  -2   31.10    6.40
   3  -3  -2   28.80    5.60
  -3   3   2   27.60    7.60
  -3   3   2   23.20    7.80
   2  -3  -2    0.60    1.40
   2  -3  -2   -0.70    0.80
   2  -3  -2   -0.40    1.20
  -2   3   2   -1.10    1.40
  -2   3   2    0.40    2.30
  -2   3   2    0.70    2.00
   1  -3  -2   19.10    3.40
   1  -3  -2   19.70    4.90
  -1   3   2   13.20    4.30
  -1   3   2   19.50    5.00
  -1   3   2   15.50    4.60
   0  -3  -2   10.90    3.80
   0  -3  -2    8.50    1.90
   0   3   2    5.30    2.10
   0   3   2    5.00    2.30
  -1  -3  -2   19.60    3.20
  -1  -3  -2   21.90    4.20
   1   3   2    9.90    3.30
   1   3   2   16.80    4.30
  -2  -3  -2 1290.57  177.68
  -2  -3  -2 1256.27  178.38
   2   3   2 1326.87  179.18
   2   3   2 1155.08  178.38
  -3  -3  -2   16.90    3.20
  -3  -3  -2   14.90    4.20
   3   3   2   16.40    4.60
   3   3   2   16.50    5.30
  -4  -3  -2   32.80    7.90
  -4  -3  -2   34.00    5.60
   4   3   2   35.00    9.10
   4   3   2   34.80    7.90
  -5  -3  -2   40.20    9.00
   5   3   2   41.80    9.60
   5   3   2   39.90   10.10
  -6  -3  -2   88.59   14.90
   6   3   2   62.89   13.80
   6   3   2   48.60   13.70
  -7  -3  -2   17.40    7.20
   7   3   2   19.70    9.80
   7   3   2   14.90    8.20
  -8  -3  -2  172.28   26.00
   8   3   2   87.29   25.30
   8   3   2  138.79   26.30
  11  -4  -2   -2.00    7.60
  11  -4  -2   -4.60    9.40
 -11   4   2   -5.70    6.50
  10  -4  -2   34.00   12.50
  10  -4  -2   20.60    9.10
 -10   4   2   35.60   11.70
   9  -4  -2   62.69   14.50
   9  -4  -2   33.00   11.70
  -9   4   2   39.10   11.00
   8  -4  -2  173.58   30.20
   8  -4  -2  165.78   29.50
  -8   4   2  195.88   28.80
  -8   4   2  158.78   25.00
   7  -4  -2    2.50    3.60
   7  -4  -2    5.00    3.70
   7  -4  -2    5.10    4.00
   7  -4  -2    0.30    6.30
  -7   4   2    5.40    2.10
  -7   4   2   12.50    5.80
   6  -4  -2  362.16   51.19
   6  -4  -2  335.57   51.69
   6  -4  -2  357.46   52.69
   6  -4  -2  319.37   51.29
  -6   4   2  331.77   50.99
  -6   4   2  349.07   49.40
   5  -4  -2   -3.50    2.70
   5  -4  -2    1.60    2.10
   5  -4  -2    2.80    4.00
   5  -4  -2   -4.40    2.30
  -5   4   2    0.30    5.30
  -5   4   2   -2.40    1.30
  -5   4   2   -1.50    2.40
   4  -4  -2    2.40    3.20
   4  -4  -2    1.60    2.60
   4  -4  -2    6.50    3.00
   4  -4  -2   11.70    4.30
  -4   4   2    1.10    4.20
  -4   4   2    3.00    5.10
   3  -4  -2  223.78   33.00
   3  -4  -2  214.08   32.60
   3  -4  -2  205.98   33.30
   3  -4  -2  251.57   32.70
  -3   4   2  205.38   34.80
  -3   4   2  222.58   34.30
   2  -4  -2   96.49   16.60
   2  -4  -2   91.49   14.80
  -2   4   2  102.29   17.00
  -2   4   2  107.19   17.80
   1  -4  -2   13.30    5.60
   1  -4  -2   18.40    3.70
  -1   4   2   19.40    5.20
  -1   4   2   20.40    4.70
   0  -4  -2   96.79   14.10
   0  -4  -2   84.79   16.50
   0   4   2   99.49   15.20
   0   4   2   90.29   14.40
  -1  -4  -2   34.10    6.90
  -1  -4  -2   24.80    5.40
   1   4   2   28.20    6.80
   1   4   2   45.70    6.70
  -2  -4  -2    7.50    3.00
  -2  -4  -2    0.90    1.20
   2   4   2    1.30    2.70
   2   4   2    1.90    2.50
  -3  -4  -2  121.69   19.20
  -3  -4  -2  122.89   18.00
   3   4   2  118.09   19.90
   3   4   2  120.79   21.10
  -4  -4  -2    6.20    2.00
  -4  -4  -2    3.50    3.20
   4   4   2   -3.10    3.00
   4   4   2   -3.40    2.00
  -5  -4  -2   78.29   14.00
   5   4   2   66.29   14.60
   5   4   2   47.00   12.50
  -6  -4  -2   35.10   10.60
   6   4   2   50.79   12.80
   6   4   2   41.30   11.30
  -7  -4  -2   23.20    9.40
   7   4   2   38.20   10.40
   7   4   2   35.90   11.60
  -8  -4  -2    1.80    8.20
   8   4   2    2.20    5.20
   8   4   2    1.20    7.90
  11  -5  -2    3.40    8.20
  11  -5  -2   -2.60    8.30
 -11   5   2   -2.10    5.10
  10  -5  -2    3.50    7.00
  10  -5  -2   -3.80    6.10
 -10   5   2    9.70    8.10
   9  -5  -2   57.59   13.50
   9  -5  -2   47.20   12.20
  -9   5   2   26.70    9.80
   8  -5  -2    5.20    7.90
   8  -5  -2    3.60    6.30
   8  -5  -2   -3.00    5.30
   8  -5  -2    6.00    6.10
  -8   5   2    3.40    3.90
  -8   5   2    5.20    2.70
   7  -5  -2    7.40    5.50
   7  -5  -2   17.90    7.00
   7  -5  -2    4.10    5.70
   7  -5  -2    1.40    4.50
  -7   5   2    7.50    2.70
  -7   5   2    8.00    5.00
  -7   5   2   18.50   10.70
   6  -5  -2  379.96   51.69
   6  -5  -2  349.67   50.89
   6  -5  -2  291.07   51.19
   6  -5  -2  413.16   53.29
  -6   5   2  351.66   54.69
  -6   5   2  331.97   49.40
  -6   5   2  257.87   53.09
  -6   5   2  357.56   51.19
   5  -5  -2  225.98   34.00
   5  -5  -2  185.28   32.60
   5  -5  -2  229.08   33.10
   5  -5  -2  222.08   32.60
  -5   5   2  176.68   36.20
  -5   5   2  222.28   31.50
  -5   5   2  230.68   37.30
   4  -5  -2   15.60    3.80
   4  -5  -2    3.50    3.30
   4  -5  -2   11.00    4.20
   4  -5  -2   15.30    4.50
  -4   5   2   10.60    6.30
  -4   5   2   11.20    5.00
   3  -5  -2  172.58   29.70
   3  -5  -2  207.98   31.10
  -3   5   2  204.08   31.40
  -3   5   2  237.78   32.70
   2  -5  -2   29.40    7.90
   2  -5  -2   34.20    6.60
  -2   5   2   38.00    8.20
  -2   5   2   30.50    7.40
   1  -5  -2   12.50    7.70
   1  -5  -2   25.80    5.50
  -1   5   2   37.00    7.00
  -1   5   2   30.50    6.00
   0  -5  -2  473.25   68.49
   0  -5  -2  370.86   70.09
   0   5   2  515.55   68.69
   0   5   2  534.75   69.89
  -1  -5  -2  415.46   58.59
  -1  -5  -2  355.66   59.69
   1   5   2  450.25   60.19
   1   5   2  413.46   58.79
  -2  -5  -2    4.40    2.30
  -2  -5  -2    8.50    4.50
   2   5   2    5.40    3.00
   2   5   2    4.10    3.40
  -3  -5  -2    4.90    2.50
  -3  -5  -2    4.90    4.60
   3   5   2    2.00    3.00
   3   5   2    7.00    3.60
  -4  -5  -2    4.30    2.50
  -4  -5  -2   24.10    7.40
   4   5   2    3.60    4.00
   4   5   2    7.40    5.50
  -5  -5  -2    2.30    5.90
   5   5   2   -1.30    5.00
   5   5   2   -0.40    3.20
  -6  -5  -2   23.80   10.20
   6   5   2   38.30   12.20
   6   5   2   17.60    8.50
  -7  -5  -2  197.68   28.10
   7   5   2  108.39   24.40
   7   5   2   98.69   26.20
  11  -6  -2   12.70   10.80
  11  -6  -2    6.60    7.10
 -11   6   2   -5.80   12.00
 -11   6   2    3.80    8.40
  10  -6  -2   54.89   15.30
  10  -6  -2   52.19   14.20
 -10   6   2   70.19   15.90
 -10   6   2   43.70   17.50
   9  -6  -2   80.79   15.60
   9  -6  -2   82.19   16.90
   9  -6  -2   54.69   16.50
  -9   6   2   32.70   15.50
  -9   6   2   64.09   11.40
  -9   6   2   63.99   20.90
  -9   6   2   80.09   16.00
   8  -6  -2   18.90    6.90
   8  -6  -2   24.70    8.80
   8  -6  -2   15.60    6.60
   8  -6  -2   25.20    9.00
  -8   6   2   10.50    9.30
  -8   6   2   23.10    5.20
  -8   6   2    7.80    7.60
  -8   6   2   15.90    6.60
   7  -6  -2   61.29   12.90
   7  -6  -2   52.89   12.70
   7  -6  -2   62.89   12.80
   7  -6  -2   61.29   14.60
  -7   6   2   66.09   10.30
  -7   6   2   55.39   12.10
  -7   6   2   31.80   13.90
  -7   6   2   48.80   15.80
   6  -6  -2   46.90    9.10
   6  -6  -2   36.00    9.30
   6  -6  -2   34.60    9.10
   6  -6  -2   44.80   10.90
  -6   6   2   41.60    7.40
  -6   6   2   40.80   12.10
  -6   6   2   28.30   10.10
   5  -6  -2    6.80    3.30
   5  -6  -2    2.60    3.00
   5  -6  -2    8.00    3.70
   5  -6  -2   10.30    5.00
  -5   6   2   -0.10    1.50
  -5   6   2   10.50    6.50
  -5   6   2    6.30    6.20
   4  -6  -2    0.40    2.10
   4  -6  -2    3.50    4.10
  -4   6   2    5.70    5.10
  -4   6   2    6.10    5.30
   3  -6  -2  319.97   50.79
   3  -6  -2  326.77   52.29
  -3   6   2  408.26   53.39
  -3   6   2  353.86   51.99
   2  -6  -2   57.39   10.80
   2  -6  -2   60.09   13.70
  -2   6   2   63.99   12.40
  -2   6   2   66.59   11.60
   1  -6  -2  473.75   81.59
   1  -6  -2  534.05   78.49
  -1   6   2  566.04   78.29
  -1   6   2  579.14   79.59
   0  -6  -2  119.59   28.00
   0  -6  -2  155.48   25.30
   0   6   2  181.98   25.10
   0   6   2  198.38   27.00
  -1  -6  -2  248.78   41.60
   1   6   2  323.67   43.50
   1   6   2  292.97   41.80
  -2  -6  -2    5.10    3.30
  -2  -6  -2   14.10    6.10
   2   6   2    8.80    3.30
   2   6   2    9.30    5.30
  -3  -6  -2   44.20    8.60
  -3  -6  -2   49.80   11.40
   3   6   2   66.89   13.00
   3   6   2   41.30    9.60
  -4  -6  -2   65.59   13.80
   4   6   2   59.19   12.10
   4   6   2   42.90   13.10
  -5  -6  -2   51.79   13.20
   5   6   2   31.70   12.70
   5   6   2   39.60   10.20
  -6  -6  -2    9.80   10.10
   6   6   2    8.20    9.80
   6   6   2   22.40    8.00
  11  -7  -2   -1.40    6.30
 -11   7   2   -6.70    7.10
 -11   7   2    9.20   11.40
  10  -7  -2   16.40    9.40
  10  -7  -2   43.90   11.70
  10  -7  -2    9.10    6.80
 -10   7   2    4.50   14.20
 -10   7   2    8.10   11.80
 -10   7   2   13.60    9.10
   9  -7  -2   36.80   11.00
   9  -7  -2   37.50   13.20
   9  -7  -2   49.20   12.50
   9  -7  -2   47.90   14.20
  -9   7   2   41.10    8.10
  -9   7   2   13.20   10.10
  -9   7   2   47.60   12.10
  -9   7   2   33.40   13.00
   8  -7  -2    8.80    5.10
   8  -7  -2   18.10    9.10
   8  -7  -2    1.20    5.50
   8  -7  -2    5.40    6.20
  -8   7   2   11.90    8.60
  -8   7   2    7.60    7.00
  -8   7   2   14.60    5.80
  -8   7   2   11.10    4.00
   7  -7  -2   91.69   14.80
   7  -7  -2   53.49   14.40
   7  -7  -2   98.49   15.80
   7  -7  -2   56.99   15.20
  -7   7   2   47.80   16.10
  -7   7   2   81.19   12.60
  -7   7   2   82.99   14.90
  -7   7   2   41.00   16.30
   6  -7  -2   50.19   12.80
   6  -7  -2   68.29   12.60
   6  -7  -2   46.50   12.80
   6  -7  -2   78.99   12.70
  -6   7   2   59.19   15.80
  -6   7   2   50.89   15.30
  -6   7   2   56.49   10.40
   5  -7  -2    9.80    4.50
   5  -7  -2    7.60    5.30
  -5   7   2   10.60    3.20
  -5   7   2   17.50    7.70
  -5   7   2   19.80    8.20
   4  -7  -2    2.70    2.80
   4  -7  -2    0.90    4.10
  -4   7   2   14.40    6.70
  -4   7   2    3.70    4.60
   3  -7  -2   46.60    9.90
   3  -7  -2   49.50   12.50
  -3   7   2   54.49   11.80
  -3   7   2   52.39   10.70
   2  -7  -2    1.40    3.30
   2  -7  -2   17.00    7.60
  -2   7   2   12.90    5.20
  -2   7   2    8.00    3.20
   1  -7  -2  247.18   42.50
   1  -7  -2  205.58   35.70
  -1   7   2  277.87   37.30
  -1   7   2  239.38   35.20
   0  -7  -2  191.38   32.40
   0  -7  -2  163.28   36.00
   0   7   2  237.28   32.20
   0   7   2  250.07   34.10
  -1  -7  -2   16.20    6.80
  -1  -7  -2   21.40    5.00
   1   7   2   23.00    6.50
   1   7   2   10.50    3.60
  -2  -7  -2   -2.40    5.50
  -2  -7  -2    0.70    3.30
   2   7   2   -1.80    2.40
   2   7   2    0.40    2.60
  -3  -7  -2  161.28   24.40
  -3  -7  -2  148.29   26.90
   3   7   2  179.58   28.80
   3   7   2  135.89   23.80
  -4  -7  -2   14.80    7.50
   4   7   2   26.60    7.50
   4   7   2   14.60    9.00
  -5  -7  -2   28.80   11.80
   5   7   2   18.30   10.40
   5   7   2   15.10    6.70
  -6  -7  -2   51.19   16.80
   6   7   2   48.40   16.00
   6   7   2   59.79   14.10
  11  -8  -2   14.00    8.50
 -11   8   2   20.00   10.80
 -11   8   2   13.10   15.40
  10  -8  -2   17.00   10.10
  10  -8  -2   11.20    7.80
  10  -8  -2    9.80   10.70
 -10   8   2    6.20    4.70
 -10   8   2   -3.40   10.90
 -10   8   2   12.10    8.90
 -10   8   2    3.40   10.80
   9  -8  -2  128.49   21.60
   9  -8  -2  146.79   22.40
   9  -8  -2  102.29   22.60
   9  -8  -2   81.09   21.60
  -9   8   2   59.39   22.30
  -9   8   2  101.09   17.80
  -9   8   2   95.89   24.30
  -9   8   2  113.49   21.20
   8  -8  -2   -1.70    7.20
   8  -8  -2    1.80    6.20
   8  -8  -2   -4.90    5.70
   8  -8  -2    1.10    5.10
  -8   8   2    4.30    5.70
  -8   8   2   -2.20    7.50
  -8   8   2   -2.40    3.20
  -8   8   2    1.90    8.20
   7  -8  -2  147.59   28.10
   7  -8  -2  173.78   25.40
   7  -8  -2  121.89   26.60
  -7   8   2  157.18   23.80
  -7   8   2  186.68   31.80
  -7   8   2  139.39   29.80
   6  -8  -2    0.40    4.90
   6  -8  -2    1.30    4.40
  -6   8   2    0.00    2.60
  -6   8   2   -1.10    4.10
  -6   8   2    0.50    4.80
   5  -8  -2   44.30   11.80
   5  -8  -2   38.80   10.20
  -5   8   2   48.90   13.20
  -5   8   2   60.49   13.50
  -5   8   2   44.00    8.70
   4  -8  -2   28.60    8.70
   4  -8  -2   14.60    6.60
  -4   8   2   24.30    7.10
  -4   8   2   43.50   10.70
   3  -8  -2  118.99   25.90
   3  -8  -2  117.99   23.30
  -3   8   2  183.98   25.40
  -3   8   2  150.98   22.70
   2  -8  -2  172.68   31.90
   2  -8  -2  156.88   35.50
  -2   8   2  215.98   30.60
  -2   8   2  246.78   33.00
   1  -8  -2  159.38   29.70
   1  -8  -2  126.69   33.30
  -1   8   2  209.78   28.40
  -1   8   2  222.18   31.00
   0  -8  -2   29.30    7.50
   0  -8  -2   11.10    9.90
   0   8   2   38.40    9.70
   0   8   2   37.70    6.80
  -1  -8  -2    4.50    7.10
  -1  -8  -2   32.20    7.30
   1   8   2   28.40    8.40
   1   8   2   18.40    4.90
  -2  -8  -2    5.50    4.70
  -2  -8  -2    5.40    6.20
   2   8   2    9.20    5.60
   2   8   2   13.40    4.90
  -3  -8  -2    1.10    4.80
   3   8   2   14.30    7.40
   3   8   2    0.20    4.10
  -4  -8  -2    9.80    8.70
   4   8   2   22.90    7.00
   4   8   2   12.80    7.80
  -5  -8  -2   -0.80    8.90
   5   8   2    1.00    4.70
   5   8   2    0.20    9.10
  10  -9  -2   11.90    8.70
  10  -9  -2   10.00   10.30
 -10   9   2   -1.10    4.00
 -10   9   2    3.20    7.80
   9  -9  -2   36.30   10.20
   9  -9  -2   12.20   11.10
   9  -9  -2   35.30    8.80
   9  -9  -2   11.70    8.10
  -9   9   2   21.60    6.60
  -9   9   2   12.80   11.10
  -9   9   2   13.70   12.40
  -9   9   2   21.00    9.10
   8  -9  -2   54.59   11.20
   8  -9  -2   43.40   11.40
   8  -9  -2   30.20   10.20
  -8   9   2   40.40    8.00
  -8   9   2   45.00   14.70
  -8   9   2    9.00    8.40
  -8   9   2   57.09   12.20
   7  -9  -2    3.60    6.00
   7  -9  -2    1.90    5.20
  -7   9   2    4.10    7.90
  -7   9   2    6.20    6.40
  -7   9   2    7.40    3.20
   6  -9  -2   26.90    7.40
   6  -9  -2   10.40    6.30
  -6   9   2   30.00   11.20
  -6   9   2   25.90    5.90
  -6   9   2   25.80   10.30
   5  -9  -2   17.80    6.50
   5  -9  -2   25.50    9.40
  -5   9   2   18.90    5.10
  -5   9   2   18.40    7.80
  -5   9   2   20.50    9.30
   4  -9  -2   81.89   19.30
   4  -9  -2   64.99   16.80
  -4   9   2  110.79   20.10
  -4   9   2  109.89   16.30
  -4   9   2  108.49   17.70
   3  -9  -2   65.29   14.60
   3  -9  -2   67.69   17.30
  -3   9   2   83.09   13.60
  -3   9   2   89.99   17.00
   2  -9  -2  313.37   55.09
   2  -9  -2  269.07   50.59
  -2   9   2  351.96   49.40
  -2   9   2  410.66   52.59
   1  -9  -2   -4.10    5.50
   1  -9  -2   -2.00    3.00
  -1   9   2   -1.10    4.60
  -1   9   2    3.20    2.50
   0  -9  -2    3.20    5.00
   0  -9  -2    5.70    5.30
   0   9   2    6.90    3.30
   0   9   2   16.50    6.30
  -1  -9  -2    5.90    5.20
  -1  -9  -2    1.90    6.80
   1   9   2   -0.30    5.50
   1   9   2   -1.10    3.00
  -2  -9  -2   24.90   10.20
  -2  -9  -2   38.30   10.10
   2   9   2   74.39   14.80
   2   9   2   54.89   10.20
  -3  -9  -2   -0.40    5.30
   3   9   2   -4.30    2.80
   3   9   2    5.80    7.50
  -4  -9  -2   19.60    9.90
   4   9   2   54.39   15.50
  10 -10  -2    0.90    7.80
  10 -10  -2    8.10   11.40
 -10  10   2    4.60    4.10
 -10  10   2    6.50    8.30
   9 -10  -2    3.90    9.30
   9 -10  -2  -12.70    8.70
  -9  10   2   -5.80    6.30
  -9  10   2    3.90    4.50
  -9  10   2   10.00   11.80
   8 -10  -2   16.40   10.00
   8 -10  -2   25.20    9.60
  -8  10   2   18.20   11.30
  -8  10   2   25.10    6.40
   7 -10  -2    1.70    4.90
   7 -10  -2   10.20    6.80
  -7  10   2   20.50    5.20
  -7  10   2   30.40   10.30
   6 -10  -2   15.80    7.40
   6 -10  -2   -6.90    3.90
  -6  10   2    9.50    8.60
  -6  10   2   11.60    4.70
   5 -10  -2   -7.90    5.30
   5 -10  -2    2.20    3.40
  -5  10   2    2.50    2.50
  -5  10   2    1.90    5.20
   4 -10  -2   38.70   13.40
   4 -10  -2   33.90   10.90
  -4  10   2   83.79   15.60
  -4  10   2   44.40    9.40
   3 -10  -2    4.50    8.70
   3 -10  -2    1.20    4.80
  -3  10   2    7.00    4.40
  -3  10   2    8.70    5.60
   2 -10  -2   22.50    8.30
   2 -10  -2   31.40   14.20
  -2  10   2   62.89   12.40
   1 -10  -2    1.30    3.70
   1 -10  -2    5.20    7.60
  -1  10   2   -0.60    3.70
   0 -10  -2    3.10    5.40
   0 -10  -2    6.70    9.00
   0  10   2    3.90    6.00
  -1 -10  -2    2.70    6.80
  -1 -10  -2    2.70    4.30
   1  10   2   11.30    7.50
   1  10   2    2.80    2.70
  -2 -10  -2   26.50   10.70
   2  10   2   59.49   14.60
  -3 -10  -2    5.30    8.50
   3  10   2    2.40    9.40
   9 -11  -2   23.40   10.10
   9 -11  -2    0.80    7.20
  -9  11   2   28.40   11.30
  -9  11   2    9.80    4.80
   8 -11  -2   -0.90    5.10
   8 -11  -2   -2.20    8.30
  -8  11   2    7.10    6.90
  -8  11   2   -0.90    3.00
   7 -11  -2   26.30   11.00
   7 -11  -2    2.10    6.80
  -7  11   2   16.90   10.10
  -7  11   2   21.40    6.40
   6 -11  -2    7.80    7.90
   6 -11  -2   -2.10    3.50
  -6  11   2   -3.10    7.10
  -6  11   2    2.50    3.20
   5 -11  -2    0.60    7.00
   5 -11  -2  -12.70    5.00
  -5  11   2    1.90    5.40
  -5  11   2    3.40    3.80
   4 -11  -2   48.10   14.90
   4 -11  -2   20.50    9.60
  -4  11   2   37.00    8.80
  -4  11   2   56.29   13.60
   3 -11  -2    6.60   10.30
   3 -11  -2    0.30    4.20
  -3  11   2   12.40    4.20
  -3  11   2   11.80    8.00
   2 -11  -2    8.50    6.90
   2 -11  -2   15.00   10.50
  -2  11   2   23.10    7.80
  -2  11   2   24.30    6.10
   1 -11  -2    8.90    7.40
   1 -11  -2   13.10   12.60
  -1  11   2   32.30    7.20
  -1  11   2   27.30    8.80
   0 -11  -2    4.70    6.80
   0 -11  -2    2.40    4.80
   0  11   2    0.50    4.40
   0  11   2    0.50    2.70
  -1 -11  -2    6.90    6.00
  -1 -11  -2    6.40    9.60
   1  11   2   16.30    8.60
  -2 -11  -2    3.50    6.90
   2  11   2    2.70    9.10
   9 -12  -2   39.40   17.00
   9 -12  -2   20.40   12.10
  -9  12   2    8.20    6.20
   8 -12  -2    4.20    8.90
   8 -12  -2  -10.80    6.70
  -8  12   2    1.30    4.70
   7 -12  -2    2.40    6.60
   7 -12  -2   -6.20    3.70
  -7  12   2    1.10    3.20
  -7  12   2    1.50    8.50
   6 -12  -2   -2.60    6.90
   6 -12  -2    0.10    8.10
  -6  12   2    1.10    4.30
  -6  12   2    0.00    5.80
   5 -12  -2   12.80   10.50
   5 -12  -2   -3.20    6.40
  -5  12   2   -1.60    4.20
  -5  12   2    7.40    5.80
   4 -12  -2   -1.90    4.60
   4 -12  -2   -1.30   10.10
  -4  12   2    5.70    6.40
  -4  12   2   -1.00    2.90
   3 -12  -2   19.70   11.30
   3 -12  -2   43.00   17.60
  -3  12   2   97.09   17.90
  -3  12   2   75.19   12.50
   2 -12  -2    3.40   12.40
   2 -12  -2   -0.10    4.50
  -2  12   2   -5.50    5.90
  -2  12   2   -1.50    2.70
   1 -12  -2   -0.90   11.70
   1 -12  -2    9.90    7.90
  -1  12   2   20.20    6.30
  -1  12   2   14.30    8.70
   0 -12  -2    7.60    6.10
   0 -12  -2    3.50   11.20
   0  12   2    9.50    8.10
   0  12   2   11.20    4.70
   7 -13  -2    3.70    7.80
  -7  13   2   -3.60    5.00
   6 -13  -2    0.70    8.00
   6 -13  -2   15.90   12.30
  -6  13   2   47.10   14.60
  -6  13   2   11.10    6.40
   5 -13  -2   -6.80    9.40
   5 -13  -2   14.50    9.00
  -5  13   2    5.80    5.60
  -5  13   2   19.60   11.40
   4 -13  -2   26.80   14.10
   4 -13  -2   11.10    7.20
  -4  13   2   16.10    6.10
  -4  13   2   34.00   11.00
   3 -13  -2   -2.90    8.10
   3 -13  -2    4.20   12.80
  -3  13   2   11.80    6.40
  -3  13   2   18.90    9.10
   2 -13  -2  -10.20    7.80
   2 -13  -2   14.80   13.40
  -2  13   2    6.70    5.40
  -2  13   2    6.30    9.20
  -1  13  -3   -4.10    6.30
  -1  13  -3    4.70    4.60
   1 -13   3    6.90   18.00
  -2  13  -3    2.40    3.30
  -2  13  -3    3.20    6.80
   2 -13   3    5.60   13.70
  -3  13  -3    8.90    5.40
   3 -13   3    0.20    9.70
   3 -13   3    6.40   18.90
  -4  13  -3   10.50    5.10
   4 -13   3   42.40   22.20
  -5  13  -3    3.40    4.90
   5 -13   3    1.70   14.20
   6 -13   3   24.00   13.40
  -7  13  -3   18.40    6.20
   7 -13   3   -3.40   13.50
   1  12  -3   21.20   10.00
  -1 -12   3    7.40   11.10
   0  12  -3    3.30    4.10
   0  12  -3    5.70    7.30
   0 -12   3    6.70   12.50
  -1  12  -3   11.40    7.20
  -1  12  -3    5.30    4.10
   1 -12   3    0.00   15.00
   1 -12   3   12.90   10.20
  -2  12  -3    9.30    5.80
  -2  12  -3    8.40    3.80
   2 -12   3   17.00   18.30
   2 -12   3    2.60    6.20
  -3  12  -3    0.20    2.40
  -3  12  -3    5.90    6.00
   3 -12   3    7.90    7.00
   3 -12   3   -8.00    9.80
  -4  12  -3    1.10    4.10
   4 -12   3  -19.00   12.10
   4 -12   3    8.80    7.50
  -5  12  -3    9.30    4.10
   5 -12   3    3.30   12.40
  -6  12  -3    3.20    4.60
   6 -12   3   -2.10   11.60
  -7  12  -3   43.30   10.70
   7 -12   3   88.99   23.60
  -8  12  -3    2.90    3.80
   8 -12   3   -3.20   11.70
   2  11  -3    6.30    8.90
  -2 -11   3    5.90    8.80
   1  11  -3   14.00    7.00
  -1 -11   3    5.70    8.00
   0  11  -3   -2.80    4.90
   0  11  -3   10.80    4.10
   0 -11   3  -10.10   10.00
   0 -11   3   -0.70    8.10
  -1  11  -3   24.50    6.10
  -1  11  -3   20.00    7.90
   1 -11   3   14.10   16.00
   1 -11   3    6.30    8.30
  -2  11  -3    1.00    4.20
  -2  11  -3   -1.90    3.20
   2 -11   3   -2.40    7.30
   2 -11   3    5.60   10.80
  -3  11  -3   14.70    4.90
  -3  11  -3    7.50    5.60
   3 -11   3   10.40    9.20
   3 -11   3   23.60   14.70
  -4  11  -3    0.50    2.70
  -4  11  -3   -1.00    2.20
   4 -11   3    2.90    6.60
   4 -11   3    5.50    9.80
  -5  11  -3   -0.70    3.20
   5 -11   3   -6.10    7.90
   5 -11   3   -4.60    9.60
  -6  11  -3    0.10    4.00
   6 -11   3    3.80   10.50
  -7  11  -3   36.20    9.10
   7 -11   3   62.49   19.20
  -8  11  -3   15.00    6.30
   8 -11   3   18.10   14.30
  -9  11  -3    4.50    5.20
   9 -11   3    3.60   12.30
   3  10  -3    6.20    7.30
  -3 -10   3    4.90    7.90
   2  10  -3    7.40    6.80
  -2 -10   3   -2.00    7.00
   1  10  -3    4.70    3.10
   1  10  -3   11.00    7.00
  -1 -10   3   -2.60    6.60
  -1 -10   3    3.20    8.50
   0  10  -3   48.20    8.40
   0  10  -3   35.30   10.10
   0 -10   3   35.50   11.90
   0 -10   3   12.60   13.00
  -1  10  -3   15.50    5.60
  -1  10  -3    6.20    3.00
   1 -10   3    7.50    6.30
   1 -10   3   15.00   11.50
  -2  10  -3   16.30    4.60
  -2  10  -3   12.10    5.20
   2 -10   3   20.50   13.60
   2 -10   3    2.10    6.10
  -3  10  -3   -3.20    2.70
  -3  10  -3    0.10    2.00
   3 -10   3    3.20    5.50
   3 -10   3   12.70   12.30
  -4  10  -3   40.40    9.30
  -4  10  -3   49.70    9.30
   4 -10   3   50.69   16.20
   4 -10   3   28.80   11.50
  -5  10  -3   55.39    9.50
  -5  10  -3   37.20    8.80
   5 -10   3   31.00   15.10
   5 -10   3   35.50   13.40
  -6  10  -3  106.39   19.60
   6 -10   3  147.19   28.40
  -7  10  -3    5.10    4.60
   7 -10   3   -2.70   10.10
  -8  10  -3    1.90    3.10
   8 -10   3    8.10   10.90
  -9  10  -3   -0.30    3.50
   9 -10   3   -8.20   10.20
 -10  10  -3   -8.20    8.30
 -10  10  -3   -3.40    4.80
   4   9  -3    2.90    6.10
  -4  -9   3    2.30    5.70
   3   9  -3   -3.80    6.10
  -3  -9   3    0.20    6.10
   2   9  -3   21.70    8.40
  -2  -9   3   -3.10    6.20
   1   9  -3   21.90    8.00
   1   9  -3   23.80    4.90
  -1  -9   3   11.30    7.00
  -1  -9   3    5.00    8.90
   0   9  -3   42.70    7.80
   0   9  -3   44.20   10.00
   0  -9   3   36.30   14.70
   0  -9   3   22.70    9.30
  -1   9  -3   55.99   10.70
  -1   9  -3   68.89   12.50
   1  -9   3   44.70   14.10
   1  -9   3   67.79   23.30
  -2   9  -3   -3.70    2.20
  -2   9  -3   -0.80    1.80
   2  -9   3   -9.80    5.40
   2  -9   3   -6.00    6.80
  -3   9  -3    1.00    2.80
  -3   9  -3   -2.50    1.70
   3  -9   3    2.40    5.60
   3  -9   3    0.40    4.90
  -4   9  -3    2.30    2.90
  -4   9  -3   -1.30    1.60
   4  -9   3   -5.60    6.40
   4  -9   3   -3.40    4.90
  -5   9  -3    8.30    3.90
  -5   9  -3   18.00    5.30
   5  -9   3    2.80    7.20
  -6   9  -3  110.29   20.50
   6  -9   3  174.18   30.00
  -7   9  -3    5.80    3.80
   7  -9   3   11.70    8.40
  -8   9  -3   -0.70    2.80
   8  -9   3    4.00    6.60
  -9   9  -3    5.50    3.80
  -9   9  -3    6.00    6.10
   9  -9   3   13.70    9.40
 -10   9  -3    6.50    5.50
 -10   9  -3    1.40    8.30
  10  -9   3   -4.20   12.00
   5   8  -3   22.90   10.10
  -5  -8   3    1.50    5.80
   4   8  -3   11.20    8.30
  -4  -8   3   -6.40    5.30
   3   8  -3    9.60    5.40
   3   8  -3   10.50    7.10
  -3  -8   3   14.10    6.60
   2   8  -3   53.59    8.80
   2   8  -3   46.00   10.90
   2   8  -3   31.80    6.70
  -2  -8   3   18.60    8.40
   1   8  -3   56.09   10.70
   1   8  -3   85.49   14.70
   1   8  -3   69.99   10.70
  -1  -8   3   40.60   13.60
  -1  -8   3   44.70   13.30
   0   8  -3   84.89   14.70
   0   8  -3   65.39   11.90
   0  -8   3   67.89   15.30
   0  -8   3   62.49   18.20
  -1   8  -3   30.90    7.40
  -1   8  -3   26.20    6.10
   1  -8   3   37.40   16.90
   1  -8   3   27.10    8.80
  -2   8  -3   -1.50    2.10
  -2   8  -3    0.20    2.50
   2  -8   3   -3.80    8.60
   2  -8   3   -1.70    5.50
  -3   8  -3   13.70    4.20
  -3   8  -3   18.20    4.20
   3  -8   3    0.50    4.90
   3  -8   3   18.40   10.90
  -4   8  -3  125.09   20.00
  -4   8  -3  140.09   19.60
   4  -8   3  135.49   27.10
   4  -8   3   69.99   21.60
  -5   8  -3  183.28   33.30
  -5   8  -3  200.88   30.40
  -5   8  -3  197.18   30.40
   5  -8   3  216.88   29.90
   5  -8   3  171.98   36.20
  -6   8  -3   75.49   17.20
  -6   8  -3   92.89   16.50
  -6   8  -3   81.89   15.20
   6  -8   3  109.09   23.10
   6  -8   3   94.99   15.60
  -7   8  -3   -1.10    2.10
   7  -8   3    4.30    4.70
   7  -8   3    4.70    6.10
  -8   8  -3   15.70    5.40
   8  -8   3   11.00   10.20
   8  -8   3    7.60    5.90
  -9   8  -3    1.10    4.10
  -9   8  -3   -0.60    5.00
   9  -8   3    2.50    6.70
   9  -8   3    0.20    4.70
 -10   8  -3   -1.40    7.30
 -10   8  -3    3.40    5.00
  10  -8   3   19.70   13.90
   6   7  -3    2.60    8.70
   6   7  -3    2.40    6.80
  -6  -7   3   21.40   10.30
   5   7  -3   19.70    7.60
   5   7  -3    4.20    5.60
  -5  -7   3    5.00    5.70
   4   7  -3   26.70    7.50
   4   7  -3   29.90    9.80
  -4  -7   3   21.00    9.00
   3   7  -3   61.49   11.10
   3   7  -3   56.59   13.00
  -3  -7   3   31.60   10.20
   2   7  -3   80.39   14.90
   2   7  -3   64.89   11.60
   2   7  -3   70.09   10.60
  -2  -7   3   39.20   12.70
   1   7  -3  292.97   40.40
   1   7  -3  279.47   40.10
   1   7  -3  310.97   42.60
  -1  -7   3  183.18   43.90
  -1  -7   3  276.07   42.60
   0   7  -3   35.40    8.00
   0   7  -3   33.80    6.10
   0   7  -3   43.50    6.90
   0  -7   3   34.50    6.10
   0  -7   3   20.60   11.00
   0  -7   3   22.30    9.00
  -1   7  -3   60.09   10.80
  -1   7  -3   55.29    9.70
   1  -7   3   55.09   18.40
   1  -7   3   44.50   12.30
  -2   7  -3   14.40    4.10
  -2   7  -3   10.60    3.30
   2  -7   3   -2.50    5.50
   2  -7   3   26.20   10.10
  -3   7  -3   18.70    4.40
  -3   7  -3   10.70    4.00
   3  -7   3   42.50   11.70
   3  -7   3   24.50    8.50
  -4   7  -3   77.89   11.60
  -4   7  -3   54.69   11.40
  -4   7  -3   68.69   12.40
  -4   7  -3   63.59   10.40
   4  -7   3   84.29   18.10
   4  -7   3   74.89   10.80
  -5   7  -3  310.87   42.90
  -5   7  -3  279.87   43.00
   5  -7   3  281.87   46.70
   5  -7   3  289.67   42.60
  -6   7  -3    3.00    3.10
  -6   7  -3    5.40    4.20
   6  -7   3    0.00    4.40
   6  -7   3    2.00    2.70
  -7   7  -3   -0.80    2.90
   7  -7   3    3.60    3.70
   7  -7   3   -8.10    6.20
  -8   7  -3   28.80   10.00
  -8   7  -3   31.80    7.40
   8  -7   3   40.80    9.70
   8  -7   3   37.40   14.20
  -9   7  -3   12.10    6.30
  -9   7  -3    2.20    4.10
   9  -7   3   -1.40   10.20
   9  -7   3   16.30    7.80
 -10   7  -3   -4.10    7.20
  10  -7   3   -0.10    5.80
  10  -7   3    4.90   12.00
   7   6  -3   23.80   12.30
   7   6  -3   37.90   12.70
  -7  -6   3   65.29   15.80
   6   6  -3    6.20    8.00
   6   6  -3    6.80    6.30
  -6  -6   3    3.50    5.80
   5   6  -3    8.80    4.90
   5   6  -3   12.00    7.80
  -5  -6   3    5.20    5.50
   4   6  -3   10.40    5.30
   4   6  -3   -0.20    5.00
  -4  -6   3   11.30    5.60
   3   6  -3  137.09   22.40
   3   6  -3  130.59   18.80
   3   6  -3  125.39   17.00
  -3  -6   3   67.59   19.00
   2   6  -3  103.89   16.90
   2   6  -3  109.69   15.20
   2   6  -3  111.19   19.10
  -2  -6   3   68.09   17.60
   1   6  -3  539.45   82.29
   1   6  -3  632.24   82.19
   1   6  -3  644.44   84.19
  -1  -6   3  459.95   83.59
   0   6  -3   72.09   11.20
   0   6  -3   45.00    8.10
   0   6  -3   54.49    8.90
   0  -6   3   56.89   16.20
   0  -6   3   48.10   11.40
   0  -6   3   55.79    8.10
  -1   6  -3   24.20    4.70
  -1   6  -3   23.10    5.20
   1  -6   3   11.50    6.20
   1  -6   3   36.00   13.20
  -2   6  -3   10.10    3.00
  -2   6  -3    8.90    2.90
   2  -6   3    7.70    7.80
   2  -6   3    1.00    4.90
  -3   6  -3  387.46   65.89
  -3   6  -3  506.05   67.09
  -3   6  -3  457.85   66.69
   3  -6   3  576.74   72.19
   3  -6   3  514.45   66.09
   3  -6   3  450.55   69.99
  -4   6  -3  157.18   24.80
  -4   6  -3  177.78   25.00
   4  -6   3  165.38   24.60
   4  -6   3  178.38   30.70
  -5   6  -3    2.90    3.00
  -5   6  -3    7.40    2.90
   5  -6   3    3.00    3.00
   5  -6   3    4.50    5.30
  -6   6  -3   42.20   10.40
  -6   6  -3   46.50    8.70
   6  -6   3   49.30    8.90
   6  -6   3   40.80    9.60
   6  -6   3   50.79   13.60
  -7   6  -3    2.80    5.00
  -7   6  -3   -2.60    2.60
  -7   6  -3   -6.00    4.60
   7  -6   3   -8.10    6.10
   7  -6   3   -0.40    4.20
   7  -6   3   -2.40    2.80
  -8   6  -3    1.50    3.20
  -8   6  -3    2.20    5.90
   8  -6   3  -10.40    6.40
   8  -6   3    3.30    4.30
  -9   6  -3   49.30   12.60
  -9   6  -3   43.80    8.80
   9  -6   3   27.00   10.30
   9  -6   3   42.40   14.40
 -10   6  -3    1.90    7.80
  10  -6   3   11.00    6.90
  10  -6   3    4.40    9.40
   8   5  -3   -3.30    7.60
  -8  -5   3    0.60    9.30
   7   5  -3   -3.60    4.20
   7   5  -3    3.90    7.30
  -7  -5   3  -10.60    7.00
   6   5  -3    3.70    7.10
   6   5  -3    0.20    3.70
  -6  -5   3    9.30    5.60
   5   5  -3   41.00   11.10
   5   5  -3   40.00   10.50
  -5  -5   3   30.40   10.30
   4   5  -3   -0.90    3.40
   4   5  -3    6.10    3.50
  -4  -5   3   -2.90    2.90
   3   5  -3  650.93   92.59
   3   5  -3  701.53   91.29
   3   5  -3  665.43   89.39
  -3  -5   3  501.45   91.09
   2   5  -3   13.20    2.90
   2   5  -3   15.70    4.30
   2   5  -3   11.50    4.60
  -2  -5   3   10.40    4.70
   1   5  -3    3.50    1.80
   1   5  -3    2.30    1.70
   1   5  -3    3.50    2.90
  -1  -5   3    5.10    5.30
  -1  -5   3    0.30    3.70
   0   5  -3   73.09   12.40
   0   5  -3   86.49   12.70
   0   5  -3   92.49   13.80
   0  -5   3   92.39   12.30
   0  -5   3   75.79   13.00
   0  -5   3   73.79   15.20
   0  -5   3   77.99   20.20
  -1   5  -3   -1.40    0.80
  -1   5  -3    0.60    1.10
   1  -5   3   -1.50    2.60
   1  -5   3   -1.20    5.60
  -2   5  -3  176.38   25.00
  -2   5  -3  160.98   24.80
   2  -5   3  191.58   30.80
  -3   5  -3 1584.64  207.18
  -3   5  -3 1422.36  206.78
  -3   5  -3 1365.66  207.18
  -3   5  -3 1427.06  206.48
   3  -5   3 1648.44  210.98
   3  -5   3 1607.84  206.78
   3  -5   3 1220.38  208.48
  -4   5  -3   91.09   16.60
  -4   5  -3  120.49   16.50
   4  -5   3  105.29   16.40
   4  -5   3  136.29   22.40
  -5   5  -3    2.60    1.70
  -5   5  -3    1.10    3.40
   5  -5   3    3.70    3.10
   5  -5   3    2.00    4.80
   5  -5   3    2.30    2.10
  -6   5  -3  189.88   28.60
  -6   5  -3  137.69   30.80
   6  -5   3  212.18   29.10
   6  -5   3  203.28   34.90
   6  -5   3  204.38   29.60
  -7   5  -3   43.90    8.00
  -7   5  -3   38.00   10.40
   7  -5   3   53.29   14.70
   7  -5   3   32.80    8.80
   7  -5   3   30.90    8.60
  -8   5  -3   28.90    9.30
  -8   5  -3   28.80    6.70
   8  -5   3   20.00   12.20
   8  -5   3   28.00    8.40
   8  -5   3   34.20    8.70
  -9   5  -3    2.30    3.70
  -9   5  -3    0.80    6.20
   9  -5   3   10.10    6.10
   9  -5   3    3.60   10.50
 -10   5  -3    9.30    7.00
  10  -5   3    9.10    8.30
   8   4  -3   59.59   16.00
   8   4  -3   35.70   12.30
  -8  -4   3   63.19   15.30
   7   4  -3   80.99   18.00
   7   4  -3   63.49   18.20
  -7  -4   3  118.09   19.50
   6   4  -3   11.10    7.30
   6   4  -3   23.90    7.60
  -6  -4   3   25.60    8.70
   5   4  -3    3.40    4.90
   5   4  -3   12.40    6.20
  -5  -4   3    1.10    3.20
   4   4  -3  213.48   32.50
   4   4  -3  200.18   33.70
   4   4  -3  211.28   30.00
  -4  -4   3  212.08   32.90
   3   4  -3   31.30    5.50
   3   4  -3   39.10    7.90
   3   4  -3   41.40    9.00
  -3  -4   3   35.70    8.30
   2   4  -3  154.88   22.00
   2   4  -3  154.28   23.10
   2   4  -3  150.48   20.90
  -2  -4   3  105.59   23.00
   1   4  -3    5.10    2.70
   1   4  -3    7.80    1.90
   1   4  -3    6.10    2.30
  -1  -4   3    1.90    3.70
   0   4  -3   13.00    2.90
   0   4  -3    7.90    3.00
   0   4  -3   15.80    2.80
   0  -4   3   11.00    7.90
   0  -4   3   16.40    2.60
   0  -4   3   14.90    3.60
  -1   4  -3    4.70    1.70
  -1   4  -3    4.20    1.70
   1  -4   3    3.40    4.60
  -2   4  -3 1642.44  240.58
  -2   4  -3 1628.34  240.88
   2  -4   3 1838.52  240.48
   2  -4   3 1680.33  243.68
  -3   4  -3    0.90    1.30
  -3   4  -3    3.20    1.60
  -3   4  -3    0.00    1.00
   3  -4   3    0.20    3.70
   3  -4   3   -1.30    0.70
  -4   4  -3   31.80    8.90
  -4   4  -3   52.29    8.30
  -4   4  -3   50.89    8.60
   4  -4   3   53.49   12.60
   4  -4   3   53.59    8.20
   4  -4   3   57.79    9.20
  -5   4  -3  186.98   24.50
   5  -4   3  167.08   24.70
   5  -4   3  155.28   29.00
   5  -4   3  139.79   24.60
  -6   4  -3  193.08   33.20
  -6   4  -3  213.78   31.40
   6  -4   3  200.28   36.70
   6  -4   3  223.58   32.90
   6  -4   3  226.08   32.50
  -7   4  -3    1.00    1.90
  -7   4  -3    3.30    4.00
   7  -4   3   -4.30    3.20
   7  -4   3    1.90    3.00
   7  -4   3   -4.20    4.70
  -8   4  -3    6.20    4.70
  -8   4  -3    5.80    3.40
   8  -4   3    3.40    5.00
   8  -4   3   -3.10    7.10
   8  -4   3    4.30    4.50
  -9   4  -3   18.20    7.70
   9  -4   3    6.50    6.70
 -10   4  -3   29.30   12.10
  10  -4   3   37.40   11.50
   9   3  -3    7.60    6.60
   9   3  -3    4.80    8.30
  -9  -3   3    5.30    9.30
   8   3  -3    3.80    6.10
   8   3  -3    2.30    5.90
  -8  -3   3   -6.10    4.10
   7   3  -3   -1.90    3.50
   7   3  -3    1.50    5.90
  -7  -3   3    5.90    6.00
   6   3  -3   48.50   12.40
   6   3  -3   48.00   13.90
  -6  -3   3   69.29   12.50
   5   3  -3  261.07   38.60
   5   3  -3  212.58   38.70
  -5  -3   3  267.57   38.10
   4   3  -3  967.00  138.89
   4   3  -3  862.11  139.39
  -4  -3   3 1055.79  138.59
   3   3  -3   56.29   10.50
   3   3  -3   58.49    7.40
   3   3  -3   48.80    9.50
   3   3  -3   39.80    6.90
  -3  -3   3   43.30    8.90
   2   3  -3   44.00    8.00
   2   3  -3   38.50    7.20
   2   3  -3   42.10    6.80
   2   3  -3   28.40    5.40
   1   3  -3   38.10    7.00
   1   3  -3   44.10    6.50
   1   3  -3   28.50    5.40
  -1  -3   3   25.60    7.70
   0   3  -3 1146.29  172.08
   0   3  -3 1191.78  172.48
   0  -3   3 1261.47  176.28
   0  -3   3 1225.38  171.98
   0  -3   3 1288.97  172.78
  -1   3  -3  208.58   33.20
  -1   3  -3  244.48   33.20
   1  -3   3  213.78   35.50
   1  -3   3  226.68   33.00
   1  -3   3  245.28   33.20
  -2   3  -3 1047.20  156.18
  -2   3  -3  976.80  156.48
  -2   3  -3 1111.09  156.18
  -2   3  -3 1148.19  156.68
   2  -3   3 1224.18  156.48
   2  -3   3 1163.28  158.98
  -3   3  -3   39.20    6.60
  -3   3  -3   36.50    7.40
  -3   3  -3   45.20    7.30
   3  -3   3   47.10    6.60
   3  -3   3   36.70    9.40
  -4   3  -3  134.29   21.00
  -4   3  -3  141.79   21.30
   4  -3   3  143.99   21.30
   4  -3   3  144.99   21.50
   4  -3   3  150.88   25.30
  -5   3  -3   84.69   12.70
  -5   3  -3   82.69   14.80
   5  -3   3   70.19   13.40
   5  -3   3   69.89   13.50
   5  -3   3   84.29   16.70
  -6   3  -3  324.67   48.80
  -6   3  -3  312.07   46.70
   6  -3   3  337.77   51.09
   6  -3   3  317.97   48.00
   6  -3   3  326.77   48.10
  -7   3  -3   16.30    5.10
  -7   3  -3   22.80    8.70
   7  -3   3   30.90    7.50
   7  -3   3   39.60   12.50
   7  -3   3   31.50    8.00
  -8   3  -3   11.30    6.10
  -8   3  -3    3.40    3.00
   8  -3   3    2.10    3.60
   8  -3   3    6.30    5.40
  -9   3  -3    1.00    5.60
   9  -3   3    8.00    6.80
   9  -3   3   -0.10    5.80
 -10   3  -3    9.10    9.10
  10  -3   3   12.80    7.60
   9   2  -3   20.20    9.80
   9   2  -3   18.90   10.20
  -9  -2   3   72.19   12.90
   8   2  -3   18.10    9.80
   8   2  -3   11.70    6.70
  -8  -2   3   16.70    8.10
   7   2  -3    2.20    4.80
   7   2  -3    8.80    6.00
  -7  -2   3    9.40    4.90
   6   2  -3   71.99   15.90
   6   2  -3   73.79   17.30
  -6  -2   3   86.99   14.90
   5   2  -3   32.80    9.20
   5   2  -3   33.40    8.50
  -5  -2   3   34.30    8.20
   4   2  -3    3.90    3.90
   4   2  -3   -1.30    1.90
  -4  -2   3    0.40    2.70
   3   2  -3   50.49    9.00
   3   2  -3   38.30    6.30
   3   2  -3   51.69    6.70
   3   2  -3   41.70    9.30
  -3  -2   3   54.69    8.50
   2   2  -3  645.04   95.99
   2   2  -3  685.43   95.09
   2   2  -3  615.94   95.59
   2   2  -3  658.83   96.59
  -2  -2   3  729.33   94.99
  -2  -2   3  664.53   96.09
   1   2  -3    4.70    1.40
   1   2  -3   25.20    3.30
   1   2  -3    4.30    2.30
  -1  -2   3    1.80    3.50
  -1  -2   3    6.10    1.40
  -1  -2   3   14.80    4.20
  -1  -2   3    4.40    1.80
   0   2  -3  154.58   24.90
   0   2  -3  167.48   24.60
   0   2  -3  161.48   25.30
   0  -2   3  180.18   25.50
   0  -2   3  167.18   24.60
   0  -2   3  144.19   26.80
   0  -2   3  210.48   25.00
  -1   2  -3   40.90    6.90
  -1   2  -3   53.49    6.70
  -1   2  -3   40.10    6.10
   1  -2   3   42.10    6.50
   1  -2   3   41.40    8.80
   1  -2   3   40.10    6.00
  -2   2  -3  461.25   68.69
  -2   2  -3  502.05   68.19
   2  -2   3  491.65   70.49
   2  -2   3  517.65   68.69
   2  -2   3  446.76   68.19
  -3   2  -3  191.18   27.20
  -3   2  -3  192.58   27.00
   3  -2   3  212.38   29.70
   3  -2   3  168.18   27.20
   3  -2   3  182.48   27.20
  -4   2  -3  234.48   33.40
  -4   2  -3  222.08   34.80
   4  -2   3  255.67   36.60
   4  -2   3  219.08   33.90
  -5   2  -3  282.07   43.00
  -5   2  -3  273.57   41.00
   5  -2   3  274.67   42.10
   5  -2   3  339.57   45.30
   5  -2   3  275.17   42.00
  -6   2  -3  116.49   22.40
  -6   2  -3  142.19   19.70
   6  -2   3  132.69   22.00
   6  -2   3  130.89   24.90
   6  -2   3  118.19   22.00
  -7   2  -3   74.29   14.80
  -7   2  -3   70.79   11.50
   7  -2   3   63.39   13.80
   7  -2   3   62.59   13.80
  -8   2  -3   24.50    9.40
   8  -2   3   32.50    8.90
   8  -2   3   20.90    8.80
  -9   2  -3   23.00   10.10
   9  -2   3   19.60    9.00
   9  -2   3    6.30    6.00
 -10   2  -3   11.60    9.20
  10  -2   3   -1.20    7.70
 -10  -1   3   24.80   11.30
   9   1  -3    3.80    9.30
   9   1  -3    2.90    5.60
  -9  -1   3   13.90    7.70
   8   1  -3    5.50    5.40
   8   1  -3    5.50    6.90
  -8  -1   3   -0.20    4.00
   7   1  -3   17.50    7.80
   7   1  -3   -1.20    5.10
  -7  -1   3   16.40    6.60
   6   1  -3  225.68   38.40
   6   1  -3  226.18   39.40
  -6  -1   3  280.17   37.80
   5   1  -3  370.46   59.19
   5   1  -3  360.06   57.99
  -5  -1   3  429.66   57.39
   4   1  -3   79.79   15.70
   4   1  -3  112.59   17.90
  -4  -1   3   88.79   14.50
   3   1  -3   54.59    9.40
   3   1  -3   46.70    6.80
   3   1  -3   52.79   10.20
  -3  -1   3   45.60    6.80
  -3  -1   3   51.59    8.30
   2   1  -3    7.30    1.60
   2   1  -3   10.60    3.00
   2   1  -3   13.60    3.80
  -2  -1   3   10.20    1.80
  -2  -1   3   13.50    3.00
   1   1  -3  187.28   26.70
   1   1  -3  166.68   26.20
   1   1  -3  184.28   25.80
  -1  -1   3  167.28   26.20
  -1  -1   3  159.18   27.10
  -1  -1   3  197.58   26.80
  -1  -1   3  190.48   25.80
  -1  -1   3  188.98   27.40
   0   1  -3   50.29    8.80
   0   1  -3   47.80    7.60
   0   1  -3   43.10    8.80
   0   1  -3   49.50    7.40
   0  -1   3   62.29    9.20
   0  -1   3   45.80    8.90
   0  -1   3   47.40    7.40
   0  -1   3   50.09    7.60
  -1   1  -3    3.60    1.40
  -1   1  -3    5.10    1.60
  -1   1  -3   10.30    2.40
  -1   1  -3    7.00    3.00
   1  -1   3    6.40    2.60
   1  -1   3    7.40    1.20
   1  -1   3    5.20    1.80
   1  -1   3    7.40    1.30
  -2   1  -3  325.27   51.19
  -2   1  -3  372.76   51.49
   2  -1   3  375.86   51.69
   2  -1   3  373.76   51.39
   2  -1   3  369.16   52.89
  -3   1  -3   49.20    7.50
  -3   1  -3   40.40    8.40
   3  -1   3   52.29    8.10
   3  -1   3   41.80    7.90
   3  -1   3   38.10    9.10
  -4   1  -3  232.28   32.60
  -4   1  -3  233.58   34.20
   4  -1   3  217.88   33.40
   4  -1   3  212.18   33.50
   4  -1   3  229.58   35.20
  -5   1  -3   25.30    7.90
  -5   1  -3   38.60    6.20
   5  -1   3   31.20    7.70
   5  -1   3   32.60    7.70
   5  -1   3   29.90    9.80
  -6   1  -3   26.90    7.70
  -6   1  -3   31.70    5.30
   6  -1   3   18.60    6.40
   6  -1   3   21.30    6.80
  -7   1  -3    2.00    5.40
  -7   1  -3    3.60    2.60
   7  -1   3   13.00    5.40
   7  -1   3    3.40    4.80
  -8   1  -3   35.00   10.80
   8  -1   3   36.00   10.90
   8  -1   3   32.50    9.90
  -9   1  -3   60.39   14.50
   9  -1   3   36.00   11.50
   9  -1   3   45.00   13.80
 -10   1  -3   44.20   14.50
  10  -1   3   54.69   14.70
  10   0  -3    6.80    8.10
  10   0  -3    0.70    6.40
 -10   0   3   10.70    8.00
   9   0  -3    3.40    8.90
   9   0  -3    3.40    7.20
  -9   0   3    9.60    5.70
   8   0  -3   35.00   12.80
   8   0  -3   51.19   13.10
  -8   0   3   46.60   10.70
   7   0  -3   18.00    7.10
   7   0  -3   16.00    8.10
  -7   0   3   21.70    6.30
   6   0  -3  171.98   33.40
   6   0  -3  183.08   31.10
  -6   0   3  222.28   30.80
   5   0  -3  240.58   43.00
   5   0  -3  282.57   44.50
  -5   0   3  290.87   42.50
  -5   0   3  299.07   40.80
  -5   0   3  290.67   40.80
   4   0  -3   69.89   14.10
   4   0  -3   87.09   13.80
   4   0  -3   85.79   11.00
  -4   0   3   65.69   10.50
  -4   0   3   77.59   11.90
   3   0  -3  356.76   53.59
   3   0  -3  386.96   52.29
   3   0  -3  365.46   54.39
  -3   0   3  346.97   52.29
  -3   0   3  387.06   52.99
   2   0  -3 2684.13  380.96
   2   0  -3 2770.92  381.86
   2   0  -3 2519.35  382.26
  -2   0   3 2702.63  383.36
  -2   0   3 2666.33  380.96
  -2   0   3 2851.71  381.26
   1   0  -3   17.10    3.30
   1   0  -3   36.00    4.10
   1   0  -3   18.10    4.20
   1   0  -3   13.10    5.00
  -1   0   3   22.90    4.50
  -1   0   3   21.80    5.30
  -1   0   3   19.30    3.30
  -1   0   3   21.60    4.20
  -1   0   3   19.10    4.00
   0   0  -3   49.99    7.80
   0   0  -3   49.20    8.80
   0   0  -3   36.10    8.30
   0   0  -3   53.69    7.50
   0   0  -3   48.80    7.50
   0   0   3   46.50    7.40
   0   0   3   56.49    7.90
   0   0   3   51.89    8.80
   0   0   3   56.79    9.20
  -1   0  -3  109.99   14.50
  -1   0  -3  109.39   14.80
  -1   0  -3   82.69   14.50
  -1   0  -3   97.09   15.10
   1   0   3   92.69   14.50
   1   0   3  103.89   15.20
   1   0   3   92.49   14.80
   1   0   3  104.19   14.50
  -2   0  -3  391.26   55.39
  -2   0  -3  401.76   55.89
  -2   0  -3  373.86   56.09
   2   0   3  389.06   55.59
   2   0   3  391.96   55.89
   2   0   3  381.26   56.59
  -3   0  -3    0.80    2.10
  -3   0  -3    5.30    1.80
   3   0   3    6.80    2.80
   3   0   3    5.30    3.00
   3   0   3    3.50    1.80
  -4   0  -3 1526.65  206.78
  -4   0  -3 1482.85  208.28
   4   0   3 1350.56  207.88
   4   0   3 1479.95  207.88
  -5   0  -3   28.80    4.70
  -5   0  -3   30.20    7.10
   5   0   3   34.10    7.80
   5   0   3   10.90    5.10
  -6   0  -3   15.80    5.90
  -6   0  -3   24.10    4.20
   6   0   3   12.80    5.80
   6   0   3    9.70    5.90
  -7   0  -3   -3.70    3.50
   7   0   3   -3.30    2.40
   7   0   3    3.80    3.90
  -8   0  -3   45.10   11.60
   8   0   3   27.50   10.50
   8   0   3   26.80    9.20
  -9   0  -3   30.10   11.00
   9   0   3    5.70    9.40
   9   0   3   34.90   10.30
  10  -1  -3    8.90    6.90
  10  -1  -3   18.10    9.40
 -10   1   3   28.80    8.70
   9  -1  -3   -4.80    4.30
   9  -1  -3    0.30    4.30
  -9   1   3    2.70    6.40
   8  -1  -3   10.00    7.40
   8  -1  -3    9.30    7.10
  -8   1   3   12.00    5.60
   7  -1  -3  205.38   35.20
   7  -1  -3  219.98   38.40
  -7   1   3  238.48   34.60
   6  -1  -3  438.46   74.19
   6  -1  -3  488.35   75.69
  -6   1   3  536.25   71.79
  -6   1   3  500.45   71.79
  -6   1   3  527.45   73.89
   5  -1  -3  151.88   27.30
   5  -1  -3  170.78   28.40
   5  -1  -3  166.08   26.20
  -5   1   3  197.58   25.40
  -5   1   3  163.78   26.80
  -5   1   3  180.58   25.40
   4  -1  -3    7.40    3.60
   4  -1  -3    4.30    3.00
   4  -1  -3    7.10    2.10
  -4   1   3    4.10    2.40
  -4   1   3    7.50    1.50
   3  -1  -3   30.40    4.70
   3  -1  -3   29.30    6.10
   3  -1  -3   33.10    6.80
  -3   1   3   27.80    5.30
  -3   1   3   31.00    8.70
  -3   1   3   28.30    4.50
   2  -1  -3   59.69    9.50
   2  -1  -3   53.69   10.10
   2  -1  -3   60.29    8.70
   2  -1  -3   56.89    8.90
  -2   1   3   60.99    8.70
  -2   1   3   59.69    9.30
  -2   1   3   62.49   11.60
  -2   1   3   58.39    8.80
   1  -1  -3  400.46   54.49
   1  -1  -3  409.66   56.39
   1  -1  -3  399.66   55.09
  -1   1   3  405.86   56.19
  -1   1   3  368.56   54.99
  -1   1   3  363.86   54.39
  -1   1   3  352.66   56.19
   0  -1  -3 3430.96  450.85
   0  -1  -3 3392.36  450.85
   0  -1  -3 3191.98  450.95
   0   1   3 3064.19  450.95
   0   1   3 3167.38  451.75
   0   1   3 3095.09  450.85
   0   1   3 3004.20  451.75
  -1  -1  -3   32.50    5.50
  -1  -1  -3   31.40    5.90
   1   1   3   43.80    6.50
   1   1   3   31.70    5.90
   1   1   3   41.70    6.70
  -2  -1  -3  669.23   97.09
  -2  -1  -3  642.74   97.69
   2   1   3  692.63   97.79
   2   1   3  740.13   97.89
  -3  -1  -3  856.41  118.49
  -3  -1  -3  848.02  119.69
   3   1   3  815.32  119.39
   3   1   3  821.92  119.59
  -4  -1  -3   53.19    9.90
  -4  -1  -3   51.99    7.80
   4   1   3   52.19    9.70
   4   1   3   39.60    9.50
  -5  -1  -3  211.58   33.60
  -5  -1  -3  236.48   31.40
   5   1   3  203.38   33.30
   5   1   3  199.88   33.50
  -6  -1  -3   96.99   13.90
  -6  -1  -3  103.29   17.60
   6   1   3   74.29   17.00
   6   1   3   80.69   16.90
  -7  -1  -3   11.60    5.90
   7   1   3    6.10    6.50
   7   1   3   22.80    9.00
  -8  -1  -3   69.69   15.40
   8   1   3   62.89   16.60
  -9  -1  -3   92.19   17.10
   9   1   3   69.89   18.40
   9   1   3   38.80   14.00
  10  -2  -3    1.40    8.70
  10  -2  -3   -5.60    6.20
 -10   2   3    2.90    6.20
   9  -2  -3   42.00   13.00
   9  -2  -3   13.90    7.30
  -9   2   3   38.80   10.20
   8  -2  -3   -1.60    5.40
   8  -2  -3    5.00    5.60
  -8   2   3   -1.70    3.60
   7  -2  -3   43.00   10.60
   7  -2  -3   23.40    8.70
  -7   2   3   39.30    9.10
  -7   2   3   29.90    5.50
   6  -2  -3    2.00    4.30
   6  -2  -3    4.30    3.40
   6  -2  -3    0.00    2.70
  -6   2   3    0.30    3.00
  -6   2   3    0.80    1.30
   5  -2  -3    5.20    3.10
   5  -2  -3    1.00    2.10
   5  -2  -3    1.60    2.60
  -5   2   3    0.90    2.70
   4  -2  -3  738.03  108.59
   4  -2  -3  787.72  107.09
   4  -2  -3  733.73  107.99
  -4   2   3  761.42  107.49
  -4   2   3  719.03  110.39
   3  -2  -3  216.18   33.00
   3  -2  -3  258.37   34.60
   3  -2  -3  228.38   33.80
   3  -2  -3  255.27   34.00
  -3   2   3  215.48   33.20
  -3   2   3  222.88   35.60
   2  -2  -3   43.90    6.70
   2  -2  -3   44.70    6.40
   2  -2  -3   33.80    7.40
  -2   2   3   40.70    7.10
  -2   2   3   42.40    6.40
  -2   2   3   48.10    9.30
  -2   2   3   24.10    8.70
   1  -2  -3  136.89   21.10
  -1   2   3  162.18   21.40
  -1   2   3  147.59   23.10
  -1   2   3  132.99   22.80
   0  -2  -3    0.70    0.90
   0  -2  -3   -0.10    0.70
   0   2   3    3.70    2.10
   0   2   3    5.10    2.40
   0   2   3    2.70    0.90
  -1  -2  -3  128.69   19.00
  -1  -2  -3  129.19   19.30
   1   2   3  132.59   19.80
   1   2   3  137.09   20.00
  -2  -2  -3  730.03  106.69
  -2  -2  -3  734.93  107.39
   2   2   3  761.02  107.59
   2   2   3  798.42  107.99
  -3  -2  -3  773.32  109.39
  -3  -2  -3  761.02  108.09
   3   2   3  768.32  109.69
   3   2   3  749.42  109.29
  -4  -2  -3    0.20    2.20
  -4  -2  -3    1.70    1.40
   4   2   3    3.50    3.20
   4   2   3   -0.20    2.80
  -5  -2  -3   -5.40    3.00
  -5  -2  -3    0.90    1.40
   5   2   3   -1.70    3.40
   5   2   3    0.30    2.40
  -6  -2  -3    6.80    6.20
   6   2   3    8.70    4.90
   6   2   3    5.50    4.60
  -7  -2  -3    7.00    6.90
   7   2   3    7.30    5.70
   7   2   3   -2.70    5.40
  -8  -2  -3   37.00   10.90
   8   2   3   11.50   10.00
   8   2   3   13.90    8.30
  -9  -2  -3   61.39   14.80
   9   2   3   20.70   10.10
   9   2   3   36.80   13.10
  11  -3  -3    2.20    5.60
  11  -3  -3   -4.70    8.60
 -11   3   3    0.20    7.70
  10  -3  -3   14.70    8.90
  10  -3  -3    7.50    8.30
 -10   3   3   13.90    6.90
   9  -3  -3   61.89   16.80
  -9   3   3   70.49   14.80
   8  -3  -3  380.66   60.69
   8  -3  -3  369.06   59.29
  -8   3   3  418.96   58.99
   7  -3  -3   36.70    9.30
   7  -3  -3   28.30   10.30
   7  -3  -3   43.50    9.90
  -7   3   3   38.20    6.70
  -7   3   3   47.20    9.90
   6  -3  -3   11.30    4.60
   6  -3  -3   13.30    6.10
   6  -3  -3   10.30    3.90
  -6   3   3    3.80    2.00
  -6   3   3    6.20    3.90
   5  -3  -3  316.97   49.80
   5  -3  -3  373.56   51.39
   5  -3  -3  332.97   51.09
   5  -3  -3  330.07   50.29
  -5   3   3  378.76   54.19
  -5   3   3  339.87   49.99
   4  -3  -3    4.20    2.30
   4  -3  -3    5.30    3.10
   4  -3  -3    2.40    2.30
   4  -3  -3    3.40    2.80
  -4   3   3    0.30    3.10
  -4   3   3    1.30    2.20
   3  -3  -3    8.70    3.10
   3  -3  -3   10.20    2.90
   3  -3  -3    9.10    2.50
   3  -3  -3   13.60    3.60
  -3   3   3    5.70    2.30
  -3   3   3   12.00    5.40
  -3   3   3   11.90    4.70
   2  -3  -3   49.99    7.70
   2  -3  -3   36.80    6.90
   2  -3  -3   43.90    6.60
  -2   3   3   33.90    9.20
  -2   3   3   33.30    7.40
  -2   3   3   36.30    8.80
   1  -3  -3 2837.62  395.26
  -1   3   3 2892.21  397.06
  -1   3   3 2664.23  396.66
   0  -3  -3  934.21  135.89
   0  -3  -3 1021.80  136.59
   0   3   3  964.40  137.09
   0   3   3  917.81  136.79
  -1  -3  -3  783.52  104.59
  -1  -3  -3  740.53  104.19
   1   3   3  663.93  104.79
   1   3   3  742.53  105.39
  -2  -3  -3   27.70    5.10
  -2  -3  -3   34.40    6.10
   2   3   3   30.00    6.50
   2   3   3   27.80    6.90
  -3  -3  -3    6.30    1.90
  -3  -3  -3    7.90    3.50
   3   3   3    5.50    3.20
   3   3   3    6.50    2.70
  -4  -3  -3    8.40    3.70
  -4  -3  -3    3.90    1.70
   4   3   3    0.10    2.30
   4   3   3    5.10    3.40
  -5  -3  -3    3.90    2.00
  -5  -3  -3    1.80    4.60
   5   3   3    0.50    3.90
   5   3   3    3.60    3.20
  -6  -3  -3  121.69   20.60
   6   3   3  116.69   20.70
   6   3   3   87.79   20.40
  -7  -3  -3   25.70    9.30
   7   3   3   28.90    9.50
   7   3   3   19.60    7.90
  -8  -3  -3   54.89   14.30
   8   3   3   32.40   11.10
   8   3   3   52.09   15.90
  11  -4  -3   30.10   10.30
  11  -4  -3   18.50   11.50
 -11   4   3    1.40    7.70
  10  -4  -3    6.10    6.10
  10  -4  -3    7.40    7.80
 -10   4   3    4.90    7.70
   9  -4  -3   10.50    6.70
   9  -4  -3   -8.30    5.50
  -9   4   3    5.70    5.20
   8  -4  -3   12.10    7.20
   8  -4  -3   19.10    8.80
   8  -4  -3    7.40    6.30
  -8   4   3   18.00    4.20
  -8   4   3   28.90    8.80
   7  -4  -3   -0.10    2.60
   7  -4  -3    3.20    4.90
   7  -4  -3    1.90    4.00
  -7   4   3    4.70    1.90
  -7   4   3   13.60   10.50
  -7   4   3    9.80    4.30
   6  -4  -3    4.50    3.20
   6  -4  -3    1.30    2.50
   6  -4  -3    1.90    4.90
   6  -4  -3   -0.30    2.90
  -6   4   3    2.80    5.40
  -6   4   3    4.50    3.70
  -6   4   3    2.10    1.40
   5  -4  -3  242.38   35.30
   5  -4  -3  202.58   33.80
   5  -4  -3  244.68   35.40
   5  -4  -3  201.28   34.10
  -5   4   3  237.18   34.20
  -5   4   3  261.97   40.20
   4  -4  -3  618.74   87.59
   4  -4  -3  539.45   86.49
   4  -4  -3  673.83   87.89
   4  -4  -3  593.84   86.99
  -4   4   3  609.74   89.29
   3  -4  -3    5.70    2.20
   3  -4  -3    2.30    2.50
   3  -4  -3    3.10    2.40
  -3   4   3    1.20    2.90
  -3   4   3    2.10    4.00
   2  -4  -3    0.60    1.10
   2  -4  -3    0.60    2.00
  -2   4   3    0.60    3.20
  -2   4   3    0.90    2.90
   1  -4  -3 1167.08  205.48
   1  -4  -3 1540.15  204.08
  -1   4   3 1430.56  205.18
  -1   4   3 1628.44  205.98
   0  -4  -3   39.20    9.30
   0  -4  -3   45.10    7.80
   0   4   3   55.29    9.10
   0   4   3   54.19    9.80
  -1  -4  -3 2093.89  303.77
  -1  -4  -3 2084.79  303.07
   1   4   3 2249.07  304.67
   1   4   3 2166.08  303.87
  -2  -4  -3  474.65   70.29
  -2  -4  -3  464.15   69.39
   2   4   3  543.85   71.49
   2   4   3  483.65   70.29
  -3  -4  -3  249.28   37.00
  -3  -4  -3  242.88   35.80
   3   4   3  271.67   38.40
   3   4   3  237.08   36.90
  -4  -4  -3  138.49   21.70
  -4  -4  -3  131.19   19.90
   4   4   3  125.39   23.70
   4   4   3  146.59   23.00
  -5  -4  -3   49.10   11.50
   5   4   3   44.30   12.30
   5   4   3   64.19   12.40
  -6  -4  -3   16.80    6.40
   6   4   3    8.50    5.10
   6   4   3   14.00    7.20
  -7  -4  -3   81.69   17.10
   7   4   3   74.59   18.00
   7   4   3   51.19   15.00
  -8  -4  -3    9.20    7.90
   8   4   3   13.40    9.20
   8   4   3   20.70   11.40
  11  -5  -3   21.00    9.20
  11  -5  -3   23.10   11.60
 -11   5   3   28.00    9.40
 -11   5   3   -6.50   13.90
  10  -5  -3   44.20   13.90
  10  -5  -3   24.80    9.40
 -10   5   3   11.90   11.90
 -10   5   3   39.90   11.90
   9  -5  -3   54.49   13.30
   9  -5  -3   54.79   14.50
  -9   5   3   66.19   14.60
  -9   5   3   77.09   23.70
   8  -5  -3   68.29   13.40
   8  -5  -3   18.00   10.10
   8  -5  -3   47.40   11.90
   8  -5  -3   30.40   12.20
  -8   5   3   50.69    8.30
  -8   5   3   40.90   15.40
  -8   5   3   52.49   11.90
   7  -5  -3   38.30   10.40
   7  -5  -3   57.29   12.30
   7  -5  -3   36.20   10.10
   7  -5  -3   23.20    8.30
  -7   5   3   44.70    7.40
  -7   5   3   40.70    9.90
  -7   5   3   37.70   13.70
   6  -5  -3    6.20    3.90
   6  -5  -3    7.20    5.50
   6  -5  -3    5.20    3.50
   6  -5  -3   16.40    6.10
  -6   5   3    8.70    2.70
  -6   5   3    0.30    6.80
  -6   5   3   11.50    8.10
  -6   5   3    5.30    3.50
   5  -5  -3    6.20    4.50
   5  -5  -3   -3.10    2.70
   5  -5  -3    1.30    2.80
   5  -5  -3    1.70    2.70
  -5   5   3    4.80    4.20
  -5   5   3    0.00    6.20
  -5   5   3    6.40    3.30
   4  -5  -3   60.49   10.90
   4  -5  -3   54.79    9.90
   4  -5  -3   48.00   10.60
  -4   5   3   57.19   14.00
  -4   5   3   53.69   13.00
   3  -5  -3   22.40    5.40
   3  -5  -3   23.90    6.50
  -3   5   3   41.50   10.20
  -3   5   3   45.60    9.50
   2  -5  -3   12.00    3.30
   2  -5  -3   10.20    4.50
  -2   5   3    9.10    4.50
  -2   5   3    9.10    5.30
   1  -5  -3  904.71  141.69
  -1   5   3 1019.80  142.59
  -1   5   3 1094.59  143.49
   0  -5  -3  160.08   33.20
   0  -5  -3  220.28   31.80
   0   5   3  242.98   32.40
   0   5   3  242.78   33.40
  -1  -5  -3    7.90    2.90
  -1  -5  -3    7.30    3.60
   1   5   3   10.40    4.70
   1   5   3   12.90    3.50
  -2  -5  -3   31.30    7.50
  -2  -5  -3   27.20    5.80
   2   5   3   33.10    6.80
   2   5   3   38.20    8.70
  -3  -5  -3    8.50    5.00
  -3  -5  -3    9.30    3.10
   3   5   3   10.00    3.60
   3   5   3   10.70    5.50
  -4  -5  -3   15.20    4.00
  -4  -5  -3   13.90    6.50
   4   5   3   14.00    5.90
   4   5   3   14.90    7.30
  -5  -5  -3   47.90   10.60
   5   5   3   30.30    9.00
   5   5   3   32.40   11.10
  -6  -5  -3   55.99   12.70
   6   5   3   49.80   14.20
   6   5   3   28.50   10.70
  -7  -5  -3   -8.60    5.90
   7   5   3   -5.80    7.80
   7   5   3    4.90    6.10
  11  -6  -3   -4.80    7.80
  11  -6  -3   -2.70    8.40
 -11   6   3    2.00    8.20
 -11   6   3    0.40    8.90
  10  -6  -3    0.20    7.50
  10  -6  -3    3.10    8.00
 -10   6   3   -1.30    7.30
 -10   6   3    2.50    8.00
   9  -6  -3    5.40    7.20
   9  -6  -3   16.30    7.20
   9  -6  -3   24.50    8.80
  -9   6   3   34.70    9.90
  -9   6   3    0.10    6.60
  -9   6   3   39.40   16.40
  -9   6   3   19.00    4.60
   8  -6  -3   68.79   17.70
   8  -6  -3   73.19   16.40
   8  -6  -3   99.39   18.00
   8  -6  -3   94.69   16.40
  -8   6   3   79.59   12.90
  -8   6   3   62.49   20.20
  -8   6   3   65.69   15.50
  -8   6   3   61.89   20.10
   7  -6  -3   42.40   11.90
   7  -6  -3   42.60   10.10
   7  -6  -3   52.09   12.00
   7  -6  -3   26.10    9.50
  -7   6   3   55.09   11.20
  -7   6   3   60.59    9.00
  -7   6   3   39.70   14.80
  -7   6   3   44.90   14.00
   6  -6  -3  263.27   48.60
   6  -6  -3  412.56   50.39
   6  -6  -3  330.27   49.90
   6  -6  -3  330.67   48.80
  -6   6   3  218.98   52.19
  -6   6   3  327.97   49.00
  -6   6   3  371.36   47.70
  -6   6   3  311.47   51.49
   5  -6  -3   18.90    6.10
   5  -6  -3   20.50    6.30
   5  -6  -3   19.80    5.80
   5  -6  -3   33.30    7.00
  -5   6   3    9.30    7.20
  -5   6   3   18.40    8.10
   4  -6  -3   12.30    4.00
   4  -6  -3   20.60    5.80
  -4   6   3   22.80    8.00
  -4   6   3    9.30    6.20
   3  -6  -3   49.50   11.30
   3  -6  -3   51.89   10.00
  -3   6   3   51.19   12.00
  -3   6   3   74.69   14.20
   2  -6  -3   22.70    7.80
   2  -6  -3   26.70    6.20
  -2   6   3   47.90    8.70
  -2   6   3   35.40    8.80
   1  -6  -3    1.90    2.50
   1  -6  -3    3.10    4.00
  -1   6   3    6.00    4.00
  -1   6   3    1.60    1.80
   0  -6  -3  669.13   97.89
   0   6   3  655.43   98.09
   0   6   3  743.53   99.59
  -1  -6  -3   64.69   10.20
  -1  -6  -3   46.50   11.40
   1   6   3   59.49   10.50
   1   6   3   62.99   12.40
  -2  -6  -3   33.40   10.00
  -2  -6  -3   52.99    8.70
   2   6   3   51.99    9.40
   2   6   3   45.60   10.90
  -3  -6  -3    5.50    5.80
  -3  -6  -3   -1.30    2.50
   3   6   3    4.00    3.90
   3   6   3    0.20    2.30
  -4  -6  -3    1.90    6.40
   4   6   3   -1.80    5.50
   4   6   3    3.10    4.30
  -5  -6  -3   -9.10    3.50
   5   6   3   -1.60    6.30
   5   6   3   -0.10    2.80
  -6  -6  -3   31.70   12.30
   6   6   3   48.50   14.10
   6   6   3   28.30   10.50
  11  -7  -3   -8.40    7.70
  11  -7  -3   27.40   11.40
 -11   7   3   15.50    9.40
 -11   7   3   21.00   16.20
 -11   7   3   -1.00    6.80
  10  -7  -3   14.30    9.50
  10  -7  -3   17.70    7.70
 -10   7   3    8.30   10.40
 -10   7   3    7.10   12.40
 -10   7   3   20.00   10.00
   9  -7  -3   -2.60    7.70
   9  -7  -3   -4.90    5.60
   9  -7  -3   -3.30    3.50
   9  -7  -3    5.60    6.00
  -9   7   3    0.40    3.50
  -9   7   3    1.80    7.10
  -9   7   3   -0.50    5.60
  -9   7   3    0.20    6.50
   8  -7  -3  117.99   19.40
   8  -7  -3   95.59   19.30
   8  -7  -3   91.69   17.00
   8  -7  -3   79.09   17.90
  -8   7   3   45.40   18.30
  -8   7   3   91.79   22.50
  -8   7   3   81.69   14.40
  -8   7   3   89.19   17.50
   7  -7  -3    5.40    6.10
   7  -7  -3    8.20    5.90
   7  -7  -3   18.20    7.10
   7  -7  -3   10.50    6.70
  -7   7   3    8.50    4.10
  -7   7   3   11.20    8.80
  -7   7   3    7.60    4.80
  -7   7   3    8.70    8.90
   6  -7  -3  230.28   30.00
   6  -7  -3  152.68   29.90
   6  -7  -3  142.19   30.00
   6  -7  -3  241.58   30.90
  -6   7   3  185.78   28.40
  -6   7   3  187.68   35.00
  -6   7   3  198.78   34.80
   5  -7  -3   -1.10    3.80
   5  -7  -3    4.70    3.80
  -5   7   3   -1.10    3.90
  -5   7   3    1.10    5.80
   4  -7  -3    7.10    5.10
   4  -7  -3    9.80    3.80
  -4   7   3   11.80    6.40
  -4   7   3   13.70    7.70
   3  -7  -3   74.69   17.10
   3  -7  -3  102.39   15.70
  -3   7   3   81.39   16.60
  -3   7   3  108.99   18.80
   2  -7  -3  271.97   51.59
   2  -7  -3  313.77   49.50
  -2   7   3  361.66   50.09
  -2   7   3  411.96   51.89
   1  -7  -3   11.70    4.50
   1  -7  -3   28.00    9.70
  -1   7   3   15.90    5.40
  -1   7   3   18.30    4.60
   0  -7  -3    9.80    3.80
   0  -7  -3    6.10    5.30
   0   7   3   18.80    6.40
   0   7   3   13.70    3.70
  -1  -7  -3   23.60    5.40
  -1  -7  -3    6.20    6.00
   1   7   3   25.30    7.10
   1   7   3   19.00    4.70
  -2  -7  -3   -3.50    5.10
  -2  -7  -3    2.20    3.50
   2   7   3    2.40    3.30
   2   7   3    9.10    4.80
  -3  -7  -3   35.90   10.10
  -3  -7  -3   28.60    6.80
   3   7   3   24.90    9.90
   3   7   3   37.30    8.60
  -4  -7  -3    3.70    7.70
   4   7   3    4.00    7.50
   4   7   3   18.40    6.70
  -5  -7  -3    2.60    9.00
   5   7   3    9.80    8.60
   5   7   3    3.30    4.60
  -6  -7  -3    9.80   10.80
   6   7   3    8.20   10.40
   6   7   3   -2.10    6.50
  11  -8  -3   -4.20    7.80
 -11   8   3    0.70    9.60
 -11   8   3  -10.70    7.30
  10  -8  -3   13.50    8.50
  10  -8  -3    3.80    9.90
  10  -8  -3   12.60   11.60
  10  -8  -3   24.40   10.00
 -10   8   3   15.80    5.90
 -10   8   3   47.20   17.60
 -10   8   3   10.40   12.60
 -10   8   3   22.40    9.50
   9  -8  -3   21.70    7.90
   9  -8  -3   15.70   10.70
   9  -8  -3    9.90    9.30
   9  -8  -3   19.80    8.50
  -9   8   3   -1.90   10.40
  -9   8   3   12.70    5.40
  -9   8   3   24.90    8.30
  -9   8   3   11.70   12.20
   8  -8  -3  110.89   20.60
   8  -8  -3  162.18   23.20
   8  -8  -3   87.69   20.70
   8  -8  -3  122.29   22.50
  -8   8   3   75.19   23.40
  -8   8   3   98.39   20.30
  -8   8   3  121.69   18.40
  -8   8   3   93.29   23.70
   7  -8  -3   97.99   21.50
   7  -8  -3  106.29   22.00
   7  -8  -3  155.48   22.10
  -7   8   3  148.79   19.70
  -7   8   3  105.59   24.70
  -7   8   3   90.59   24.40
   6  -8  -3    3.20    3.90
   6  -8  -3   16.20    6.90
  -6   8   3   14.20    8.70
  -6   8   3   13.60    8.60
  -6   8   3    7.90    3.50
   5  -8  -3   16.20    7.20
   5  -8  -3   17.50    6.00
  -5   8   3   49.10   12.60
  -5   8   3   25.60    9.70
   4  -8  -3   30.20    7.90
   4  -8  -3   31.20   10.00
  -4   8   3   45.60   11.60
  -4   8   3   49.20   11.10
   3  -8  -3   55.49   13.00
   3  -8  -3   36.70   10.20
  -3   8   3   72.29   14.50
  -3   8   3   62.19   11.80
   2  -8  -3  131.09   25.80
   2  -8  -3  135.89   29.40
  -2   8   3  185.48   25.60
  -2   8   3  187.78   27.50
   1  -8  -3  186.78   29.50
   1  -8  -3  168.08   34.60
  -1   8   3  199.48   29.00
  -1   8   3  204.18   31.40
   0  -8  -3    0.70    3.40
   0  -8  -3    1.10    6.10
   0   8   3    2.70    2.40
   0   8   3    5.30    4.50
  -1  -8  -3  152.68   26.50
   1   8   3  200.68   28.50
   1   8   3  159.38   25.80
  -2  -8  -3    2.60    4.00
  -2  -8  -3   -3.20    5.70
   2   8   3    2.60    2.80
   2   8   3   -2.50    5.00
  -3  -8  -3   -4.70    5.90
   3   8   3    5.50    4.70
   3   8   3   -0.30    4.50
  -4  -8  -3   36.00   11.60
   4   8   3   60.19   14.80
   4   8   3   41.90   10.40
  -5  -8  -3    4.80    9.80
   5   8   3    1.90    5.80
   5   8   3    4.60    6.90
  10  -9  -3    2.40    9.30
  10  -9  -3    9.20    6.90
  10  -9  -3   10.80   12.20
  10  -9  -3   28.40   10.20
 -10   9   3    3.30   12.10
 -10   9   3    2.90    4.70
 -10   9   3    9.10    8.80
 -10   9   3   -6.00   11.00
   9  -9  -3   36.80   12.10
   9  -9  -3   64.49   13.00
   9  -9  -3   56.99   16.10
   9  -9  -3   68.79   14.50
  -9   9   3   41.60   12.80
  -9   9   3   21.40   13.10
  -9   9   3   46.10   17.40
  -9   9   3   71.99   11.50
   8  -9  -3   20.00    8.40
   8  -9  -3   14.70    7.50
  -8   9   3    4.60    9.40
  -8   9   3   26.40   13.00
  -8   9   3   26.80    6.20
  -8   9   3   36.70    9.70
   7  -9  -3   14.00    7.10
   7  -9  -3   21.80    8.50
  -7   9   3   20.10    5.80
  -7   9   3   25.50   11.80
  -7   9   3    9.00    9.70
   6  -9  -3    1.60    3.80
   6  -9  -3   -2.10    4.40
  -6   9   3    4.60    3.70
  -6   9   3    3.70    7.80
  -6   9   3    6.70    7.60
   5  -9  -3    9.20    4.20
   5  -9  -3    6.30    4.80
  -5   9   3    9.60    8.60
  -5   9   3   -1.90    5.30
   4  -9  -3   20.00    8.30
   4  -9  -3   38.50   11.20
  -4   9   3   61.29   13.80
  -4   9   3   44.60    9.90
   3  -9  -3  150.68   31.30
   3  -9  -3  129.09   28.10
  -3   9   3  220.38   31.40
  -3   9   3  212.38   28.20
   2  -9  -3    4.10    6.20
   2  -9  -3    0.00    4.20
  -2   9   3   16.60    4.60
  -2   9   3   16.20    7.00
   1  -9  -3   96.59   19.50
   1  -9  -3   78.49   23.20
  -1   9   3  146.49   23.00
  -1   9   3  128.49   18.50
   0  -9  -3    6.80    7.60
   0  -9  -3    1.90    3.30
   0   9   3    5.80    3.50
   0   9   3   -1.80    3.70
  -1  -9  -3   58.89   12.20
  -1  -9  -3   38.00   12.80
   1   9   3   64.49   11.60
   1   9   3   84.29   16.50
  -2  -9  -3    4.70    7.30
  -2  -9  -3    2.90    5.20
   2   9   3   -2.50    5.90
   2   9   3    2.30    3.50
  -3  -9  -3   -2.60    7.50
   3   9   3   20.40    9.90
   3   9   3   13.00    5.40
  -4  -9  -3    7.00    9.70
   4   9   3   -2.60    7.80
  10 -10  -3   24.90   12.00
  10 -10  -3   -3.30    8.00
 -10  10   3    4.80    8.20
 -10  10   3    8.10    4.50
   9 -10  -3   21.50   11.90
   9 -10  -3   14.60   10.10
  -9  10   3   27.90    7.60
  -9  10   3   16.20   13.00
  -9  10   3   26.60   10.30
   8 -10  -3    2.30    5.30
   8 -10  -3    4.00    7.90
  -8  10   3   17.70   11.60
  -8  10   3    6.30    3.40
   7 -10  -3   -0.50    6.60
   7 -10  -3    0.30    4.00
  -7  10   3   11.30    9.60
  -7  10   3    6.40    3.60
   6 -10  -3   18.80    7.80
   6 -10  -3   20.90    9.10
  -6  10   3   22.90   11.20
  -6  10   3   15.20    5.70
   5 -10  -3    0.40    6.40
   5 -10  -3   -4.00    2.30
  -5  10   3   -0.40    5.10
  -5  10   3    1.00    2.90
   4 -10  -3    5.70    5.60
   4 -10  -3   34.30   10.90
  -4  10   3   28.60   10.30
   3 -10  -3   35.10   12.60
   3 -10  -3   23.80    8.90
  -3  10   3   70.29   13.50
   2 -10  -3   61.59   13.20
   2 -10  -3   61.99   18.10
  -2  10   3   73.29   15.60
   1 -10  -3   45.60   11.90
   1 -10  -3   42.60   16.40
  -1  10   3  106.49   16.70
   0 -10  -3    6.50    6.80
   0 -10  -3    5.20    4.70
   0  10   3    8.40    6.80
  -1 -10  -3    1.90    5.70
  -1 -10  -3    1.00    4.10
   1  10   3    1.00    6.70
  -2 -10  -3   -3.30    7.40
   2  10   3    5.30    7.50
  -3 -10  -3   -0.40    6.30
   3  10   3   -1.90    8.60
   9 -11  -3   10.60   11.90
   9 -11  -3   15.00   10.90
  -9  11   3   -1.90    7.70
  -9  11   3    6.10    8.00
  -9  11   3    9.60    5.50
   8 -11  -3    7.50    7.40
   8 -11  -3   17.40   10.30
  -8  11   3   35.50   14.40
  -8  11   3   29.00    7.70
   7 -11  -3   -2.80    4.90
   7 -11  -3    1.30    4.80
  -7  11   3   -2.30    3.90
  -7  11   3    3.90    7.60
   6 -11  -3    1.40    4.30
   6 -11  -3    1.40    6.80
  -6  11   3    7.10    7.50
  -6  11   3    3.30    3.60
   5 -11  -3   97.49   21.70
  -5  11   3  131.69   24.10
  -5  11   3  100.29   18.20
   4 -11  -3    0.50    4.20
   4 -11  -3   -3.40    7.90
  -4  11   3   -4.30    6.60
  -4  11   3    0.70    2.70
   3 -11  -3    5.10    5.00
   3 -11  -3    7.00   10.00
  -3  11   3   25.70    9.80
   2 -11  -3    8.70    6.60
   2 -11  -3    8.60    8.70
  -2  11   3   35.40   11.10
   1 -11  -3   -0.90    6.70
   1 -11  -3   -0.10    6.10
  -1  11   3   -1.20    4.60
   0 -11  -3    3.80    5.00
   0 -11  -3    1.70    9.40
   0  11   3    4.70    6.10
  -1 -11  -3   14.70   10.70
  -1 -11  -3    6.20    6.80
   1  11   3   28.60    7.80
   1  11   3   15.50    8.20
   9 -12  -3    4.90    9.70
  -9  12   3    3.80    5.50
   8 -12  -3   -5.70    4.00
  -8  12   3    7.30    4.30
  -8  12   3    9.00   11.50
   7 -12  -3    0.30    7.10
  -7  12   3    8.40   10.30
  -7  12   3   -1.90    4.40
   6 -12  -3    3.10    4.70
   6 -12  -3    0.50    5.10
  -6  12   3    6.40    4.40
  -6  12   3   12.90    8.70
   5 -12  -3    0.00    5.00
   5 -12  -3   -2.50    7.30
  -5  12   3    3.60    3.70
  -5  12   3   -1.00    6.10
   4 -12  -3   49.40   15.60
   4 -12  -3   25.10   10.40
  -4  12   3   50.39   10.60
  -4  12   3   76.89   15.70
   3 -12  -3    4.90    7.20
   3 -12  -3    8.20   10.80
  -3  12   3   -0.20    4.60
  -3  12   3   17.80    9.70
   2 -12  -3    4.00   11.60
   2 -12  -3    1.30    7.50
  -2  12   3   25.20    7.30
  -2  12   3   25.40    9.80
   1 -12  -3    4.60    7.30
   1 -12  -3    5.80   12.10
  -1  12   3    9.70    8.40
  -1  12   3   16.40    6.10
   0 -12  -3   -2.80    5.20
   0 -12  -3   -6.40    6.50
   0  12   3    2.90    3.60
   0  12   3   -0.30    7.30
   7 -13  -3    7.50    6.10
  -7  13   3   23.00    6.70
  -7  13   3   14.90   11.90
   6 -13  -3   11.40    6.60
  -6  13   3    6.20    8.50
  -6  13   3   -5.30    2.70
   5 -13  -3    4.10    5.50
  -5  13   3   11.50   10.90
  -5  13   3   -2.30    3.10
   4 -13  -3   17.90    8.80
  -4  13   3   10.70    6.50
  -4  13   3   19.80    9.90
   3 -13  -3   -0.90    5.00
  -3  13   3   -3.00    3.50
  -3  13   3   -0.20    5.60
   2 -13  -3   -1.60    5.10
  -2  13   3   -1.10    3.30
  -2  13   3   11.40    9.10
   1 -13   4    2.20   15.30
  -2  13  -4   -1.90    4.30
   2 -13   4   -2.00   17.20
  -3  13  -4    0.10    4.60
   3 -13   4  -10.20   17.10
  -4  13  -4   -2.70    3.70
   4 -13   4    1.00   11.70
  -5  13  -4    0.60    3.00
   5 -13   4   12.40   16.80
  -6  13  -4   -1.10    4.80
   6 -13   4    0.20   13.80
   1  12  -4    4.20    7.70
  -1 -12   4    3.10    6.50
   0  12  -4    2.20    4.10
   0  12  -4   -1.90    5.70
   0 -12   4  -11.70   10.10
  -1  12  -4    3.40    5.10
  -1  12  -4    1.70    4.00
   1 -12   4  -12.40   10.30
  -2  12  -4   35.30    9.50
  -2  12  -4   23.60    6.80
   2 -12   4   27.90   17.00
  -3  12  -4    1.60    3.20
   3 -12   4    7.10   17.00
  -4  12  -4    5.30    3.50
   4 -12   4   -4.00   15.10
  -5  12  -4    3.40    3.50
   5 -12   4    2.50    9.70
  -6  12  -4   24.60    7.50
   6 -12   4   16.30   12.40
  -7  12  -4    9.30    5.30
   7 -12   4   -2.80   12.00
  -8  12  -4   14.70    5.70
   8 -12   4    5.00   13.60
   2  11  -4   10.60    9.00
  -2 -11   4   11.60    9.70
   1  11  -4   -4.00    5.80
  -1 -11   4   -6.40    7.90
   0  11  -4   13.50    5.10
   0  11  -4    8.80    7.40
   0 -11   4   19.70   13.60
  -1  11  -4   57.79   12.20
  -1  11  -4   42.20    9.10
   1 -11   4   23.50   18.00
  -2  11  -4    0.80    3.70
  -2  11  -4   -1.00    4.50
   2 -11   4   13.50   17.90
  -3  11  -4   14.40    5.80
  -3  11  -4   10.00    4.90
   3 -11   4   26.20   17.50
  -4  11  -4    0.60    2.50
   4 -11   4   -2.00   12.90
  -5  11  -4    0.50    3.30
   5 -11   4   -7.30   10.00
  -6  11  -4   28.70    7.80
   6 -11   4   26.50   15.60
  -7  11  -4   44.60   10.10
   7 -11   4   49.60   18.90
  -8  11  -4   11.20    6.70
   8 -11   4   33.50   17.00
  -9  11  -4   -0.80    3.50
   9 -11   4    1.70   12.80
   3  10  -4   14.30    9.60
  -3 -10   4    7.60    8.30
   2  10  -4   25.90   10.20
  -2 -10   4    2.20    5.30
   1  10  -4   16.60    4.80
   1  10  -4    9.00    6.20
  -1 -10   4   -3.90    7.70
   0  10  -4   13.10    6.80
   0  10  -4    2.40    2.80
   0 -10   4   18.00   11.80
  -1  10  -4   88.39   16.70
  -1  10  -4  126.39   20.10
   1 -10   4   79.39   27.00
  -2  10  -4   -3.50    2.50
  -2  10  -4    0.60    3.60
   2 -10   4    3.40   15.40
  -3  10  -4   -5.10    2.60
  -3  10  -4   -2.30    2.80
   3 -10   4   -6.20    6.70
  -4  10  -4   11.20    4.30
  -4  10  -4   11.30    4.60
   4 -10   4   18.80   13.00
  -5  10  -4    8.10    3.90
   5 -10   4   11.00   11.70
  -6  10  -4    4.50    3.70
   6 -10   4    3.30    7.20
  -7  10  -4   80.89   15.90
   7 -10   4  100.09   24.70
  -8  10  -4    0.00    3.20
   8 -10   4   -8.20    6.10
  -9  10  -4   -0.70    3.60
   9 -10   4   -4.30    7.10
   4   9  -4   -3.20    4.70
  -4  -9   4    1.50    5.20
   3   9  -4   18.60    7.60
  -3  -9   4   -0.10    6.80
   2   9  -4    4.60    4.80
  -2  -9   4   -0.10    6.00
   1   9  -4  172.78   22.80
   1   9  -4  153.78   26.80
  -1  -9   4   91.89   27.20
   0   9  -4   35.30   10.10
   0   9  -4   40.60    8.00
   0  -9   4   37.90   16.60
  -1   9  -4  169.58   25.40
  -1   9  -4  147.39   23.70
   1  -9   4  136.19   35.50
  -2   9  -4   -1.70    1.80
  -2   9  -4    3.40    3.40
   2  -9   4    2.70   10.70
  -3   9  -4   -0.40    2.80
  -3   9  -4    0.00    2.70
   3  -9   4    0.60   10.30
  -4   9  -4    8.40    3.60
  -4   9  -4   12.80    4.00
   4  -9   4   15.20   10.40
  -5   9  -4   39.70    9.10
   5  -9   4   43.80   14.30
  -6   9  -4   40.50    9.50
   6  -9   4   54.59   17.40
  -7   9  -4   67.89   11.60
   7  -9   4   34.40   14.20
  -8   9  -4    9.00    4.10
   8  -9   4   26.00   11.50
  -9   9  -4    0.90    3.30
  -9   9  -4   -0.20    7.90
   9  -9   4    3.20    9.20
 -10   9  -4    6.90    5.30
 -10   9  -4   -4.00    4.90
  10  -9   4   -1.50   12.70
   5   8  -4   -5.60    5.10
  -5  -8   4   -0.30    4.40
   4   8  -4    2.70    4.90
  -4  -8   4   -1.90    6.00
   3   8  -4   14.60    7.50
  -3  -8   4   14.50    6.70
   2   8  -4   45.50   11.00
   2   8  -4   36.60    6.90
  -2  -8   4   17.50    9.80
   1   8  -4   61.79   10.00
   1   8  -4   80.09   14.40
  -1  -8   4   25.90   12.90
   0   8  -4   70.19   12.00
   0   8  -4   72.09   14.00
   0  -8   4   62.09   18.50
  -1   8  -4   10.80    4.10
  -1   8  -4    2.30    2.90
   1  -8   4   12.70   12.10
  -2   8  -4    0.40    2.60
  -2   8  -4    1.20    2.80
   2  -8   4   -2.40    5.40
  -3   8  -4   54.29   11.10
  -3   8  -4   71.09   11.60
   3  -8   4   68.79   18.70
  -4   8  -4   -0.60    1.80
  -4   8  -4    1.90    2.20
   4  -8   4    1.60    8.10
  -5   8  -4   97.79   16.90
  -5   8  -4   98.09   15.80
   5  -8   4  127.89   24.40
  -6   8  -4   54.39   10.80
   6  -8   4   56.29   16.70
  -7   8  -4   10.10    4.90
   7  -8   4    6.10    5.60
   7  -8   4    4.90    6.10
  -8   8  -4   52.69   11.40
   8  -8   4   67.49   19.90
  -9   8  -4   -4.70    6.60
  -9   8  -4    5.60    4.80
   9  -8   4    6.70    8.90
 -10   8  -4   -0.60    5.50
 -10   8  -4   13.80    6.10
  10  -8   4    1.00    8.60
   6   7  -4   14.20    8.80
   6   7  -4   19.80   11.70
  -6  -7   4   13.40   10.20
   5   7  -4   -2.80    6.10
   5   7  -4    3.50    4.20
  -5  -7   4   -5.50    3.90
   4   7  -4   -0.70    2.70
   4   7  -4   -4.30    5.50
  -4  -7   4    7.10    5.70
   3   7  -4   21.80    6.30
   3   7  -4   10.40    7.00
  -3  -7   4   10.60    6.70
   2   7  -4  276.77   40.60
   2   7  -4  265.97   42.50
   2   7  -4  274.87   39.80
   1   7  -4    3.00    4.40
   1   7  -4    3.20    2.30
   1   7  -4    3.30    1.90
  -1  -7   4   -4.00    3.10
   0   7  -4   70.19   10.60
   0   7  -4   73.99   12.50
   0   7  -4   57.59    9.30
   0  -7   4   31.00   15.70
   0  -7   4   54.39   10.30
  -1   7  -4   56.69   10.60
  -1   7  -4   50.89    9.60
   1  -7   4   49.50   18.70
  -2   7  -4    9.40    3.10
  -2   7  -4    7.40    3.00
   2  -7   4   17.10    9.40
  -3   7  -4   57.09    9.30
  -3   7  -4   44.30    8.20
   3  -7   4   38.80   13.00
  -4   7  -4  450.05   67.89
  -4   7  -4  460.75   68.49
   4  -7   4  495.25   67.79
   4  -7   4  510.55   73.79
  -5   7  -4   20.00    6.10
  -5   7  -4   29.50    6.20
   5  -7   4   45.50   12.60
   5  -7   4   46.10    7.40
  -6   7  -4   39.00    8.40
   6  -7   4   49.50    9.80
   6  -7   4   40.00   13.00
  -7   7  -4   15.00    4.90
   7  -7   4   13.50    6.30
   7  -7   4   22.40   11.30
  -8   7  -4   -6.50    5.30
  -8   7  -4    3.80    4.20
   8  -7   4    4.50    6.00
   8  -7   4   -6.10    7.90
  -9   7  -4    5.30    5.50
  -9   7  -4    0.90    2.70
   9  -7   4   -6.90    6.00
   9  -7   4   -6.10    5.70
 -10   7  -4   -6.30    4.50
  10  -7   4    3.10    8.70
  10  -7   4   -1.40   11.40
   7   6  -4    7.00    9.10
   7   6  -4    9.00    7.70
  -7  -6   4   12.50   10.20
   6   6  -4   10.30    7.90
   6   6  -4    5.60    5.00
  -6  -6   4   11.30    7.30
   5   6  -4   -0.30    4.50
   5   6  -4    2.00    5.40
  -5  -6   4    5.60    4.90
   4   6  -4   -0.40    3.40
   4   6  -4    1.50    3.70
  -4  -6   4    6.80    6.10
   3   6  -4   -3.00    3.00
   3   6  -4    4.50    3.00
   3   6  -4    1.40    2.10
  -3  -6   4   -5.80    3.90
   2   6  -4  132.09   19.90
   2   6  -4  116.69   15.40
   2   6  -4  103.59   16.30
  -2  -6   4   52.09   17.60
   1   6  -4    2.50    3.80
   1   6  -4    4.70    2.30
   1   6  -4    2.20    2.10
  -1  -6   4    4.50    5.20
   0   6  -4  128.09   20.40
   0   6  -4  120.19   20.00
   0   6  -4  140.39   21.70
   0  -6   4  156.28   19.90
   0  -6   4  161.68   30.20
   0  -6   4  129.89   20.80
  -1   6  -4   46.40    8.30
  -1   6  -4   47.70    8.80
   1  -6   4   36.80   13.40
  -2   6  -4    0.00    1.50
  -2   6  -4    1.40    1.50
   2  -6   4   -7.70    5.30
  -3   6  -4   98.09   16.50
  -3   6  -4  107.49   15.60
   3  -6   4  101.49   15.20
   3  -6   4   99.69   21.10
  -4   6  -4   89.19   14.00
  -4   6  -4   79.89   14.90
   4  -6   4   96.19   20.50
   4  -6   4  104.49   14.50
  -5   6  -4   55.99   10.90
  -5   6  -4   62.39   11.10
   5  -6   4   49.40   14.60
   5  -6   4   82.29   12.00
  -6   6  -4  109.49   18.00
  -6   6  -4   95.29   18.70
   6  -6   4  118.89   23.40
   6  -6   4  130.79   19.40
  -7   6  -4   11.90    4.20
  -7   6  -4   22.20    7.20
   7  -6   4    8.50    5.90
   7  -6   4   23.00   10.80
  -8   6  -4   14.10    7.00
  -8   6  -4   15.70    5.10
   8  -6   4    8.40    8.00
   8  -6   4   22.00    7.00
  -9   6  -4    1.50    3.90
  -9   6  -4    4.10    6.30
   9  -6   4   11.60   11.40
   9  -6   4   -4.90    5.80
 -10   6  -4    8.50    8.10
  10  -6   4   -1.60    7.80
  10  -6   4   -1.90   12.60
   8   5  -4    4.60    6.40
  -8  -5   4   27.80   12.20
   7   5  -4   25.40   11.40
   7   5  -4   22.50    9.00
  -7  -5   4   28.10   11.30
   6   5  -4   11.60    6.40
   6   5  -4    5.70    7.60
  -6  -5   4    5.50    5.80
   5   5  -4   15.70    7.30
   5   5  -4   19.90    6.60
  -5  -5   4   13.70    6.60
   4   5  -4  407.56   62.99
   4   5  -4  447.76   61.79
  -4  -5   4  393.56   62.09
   3   5  -4  148.59   25.00
   3   5  -4  156.98   22.60
   3   5  -4  150.18   20.60
  -3  -5   4   96.49   23.20
   2   5  -4    3.70    3.50
   2   5  -4    2.40    2.20
   2   5  -4    0.00    1.40
  -2  -5   4    4.50    4.50
   1   5  -4  249.88   35.00
   1   5  -4  260.27   36.60
   1   5  -4  246.18   35.30
  -1  -5   4  227.78   36.20
  -1  -5   4  190.58   39.40
   0   5  -4   41.20    7.90
   0   5  -4   42.10    7.40
   0   5  -4   50.79    9.10
   0  -5   4   50.39    9.10
   0  -5   4   34.40   13.20
   0  -5   4   53.09    7.30
  -1   5  -4   -1.10    1.50
  -1   5  -4    0.00    0.90
   1  -5   4    0.40    0.40
   1  -5   4    0.70    0.40
   1  -5   4   -2.20    4.10
  -2   5  -4    6.40    2.10
  -2   5  -4   10.20    2.60
  -2   5  -4    8.50    2.30
   2  -5   4    6.60    6.40
   2  -5   4    3.60    1.20
  -3   5  -4   77.19   11.60
  -3   5  -4   67.59   10.30
  -3   5  -4   63.79   11.10
   3  -5   4   67.09   12.20
   3  -5   4   77.09   15.90
  -4   5  -4   93.09   13.70
  -4   5  -4   74.59   12.40
  -4   5  -4   72.79   12.40
   4  -5   4  105.19   13.30
   4  -5   4   94.69   18.60
  -5   5  -4  171.78   33.30
  -5   5  -4  218.88   33.20
   5  -5   4  238.28   39.50
   5  -5   4  266.27   32.90
  -6   5  -4  108.79   15.80
  -6   5  -4   55.49   15.80
   6  -5   4  121.49   17.30
   6  -5   4  104.89   15.10
   6  -5   4   88.59   20.30
  -7   5  -4   17.50    6.80
  -7   5  -4   17.30    4.50
   7  -5   4   10.60    9.20
   7  -5   4   18.40    6.90
   7  -5   4   22.20    5.90
  -8   5  -4   44.80    8.70
  -8   5  -4   51.89   12.60
   8  -5   4   29.80    9.40
   8  -5   4   40.70   13.60
  -9   5  -4    1.40    5.00
  -9   5  -4    2.20    3.70
   9  -5   4    1.30    6.40
   9  -5   4   -0.40    7.10
 -10   5  -4   -0.70    7.40
  10  -5   4   -0.30    5.10
   8   4  -4   -1.70    5.10
   8   4  -4   -0.30    7.60
  -8  -4   4   -2.20    7.50
   7   4  -4   -2.20    3.80
   7   4  -4    0.30    6.20
  -7  -4   4    1.50    7.30
   6   4  -4   -6.90    3.70
   6   4  -4    0.50    5.50
  -6  -4   4    6.60    6.10
   5   4  -4   91.39   21.20
   5   4  -4  117.49   21.00
  -5  -4   4  133.59   21.20
   4   4  -4  410.96   58.59
   4   4  -4  420.56   61.19
   4   4  -4  411.86   62.29
  -4  -4   4  412.56   61.09
   3   4  -4   76.49   13.20
   3   4  -4   77.89   14.50
   3   4  -4   67.59   10.50
  -3  -4   4   67.09   13.60
   2   4  -4    9.00    2.30
   2   4  -4   12.30    3.70
   2   4  -4    8.30    4.30
  -2  -4   4    9.90    4.40
   1   4  -4    1.50    2.50
   1   4  -4   -0.90    0.80
   1   4  -4    0.10    0.90
  -1  -4   4   -5.60    4.00
  -1  -4   4    0.40    1.70
   0   4  -4   19.70    4.50
   0   4  -4   14.00    3.70
   0  -4   4   22.70    3.80
   0  -4   4   28.70    5.80
   0  -4   4   21.00    8.80
  -1   4  -4   59.89   10.30
  -1   4  -4   71.79   10.30
  -1   4  -4   65.39   10.20
   1  -4   4   70.89   10.50
   1  -4   4   67.19   14.60
   1  -4   4   67.09    9.70
   1  -4   4   59.99    9.70
  -2   4  -4  418.36   63.79
  -2   4  -4  469.15   63.29
   2  -4   4  496.95   63.39
   2  -4   4  486.85   67.29
   2  -4   4  366.66   63.59
  -3   4  -4   49.80    7.80
  -3   4  -4   56.99    9.00
  -3   4  -4   48.90    7.60
   3  -4   4   58.19    8.40
   3  -4   4   69.39   13.10
  -4   4  -4  171.78   32.70
  -4   4  -4  218.68   32.30
  -4   4  -4  245.78   33.10
   4  -4   4  273.37   37.20
   4  -4   4  238.98   33.10
   4  -4   4  242.98   32.30
  -5   4  -4  102.29   15.30
   5  -4   4  105.49   20.20
   5  -4   4   87.09   14.60
  -6   4  -4  188.28   29.90
  -6   4  -4  171.38   27.20
   6  -4   4  203.88   34.20
   6  -4   4  183.88   27.90
  -7   4  -4   15.60    4.30
  -7   4  -4    2.10    6.10
   7  -4   4   11.80    6.10
   7  -4   4    6.60    8.40
   7  -4   4    8.10    4.80
  -8   4  -4    0.20    3.00
  -8   4  -4   -4.50    5.90
   8  -4   4   -7.20    4.30
   8  -4   4    8.90    7.30
  -9   4  -4    4.60    7.40
   9  -4   4   -1.40    3.80
 -10   4  -4    3.20    7.80
  10  -4   4    2.50    5.90
   9   3  -4    6.90    9.30
   9   3  -4    4.90    7.10
  -9  -3   4   22.60   10.80
   8   3  -4   16.20    9.30
   8   3  -4   12.40    9.70
  -8  -3   4   35.80    9.90
   7   3  -4   -5.10    4.80
   7   3  -4    3.10    4.40
  -7  -3   4    1.70    4.10
   6   3  -4   -0.20    3.60
   6   3  -4    6.30    5.50
  -6  -3   4   -0.10    3.50
   5   3  -4  266.67   48.50
   5   3  -4  354.86   48.30
  -5  -3   4  323.27   47.10
   4   3  -4  117.19   20.30
   4   3  -4  139.89   16.80
   4   3  -4  106.79   16.70
   4   3  -4   83.79   20.10
  -4  -3   4  107.19   19.60
   3   3  -4   50.29   10.40
   3   3  -4   57.59    8.20
   3   3  -4   47.70    9.30
   3   3  -4   40.30    6.90
  -3  -3   4   49.50    9.30
   2   3  -4   40.70    8.00
   2   3  -4   34.40    5.40
   2   3  -4   31.40    6.60
  -2  -3   4   25.00    7.50
   1   3  -4   13.40    3.80
   1   3  -4   18.40    3.40
   1   3  -4   12.30    2.70
  -1  -3   4    2.40    5.10
  -1  -3   4    8.60    3.60
   0   3  -4   57.09   10.90
   0   3  -4   63.49    9.90
   0   3  -4   58.79    9.50
   0  -3   4   80.69   12.00
   0  -3   4   62.89    9.50
   0  -3   4   50.09   13.20
  -1   3  -4   68.59   10.20
  -1   3  -4   65.99   11.30
  -1   3  -4   75.59   10.50
   1  -3   4   71.49   10.10
   1  -3   4   56.89   10.20
   1  -3   4   70.49   14.10
  -2   3  -4   77.29   11.70
   2  -3   4   71.09   11.40
   2  -3   4   94.69   15.90
  -3   3  -4  596.34   81.69
  -3   3  -4  536.25   82.39
   3  -3   4  567.64   81.79
   3  -3   4  602.84   82.49
   3  -3   4  574.44   84.99
  -4   3  -4   17.20    4.20
  -4   3  -4   14.40    3.30
   4  -3   4   22.70    4.90
   4  -3   4   18.20    4.00
   4  -3   4   19.90    7.60
  -5   3  -4   69.79   14.90
  -5   3  -4   87.49   13.60
   5  -3   4   81.09   18.00
   5  -3   4   95.29   14.70
   5  -3   4   78.29   13.80
  -6   3  -4  240.98   36.20
  -6   3  -4  254.07   38.70
   6  -3   4  247.58   37.40
   6  -3   4  337.77   42.90
   6  -3   4  217.48   36.90
  -7   3  -4   71.29   15.60
  -7   3  -4   75.39   12.70
   7  -3   4   86.09   15.00
   7  -3   4   58.49   14.40
   7  -3   4   81.89   18.30
  -8   3  -4   21.00    9.30
  -8   3  -4   24.80    5.30
   8  -3   4   15.50    5.90
   8  -3   4    7.10    5.30
  -9   3  -4   -4.00    6.40
   9  -3   4    3.40    4.90
 -10   3  -4   52.59   15.50
   9   2  -4   -0.70    8.00
   9   2  -4   -3.30    5.40
  -9  -2   4   -6.90    4.50
   8   2  -4    7.00    8.00
   8   2  -4   20.40   10.00
  -8  -2   4   14.00    8.10
   7   2  -4   82.79   19.10
   7   2  -4   94.69   21.50
  -7  -2   4  118.69   19.50
   6   2  -4   14.10    6.50
   6   2  -4   14.60    6.30
  -6  -2   4   16.80    6.30
   5   2  -4  242.88   41.50
   5   2  -4  262.77   40.80
  -5  -2   4  285.57   40.10
   4   2  -4  446.96   65.89
   4   2  -4  413.06   64.69
  -4  -2   4  461.95   64.29
   3   2  -4   61.89   12.40
   3   2  -4   59.79    9.10
   3   2  -4   57.19   10.00
   3   2  -4   57.79   11.30
  -3  -2   4   67.29   11.10
  -3  -2   4   64.79    9.10
   2   2  -4    3.80    2.50
   2   2  -4    4.70    1.40
   2   2  -4    4.30    3.10
  -2  -2   4    4.00    2.50
  -2  -2   4   10.60    1.80
  -2  -2   4    1.80    3.70
   1   2  -4  366.46   54.09
   1   2  -4  377.06   53.49
   1   2  -4  398.76   53.19
  -1  -2   4  359.06   54.69
  -1  -2   4  336.07   55.79
   0   2  -4  619.94   83.79
   0   2  -4  547.65   84.69
   0   2  -4  554.34   83.89
   0  -2   4  617.94   84.99
   0  -2   4  530.05   85.79
   0  -2   4  641.74   83.99
  -1   2  -4   33.10    6.80
  -1   2  -4   40.00    6.30
  -1   2  -4   31.20    5.50
   1  -2   4   37.70    8.60
   1  -2   4   41.00    5.50
   1  -2   4   44.90    6.90
  -2   2  -4  583.34   86.39
   2  -2   4  620.34   88.29
   2  -2   4  619.24   86.49
  -3   2  -4   16.30    3.10
  -3   2  -4    6.70    1.70
   3  -2   4    5.90    2.50
   3  -2   4    9.80    2.30
   3  -2   4    4.60    3.70
  -4   2  -4  266.97   40.80
  -4   2  -4  260.97   39.30
   4  -2   4  267.67   39.70
   4  -2   4  302.07   42.50
   4  -2   4  272.77   39.90
  -5   2  -4  335.47   49.20
  -5   2  -4  345.77   47.30
   5  -2   4  326.07   48.10
   5  -2   4  298.07   48.00
   5  -2   4  335.17   50.89
  -6   2  -4   31.00    8.60
  -6   2  -4   21.70    5.30
   6  -2   4   18.60    6.30
   6  -2   4   29.50   10.20
   6  -2   4   31.70    7.60
  -7   2  -4    1.60    2.80
  -7   2  -4  -11.20    3.80
   7  -2   4    0.50    2.70
   7  -2   4    2.20    3.50
  -8   2  -4   13.20    6.30
   8  -2   4    9.60    6.50
   8  -2   4    7.90    6.20
  -9   2  -4    7.50    5.80
   9  -2   4   -3.40    6.70
 -10   2  -4   47.90   15.00
  10  -2   4   39.30   13.10
 -10  -1   4   14.50   10.50
   9   1  -4    1.30    7.90
   9   1  -4    7.40    7.80
  -9  -1   4    1.80    7.00
   8   1  -4   -5.60    6.60
   8   1  -4   -4.60    3.90
  -8  -1   4   -0.80    3.60
   7   1  -4  151.58   32.60
   7   1  -4  156.38   31.20
  -7  -1   4  212.88   29.50
   6   1  -4   36.80   12.10
   6   1  -4   58.29   14.10
  -6  -1   4   72.69   12.10
   5   1  -4   56.99   11.50
   5   1  -4   47.40   12.40
  -5  -1   4   54.69   10.10
   4   1  -4  177.18   23.60
   4   1  -4  136.99   25.40
   4   1  -4  161.88   26.90
  -4  -1   4  166.68   25.00
  -4  -1   4  163.28   23.60
   3   1  -4  371.76   53.79
   3   1  -4  374.86   56.29
   3   1  -4  359.66   55.39
  -3  -1   4  375.16   54.69
  -3  -1   4  405.86   53.99
   2   1  -4 1242.78  180.08
   2   1  -4 1263.07  178.48
   2   1  -4 1230.48  179.38
  -2  -1   4 1291.17  178.58
  -2  -1   4 1273.67  181.08
  -2  -1   4 1275.77  179.38
   1   1  -4  579.64   82.19
   1   1  -4  585.64   83.09
  -1  -1   4  621.04   82.39
  -1  -1   4  528.95   83.79
  -1  -1   4  557.34   84.29
   0   1  -4    0.20    2.50
   0   1  -4    6.80    2.00
   0   1  -4    4.20    2.70
   0   1  -4    9.30    1.90
   0  -1   4    5.50    2.70
   0  -1   4   11.80    3.60
   0  -1   4    8.80    2.10
  -1   1  -4  500.85   63.09
   1  -1   4  428.96   62.79
   1  -1   4  432.56   63.39
   1  -1   4  403.76   62.59
   1  -1   4  486.05   64.39
  -2   1  -4   95.99   16.60
  -2   1  -4  110.29   17.00
   2  -1   4  129.39   16.80
   2  -1   4  114.99   17.30
   2  -1   4  147.49   19.30
  -3   1  -4  575.34   88.79
  -3   1  -4  656.23   87.89
   3  -1   4  629.04   87.99
   3  -1   4  576.24   88.19
   3  -1   4  653.63   90.09
  -4   1  -4  765.92  116.39
  -4   1  -4  831.52  118.09
   4  -1   4  883.41  119.59
   4  -1   4  794.42  117.19
   4  -1   4  853.71  117.29
  -5   1  -4  278.27   42.40
  -5   1  -4  264.47   40.10
   5  -1   4  277.87   41.60
   5  -1   4  279.37   41.40
   5  -1   4  299.97   44.20
  -6   1  -4   28.60    6.20
  -6   1  -4   34.50    9.30
   6  -1   4   35.20    8.20
   6  -1   4   31.60    8.70
  -7   1  -4    2.20    5.30
  -7   1  -4    2.10    2.60
   7  -1   4    3.40    3.70
   7  -1   4   -5.20    3.90
  -8   1  -4   -4.80    3.30
   8  -1   4   -5.80    2.70
   8  -1   4   -1.30    5.60
  -9   1  -4    2.40    5.80
   9  -1   4   -1.90    6.50
   9  -1   4    3.00    5.20
  10   0  -4   15.70   12.90
  10   0  -4   14.20    7.90
 -10   0   4   35.50   11.00
   9   0  -4   10.10    6.60
   9   0  -4    5.30    8.70
  -9   0   4   20.30    8.10
   8   0  -4   -6.10    6.10
   8   0  -4   13.30    8.40
  -8   0   4    1.90    5.20
   7   0  -4  104.19   22.50
   7   0  -4  116.89   23.90
  -7   0   4  138.19   21.00
   6   0  -4  725.93  111.09
   6   0  -4  706.83  112.19
  -6   0   4  829.62  110.09
   5   0  -4   -1.50    2.80
   5   0  -4    2.10    1.50
   5   0  -4   -0.80    3.60
  -5   0   4    0.60    0.70
  -5   0   4   -2.40    2.20
  -5   0   4    1.00    0.60
   4   0  -4   37.00    7.80
   4   0  -4   32.80    5.20
   4   0  -4   36.50    8.50
  -4   0   4   30.70    6.30
  -4   0   4   35.20    5.20
   3   0  -4  386.96   51.79
   3   0  -4  371.16   53.29
   3   0  -4  353.46   53.89
  -3   0   4  344.57   51.79
  -3   0   4  384.66   52.39
  -3   0   4  311.87   54.99
   2   0  -4    0.10    1.00
   2   0  -4    0.60    1.30
   2   0  -4    0.60    1.40
   2   0  -4   -0.50    0.60
  -2   0   4    2.20    2.60
  -2   0   4   -0.60    1.10
  -2   0   4    0.70    0.80
   1   0  -4 1932.71  266.97
   1   0  -4 1926.11  266.07
  -1   0   4 1858.51  267.97
  -1   0   4 1810.32  267.17
   0   0  -4 2308.17  360.26
   0   0  -4 2667.63  360.06
   0   0  -4 2677.43  359.86
   0   0   4 2316.17  360.86
   0   0   4 2477.55  361.06
   0   0   4 2824.42  360.46
  -1   0  -4    9.00    2.70
  -1   0  -4   13.30    2.50
  -1   0  -4   11.90    3.00
   1   0   4   11.00    3.40
   1   0   4   14.30    3.60
   1   0   4   12.00    2.80
  -2   0  -4   43.10    8.10
  -2   0  -4   57.39    9.30
   2   0   4   52.89    8.20
   2   0   4   55.29    9.20
   2   0   4   48.40    9.80
  -3   0  -4 1303.57  179.48
  -3   0  -4 1233.88  180.48
   3   0   4 1254.17  180.18
   3   0   4 1259.17  181.38
   3   0   4 1280.07  179.98
  -4   0  -4  170.38   23.00
  -4   0  -4  138.99   21.10
   4   0   4  128.89   22.00
   4   0   4  138.19   21.90
  -5   0  -4   16.10    3.70
  -5   0  -4   12.80    5.20
   5   0   4   12.80    4.80
   5   0   4   22.40    6.30
  -6   0  -4    6.70    2.60
  -6   0  -4    5.50    5.50
   6   0   4   -0.20    4.10
   6   0   4    7.70    5.10
  -7   0  -4   -1.60    5.20
   7   0   4   -4.70    2.70
   7   0   4    1.70    3.40
  -8   0  -4   21.40    8.00
   8   0   4   24.90    9.70
   8   0   4   23.00    9.80
  -9   0  -4   52.89   13.90
   9   0   4   20.40   10.70
   9   0   4   25.50   11.10
  10  -1  -4    7.50    8.40
  10  -1  -4    4.00    9.50
 -10   1   4    2.80    5.10
   9  -1  -4   41.60   11.90
   9  -1  -4   35.00   12.70
  -9   1   4   46.30   11.50
   8  -1  -4    5.20    6.20
   8  -1  -4   -0.70    6.10
  -8   1   4    6.00    5.30
   7  -1  -4   21.80    8.50
   7  -1  -4   36.00    9.90
  -7   1   4   22.10    7.10
   6  -1  -4    3.00    3.80
   6  -1  -4    8.90    5.10
   6  -1  -4    1.10    2.50
  -6   1   4    3.50    1.40
  -6   1   4   11.10    4.40
  -6   1   4    4.50    1.40
   5  -1  -4  242.08   39.80
   5  -1  -4  292.47   38.50
   5  -1  -4  287.77   41.40
  -5   1   4  244.58   38.90
   4  -1  -4    8.70    4.30
   4  -1  -4    5.80    1.60
   4  -1  -4    2.80    3.00
  -4   1   4    7.10    5.10
  -4   1   4    4.30    2.00
   3  -1  -4  794.42  111.39
   3  -1  -4  810.82  113.29
   3  -1  -4  750.32  112.49
  -3   1   4  788.12  111.69
  -3   1   4  793.82  114.69
   2  -1  -4   17.30    2.90
   2  -1  -4   15.10    2.90
   2  -1  -4   12.10    4.00
  -2   1   4   17.70    2.80
  -2   1   4   13.10    5.00
   1  -1  -4  175.38   26.40
   1  -1  -4  187.68   25.70
  -1   1   4  154.58   27.60
  -1   1   4  189.08   25.60
  -1   1   4  155.08   27.40
   0  -1  -4  200.68   30.10
   0  -1  -4  210.18   29.90
   0  -1  -4  212.68   29.80
   0   1   4  230.88   30.10
   0   1   4  188.88   31.00
   0   1   4  185.38   31.10
  -1  -1  -4  204.18   28.30
  -1  -1  -4  185.28   28.50
   1   1   4  195.28   29.20
   1   1   4  200.98   28.90
  -2  -1  -4   70.09   12.20
  -2  -1  -4   67.79   11.50
   2   1   4   97.19   12.50
   2   1   4   76.99   12.40
  -3  -1  -4 1711.43  242.08
  -3  -1  -4 1745.03  240.98
   3   1   4 1664.23  241.88
   3   1   4 1692.73  241.88
  -4  -1  -4   16.90    5.20
  -4  -1  -4   20.10    3.80
   4   1   4   16.90    5.00
   4   1   4   13.40    4.90
  -5  -1  -4   19.90    3.90
  -5  -1  -4   19.00    6.90
   5   1   4   15.40    6.10
   5   1   4   13.40    6.00
  -6  -1  -4  116.69   16.90
  -6  -1  -4  118.49   20.60
   6   1   4  101.59   20.70
   6   1   4  102.69   20.30
  -7  -1  -4  100.99   17.60
   7   1   4   73.39   16.20
   7   1   4   62.39   16.10
  -8  -1  -4    4.70    5.40
   8   1   4   -6.70    5.40
   8   1   4   -6.50    5.40
  -9  -1  -4   12.30   10.40
   9   1   4   34.20   11.30
   9   1   4   13.20   10.40
  10  -2  -4   -3.40    4.40
  10  -2  -4    8.80    7.80
 -10   2   4   -0.10    6.40
   9  -2  -4   66.59   18.40
  -9   2   4   85.49   16.20
   8  -2  -4  207.08   35.30
   8  -2  -4  187.18   36.10
  -8   2   4  212.38   32.60
   7  -2  -4  465.85   64.59
   7  -2  -4  390.26   62.39
  -7   2   4  427.26   59.59
  -7   2   4  396.16   61.39
   6  -2  -4  129.29   18.70
   6  -2  -4  129.49   22.00
   6  -2  -4  103.89   19.70
  -6   2   4  105.59   18.20
  -6   2   4  110.99   16.50
   5  -2  -4  188.28   29.00
   5  -2  -4  171.68   28.00
   5  -2  -4  177.18   26.70
  -5   2   4  183.58   27.20
  -5   2   4  178.18   33.80
   4  -2  -4   90.49   16.10
   4  -2  -4   88.29   17.10
   4  -2  -4   98.49   14.30
  -4   2   4   96.19   14.70
  -4   2   4  101.79   19.70
   3  -2  -4   52.49    8.90
   3  -2  -4   43.00    7.30
   3  -2  -4   50.39    7.80
   3  -2  -4   50.29    9.60
  -3   2   4   45.20   11.20
  -3   2   4   45.70    7.50
  -3   2   4   54.19    9.00
   2  -2  -4 1622.84  220.68
   2  -2  -4 1586.74  219.58
  -2   2   4 1357.26  222.28
  -2   2   4 1489.75  221.78
  -2   2   4 1670.53  219.78
  -2   2   4 1521.95  219.28
   1  -2  -4   25.60    4.50
   1  -2  -4   33.60    5.00
  -1   2   4   36.30    7.80
  -1   2   4   30.80    4.30
  -1   2   4   29.30    7.60
   0  -2  -4  654.73   87.49
   0  -2  -4  629.04   87.59
   0   2   4  652.73   88.99
   0   2   4  546.25   87.49
   0   2   4  624.24   88.89
  -1  -2  -4  257.87   38.80
  -1  -2  -4  257.77   39.00
   1   2   4  305.17   40.00
   1   2   4  276.07   39.80
  -2  -2  -4  502.75   68.89
  -2  -2  -4  491.95   68.19
   2   2   4  452.35   69.09
   2   2   4  460.25   69.19
  -3  -2  -4    6.30    3.50
  -3  -2  -4    2.90    1.90
   3   2   4    3.10    3.20
   3   2   4    3.40    2.60
  -4  -2  -4  127.09   18.80
  -4  -2  -4  146.19   20.70
   4   2   4  116.29   21.50
   4   2   4  114.99   20.90
  -5  -2  -4   27.90    4.90
  -5  -2  -4   32.40    8.10
   5   2   4   22.70    7.40
   5   2   4   15.40    6.60
  -6  -2  -4   40.60   10.60
   6   2   4   32.70   10.00
   6   2   4   47.20   10.90
  -7  -2  -4    4.50    5.20
   7   2   4    0.90    4.10
   7   2   4    2.10    4.00
  -8  -2  -4   72.99   14.20
   8   2   4   38.30   12.90
   8   2   4   33.00   12.20
  11  -3  -4   10.90    8.80
  11  -3  -4    2.20    6.50
 -11   3   4    5.40    8.00
 -11   3   4    9.30   15.50
  10  -3  -4    1.00    9.00
  10  -3  -4   20.80    8.40
 -10   3   4   10.90    6.90
   9  -3  -4   -0.70    7.30
   9  -3  -4    2.90    4.50
  -9   3   4    5.10    5.50
   8  -3  -4   66.69   15.30
   8  -3  -4   75.89   17.50
  -8   3   4   70.29   14.70
   7  -3  -4    8.00    5.80
   7  -3  -4    3.50    5.20
   7  -3  -4    0.40    3.80
  -7   3   4   -4.20    6.20
  -7   3   4    4.00    2.00
  -7   3   4    2.50    4.10
   6  -3  -4  407.26   63.29
   6  -3  -4  433.06   64.39
   6  -3  -4  433.96   62.59
  -6   3   4  457.25   68.09
  -6   3   4  429.06   62.69
   5  -3  -4  397.96   58.69
   5  -3  -4  390.36   57.69
   5  -3  -4  404.76   59.69
  -5   3   4  402.86   62.19
  -5   3   4  401.76   57.99
   4  -3  -4 1121.49  155.38
   4  -3  -4 1038.00  153.58
   4  -3  -4 1144.49  154.68
   4  -3  -4 1079.29  154.48
  -4   3   4 1051.99  156.88
  -4   3   4 1062.19  153.88
   3  -3  -4   39.00    8.10
   3  -3  -4   37.90    6.70
   3  -3  -4   44.40    7.50
  -3   3   4   39.70    6.80
  -3   3   4   43.50    7.90
  -3   3   4   32.90   10.30
  -3   3   4   40.30   10.10
   2  -3  -4    1.00    2.10
   2  -3  -4    2.20    1.20
   2  -3  -4    1.30    1.00
  -2   3   4   -0.20    3.40
  -2   3   4    1.40    3.60
  -2   3   4    0.90    1.60
   1  -3  -4    3.10    2.00
   1  -3  -4    5.10    1.70
  -1   3   4    5.00    1.50
  -1   3   4    1.10    3.30
  -1   3   4   -0.70    2.90
   0  -3  -4  122.69   19.30
   0  -3  -4  139.09   19.70
   0   3   4  133.99   20.80
   0   3   4  138.39   20.90
  -1  -3  -4   71.29   10.60
  -1  -3  -4   67.09   10.90
   1   3   4   64.89   12.10
   1   3   4   75.09   12.60
  -2  -3  -4 1469.95  203.98
  -2  -3  -4 1399.66  203.28
   2   3   4 1489.35  204.88
   2   3   4 1393.96  204.28
  -3  -3  -4   57.09   10.20
  -3  -3  -4   58.59    8.70
   3   3   4   49.10   10.10
   3   3   4   44.00   10.40
  -4  -3  -4    2.20    1.40
  -4  -3  -4   -0.70    3.50
   4   3   4    2.20    3.60
   4   3   4    6.60    3.40
  -5  -3  -4   -3.20    4.50
  -5  -3  -4    0.40    1.70
   5   3   4   -4.30    3.90
   5   3   4   -1.40    2.70
  -6  -3  -4   -0.70    3.80
   6   3   4    4.90    4.80
   6   3   4    3.60    3.90
  -7  -3  -4   21.80    7.70
   7   3   4    2.70    5.20
   7   3   4    1.00    6.80
  -8  -3  -4   33.70   10.60
   8   3   4   39.90   13.80
   8   3   4   29.10   10.30
  11  -4  -4   14.80   11.00
  11  -4  -4   17.70   11.20
 -11   4   4    4.50   15.50
 -11   4   4   22.60   10.30
  10  -4  -4   16.50    8.20
  10  -4  -4   13.50    9.60
 -10   4   4    3.70   13.20
 -10   4   4   16.70    9.10
   9  -4  -4   58.89   15.40
   9  -4  -4   65.69   14.60
  -9   4   4   56.19   21.90
  -9   4   4   59.99   14.10
   8  -4  -4  217.18   35.10
   8  -4  -4  173.38   32.30
  -8   4   4  205.48   31.10
  -8   4   4  151.18   37.90
   7  -4  -4   -0.80    3.10
   7  -4  -4    7.30    4.80
   7  -4  -4    2.40    4.10
  -7   4   4    2.40    5.90
  -7   4   4    0.00    1.80
  -7   4   4   -0.40    3.40
   6  -4  -4   68.89   15.20
   6  -4  -4   90.19   16.90
   6  -4  -4   66.99   14.40
   6  -4  -4   78.69   16.00
  -6   4   4  102.49   21.10
  -6   4   4  106.29   15.70
   5  -4  -4   22.70    6.00
   5  -4  -4   32.20    7.50
   5  -4  -4   28.90    7.50
   5  -4  -4   29.80    7.00
  -5   4   4   13.20    8.20
  -5   4   4   33.90    6.70
  -5   4   4   30.10    9.50
   4  -4  -4   -0.40    1.80
   4  -4  -4    0.80    2.30
   4  -4  -4    0.90    2.00
   4  -4  -4   -3.70    2.40
  -4   4   4    1.70    3.80
  -4   4   4    2.50    2.00
  -4   4   4   -0.60    5.10
   3  -4  -4   20.60    4.40
   3  -4  -4   20.50    4.90
   3  -4  -4   24.90    5.90
  -3   4   4   25.70    7.40
  -3   4   4   22.50    8.30
   2  -4  -4   12.70    2.90
   2  -4  -4    7.60    3.10
  -2   4   4    4.80    4.20
  -2   4   4   11.30    3.80
  -2   4   4   18.30    5.50
   1  -4  -4   96.39   13.80
   1  -4  -4   71.49   15.60
  -1   4   4   89.19   16.70
  -1   4   4  115.39   17.20
   0  -4  -4  654.93   99.29
   0  -4  -4  658.93   98.39
   0   4   4  776.52  100.29
   0   4   4  704.13   99.59
  -1  -4  -4  131.29   20.20
  -1  -4  -4  135.89   19.40
   1   4   4  144.49   21.40
   1   4   4  114.89   20.30
  -2  -4  -4  168.18   26.30
  -2  -4  -4  187.38   27.30
   2   4   4  170.28   27.20
   2   4   4  205.08   28.60
  -3  -4  -4    2.90    1.60
  -3  -4  -4   -0.60    2.30
   3   4   4    2.90    2.40
   3   4   4   -0.50    2.20
  -4  -4  -4    2.00    2.10
  -4  -4  -4   -0.40    2.70
   4   4   4   -0.90    3.50
   4   4   4   -2.70    4.00
  -5  -4  -4   64.09   12.90
   5   4   4   61.89   13.60
   5   4   4   63.29   14.40
  -6  -4  -4    4.80    7.00
   6   4   4    1.60    6.50
   6   4   4   -8.10    4.00
  -7  -4  -4   36.50   11.20
   7   4   4   32.20   10.60
   7   4   4   42.00   13.10
  11  -5  -4    6.80   10.20
  11  -5  -4   -4.60    8.30
 -11   5   4    0.80    7.40
 -11   5   4    3.60   10.90
  10  -5  -4    3.60    5.90
  10  -5  -4    6.00    7.80
 -10   5   4   17.50    7.10
 -10   5   4    4.30   11.80
   9  -5  -4   28.70   10.70
   9  -5  -4   18.80    8.20
  -9   5   4   17.30    7.80
  -9   5   4   41.40   16.30
   8  -5  -4   21.80    8.10
   8  -5  -4    6.90    5.20
   8  -5  -4    5.20    6.80
  -8   5   4   38.30   13.90
  -8   5   4   24.00    6.90
  -8   5   4   20.20    4.30
   7  -5  -4   16.00    7.30
   7  -5  -4   16.70    6.70
   7  -5  -4    5.40    5.20
   7  -5  -4   13.40    5.20
  -7   5   4    5.20    8.00
  -7   5   4   13.80    3.40
  -7   5   4    4.00    9.00
  -7   5   4    9.50    4.50
   6  -5  -4  183.68   31.20
   6  -5  -4  216.48   32.80
   6  -5  -4  223.08   31.80
   6  -5  -4  206.88   32.60
  -6   5   4  227.88   31.60
  -6   5   4  196.38   36.80
  -6   5   4  137.19   35.60
   5  -5  -4  400.56   66.39
   5  -5  -4  526.95   67.39
   5  -5  -4  548.65   68.49
   5  -5  -4  443.96   67.59
  -5   5   4  442.16   66.69
  -5   5   4  382.36   70.49
  -5   5   4  479.95   70.09
   4  -5  -4   25.70    6.20
   4  -5  -4   11.50    3.60
   4  -5  -4    8.20    3.90
  -4   5   4    9.70    6.20
  -4   5   4   18.90    8.00
   3  -5  -4    2.30    1.60
   3  -5  -4    1.30    2.10
  -3   5   4    3.70    5.10
  -3   5   4    2.80    4.40
   2  -5  -4  100.79   15.60
   2  -5  -4   90.29   17.20
  -2   5   4  113.19   19.70
  -2   5   4  119.29   19.60
   1  -5  -4  101.09   16.10
   1  -5  -4   88.89   18.70
  -1   5   4  131.29   19.80
  -1   5   4  113.19   18.70
   0  -5  -4  211.28   42.00
   0  -5  -4  266.07   40.80
   0   5   4  361.46   43.30
   0   5   4  326.37   42.00
  -1  -5  -4  238.98   34.50
  -1  -5  -4  216.98   35.40
   1   5   4  257.27   35.50
   1   5   4  235.88   36.20
  -2  -5  -4   66.49   11.60
  -2  -5  -4   59.39    9.70
   2   5   4   64.49   12.40
   2   5   4   44.60   10.20
  -3  -5  -4   51.19   10.20
  -3  -5  -4   40.20    7.60
   3   5   4   51.69    9.60
   3   5   4   31.60   10.10
  -4  -5  -4  123.19   21.30
  -4  -5  -4  119.89   18.20
   4   5   4  126.59   21.10
   4   5   4  107.49   22.00
  -5  -5  -4  119.79   18.90
   5   5   4   77.89   19.00
   5   5   4   67.39   16.20
  -6  -5  -4    8.40    8.10
   6   5   4    7.60    5.90
   6   5   4    0.40    4.80
  -7  -5  -4   31.20   12.50
   7   5   4   26.10   10.60
   7   5   4   14.20   10.40
  11  -6  -4    0.50    9.20
  11  -6  -4    3.80    9.50
 -11   6   4    0.10    5.20
 -11   6   4    5.50   16.70
  10  -6  -4    9.80    8.70
  10  -6  -4   25.70   10.30
 -10   6   4    1.70   13.60
 -10   6   4   16.90    9.10
   9  -6  -4   58.79   15.20
   9  -6  -4   56.49   12.80
   9  -6  -4   67.79   14.80
  -9   6   4   52.19    9.30
  -9   6   4   32.90   16.50
  -9   6   4   18.70   13.50
  -9   6   4   56.89   12.90
   8  -6  -4   91.49   19.50
   8  -6  -4   98.89   19.40
   8  -6  -4  102.79   20.20
  -8   6   4   79.69   22.70
  -8   6   4   96.89   18.60
  -8   6   4  110.09   16.00
  -8   6   4   75.09   23.20
   7  -6  -4  136.09   24.70
   7  -6  -4  153.48   25.00
   7  -6  -4  145.99   26.00
   7  -6  -4  140.99   25.60
  -7   6   4  129.39   29.50
  -7   6   4  133.39   29.00
  -7   6   4  150.98   22.00
  -7   6   4  141.19   23.40
   6  -6  -4   22.80    6.80
   6  -6  -4   20.20    7.40
   6  -6  -4   31.10    8.60
   6  -6  -4   47.90    9.20
  -6   6   4   29.20   10.90
  -6   6   4   29.60    7.60
  -6   6   4   21.60   11.30
   5  -6  -4    4.30    3.60
   5  -6  -4    2.40    3.60
   5  -6  -4    5.00    2.70
  -5   6   4    9.90    7.40
  -5   6   4    1.20    4.90
   4  -6  -4  170.88   24.80
   4  -6  -4  146.89   25.30
  -4   6   4  169.48   30.30
  -4   6   4  194.38   30.30
   3  -6  -4  113.89   17.70
   3  -6  -4   75.59   15.40
  -3   6   4   94.89   18.90
  -3   6   4  150.78   22.50
   2  -6  -4    8.30    4.80
   2  -6  -4   12.20    3.40
  -2   6   4   14.00    6.30
  -2   6   4   14.70    5.60
   1  -6  -4  453.85   73.39
  -1   6   4  569.64   75.89
  -1   6   4  538.15   74.69
   0  -6  -4   -0.20    3.10
   0  -6  -4   -2.40    2.10
   0   6   4    0.90    2.00
   0   6   4    0.40    3.50
  -1  -6  -4   -2.60    2.60
  -1  -6  -4   -2.40    1.80
   1   6   4    6.00    3.30
   1   6   4    8.10    4.60
  -2  -6  -4   71.89   14.10
  -2  -6  -4   78.49   12.30
   2   6   4   66.49   13.20
   2   6   4   76.09   15.10
  -3  -6  -4   87.09   16.70
  -3  -6  -4   85.29   14.60
   3   6   4   84.09   17.60
   3   6   4  104.99   16.70
  -4  -6  -4   52.09   11.60
   4   6   4   57.19   13.90
   4   6   4   30.50    9.80
  -5  -6  -4   27.20   11.20
   5   6   4   37.50   11.90
   5   6   4   25.70    9.10
  -6  -6  -4    7.80   10.00
   6   6   4    3.70    8.40
   6   6   4    1.50    4.80
  11  -7  -4    2.10    6.40
  11  -7  -4   -3.40    5.50
 -11   7   4    0.00    8.40
 -11   7   4   10.60   16.80
 -11   7   4    6.80    9.70
  10  -7  -4   -0.50    7.50
  10  -7  -4   22.10   10.00
 -10   7   4    3.80    5.30
 -10   7   4   -2.30    8.00
 -10   7   4    1.10    8.20
   9  -7  -4   -0.40    5.20
   9  -7  -4    7.30    6.10
   9  -7  -4   19.40    8.30
   9  -7  -4    8.40    7.80
  -9   7   4   -0.20    3.90
  -9   7   4    2.40    9.50
  -9   7   4    6.70    2.90
  -9   7   4    2.80    7.20
   8  -7  -4    7.60    7.00
   8  -7  -4    0.70    5.40
   8  -7  -4    1.80    4.20
   8  -7  -4    3.60    6.40
  -8   7   4    3.60    5.50
  -8   7   4   15.80   11.50
  -8   7   4   -2.30    5.30
  -8   7   4    0.00    3.00
   7  -7  -4  205.38   38.50
   7  -7  -4  300.17   39.90
   7  -7  -4  262.77   38.10
   7  -7  -4  230.98   39.40
  -7   7   4  261.97   36.60
  -7   7   4  281.77   38.70
  -7   7   4  142.19   41.40
  -7   7   4  246.88   43.60
   6  -7  -4   44.00   10.80
   6  -7  -4   42.30   10.20
   6  -7  -4   68.59   12.80
  -6   7   4   30.60   12.90
  -6   7   4   42.40   13.90
   5  -7  -4    3.30    4.10
   5  -7  -4   -3.60    2.40
  -5   7   4    0.10    6.50
  -5   7   4   -0.70    3.90
   4  -7  -4   -0.40    2.80
   4  -7  -4   -1.60    3.10
  -4   7   4   -2.10    3.60
  -4   7   4    0.90    3.80
   3  -7  -4   62.99   12.50
   3  -7  -4   54.29   13.70
  -3   7   4  103.19   17.50
  -3   7   4  103.59   16.80
   2  -7  -4   -1.90    2.60
   2  -7  -4   -2.30    1.50
  -2   7   4   -1.60    2.90
  -2   7   4   -2.00    2.70
   1  -7  -4  128.29   22.10
   1  -7  -4  141.29   27.20
  -1   7   4  153.68   24.30
  -1   7   4  160.48   22.90
   0  -7  -4   86.19   24.30
   0  -7  -4  148.59   22.50
   0   7   4  180.48   23.20
   0   7   4  166.88   25.00
  -1  -7  -4   48.80   11.80
  -1  -7  -4   52.99   10.00
   1   7   4   64.99   12.70
   1   7   4   51.39   10.20
  -2  -7  -4  111.39   26.90
  -2  -7  -4  176.38   25.60
   2   7   4  183.18   26.30
   2   7   4  235.68   29.90
  -3  -7  -4   -3.20    3.20
  -3  -7  -4   -2.80    4.00
   3   7   4   -0.50    2.60
   3   7   4    1.20    5.60
  -4  -7  -4    5.30    8.00
   4   7   4   14.80    9.30
   4   7   4   16.30    6.20
  -5  -7  -4   19.50    8.50
   5   7   4    2.90    5.80
   5   7   4    5.40    6.20
  11  -8  -4   -2.00    7.90
  11  -8  -4    7.60    7.40
 -11   8   4    2.10    8.50
 -11   8   4    6.00   12.60
  10  -8  -4    5.70   11.80
  10  -8  -4   18.50    7.90
  10  -8  -4    3.70    8.70
  10  -8  -4   19.40    9.60
 -10   8   4   23.40    9.70
 -10   8   4   -6.50   11.60
 -10   8   4    2.70   11.10
 -10   8   4   10.60    5.00
   9  -8  -4   43.40   11.40
   9  -8  -4   32.60   10.20
   9  -8  -4   12.40    8.70
   9  -8  -4   33.30   12.70
  -9   8   4   36.50   11.20
  -9   8   4   29.00   15.50
  -9   8   4   22.70   14.70
  -9   8   4   44.60    8.30
   8  -8  -4   45.10   12.70
   8  -8  -4   88.59   16.10
   8  -8  -4   65.79   14.10
   8  -8  -4   43.30   13.20
  -8   8   4   65.19   14.00
  -8   8   4   39.20   16.80
  -8   8   4   62.99   11.30
  -8   8   4   80.29   19.30
   7  -8  -4   12.30    6.60
   7  -8  -4   19.50    7.80
  -7   8   4   21.00    7.60
  -7   8   4   25.50   11.90
  -7   8   4   40.80    7.00
  -7   8   4   11.70    8.60
   6  -8  -4   42.40   11.00
   6  -8  -4   50.09   10.60
  -6   8   4   62.49   15.50
  -6   8   4   34.40   12.50
   5  -8  -4   11.90    5.90
   5  -8  -4    7.50    4.70
  -5   8   4   17.90    8.50
  -5   8   4    7.90    6.00
   4  -8  -4   11.20    4.50
   4  -8  -4   20.90    7.20
  -4   8   4   11.00    6.90
  -4   8   4   30.50    9.40
   3  -8  -4   93.89   19.90
   3  -8  -4   85.39   17.50
  -3   8   4  160.98   23.80
  -3   8   4  115.99   19.90
   2  -8  -4   15.50    5.40
   2  -8  -4   10.80    7.80
  -2   8   4   27.20    8.20
  -2   8   4   32.00    7.30
   1  -8  -4    8.90    4.20
   1  -8  -4    0.60    5.80
  -1   8   4    4.60    3.80
  -1   8   4    0.50    3.40
   0  -8  -4   18.90    6.10
   0  -8  -4   19.90    8.10
   0   8   4   24.60    8.40
   0   8   4   21.30    5.90
  -1  -8  -4    0.80    3.30
  -1  -8  -4   -2.70    5.10
   1   8   4   -3.00    3.00
   1   8   4    1.10    3.40
  -2  -8  -4    0.60    6.50
  -2  -8  -4    1.70    4.00
   2   8   4   15.80    7.90
   2   8   4   13.40    4.60
  -3  -8  -4   90.29   20.20
   3   8   4  163.08   24.50
   3   8   4   86.79   18.20
  -4  -8  -4   17.70   10.70
   4   8   4   15.80    7.60
   4   8   4   21.70   10.90
  -5  -8  -4   -3.50    9.80
   5   8   4   -1.90    7.60
   5   8   4    2.30    4.60
  10  -9  -4    1.40    7.50
  10  -9  -4    5.90    8.50
  10  -9  -4    6.60   11.40
  10  -9  -4    6.40    9.00
 -10   9   4    2.90    8.80
 -10   9   4    0.00   12.40
 -10   9   4   -2.10    7.00
 -10   9   4    9.10    5.10
   9  -9  -4   18.10    9.50
   9  -9  -4   17.30    9.10
   9  -9  -4   20.00   10.90
   9  -9  -4   27.20    9.10
  -9   9   4   22.00    8.60
  -9   9   4   22.10    6.60
  -9   9   4   15.90   10.40
  -9   9   4   19.10   10.80
   8  -9  -4  112.29   24.50
   8  -9  -4  115.29   24.80
  -8   9   4  167.58   22.30
  -8   9   4  139.29   30.80
  -8   9   4  143.59   29.70
  -8   9   4  138.49   24.50
   7  -9  -4   30.10   10.10
   7  -9  -4   45.70   10.70
  -7   9   4   33.70    8.00
  -7   9   4   42.60   13.70
  -7   9   4   22.00   10.50
   6  -9  -4   84.59   17.50
   6  -9  -4   83.39   17.70
  -6   9   4  116.39   22.80
  -6   9   4  112.09   22.60
   5  -9  -4    1.10    4.30
   5  -9  -4   -0.60    4.60
  -5   9   4   -2.90    7.00
  -5   9   4   18.30    8.60
   4  -9  -4   13.50    7.10
   4  -9  -4   19.80    6.20
  -4   9   4   26.10    7.60
  -4   9   4   31.70   11.00
   3  -9  -4    9.10    4.40
   3  -9  -4   18.20    8.20
  -3   9   4   27.40    9.60
  -3   9   4   13.60    5.90
   2  -9  -4   60.09   15.30
   2  -9  -4   34.60   10.40
  -2   9   4   56.59   11.20
  -2   9   4   91.49   16.10
   1  -9  -4   81.99   23.00
   1  -9  -4  112.69   20.20
  -1   9   4  143.29   19.80
  -1   9   4  125.99   23.00
   0  -9  -4   89.79   15.90
   0  -9  -4   58.99   17.30
   0   9   4  134.99   19.90
   0   9   4   82.09   14.90
  -1  -9  -4   52.89   10.90
  -1  -9  -4   20.80   11.20
   1   9   4   54.79   13.60
   1   9   4   80.19   11.60
  -2  -9  -4    1.60    3.80
  -2  -9  -4    4.00    5.10
   2   9   4    4.20    3.70
   2   9   4    3.70    5.70
  -3  -9  -4   14.50    9.80
   3   9   4   33.60   10.90
   3   9   4   22.90    7.60
  -4  -9  -4    4.10    7.20
   4   9   4   -0.30    6.80
   4   9   4    4.20    5.20
  10 -10  -4   13.00   13.10
 -10  10   4    9.80   10.10
 -10  10   4    0.60    4.70
   9 -10  -4    0.20    9.60
  -9  10   4    1.70   11.20
  -9  10   4    1.90    4.70
  -9  10   4    5.00    8.20
   8 -10  -4   32.40   11.40
   8 -10  -4   55.79   13.60
  -8  10   4   29.40   13.40
  -8  10   4   55.09   10.30
  -8  10   4   48.40   12.40
   7 -10  -4   -1.20    3.90
   7 -10  -4   -2.10    3.50
  -7  10   4    4.50    2.90
  -7  10   4   12.20   10.00
   6 -10  -4   11.80    6.00
   6 -10  -4    9.50    7.10
  -6  10   4    4.30    6.90
  -6  10   4   21.20    5.80
   5 -10  -4   34.00    9.20
   5 -10  -4   41.40   11.80
  -5  10   4   39.20   12.60
   4 -10  -4   50.99   11.60
   4 -10  -4   34.80   12.10
  -4  10   4   77.19   16.70
   3 -10  -4   32.40   11.10
   3 -10  -4   11.80    6.70
  -3  10   4   35.40    9.90
   2 -10  -4   45.70   10.20
   2 -10  -4   40.50   13.70
  -2  10   4   46.10   13.10
   1 -10  -4    3.40    9.00
   1 -10  -4    4.50    4.20
  -1  10   4   -5.30    3.90
   0 -10  -4   -0.20    3.60
   0 -10  -4    5.50    8.20
   0  10   4   -3.80    5.80
  -1 -10  -4   29.70   13.10
  -1 -10  -4   70.29   13.40
   1  10   4   98.49   18.20
  -2 -10  -4   15.70    9.90
   2  10   4   37.40   11.60
   9 -11  -4   47.20   15.10
  -9  11   4   47.90   19.50
  -9  11   4   76.49   13.50
   8 -11  -4    2.20    6.00
  -8  11   4   -6.30    9.10
  -8  11   4   -1.50    4.30
   7 -11  -4   -1.30    3.70
  -7  11   4   -1.70    2.90
  -7  11   4   -3.20    8.20
   6 -11  -4   -1.00    5.10
   6 -11  -4    7.30    7.00
  -6  11   4    7.70    5.40
  -6  11   4    3.00    6.10
   5 -11  -4   22.70   10.10
   5 -11  -4   33.30    9.20
  -5  11   4   36.10   13.20
   4 -11  -4    6.40    4.90
   4 -11  -4   18.50    8.00
  -4  11   4   10.40    9.60
   3 -11  -4   58.49   17.90
   3 -11  -4   79.39   16.20
  -3  11   4  113.99   21.00
   2 -11  -4    2.10    4.70
   2 -11  -4   -1.10    6.90
  -2  11   4   -0.60    4.90
   1 -11  -4    1.90   10.40
   1 -11  -4   31.60    8.20
  -1  11   4   31.40    9.90
   0 -11  -4   11.10    7.20
   0 -11  -4    9.10   11.50
   0  11   4   19.90    8.50
  -1 -11  -4   -1.80    8.70
  -1 -11  -4   -0.50    4.90
   1  11   4    0.80    5.50
   8 -12  -4   -1.70    7.80
  -8  12   4   -7.60    6.40
  -8  12   4   -9.00    4.20
   7 -12  -4    2.40    6.50
  -7  12   4   14.10   11.80
  -7  12   4   11.60    6.10
   6 -12  -4   10.00    6.90
  -6  12   4   12.90    6.10
  -6  12   4    7.30   10.20
   5 -12  -4   -2.50    6.20
  -5  12   4    4.80    5.20
  -5  12   4    8.10    7.60
   4 -12  -4   19.10    8.20
  -4  12   4   16.30    9.20
  -4  12   4   23.90    7.60
   3 -12  -4   -2.40    4.60
  -3  12   4   21.30    8.90
   2 -12  -4    6.90   13.60
   2 -12  -4    2.40    6.30
  -2  12   4    5.30    6.40
   1 -12  -4   13.90    7.50
   1 -12  -4    2.20   10.20
  -1  12   4   25.80   11.70
   0 -12  -4    2.60    7.50
   0 -12  -4   15.10    8.90
   0  12   4    5.00    5.80
   0  12   4   20.10   10.50
   7 -13  -4   -1.00    6.10
  -7  13   4   -3.30   10.90
  -7  13   4    1.70    6.00
   6 -13  -4   16.10    8.90
  -6  13   4   28.70   11.80
  -6  13   4   19.90    7.60
   5 -13  -4   12.10    9.10
  -5  13   4    9.10    6.40
  -5  13   4   18.90   11.60
   4 -13  -4   -1.60    5.10
  -4  13   4    1.20    9.50
  -4  13   4    3.40    4.20
   3 -13  -4    1.50    6.90
  -3  13   4   -1.70    6.10
  -3  13   4    4.00    5.90
  -2  13  -5    4.80    5.20
   2 -13   5   34.20   20.10
  -3  13  -5   13.10    5.80
   3 -13   5   -3.80   18.80
  -4  13  -5   -0.50    4.30
   4 -13   5    8.70   19.40
  -5  13  -5    2.20    3.10
   5 -13   5   19.70   14.70
  -6  13  -5    6.00    5.60
   6 -13   5   15.90   16.40
   0  12  -5   12.80    4.80
   0  12  -5    7.80    6.40
   0 -12   5   -3.30    7.50
  -1  12  -5   84.89   17.20
  -1  12  -5  118.19   20.90
   1 -12   5  104.79   30.70
  -2  12  -5    5.80    3.40
   2 -12   5   -8.10   16.80
  -3  12  -5    6.70    3.80
   3 -12   5   17.20   16.90
  -4  12  -5    0.00    2.60
   4 -12   5   17.10   17.30
  -5  12  -5    0.00    4.10
   5 -12   5   -8.40   13.00
  -6  12  -5    7.80    4.70
   6 -12   5   -0.10    9.90
  -7  12  -5   25.90    8.10
   7 -12   5   19.80   15.50
  -8  12  -5    7.70    5.10
   8 -12   5   32.10   16.60
   2  11  -5    5.30    5.60
  -2 -11   5    0.00    8.30
   1  11  -5    7.50    7.30
  -1 -11   5    7.60    9.50
   0  11  -5   -0.20    6.10
   0  11  -5    2.00    2.80
   0 -11   5   -2.90    8.00
  -1  11  -5    6.30    6.40
  -1  11  -5    3.80    3.10
   1 -11   5    1.40   10.80
  -2  11  -5   15.60    5.20
  -2  11  -5   17.30    6.70
   2 -11   5    0.80   16.70
  -3  11  -5   -1.80    1.90
   3 -11   5   -2.70   10.70
  -4  11  -5    3.50    3.50
   4 -11   5   12.00   12.70
  -5  11  -5    5.20    3.20
   5 -11   5    7.90    9.10
  -6  11  -5   26.40    7.80
   6 -11   5   15.20   11.40
  -7  11  -5   10.30    4.80
   7 -11   5    8.40   10.90
  -8  11  -5   10.80    6.30
   8 -11   5   16.00   13.90
   3  10  -5    1.60    7.50
  -3 -10   5    0.00    5.00
   2  10  -5    9.40    6.40
  -2 -10   5   -1.00    5.00
   1  10  -5   40.70   10.50
   1  10  -5   27.90    6.50
  -1 -10   5   15.40   10.90
   0  10  -5  174.08   28.10
   0  10  -5  149.69   24.50
   0 -10   5  125.99   32.40
  -1  10  -5    1.10    2.20
  -1  10  -5    0.20    4.50
   1 -10   5  -10.50   12.90
  -2  10  -5    1.40    3.60
  -2  10  -5   -3.80    2.60
   2 -10   5   -3.20   14.50
  -3  10  -5    1.40    3.50
  -3  10  -5    4.80    3.10
   3 -10   5   16.20   15.60
  -4  10  -5    3.10    3.20
   4 -10   5   -7.50    9.70
  -5  10  -5   15.70    4.80
   5 -10   5   12.10    9.40
  -6  10  -5   63.69   12.60
   6 -10   5   66.29   20.30
  -7  10  -5    4.00    5.10
   7 -10   5    5.10   10.70
  -8  10  -5    5.20    4.10
   8 -10   5    6.40    8.30
  -9  10  -5    0.70    4.00
   9 -10   5    7.40   10.50
   4   9  -5    3.40    8.60
  -4  -9   5    5.50    5.90
   3   9  -5    0.90    6.50
  -3  -9   5    2.40    6.60
   2   9  -5   17.20    8.60
  -2  -9   5   17.40    8.90
   1   9  -5    8.20    3.90
   1   9  -5    5.20    6.00
  -1  -9   5   12.50    9.40
   0   9  -5   48.10   11.60
   0   9  -5   32.80    7.90
   0  -9   5   42.70   17.30
  -1   9  -5   13.80    4.40
  -1   9  -5   16.80    6.40
   1  -9   5   37.90   19.90
  -2   9  -5    5.20    3.10
  -2   9  -5   12.00    4.80
   2  -9   5   28.10   16.60
  -3   9  -5   27.40    6.10
  -3   9  -5   19.80    5.60
   3  -9   5   19.60   12.00
  -4   9  -5    0.20    2.70
  -4   9  -5    4.90    3.80
   4  -9   5    8.60    8.90
  -5   9  -5   22.30    6.50
   5  -9   5   22.50   11.60
  -6   9  -5    4.20    3.60
   6  -9   5   21.30   11.90
  -7   9  -5    3.40    4.20
   7  -9   5   -7.80    5.30
  -8   9  -5    0.70    3.20
   8  -9   5    5.30    8.00
  -9   9  -5   20.20    6.40
  -9   9  -5   20.40   11.50
   9  -9   5   29.30   16.00
   5   8  -5    0.90    8.20
  -5  -8   5   -4.30    4.60
   4   8  -5   -3.70    5.40
  -4  -8   5    7.30    7.10
   3   8  -5   -0.40    6.00
  -3  -8   5    6.60    5.00
   2   8  -5  224.28   29.70
   2   8  -5  173.18   25.40
  -2  -8   5  110.39   28.90
   1   8  -5  176.58   25.00
   1   8  -5  182.38   29.30
  -1  -8   5  117.89   30.20
   0   8  -5    1.60    3.90
   0   8  -5   -1.00    2.40
   0  -8   5   -7.20    5.90
  -1   8  -5    3.50    2.80
  -1   8  -5    4.60    3.70
   1  -8   5   -4.90   10.90
  -2   8  -5    4.30    3.00
  -2   8  -5    3.70    2.50
   2  -8   5    8.20    9.10
  -3   8  -5   18.90    5.20
  -3   8  -5   16.50    4.60
   3  -8   5   15.70    9.50
  -4   8  -5  111.19   17.00
  -4   8  -5  111.99   18.40
   4  -8   5  103.49   24.20
  -5   8  -5   75.29   13.20
   5  -8   5   61.59   17.70
  -6   8  -5   14.90    4.90
   6  -8   5   11.90    9.60
  -7   8  -5   42.70    9.40
   7  -8   5   35.20   14.00
  -8   8  -5    7.80    4.90
   8  -8   5   -0.70    7.00
  -9   8  -5    2.90    8.40
  -9   8  -5    4.30    3.60
   9  -8   5    6.40   11.90
 -10   8  -5    0.50    5.10
 -10   8  -5    6.70    8.40
  10  -8   5    3.40    9.40
   6   7  -5    6.80    8.60
   6   7  -5   -1.70    4.00
  -6  -7   5  -12.30    6.80
   5   7  -5    5.70    5.70
   5   7  -5   -1.70    4.60
  -5  -7   5    1.40    4.40
   4   7  -5    2.20    3.20
   4   7  -5   -0.10    3.90
  -4  -7   5   -2.00    5.20
   3   7  -5   19.00    5.40
   3   7  -5   16.10    6.90
  -3  -7   5    3.70    6.20
   2   7  -5  131.69   22.10
   2   7  -5  125.09   17.20
   2   7  -5  123.89   17.90
  -2  -7   5   58.19   19.10
  -2  -7   5  117.19   20.40
   1   7  -5    0.10    2.40
   1   7  -5    4.80    2.30
   1   7  -5    1.90    2.40
  -1  -7   5    5.20    6.70
  -1  -7   5    7.00    3.90
   0   7  -5   13.30    4.80
   0   7  -5   16.80    4.20
   0  -7   5   15.10    4.90
   0  -7   5    4.70   11.50
  -1   7  -5   80.69   13.20
  -1   7  -5   71.59   13.80
   1  -7   5  106.99   24.90
  -2   7  -5    2.00    2.20
  -2   7  -5    0.30    1.90
   2  -7   5    7.70    7.00
  -3   7  -5   80.29   12.50
  -3   7  -5   80.89   13.60
   3  -7   5   65.49   18.70
  -4   7  -5   19.20    5.60
  -4   7  -5   22.80    4.50
   4  -7   5   27.40    5.10
   4  -7   5   15.90    9.20
  -5   7  -5    4.30    2.80
   5  -7   5    5.50    8.00
   5  -7   5    7.90    3.40
  -6   7  -5   21.20    5.90
   6  -7   5   22.50   10.10
   6  -7   5   19.20    6.30
  -7   7  -5  108.89   18.20
   7  -7   5  105.39   18.80
   7  -7   5   97.19   24.00
  -8   7  -5   55.69   13.60
  -8   7  -5   68.69   12.00
   8  -7   5   50.89   13.30
   8  -7   5   53.29   18.50
  -9   7  -5    2.80    7.50
  -9   7  -5   -2.30    2.50
   9  -7   5  -13.10    5.50
   9  -7   5   -3.00    6.70
 -10   7  -5   -1.70    5.30
  10  -7   5    1.90    5.50
  10  -7   5    4.90   10.30
   7   6  -5   12.60    8.90
   7   6  -5   13.70    9.10
  -7  -6   5   39.00   13.10
   6   6  -5   -4.50    4.90
   6   6  -5    4.70    6.20
  -6  -6   5   -5.00    7.20
   5   6  -5   48.80   12.60
   5   6  -5   26.60    8.00
  -5  -6   5   14.70    8.60
   4   6  -5   -1.20    2.90
   4   6  -5    3.90    6.20
  -4  -6   5    5.80    5.60
   3   6  -5  394.66   55.69
   3   6  -5  385.96   58.99
   3   6  -5  379.66   57.19
   2   6  -5  189.78   25.00
   2   6  -5  166.18   23.90
   2   6  -5  179.28   26.60
  -2  -6   5  101.19   26.60
  -2  -6   5  151.18   27.00
   1   6  -5   -0.90    1.80
   1   6  -5   -1.10    1.60
   1   6  -5   -0.40    1.50
  -1  -6   5    1.10    3.10
  -1  -6   5    1.10    6.70
   0   6  -5    0.60    1.90
   0   6  -5    0.50    1.90
   0  -6   5    1.10    1.40
   0  -6   5    2.10    3.40
   0  -6   5   -1.50    7.90
  -1   6  -5    8.60    2.70
  -1   6  -5    8.00    3.30
   1  -6   5    9.60    1.40
   1  -6   5   -3.00    8.10
   1  -6   5    7.80    1.40
  -2   6  -5    0.20    1.30
  -2   6  -5    0.10    2.00
   2  -6   5    0.70    0.50
   2  -6   5   -4.50    5.10
  -3   6  -5  114.09   16.30
  -3   6  -5  126.99   16.70
  -3   6  -5  112.59   17.50
  -3   6  -5   83.19   16.20
   3  -6   5  133.89   24.10
   3  -6   5   87.39   18.00
   3  -6   5  116.99   16.20
  -4   6  -5    3.20    1.40
  -4   6  -5    0.60    1.90
  -4   6  -5    3.00    1.60
   4  -6   5    6.00    2.40
   4  -6   5   -0.60    6.10
  -5   6  -5   27.50    6.70
  -5   6  -5   31.10    5.40
   5  -6   5   31.60   10.70
   5  -6   5   32.80    7.10
  -6   6  -5   67.79   12.50
   6  -6   5   70.09   13.30
   6  -6   5   69.99   18.20
  -7   6  -5    4.00    4.70
  -7   6  -5    3.90    4.00
   7  -6   5    7.50    4.30
   7  -6   5   -3.60    5.70
  -8   6  -5   71.79   11.60
  -8   6  -5   43.60   13.30
   8  -6   5   62.19   17.00
   8  -6   5   55.19   13.40
  -9   6  -5    0.20    4.00
  -9   6  -5   -0.70    4.70
   9  -6   5    6.00    7.00
   9  -6   5   -5.80   10.00
 -10   6  -5   -2.10    4.90
  10  -6   5   -0.10    4.90
  10  -6   5    3.60   14.50
   7   5  -5    6.10    8.80
   7   5  -5   -1.90    5.90
  -7  -5   5  -10.60    7.30
   6   5  -5   -1.10    3.30
   6   5  -5    4.30    5.30
  -6  -5   5   -2.50    4.80
   5   5  -5   69.19   18.70
   5   5  -5  109.09   18.50
  -5  -5   5   97.99   18.20
   4   5  -5   24.40    7.10
   4   5  -5   16.60    8.10
  -4  -5   5    8.70    6.60
   3   5  -5  242.68   33.00
   3   5  -5  230.88   34.40
   3   5  -5  232.58   31.30
  -3  -5   5  144.79   33.60
   2   5  -5  186.88   27.40
   2   5  -5  185.38   26.50
   2   5  -5  182.68   28.90
  -2  -5   5  141.79   30.10
  -2  -5   5  195.98   29.40
   1   5  -5   13.90    3.70
   1   5  -5   14.00    4.90
   1   5  -5   10.70    3.10
  -1  -5   5   14.50    5.10
  -1  -5   5   12.30    6.80
   0   5  -5   56.89    9.80
   0   5  -5   48.90   10.40
   0  -5   5   57.39   17.30
   0  -5   5   60.39    9.10
   0  -5   5   78.69   12.20
  -1   5  -5  202.38   29.90
  -1   5  -5  201.88   29.80
   1  -5   5  210.48   29.10
   1  -5   5  194.08   29.20
   1  -5   5  211.18   36.90
  -2   5  -5    0.20    1.90
  -2   5  -5    1.40    1.80
  -2   5  -5    0.20    1.00
   2  -5   5   -0.50    0.90
   2  -5   5   -0.70    1.50
   2  -5   5    1.40    4.70
  -3   5  -5    5.80    3.10
  -3   5  -5   11.40    2.30
  -3   5  -5   11.70    2.10
   3  -5   5    9.80    2.70
   3  -5   5    2.80    5.80
  -4   5  -5   98.29   14.60
  -4   5  -5   81.99   12.60
  -4   5  -5   89.09   12.50
   4  -5   5   84.69   13.70
   4  -5   5  101.79   19.50
  -5   5  -5   14.20    4.50
  -5   5  -5   21.70    3.80
  -5   5  -5   20.00    4.60
   5  -5   5   18.30    5.50
   5  -5   5   20.30    9.00
  -6   5  -5  266.17   41.40
   6  -5   5  294.37   46.40
   6  -5   5  274.07   40.90
   6  -5   5  308.47   42.50
  -7   5  -5  209.78   31.20
  -7   5  -5  182.98   34.00
   7  -5   5  215.38   32.80
   7  -5   5  218.88   38.50
  -8   5  -5   27.20   10.70
  -8   5  -5   41.90    8.20
   8  -5   5   31.50   10.20
   8  -5   5   64.89   18.30
  -9   5  -5   -6.90    3.10
  -9   5  -5    2.60    7.10
   9  -5   5  -12.00    9.20
   9  -5   5    0.00    4.50
 -10   5  -5    3.80    7.30
  10  -5   5   -1.80    7.00
  10  -5   5   -4.30   12.20
   8   4  -5    9.90    8.60
   8   4  -5   22.40   10.60
  -8  -4   5    5.80    8.90
   7   4  -5    0.60    6.50
   7   4  -5    4.90    5.40
  -7  -4   5    3.50    7.50
   6   4  -5    7.90    5.00
   6   4  -5   15.50    7.60
  -6  -4   5   10.30    5.50
   5   4  -5   58.79   11.70
   5   4  -5   33.70   11.70
  -5  -4   5   44.80   10.50
   4   4  -5  260.07   35.20
   4   4  -5  259.67   37.80
   4   4  -5  240.78   39.10
  -4  -4   5  203.98   37.60
   3   4  -5   56.89   10.10
   3   4  -5   49.00    7.40
   3   4  -5   45.30   10.40
  -3  -4   5   28.80    9.30
   2   4  -5  197.78   29.10
   2   4  -5  213.78   28.20
   2   4  -5  206.28   30.30
  -2  -4   5  132.89   30.60
  -2  -4   5  196.58   30.70
   1   4  -5  444.16   67.49
   1   4  -5  483.65   66.39
   1   4  -5  464.15   66.69
  -1  -4   5  427.36   70.99
  -1  -4   5  487.15   68.29
   0   4  -5   81.39   12.70
   0   4  -5   74.89   13.10
   0  -4   5   99.29   20.10
   0  -4   5   96.39   15.60
   0  -4   5   83.19   12.50
  -1   4  -5   32.30    6.10
  -1   4  -5   28.70    6.90
  -1   4  -5   27.00    5.80
   1  -4   5   56.59   11.90
   1  -4   5   37.20    5.90
   1  -4   5   36.90    6.10
  -2   4  -5   44.80    7.70
  -2   4  -5   45.50    6.50
   2  -4   5   53.39   11.90
   2  -4   5   46.90    7.20
   2  -4   5   34.10    6.80
  -3   4  -5   73.19   12.90
   3  -4   5   84.59   12.40
   3  -4   5   75.39   16.80
  -4   4  -5  345.77   59.69
  -4   4  -5  416.06   60.59
  -4   4  -5  444.66   59.49
   4  -4   5  512.65   65.09
   4  -4   5  466.55   60.69
  -5   4  -5  306.07   45.60
   5  -4   5  305.77   45.10
   5  -4   5  351.46   50.09
  -6   4  -5  157.18   22.50
  -6   4  -5  125.19   24.70
   6  -4   5  149.88   22.60
   6  -4   5  148.99   23.40
   6  -4   5  127.89   27.90
  -7   4  -5   70.29   11.80
  -7   4  -5   68.39   14.50
   7  -4   5   52.89   15.70
  -8   4  -5    7.90    6.00
  -8   4  -5    1.30    3.60
   8  -4   5   -0.20    4.20
   8  -4   5   -7.90    7.60
  -9   4  -5    7.80    7.90
   9  -4   5    7.40   12.10
   9  -4   5    9.30    7.20
 -10   4  -5    6.70    6.80
  10  -4   5   -2.30    6.10
   9   3  -5   -0.30    6.10
   9   3  -5   -1.30    5.80
  -9  -3   5   -1.50    7.80
   8   3  -5   -4.60    7.30
   8   3  -5   -0.60    7.00
  -8  -3   5    6.40    5.50
   7   3  -5   -3.90    3.10
   7   3  -5   -2.90    3.40
  -7  -3   5   -0.30    4.10
   6   3  -5    9.00    5.50
   6   3  -5    7.80    5.90
  -6  -3   5    9.50    6.30
   5   3  -5  238.28   40.30
   5   3  -5  246.68   41.70
  -5  -3   5  295.97   40.50
   4   3  -5  305.47   42.10
   4   3  -5  247.58   44.10
   4   3  -5  282.67   45.60
   4   3  -5  368.16   42.70
  -4  -3   5  235.78   43.90
   3   3  -5   -0.40    3.00
   3   3  -5    4.00    2.90
   3   3  -5    1.50    1.00
  -3  -3   5   -0.60    3.40
  -3  -3   5    2.30    5.40
   2   3  -5    0.60    1.20
   2   3  -5    0.60    2.10
   2   3  -5    2.40    2.90
  -2  -3   5    3.80    4.40
  -2  -3   5    1.50    2.70
   1   3  -5  468.55   64.19
   1   3  -5  440.36   64.89
   1   3  -5  433.66   63.69
  -1  -3   5  412.76   67.69
  -1  -3   5  467.55   65.79
   0   3  -5   25.90    5.00
   0   3  -5   35.60    8.10
   0   3  -5   23.80    5.30
   0  -3   5   15.50    7.20
   0  -3   5   33.20    5.60
   0  -3   5   39.50    7.90
  -1   3  -5   26.60    4.80
  -1   3  -5   27.40    4.50
  -1   3  -5   12.70    5.30
   1  -3   5   24.10    5.10
   1  -3   5   32.10    8.90
  -2   3  -5  387.16   55.19
   2  -3   5  383.66   54.99
   2  -3   5  375.76   57.79
  -3   3  -5   32.10    7.30
   3  -3   5   35.70    9.90
   3  -3   5   54.69    7.80
  -4   3  -5   57.49    8.40
  -4   3  -5   52.09    9.50
   4  -3   5   80.99   10.70
   4  -3   5   44.60    8.60
   4  -3   5   61.09   14.10
  -5   3  -5  607.14   84.09
  -5   3  -5  594.04   82.39
   5  -3   5  634.24   86.59
   5  -3   5  542.25   82.29
   5  -3   5  534.75   82.69
  -6   3  -5   11.10    5.10
  -6   3  -5   17.80    4.30
   6  -3   5    1.30    5.10
   6  -3   5    8.90    4.20
   6  -3   5    5.60    3.90
  -7   3  -5   40.30   12.20
  -7   3  -5   58.59   10.10
   7  -3   5   81.79   18.30
   7  -3   5   53.59   12.30
   7  -3   5   49.60   11.20
  -8   3  -5   13.80    4.40
  -8   3  -5    4.30    6.70
   8  -3   5    4.00    6.20
   8  -3   5   10.20   10.80
  -9   3  -5    3.00    5.60
   9  -3   5   -1.70    3.50
 -10   3  -5    7.50    8.40
  10  -3   5   -6.40    7.20
   9   2  -5   -2.40    6.00
   9   2  -5   11.20    9.50
  -9  -2   5   17.00    8.90
   8   2  -5    3.60    6.90
   8   2  -5    5.40    6.50
  -8  -2   5    6.40    5.20
   7   2  -5  199.28   38.70
  -7  -2   5  253.97   37.10
   6   2  -5   17.00    6.70
   6   2  -5   -4.50    4.30
  -6  -2   5   12.70    4.70
   5   2  -5  221.08   35.00
   5   2  -5  215.08   36.40
  -5  -2   5  235.18   34.30
   4   2  -5   55.29    7.60
   4   2  -5   61.39   11.40
   4   2  -5   44.70   11.10
   4   2  -5   48.90    8.40
  -4  -2   5   46.90    7.50
  -4  -2   5   57.39   10.00
   3   2  -5  149.19   21.60
   3   2  -5  159.18   24.30
   3   2  -5  143.69   23.10
  -3  -2   5  130.39   22.80
  -3  -2   5  164.48   21.70
  -3  -2   5  137.99   26.40
   2   2  -5  198.28   29.80
   2   2  -5  204.28   28.00
   2   2  -5  199.98   28.90
  -2  -2   5  165.78   29.80
  -2  -2   5  191.38   30.70
   1   2  -5  532.95   73.89
   1   2  -5  536.05   74.89
  -1  -2   5  480.05   76.99
  -1  -2   5  504.05   75.89
   0   2  -5  110.99   18.00
   0   2  -5  135.19   18.00
   0  -2   5  120.09   18.00
   0  -2   5  126.89   19.40
   0  -2   5  108.19   20.60
  -1   2  -5   67.39    9.40
  -1   2  -5   57.39    8.30
   1  -2   5   55.19    9.70
   1  -2   5   54.39    8.40
   1  -2   5   46.70    8.80
   1  -2   5   71.89   12.50
  -2   2  -5    6.20    2.50
   2  -2   5    4.50    1.10
   2  -2   5   10.70    2.80
   2  -2   5   10.10    4.60
   2  -2   5    6.60    1.20
  -3   2  -5  457.15   72.89
  -3   2  -5  563.44   73.69
   3  -2   5  520.35   73.79
   3  -2   5  568.74   76.29
   3  -2   5  520.95   73.09
  -4   2  -5   36.60    6.40
  -4   2  -5   29.70    7.90
   4  -2   5   36.00    6.50
   4  -2   5   27.60    6.50
   4  -2   5   23.30    8.80
  -5   2  -5  222.58   32.50
  -5   2  -5  229.78   34.80
   5  -2   5  199.08   32.90
   5  -2   5  259.57   37.40
  -6   2  -5    2.30    3.80
  -6   2  -5    9.80    3.00
   6  -2   5    8.10    6.80
   6  -2   5    4.00    3.70
   6  -2   5    6.00    3.90
  -7   2  -5   29.80    8.50
  -7   2  -5   21.80    5.30
   7  -2   5   10.90    6.70
   7  -2   5   20.80    6.90
  -8   2  -5   -4.40    5.70
   8  -2   5   -1.60    4.90
   8  -2   5   -4.90    2.80
  -9   2  -5   42.00   11.80
   9  -2   5   14.40    7.90
 -10   2  -5    0.50    5.90
  10  -2   5   -2.20    5.00
   9   1  -5    4.30    8.60
   9   1  -5    7.10    7.90
  -9  -1   5    3.40    5.30
   8   1  -5   -0.40    4.80
   8   1  -5   16.40    9.10
  -8  -1   5    5.20    6.00
   7   1  -5  110.89   22.80
   7   1  -5   58.89   18.10
  -7  -1   5  137.69   18.30
   6   1  -5  136.49   29.70
   6   1  -5  149.99   29.00
  -6  -1   5  205.38   27.40
   5   1  -5  326.57   54.79
   5   1  -5  340.97   56.19
   5   1  -5  412.16   52.29
  -5  -1   5  348.67   52.09
  -5  -1   5  379.66   53.99
   4   1  -5    0.30    2.10
   4   1  -5    2.60    0.90
   4   1  -5    2.70    4.00
  -4  -1   5   -0.20    1.60
  -4  -1   5   -0.70    3.80
  -4  -1   5    2.70    1.00
   3   1  -5  133.39   19.40
   3   1  -5  131.19   21.90
   3   1  -5  143.99   21.00
  -3  -1   5  119.19   20.30
  -3  -1   5  146.39   19.60
  -3  -1   5  126.99   24.30
   2   1  -5 1820.72  245.98
   2   1  -5 1765.72  247.58
   2   1  -5 1788.62  246.88
  -2  -1   5 1782.02  248.88
  -2  -1   5 1554.74  247.08
   1   1  -5  353.56   54.09
   1   1  -5  385.36   53.29
  -1  -1   5  370.66   55.39
  -1  -1   5  385.06   55.69
   0   1  -5  366.56   51.79
   0   1  -5  392.96   51.59
   0  -1   5  359.56   52.99
   0  -1   5  330.07   51.69
   0  -1   5  355.86   53.19
  -1   1  -5    6.60    2.60
  -1   1  -5    4.00    2.00
   1  -1   5    9.00    2.90
   1  -1   5    7.70    3.30
   1  -1   5    9.40    1.90
   1  -1   5    6.50    2.10
  -2   1  -5    8.20    2.50
  -2   1  -5   12.90    2.80
   2  -1   5   10.70    2.30
   2  -1   5   16.60    5.20
   2  -1   5   11.50    3.40
  -3   1  -5   20.30    5.90
  -3   1  -5   15.40    4.50
   3  -1   5   27.30    7.60
   3  -1   5   23.50    5.30
   3  -1   5   29.60    5.00
  -4   1  -5  613.44   83.59
  -4   1  -5  587.74   81.79
   4  -1   5  606.24   84.99
   4  -1   5  542.65   82.39
   4  -1   5  534.35   82.09
  -5   1  -5   26.70    5.90
  -5   1  -5   40.30    8.70
   5  -1   5   31.50    7.50
   5  -1   5   24.90    6.80
   5  -1   5   26.90    9.00
  -6   1  -5  350.96   50.69
  -6   1  -5  398.06   53.59
   6  -1   5  327.87   52.29
   6  -1   5  330.77   52.29
  -7   1  -5    5.20    3.20
  -7   1  -5    2.60    5.90
   7  -1   5   12.20    5.30
   7  -1   5   10.90    5.50
  -8   1  -5    3.10    6.30
   8  -1   5   -2.70    5.60
   8  -1   5   -6.20    4.70
  -9   1  -5    4.40    7.40
   9  -1   5    0.00    6.70
  10   0  -5   23.60   12.00
  10   0  -5   29.90   14.40
 -10   0   5   25.70   10.30
   9   0  -5   34.00   12.50
   9   0  -5   47.20   15.70
  -9   0   5   64.39   13.20
   8   0  -5   42.00   11.90
   8   0  -5   35.50   12.80
  -8   0   5   52.39   10.80
   7   0  -5   54.19   14.40
   7   0  -5   60.99   16.30
  -7   0   5   81.89   13.90
   6   0  -5   53.29    9.00
   6   0  -5   68.49   13.60
   6   0  -5   59.99   14.10
  -6   0   5   76.19   11.90
  -6   0   5   54.19    8.20
   5   0  -5   10.00    5.50
   5   0  -5   11.20    5.20
   5   0  -5   12.40    2.50
  -5   0   5    8.60    3.80
  -5   0   5    9.10    2.00
  -5   0   5    3.40    6.70
   4   0  -5  486.85   72.39
   4   0  -5  445.06   71.19
   4   0  -5  509.65   69.59
  -4   0   5  486.65   74.29
  -4   0   5  500.15   69.69
  -4   0   5  488.15   70.29
   3   0  -5  122.69   20.50
   3   0  -5  120.59   18.40
   3   0  -5  120.29   19.70
  -3   0   5  122.09   23.30
  -3   0   5  145.89   19.20
   2   0  -5   19.50    5.30
   2   0  -5   25.80    4.70
   2   0  -5   20.80    4.70
   2   0  -5   19.30    3.60
  -2   0   5   15.30    6.10
  -2   0   5   26.00    4.80
   1   0  -5    9.20    2.00
   1   0  -5    9.60    2.90
   1   0  -5   11.10    3.60
  -1   0   5    8.80    4.10
  -1   0   5    7.80    2.80
   0   0  -5   52.59    7.30
   0   0  -5   38.00    8.10
   0   0  -5   54.09    7.60
   0   0  -5   31.60    8.70
   0   0   5   61.69    8.90
   0   0   5   54.49   10.00
   0   0   5   41.30    7.70
   0   0   5   36.90    8.70
  -1   0  -5    0.40    1.50
  -1   0  -5    4.20    1.50
   1   0   5    0.90    2.00
   1   0   5    2.20    1.30
   1   0   5    2.00    2.00
  -2   0  -5  159.58   23.20
  -2   0  -5  153.68   23.80
   2   0   5  147.69   23.70
   2   0   5  170.08   23.30
   2   0   5  148.89   24.40
  -3   0  -5   23.40    6.30
  -3   0  -5   28.30    5.50
   3   0   5   29.00    6.30
   3   0   5   23.50    7.20
   3   0   5   35.80    6.00
  -4   0  -5  494.05   66.79
  -4   0  -5  461.95   68.29
   4   0   5  431.86   67.49
   4   0   5  478.15   67.79
  -5   0  -5   14.70    4.00
  -5   0  -5   23.60    7.20
   5   0   5   16.40    5.90
   5   0   5   16.20    5.60
  -6   0  -5    9.40    3.30
  -6   0  -5   16.10    7.00
   6   0   5    6.70    4.10
   6   0   5    5.50    3.70
  -7   0  -5   16.40    8.10
   7   0   5   21.30    8.10
   7   0   5   21.00    7.50
  -8   0  -5   -4.50    6.30
   8   0   5   -1.30    4.10
   8   0   5    3.60    6.80
  -9   0  -5    6.50    8.60
   9   0   5    3.70    8.00
  10  -1  -5   19.30    8.80
  10  -1  -5   31.40   14.10
 -10   1   5   32.00    9.50
   9  -1  -5   14.30    9.30
   9  -1  -5   37.10   12.70
  -9   1   5   29.80    8.70
   8  -1  -5   14.90    9.40
   8  -1  -5   40.80   11.40
  -8   1   5   33.40    8.30
   7  -1  -5  133.09   24.70
   7  -1  -5  115.99   22.20
  -7   1   5  118.59   20.50
   6  -1  -5  250.67   43.70
   6  -1  -5  274.57   42.70
   6  -1  -5  299.67   40.70
  -6   1   5  302.27   51.29
  -6   1   5  271.87   41.20
   5  -1  -5   24.60    4.30
   5  -1  -5   21.40    6.50
   5  -1  -5   12.30    6.30
  -5   1   5   19.00    4.70
  -5   1   5   18.90    9.00
   4  -1  -5  973.10  141.59
   4  -1  -5  933.31  140.59
   4  -1  -5 1011.90  139.09
  -4   1   5 1022.80  139.59
  -4   1   5  913.51  143.29
   3  -1  -5 1215.18  164.48
   3  -1  -5 1079.49  165.58
   3  -1  -5 1191.08  166.58
  -3   1   5 1055.19  167.68
  -3   1   5 1213.28  164.68
   2  -1  -5  133.49   19.70
   2  -1  -5  143.19   21.30
   2  -1  -5  138.49   19.80
  -2   1   5  139.99   23.80
   1  -1  -5  132.99   20.60
   1  -1  -5  146.49   21.30
   1  -1  -5  129.69   20.50
  -1   1   5  157.88   24.60
  -1   1   5  123.39   23.60
  -1   1   5  157.58   20.50
   0  -1  -5  880.01  128.89
   0  -1  -5  933.31  128.59
   0  -1  -5  945.61  128.59
   0   1   5  829.32  130.09
   0   1   5  942.71  128.89
   0   1   5  881.21  130.09
  -1  -1  -5  213.38   31.70
  -1  -1  -5  218.68   31.40
   1   1   5  217.58   32.20
   1   1   5  194.98   32.30
   1   1   5  238.98   32.30
  -2  -1  -5   16.20    3.50
  -2  -1  -5   21.80    4.80
   2   1   5   19.30    4.50
   2   1   5   13.00    4.70
  -3  -1  -5  126.19   19.10
  -3  -1  -5  129.89   17.70
   3   1   5   95.99   18.90
   3   1   5  111.99   18.20
  -4  -1  -5   25.20    7.10
  -4  -1  -5   23.70    4.80
   4   1   5   30.70    6.70
   4   1   5   22.90    6.40
  -5  -1  -5  100.39   15.20
  -5  -1  -5  109.39   18.10
   5   1   5   88.89   17.40
   5   1   5   92.29   17.60
  -6  -1  -5    9.70    3.20
  -6  -1  -5    9.40    6.30
   6   1   5    4.10    3.90
   6   1   5    3.30    5.10
  -7  -1  -5   27.60    8.50
   7   1   5   18.20    8.30
   7   1   5   35.30   10.30
  -8  -1  -5   11.20    8.10
   8   1   5   -1.30    6.70
   8   1   5    2.70    5.00
  -9  -1  -5   95.69   18.20
   9   1   5   65.39   18.40
   9   1   5   44.00   16.40
  10  -2  -5   53.59   14.10
  10  -2  -5   28.30   12.40
 -10   2   5    7.50   12.40
 -10   2   5   32.70   10.30
   9  -2  -5   18.90    9.40
   9  -2  -5    6.80    7.30
  -9   2   5   -7.60   13.70
  -9   2   5    3.30    6.20
   8  -2  -5   70.99   15.30
   8  -2  -5   58.69   16.00
  -8   2   5   51.79   18.80
  -8   2   5   65.09   13.10
   7  -2  -5    7.80    6.30
   7  -2  -5    8.80    4.80
   7  -2  -5    9.40    5.00
  -7   2   5    9.80    4.10
  -7   2   5    7.50    2.10
  -7   2   5   20.20   13.50
   6  -2  -5   78.89   12.00
   6  -2  -5   67.69   13.70
   6  -2  -5   71.59   15.10
  -6   2   5   64.89   11.80
  -6   2   5   29.10   16.20
   5  -2  -5  239.28   33.00
   5  -2  -5  212.78   34.40
   5  -2  -5  246.98   36.00
  -5   2   5  254.17   41.00
  -5   2   5  209.28   33.30
   4  -2  -5  242.18   35.00
   4  -2  -5  236.78   34.00
   4  -2  -5  237.68   32.50
  -4   2   5  204.98   32.70
  -4   2   5  212.38   38.10
   3  -2  -5 1649.83  230.58
   3  -2  -5 1625.84  232.38
   3  -2  -5 1682.53  230.88
  -3   2   5 1585.14  233.88
  -3   2   5 1632.14  230.58
  -3   2   5 1592.64  231.18
   2  -2  -5  152.58   24.80
   2  -2  -5  168.38   26.00
  -2   2   5  134.29   28.70
  -2   2   5  161.08   28.80
  -2   2   5  176.08   24.70
  -2   2   5  184.88   24.40
   1  -2  -5    8.10    2.00
  -1   2   5   11.00    4.40
  -1   2   5    1.20    2.60
   0  -2  -5  433.16   57.99
   0  -2  -5  406.26   58.09
   0  -2  -5  374.86   58.39
   0   2   5  366.46   57.99
   0   2   5  452.45   60.09
   0   2   5  466.75   60.09
  -1  -2  -5  127.39   21.10
  -1  -2  -5  166.78   21.70
   1   2   5  138.39   22.30
   1   2   5  147.79   22.60
  -2  -2  -5  439.66   59.79
  -2  -2  -5  394.96   60.29
   2   2   5  419.66   60.89
   2   2   5  416.76   60.79
  -3  -2  -5  709.83   94.19
  -3  -2  -5  689.53   95.39
   3   2   5  580.54   95.09
   3   2   5  655.43   95.39
  -4  -2  -5   66.69   12.30
  -4  -2  -5   57.69   10.20
   4   2   5   63.59   12.50
   4   2   5   70.89   13.20
  -5  -2  -5    2.70    2.20
  -5  -2  -5    5.50    4.00
   5   2   5    4.00    4.70
   5   2   5    5.20    4.00
  -6  -2  -5   14.50    5.80
   6   2   5    7.10    5.10
   6   2   5    6.00    5.10
  -7  -2  -5   18.10    8.30
   7   2   5   12.00    6.40
   7   2   5   14.10    9.00
  -8  -2  -5    0.60    7.60
   8   2   5    3.10    8.40
   8   2   5   -3.10    6.80
  11  -3  -5    3.40    6.00
  11  -3  -5    8.50    8.20
 -11   3   5    0.30   11.00
 -11   3   5   -2.80    5.00
  10  -3  -5   12.60   10.10
  10  -3  -5    1.10    7.40
 -10   3   5   11.40    8.00
 -10   3   5   -0.60   10.90
   9  -3  -5   -4.20    5.20
   9  -3  -5    4.10    6.80
  -9   3   5    1.50    5.20
  -9   3   5   11.60   10.60
   8  -3  -5   15.60    8.90
   8  -3  -5   33.20    8.90
  -8   3   5   14.90   12.80
  -8   3   5   19.30    7.30
   7  -3  -5   72.89   16.10
   7  -3  -5   40.60   12.50
   7  -3  -5   92.39   13.80
  -7   3   5   75.59   20.70
  -7   3   5   68.49   13.00
  -7   3   5   70.69   10.60
   6  -3  -5  154.18   23.80
   6  -3  -5  152.38   26.20
   6  -3  -5  141.49   22.70
  -6   3   5  148.59   22.90
  -6   3   5  123.89   28.80
   5  -3  -5  250.57   38.10
   5  -3  -5  247.88   37.00
   5  -3  -5  247.78   35.60
  -5   3   5  262.77   43.20
  -5   3   5  231.58   35.80
   4  -3  -5  105.79   16.40
   4  -3  -5   75.59   12.90
   4  -3  -5  100.99   15.20
  -4   3   5   77.99   19.10
  -4   3   5   82.69   13.10
  -4   3   5   92.99   18.50
   3  -3  -5   64.39   10.30
   3  -3  -5   63.09   10.20
   3  -3  -5   75.49   12.50
  -3   3   5   48.70   13.50
  -3   3   5   68.29    9.90
  -3   3   5   49.20   14.60
  -3   3   5   65.49   11.00
   2  -3  -5  105.29   15.70
   2  -3  -5   99.89   14.10
   2  -3  -5   97.89   14.40
  -2   3   5   94.29   18.70
  -2   3   5   96.29   18.40
  -2   3   5   88.69   14.30
   1  -3  -5  145.99   26.20
   1  -3  -5  201.98   26.00
  -1   3   5  200.38   28.60
  -1   3   5  213.48   29.00
  -1   3   5  176.08   25.50
   0  -3  -5  118.09   18.30
   0  -3  -5  124.09   18.40
   0   3   5  136.49   20.30
   0   3   5  124.39   20.20
  -1  -3  -5  456.95   67.59
  -1  -3  -5  463.55   67.49
   1   3   5  509.05   69.09
   1   3   5  476.05   68.79
  -2  -3  -5   95.79   15.10
  -2  -3  -5  106.59   15.90
   2   3   5   98.69   17.00
   2   3   5   97.09   17.30
  -3  -3  -5   70.19   10.80
  -3  -3  -5   67.59   12.50
   3   3   5   68.79   12.80
   3   3   5   72.49   13.60
  -4  -3  -5  175.08   26.30
  -4  -3  -5  194.88   28.40
   4   3   5  182.88   28.90
   4   3   5  166.18   27.80
  -5  -3  -5  129.29   19.70
  -5  -3  -5   94.49   16.20
   5   3   5  108.79   19.70
   5   3   5  113.89   20.80
  -6  -3  -5   19.70    8.40
   6   3   5   17.30    7.60
   6   3   5   10.00    6.60
  -7  -3  -5   47.90   11.80
   7   3   5    7.20    9.30
   7   3   5   27.50    9.40
  -8  -3  -5   44.60   13.10
   8   3   5   34.20   12.30
   8   3   5   24.00   10.70
  11  -4  -5    7.10   11.10
  11  -4  -5   17.40    8.60
 -11   4   5   27.40   10.70
 -11   4   5   -2.40   10.90
  10  -4  -5    3.20    7.40
  10  -4  -5    0.40    4.80
 -10   4   5   -3.00    8.00
 -10   4   5    7.70    5.20
   9  -4  -5   -6.20    6.20
   9  -4  -5   -0.50    3.70
  -9   4   5   -1.20    2.90
  -9   4   5   -2.90   10.90
   8  -4  -5   10.00    5.80
   8  -4  -5   21.10    6.50
   8  -4  -5   24.20    9.30
  -8   4   5   -6.40    6.30
  -8   4   5   20.00    6.20
  -8   4   5   14.00    3.40
   7  -4  -5  166.78   27.70
   7  -4  -5  130.99   24.90
   7  -4  -5  150.58   24.60
  -7   4   5  150.88   23.60
  -7   4   5  115.39   29.80
   6  -4  -5    0.40    2.80
   6  -4  -5    5.20    4.70
   6  -4  -5   -1.10    3.10
  -6   4   5    0.50    3.00
  -6   4   5   -0.20    6.90
   5  -4  -5  947.81  123.09
   5  -4  -5  923.61  121.99
   5  -4  -5  784.82  120.59
   5  -4  -5  853.11  121.69
  -5   4   5  830.42  124.69
  -5   4   5  661.03  124.79
  -5   4   5  868.31  120.99
   4  -4  -5   76.89   11.80
   4  -4  -5   72.79   12.60
   4  -4  -5   81.59   14.20
  -4   4   5   67.39   11.60
  -4   4   5   74.89   18.10
  -4   4   5   68.39   15.70
   3  -4  -5   13.10    2.70
   3  -4  -5    5.90    2.40
   3  -4  -5    5.80    2.90
  -3   4   5    1.10    3.00
  -3   4   5   -0.70    3.60
  -3   4   5   -2.50    2.90
   2  -4  -5  148.59   21.00
   2  -4  -5  115.39   21.00
  -2   4   5  131.99   25.10
  -2   4   5  158.58   26.20
  -2   4   5  176.48   21.70
   1  -4  -5   31.50    8.60
   1  -4  -5   44.00    7.80
  -1   4   5   51.59   10.90
  -1   4   5   56.49    7.60
  -1   4   5   50.89   11.20
   0  -4  -5  280.87   42.60
   0  -4  -5  308.37   43.30
   0   4   5  293.97   44.30
   0   4   5  302.47   44.50
  -1  -4  -5  447.76   66.39
  -1  -4  -5  428.96   66.79
   1   4   5  505.85   68.39
   1   4   5  508.85   67.89
  -2  -4  -5  236.98   36.10
  -2  -4  -5  254.17   35.40
   2   4   5  229.38   36.60
   2   4   5  252.97   37.30
  -3  -4  -5  428.16   56.79
  -3  -4  -5  370.76   55.49
   3   4   5  355.06   56.69
   3   4   5  391.96   57.69
  -4  -4  -5   75.89   13.80
  -4  -4  -5   65.89   11.30
   4   4   5   67.99   13.40
   4   4   5   71.49   15.10
  -5  -4  -5    0.30    5.30
   5   4   5    1.20    3.90
   5   4   5   -3.10    3.10
  -6  -4  -5   15.50    6.70
   6   4   5    1.70    6.70
   6   4   5    7.90    5.40
  -7  -4  -5   28.40   11.00
   7   4   5   35.10   11.90
   7   4   5    1.50    5.40
  11  -5  -5   25.20   11.30
  11  -5  -5   -7.00    7.40
 -11   5   5   -9.30   14.20
 -11   5   5   18.80    9.20
  10  -5  -5   -3.30    6.80
  10  -5  -5    4.80    8.70
 -10   5   5   -9.90   11.70
 -10   5   5   -7.90    5.20
   9  -5  -5    6.20    6.70
   9  -5  -5   10.40    5.90
  -9   5   5   13.10   11.40
  -9   5   5    3.20    5.90
   8  -5  -5   -3.70    5.90
   8  -5  -5   15.70    6.50
   8  -5  -5    6.20    4.50
  -8   5   5    0.80    2.40
  -8   5   5   -1.50    4.10
  -8   5   5    0.50    6.30
   7  -5  -5  203.28   33.50
   7  -5  -5  202.98   32.40
   7  -5  -5  227.98   33.60
  -7   5   5  162.98   37.40
  -7   5   5  221.98   31.90
  -7   5   5  179.78   38.00
   6  -5  -5  126.19   21.50
   6  -5  -5  131.19   21.20
   6  -5  -5  129.69   22.50
   6  -5  -5  123.49   20.00
  -6   5   5   91.49   25.20
  -6   5   5   93.79   24.40
  -6   5   5  116.69   20.10
   5  -5  -5  166.08   25.30
   5  -5  -5  138.19   24.20
   5  -5  -5  134.29   23.20
  -5   5   5  143.59   29.00
  -5   5   5  180.48   23.90
  -5   5   5  159.98   30.70
   4  -5  -5   48.60   10.50
   4  -5  -5   67.39   10.50
   4  -5  -5   67.49   12.30
  -4   5   5   59.89   15.70
  -4   5   5   71.39   15.20
   3  -5  -5  244.88   33.50
   3  -5  -5  212.38   33.70
  -3   5   5  199.98   38.10
  -3   5   5  273.37   37.50
   2  -5  -5   34.90    5.70
   2  -5  -5   20.90    5.90
  -2   5   5   27.60    8.10
  -2   5   5   33.30    8.80
   1  -5  -5  719.23  113.29
  -1   5   5  805.42  115.39
  -1   5   5  923.81  116.49
   0  -5  -5   30.10    5.60
   0  -5  -5   24.20    6.60
   0   5   5   40.70    8.60
   0   5   5   22.20    6.80
  -1  -5  -5   67.79   12.90
  -1  -5  -5   67.59   11.60
   1   5   5   85.39   14.80
   1   5   5   77.69   13.50
  -2  -5  -5  217.38   32.70
  -2  -5  -5  195.38   31.40
   2   5   5  220.78   32.70
   2   5   5  241.38   34.10
  -3  -5  -5    0.80    2.30
  -3  -5  -5   -4.50    2.60
   3   5   5   -3.30    4.00
   3   5   5    3.70    2.90
  -4  -5  -5  115.49   19.70
  -4  -5  -5  105.09   16.80
   4   5   5  103.39   21.20
   4   5   5  111.79   19.50
  -5  -5  -5   88.69   17.40
   5   5   5   91.29   16.70
   5   5   5   62.29   16.80
  -6  -5  -5    1.20    5.40
   6   5   5   -0.70    3.60
   6   5   5    5.00    6.60
  -7  -5  -5   32.90   13.20
   7   5   5   22.80   11.10
   7   5   5   16.20   10.10
  11  -6  -5    5.00    7.30
  11  -6  -5   -0.40    5.50
 -11   6   5    7.00   13.00
 -11   6   5    1.30    7.10
  10  -6  -5    1.10    5.90
  10  -6  -5   12.60    9.40
 -10   6   5   -4.50    9.60
 -10   6   5   -0.10    4.90
 -10   6   5    3.20   14.80
   9  -6  -5    1.20    4.40
   9  -6  -5   -1.20    6.60
   9  -6  -5    4.20    6.70
  -9   6   5   -0.20    4.80
  -9   6   5   -1.10    2.60
  -9   6   5   -4.10    9.00
  -9   6   5    5.00   10.70
   8  -6  -5    3.70    7.00
   8  -6  -5   16.10    7.50
   8  -6  -5   10.10    6.70
  -8   6   5   10.50    4.20
  -8   6   5   20.20   12.20
  -8   6   5    0.80    8.80
  -8   6   5    5.90    5.50
   7  -6  -5   41.50    9.70
   7  -6  -5   25.40    9.10
   7  -6  -5   31.40    8.70
   7  -6  -5   36.90   10.00
  -7   6   5   39.10    8.70
  -7   6   5   21.60   13.10
  -7   6   5   31.60   12.20
   6  -6  -5  438.76   72.59
   6  -6  -5  474.35   73.59
   6  -6  -5  585.54   74.99
  -6   6   5  432.16   76.09
  -6   6   5  548.15   73.19
  -6   6   5  506.45   78.79
   5  -6  -5   97.09   15.70
   5  -6  -5   91.49   16.30
   5  -6  -5  114.19   17.90
  -5   6   5   84.79   20.30
  -5   6   5   64.39   19.20
   4  -6  -5  104.59   18.30
   4  -6  -5  119.39   18.50
  -4   6   5  114.69   23.00
  -4   6   5  129.39   24.50
   3  -6  -5    3.30    2.00
   3  -6  -5    4.80    2.90
  -3   6   5    3.70    5.50
  -3   6   5    5.50    4.50
   2  -6  -5   16.40    4.10
   2  -6  -5   16.20    5.60
  -2   6   5   11.70    6.20
  -2   6   5   11.20    5.50
   1  -6  -5  495.65   78.79
  -1   6   5  635.74   81.99
  -1   6   5  560.54   80.59
   0  -6  -5  143.19   21.70
   0  -6  -5  105.29   23.60
   0   6   5  208.68   25.40
  -1  -6  -5   51.29    9.50
  -1  -6  -5   43.90   11.10
   1   6   5   65.19   11.20
   1   6   5   71.39   13.50
  -2  -6  -5  187.68   33.80
  -2  -6  -5  201.58   32.30
   2   6   5  245.28   33.80
   2   6   5  271.27   35.70
  -3  -6  -5   52.89    9.30
  -3  -6  -5   46.50   11.80
   3   6   5   53.99   11.20
   3   6   5   52.49   12.60
  -4  -6  -5   70.49   15.10
   4   6   5   54.59   15.60
   4   6   5   73.69   13.90
  -5  -6  -5   22.10    8.40
   5   6   5   22.20    7.60
   5   6   5   11.90    7.60
  -6  -6  -5   10.60    9.80
   6   6   5   12.80    8.40
   6   6   5    5.40    5.90
  11  -7  -5   13.00    9.80
  11  -7  -5   -0.80    9.30
 -11   7   5   -1.50    5.50
 -11   7   5   11.00   12.50
 -11   7   5   -2.30   13.00
  10  -7  -5   -3.90    6.60
  10  -7  -5   -0.50    5.00
 -10   7   5   13.80   13.10
 -10   7   5  -20.60   11.80
 -10   7   5   -4.60    5.80
   9  -7  -5    3.20    6.70
   9  -7  -5    3.60    6.60
   9  -7  -5   10.10    8.60
  -9   7   5    3.60    3.50
  -9   7   5   -1.60   10.50
  -9   7   5   13.40    7.60
  -9   7   5    0.00   10.70
   8  -7  -5   26.80    9.70
   8  -7  -5   61.49   12.80
   8  -7  -5   40.60   11.90
   8  -7  -5   71.89   14.20
  -8   7   5   53.39    9.00
  -8   7   5   25.60   13.50
  -8   7   5   32.00   15.20
  -8   7   5   43.80   11.20
   7  -7  -5    3.60    6.30
   7  -7  -5   15.50    6.20
   7  -7  -5   12.10    5.80
  -7   7   5   26.20   10.30
  -7   7   5    4.20    9.80
  -7   7   5   15.30    6.20
   6  -7  -5  110.19   20.80
   6  -7  -5  123.19   20.50
   6  -7  -5  133.29   22.50
  -6   7   5   92.19   24.40
  -6   7   5  123.39   25.10
  -6   7   5  128.59   20.70
   5  -7  -5   27.20    7.30
   5  -7  -5   31.20    7.80
  -5   7   5   40.80   12.10
  -5   7   5   39.80   13.00
   4  -7  -5  109.19   18.00
   4  -7  -5   96.69   16.80
  -4   7   5  125.89   22.60
  -4   7   5   87.49   20.70
   3  -7  -5   35.40    8.60
   3  -7  -5   31.50    7.20
  -3   7   5   34.10    9.80
  -3   7   5   49.20   12.40
   2  -7  -5   48.30   12.50
   2  -7  -5   53.59   10.40
  -2   7   5   72.19   13.70
  -2   7   5   84.09   15.30
   1  -7  -5   41.90   13.30
   1  -7  -5   56.69   10.80
  -1   7   5   92.29   15.20
  -1   7   5   75.59   13.10
   0  -7  -5    0.70    5.30
   0  -7  -5    1.30    2.80
   0   7   5    1.00    2.50
   0   7   5   -3.90    4.10
  -1  -7  -5   21.00    5.70
  -1  -7  -5   21.30    7.90
   1   7   5   27.30    8.00
   1   7   5   23.90    6.20
  -2  -7  -5    2.40    5.10
  -2  -7  -5    8.00    3.80
   2   7   5   -0.30    3.10
   2   7   5   -1.80    3.00
  -3  -7  -5   63.09   16.40
  -3  -7  -5   80.29   13.80
   3   7   5   79.69   15.20
   3   7   5  109.09   20.00
  -4  -7  -5   31.40   12.20
   4   7   5   45.10   13.30
   4   7   5   54.79   11.50
  -5  -7  -5   -9.20    8.50
   5   7   5   -0.80    5.60
   5   7   5    2.90    6.20
  11  -8  -5   -2.80    7.50
  10  -8  -5    4.40   12.50
  10  -8  -5   -0.30    6.90
  10  -8  -5   -3.90    7.30
 -10   8   5    0.80    9.10
 -10   8   5   -5.30   11.30
 -10   8   5   -6.80    4.00
 -10   8   5   -1.00    3.90
   9  -8  -5    5.30    7.70
   9  -8  -5    1.50    6.70
   9  -8  -5    8.90    8.30
   9  -8  -5   10.40    6.90
  -9   8   5    8.40    3.70
  -9   8   5   -8.30   10.10
  -9   8   5   12.80    7.70
  -9   8   5   -3.00   10.20
   8  -8  -5   51.89   13.00
   8  -8  -5   40.90   11.00
   8  -8  -5   44.00   11.40
  -8   8   5   41.90   10.80
  -8   8   5   44.10    8.90
  -8   8   5   53.19   17.90
  -8   8   5   15.30   12.00
   7  -8  -5  216.78   36.20
   7  -8  -5  190.78   35.20
  -7   8   5  275.17   35.90
  -7   8   5  204.18   41.60
  -7   8   5  229.88   41.30
   6  -8  -5   -2.50    3.90
   6  -8  -5    0.00    4.40
  -6   8   5   -1.10    5.50
  -6   8   5   -3.90    5.20
   5  -8  -5  114.79   22.20
   5  -8  -5  135.09   22.20
  -5   8   5  166.98   28.50
  -5   8   5  147.69   28.50
   4  -8  -5   -3.30    3.40
   4  -8  -5   -2.00    3.00
  -4   8   5    2.10    6.80
  -4   8   5   -5.00    5.20
   3  -8  -5   90.19   18.80
   3  -8  -5   89.09   17.10
  -3   8   5  112.49   20.10
  -3   8   5  144.39   23.20
   2  -8  -5    5.40    3.10
   2  -8  -5   11.20    6.70
  -2   8   5    5.10    4.80
  -2   8   5   12.00    6.30
   1  -8  -5  391.86   65.09
  -1   8   5  486.85   66.19
  -1   8   5  480.55   68.09
   0  -8  -5    1.20    2.70
   0  -8  -5    4.20    6.60
   0   8   5    9.10    6.20
   0   8   5   16.80    5.30
  -1  -8  -5   68.89   13.30
   1   8   5   76.19   14.10
   1   8   5   78.49   16.80
  -2  -8  -5   33.10   11.90
  -2  -8  -5   59.39   10.80
   2   8   5   67.59   14.70
   2   8   5   67.99   12.00
  -3  -8  -5    2.00    7.50
   3   8   5    4.60    7.40
   3   8   5    7.30    4.30
  -4  -8  -5    2.80    6.60
   4   8   5    8.30   11.50
   4   8   5    2.50    4.50
  10  -9  -5   -3.80    6.90
  10  -9  -5   -0.60    8.00
  10  -9  -5   -2.20   10.00
 -10   9   5   -2.70    4.40
 -10   9   5   -2.00   11.80
 -10   9   5    7.90   13.90
   9  -9  -5   19.80    8.20
   9  -9  -5    3.60    6.00
  -9   9   5    0.00    8.20
  -9   9   5   22.40    5.70
  -9   9   5   14.40   12.60
   8  -9  -5   -1.10    4.30
   8  -9  -5    2.30    5.90
  -8   9   5    4.90   10.30
  -8   9   5    9.10    3.90
  -8   9   5    1.90    6.20
  -8   9   5   -0.40    7.30
   7  -9  -5  106.19   19.10
  -7   9   5   73.59   20.10
  -7   9   5  131.59   26.70
   6  -9  -5    8.20    5.10
   6  -9  -5    0.40    4.20
  -6   9   5   -4.90    7.90
  -6   9   5    0.60    5.40
   5  -9  -5   17.80    5.20
   5  -9  -5    5.50    5.00
  -5   9   5   13.30    9.00
  -5   9   5    9.10    9.10
   4  -9  -5  189.28   28.50
   4  -9  -5  124.09   28.60
  -4   9   5  231.08   34.60
  -4   9   5  215.58   31.70
   3  -9  -5    5.40    6.10
   3  -9  -5    9.60    4.20
  -3   9   5    9.40    5.10
  -3   9   5   11.00    8.00
   2  -9  -5   63.89   16.10
   2  -9  -5   70.59   13.30
  -2   9   5   70.09   14.20
  -2   9   5   71.49   16.60
   1  -9  -5   24.50   10.50
   1  -9  -5   33.90    7.60
  -1   9   5   32.50   10.60
  -1   9   5   31.50    8.20
   0  -9  -5   16.30    5.10
   0  -9  -5    9.50    7.60
   0   9   5   15.40    5.40
   0   9   5    6.90    5.50
  -1  -9  -5   11.30    6.00
  -1  -9  -5    2.80    7.20
   1   9   5   18.50    6.50
   1   9   5   44.10   11.50
  -2  -9  -5   14.40   10.40
  -2  -9  -5   46.10    9.40
   2   9   5   61.99   14.30
   2   9   5   46.00   10.30
  -3  -9  -5    1.10    5.40
   3   9   5   -8.60    4.00
   3   9   5   -2.90    5.30
  10 -10  -5    9.80   11.60
 -10  10   5   10.00   13.90
 -10  10   5    1.00    5.00
   9 -10  -5   34.00    9.90
  -9  10   5   17.20   15.30
  -9  10   5   16.30    5.80
   8 -10  -5   37.10   11.20
  -8  10   5   11.00   13.50
  -8  10   5   38.60    8.80
   7 -10  -5   14.10    7.30
  -7  10   5    9.70    5.00
  -7  10   5   -2.90    9.00
   6 -10  -5    3.70    5.10
   6 -10  -5    1.00    6.20
  -6  10   5    3.10    9.70
   5 -10  -5    4.20    3.60
   5 -10  -5    1.90    5.80
  -5  10   5    9.60    9.80
   4 -10  -5    8.40    4.50
   4 -10  -5   11.10    6.90
  -4  10   5    0.10    5.30
   3 -10  -5   52.69   14.90
   3 -10  -5   60.69   12.90
  -3  10   5  106.29   19.50
   2 -10  -5   23.80   10.60
   2 -10  -5   15.20    6.80
  -2  10   5   45.30   11.00
   1 -10  -5    2.20    3.70
   1 -10  -5   10.40    8.70
  -1  10   5   12.60    8.10
   0 -10  -5   50.99   17.40
   0 -10  -5   92.89   16.30
   0  10   5   98.29   19.00
  -1 -10  -5   -4.40    8.10
  -1 -10  -5   -2.90    5.60
   1  10   5    4.90    6.10
  -2 -10  -5    8.60    6.90
   2  10   5   12.80    8.80
   9 -11  -5    4.70    6.30
  -9  11   5    8.90   10.10
  -9  11   5   13.30    5.60
   8 -11  -5   13.70    7.10
  -8  11   5   25.10   13.30
  -8  11   5   14.00    5.50
   7 -11  -5   -9.90    5.50
  -7  11   5    5.20    4.10
  -7  11   5   -4.00    9.90
   6 -11  -5    5.70    5.70
  -6  11   5    9.00   10.70
   5 -11  -5   -4.20    5.00
  -5  11   5    1.70    9.00
   4 -11  -5   29.90   10.30
  -4  11   5   75.29   17.80
   3 -11  -5   17.40    7.80
  -3  11   5   20.20    9.20
   2 -11  -5    7.80    6.10
  -2  11   5    1.70    5.40
   1 -11  -5   -3.70    5.70
   1 -11  -5   -0.70    9.60
  -1  11   5    4.40    7.70
   0 -11  -5   15.60    8.30
   0 -11  -5   15.40   11.40
   0  11   5   39.40   12.70
  -1 -11  -5    2.10    9.40
   1  11   5   17.80   11.20
   8 -12  -5   -9.40    7.10
  -8  12   5    6.10   11.50
  -8  12   5   14.50    6.60
   7 -12  -5    5.30    5.40
  -7  12   5    5.40    4.60
  -7  12   5   10.00    8.80
   6 -12  -5   14.50    7.40
  -6  12   5   30.80   14.30
  -6  12   5   25.40    7.20
   5 -12  -5    5.00    6.90
  -5  12   5   11.40   11.10
   4 -12  -5   14.80    6.90
  -4  12   5   24.40   13.10
   3 -12  -5    1.80    6.80
  -3  12   5    4.50    7.20
   2 -12  -5   37.60   10.80
  -2  12   5   53.29   15.00
   1 -12  -5   26.30   11.30
  -1  12   5   54.39   14.60
   6 -13  -5    8.60    6.30
  -6  13   5   13.20    6.10
  -6  13   5   31.50   14.30
   5 -13  -5    7.00    6.00
  -5  13   5   -0.10    3.80
  -5  13   5    1.60    7.30
   4 -13  -5    3.50    7.50
  -4  13   5   10.50   11.90
  -4  13   5   -2.60    5.10
   3 -13  -5    7.90    7.10
  -3  13   5   22.00   13.00
  -2  13  -6   55.49   11.80
   2 -13   6   38.00   26.90
  -3  13  -6    6.30    5.40
   3 -13   6    6.00   22.30
  -4  13  -6   13.90    5.70
   4 -13   6   -6.30   13.20
  -5  13  -6   -4.10    3.90
   5 -13   6  -14.70   17.00
   0  12  -6   11.00    5.40
   0  12  -6    8.10    8.20
   0 -12   6   10.30   13.50
  -1  12  -6   21.90    7.00
   1 -12   6   10.50   18.10
  -2  12  -6   38.80    9.10
   2 -12   6   49.90   26.80
  -3  12  -6   -4.00    2.60
   3 -12   6   -5.40   21.20
  -4  12  -6    0.70    2.90
   4 -12   6   -5.80   11.30
  -5  12  -6    4.30    4.30
   5 -12   6  -15.00   13.70
  -6  12  -6   -1.90    3.90
   6 -12   6    5.90   14.70
  -7  12  -6    4.70    6.00
   7 -12   6    7.30   11.20
   2  11  -6    4.30    7.60
  -2 -11   6    1.70    5.90
   1  11  -6   -0.30    4.80
  -1 -11   6    3.90   10.40
   0  11  -6   42.00   12.60
   0  11  -6   36.80    9.30
   0 -11   6   48.20   17.00
  -1  11  -6   86.99   16.90
  -1  11  -6   73.49   13.90
   1 -11   6   48.80   21.10
  -2  11  -6    8.30    3.90
   2 -11   6  -10.40   11.30
  -3  11  -6    1.40    2.90
   3 -11   6   13.10   17.60
  -4  11  -6    1.70    3.20
   4 -11   6   11.20   14.20
  -5  11  -6   -0.50    2.60
   5 -11   6   11.40   14.30
  -6  11  -6   13.30    6.20
   6 -11   6   19.10   15.70
  -7  11  -6   26.00    7.80
   7 -11   6   43.50   17.90
  -8  11  -6   -1.30    3.30
   8 -11   6   -5.60   13.60
   3  10  -6    5.80    8.20
  -3 -10   6   -3.40    4.00
   2  10  -6    5.50    7.10
  -2 -10   6    1.30    5.70
   1  10  -6   29.00    7.20
   1  10  -6   37.70   11.00
  -1 -10   6   24.50   12.80
   0  10  -6    9.30    5.50
   0  10  -6    4.30    3.10
   0 -10   6    1.30    8.70
  -1  10  -6   52.09   12.20
  -1  10  -6   89.39   15.90
   1 -10   6  103.49   29.10
  -2  10  -6    9.30    3.70
  -2  10  -6    2.10    4.30
   2 -10   6   17.10   14.20
  -3  10  -6   -2.00    2.20
   3 -10   6   -6.00    8.30
  -4  10  -6   15.20    5.80
   4 -10   6    5.70   12.70
  -5  10  -6    1.10    3.10
   5 -10   6   -1.70    9.20
  -6  10  -6    1.50    3.20
   6 -10   6   -0.70    8.90
  -7  10  -6   -3.50    4.70
   7 -10   6   -9.10   10.20
  -8  10  -6    0.80    3.90
   8 -10   6   -6.70   10.80
  -9  10  -6   19.30    7.90
   9 -10   6   28.20   15.50
   4   9  -6    0.60    5.50
  -4  -9   6    3.60    5.60
   3   9  -6   12.70    8.40
  -3  -9   6   -2.70    5.20
   2   9  -6    0.40    6.60
  -2  -9   6   -5.60    6.00
   1   9  -6  214.58   26.50
   1   9  -6  179.98   30.60
  -1  -9   6   92.19   30.10
   0   9  -6  100.49   18.60
   0   9  -6   87.79   15.80
   0  -9   6   84.09   25.00
  -1   9  -6   24.90    7.20
  -1   9  -6   13.70    5.10
   1  -9   6   21.20   18.40
  -2   9  -6    2.40    3.70
  -2   9  -6    8.60    4.10
   2  -9   6   18.20   16.90
  -3   9  -6    0.00    2.90
  -3   9  -6    1.40    3.40
   3  -9   6   -3.10   10.70
  -4   9  -6    5.80    3.30
   4  -9   6   -0.20    8.80
  -5   9  -6   35.70    8.60
   5  -9   6   52.69   16.40
  -6   9  -6    7.50    4.00
   6  -9   6   19.20   10.20
  -7   9  -6    8.90    4.60
   7  -9   6   -1.30    6.40
  -8   9  -6    8.80    4.80
   8  -9   6   25.40   12.80
  -9   9  -6   -2.20    3.20
  -9   9  -6  -12.50    7.50
   9  -9   6   -1.20   12.80
   5   8  -6    8.70    7.50
  -5  -8   6    0.60    5.30
   4   8  -6   -0.20    7.20
  -4  -8   6   -1.40    5.90
   3   8  -6    1.60    5.40
  -3  -8   6    4.00    4.00
   2   8  -6    3.50    4.70
   2   8  -6   10.80    3.30
  -2  -8   6    5.20    7.60
   1   8  -6  107.39   15.60
   1   8  -6  124.09   19.80
  -1  -8   6   44.00   19.00
   0   8  -6  113.59   19.40
   0   8  -6  101.59   16.90
   0  -8   6   82.09   23.90
  -1   8  -6   27.20    6.00
  -1   8  -6   24.90    7.40
   1  -8   6   41.50   19.00
  -2   8  -6    1.80    2.30
  -2   8  -6    5.60    3.20
   2  -8   6    8.10    8.30
  -3   8  -6   45.20    9.20
  -3   8  -6   46.60    8.80
   3  -8   6   46.60   15.20
  -4   8  -6    0.60    2.20
   4  -8   6   -0.80    7.20
  -5   8  -6    2.00    2.70
   5  -8   6    8.70    9.00
  -6   8  -6   53.49   10.80
   6  -8   6   53.99   16.40
  -7   8  -6   20.40    5.80
   7  -8   6   21.40   11.00
  -8   8  -6   52.19   11.80
   8  -8   6   75.09   20.30
  -9   8  -6   43.10   13.30
  -9   8  -6   26.00    8.20
   9  -8   6   22.90   15.00
   6   7  -6   17.00   10.00
   6   7  -6   31.80    9.30
  -6  -7   6   11.40    9.90
   5   7  -6    4.00    7.20
   5   7  -6   -2.60    4.90
  -5  -7   6  -11.00    5.40
   4   7  -6   -6.50    5.50
   4   7  -6   -0.40    2.60
  -4  -7   6    4.60    5.30
  -4  -7   6    3.90    6.30
   3   7  -6  163.68   26.30
   3   7  -6  167.08   22.30
  -3  -7   6   79.99   23.10
  -3  -7   6  137.39   24.80
   2   7  -6  140.59   20.60
   2   7  -6  193.08   27.00
   2   7  -6  150.08   21.60
  -2  -7   6   83.29   24.30
  -2  -7   6  119.09   23.20
   1   7  -6   41.10    8.20
   1   7  -6   42.00   10.30
   1   7  -6   58.09    9.00
  -1  -7   6   29.80   12.20
  -1  -7   6   49.40   10.20
   0   7  -6   88.99   16.00
   0   7  -6   94.19   17.70
   0  -7   6  116.19   17.80
   0  -7   6  113.19   26.40
  -1   7  -6   72.99   12.30
  -1   7  -6   51.79   10.70
   1  -7   6   68.49   21.80
  -2   7  -6    8.80    3.10
  -2   7  -6    8.00    3.20
   2  -7   6    7.90    8.00
  -3   7  -6    1.10    2.70
  -3   7  -6    1.50    2.00
   3  -7   6   -3.40    6.20
  -4   7  -6   30.70    6.80
  -4   7  -6   31.50    5.70
   4  -7   6   26.20   11.40
   4  -7   6   29.60    5.90
  -5   7  -6   51.59   10.00
   5  -7   6   46.40   15.50
  -6   7  -6  166.38   28.30
   6  -7   6  208.28   29.20
   6  -7   6  180.88   35.70
  -7   7  -6    0.50    3.70
   7  -7   6    3.50    5.20
   7  -7   6    0.40    7.70
  -8   7  -6    9.00    6.20
  -8   7  -6    6.10    4.70
   8  -7   6    5.20   10.40
   8  -7   6    4.60    4.80
  -9   7  -6   21.70    6.10
  -9   7  -6   24.70   10.10
   9  -7   6    2.00   11.80
   9  -7   6   24.20    8.10
 -10   7  -6    0.10    8.00
  10  -7   6   -2.90    7.70
  10  -7   6    3.40    9.00
   7   6  -6   35.50   10.60
   7   6  -6   13.20    9.20
  -7  -6   6   10.10   10.20
   6   6  -6   -0.10    5.70
   6   6  -6    2.40    7.80
  -6  -6   6   -7.00    6.20
   5   6  -6   -2.50    4.40
   5   6  -6    1.10    4.40
  -5  -6   6    1.90    5.90
   4   6  -6    4.20    5.70
   4   6  -6   -2.90    3.00
  -4  -6   6    2.60    7.40
  -4  -6   6   -0.50    3.70
   3   6  -6  111.79   21.50
   3   6  -6  138.49   19.90
   3   6  -6  121.79   16.70
  -3  -6   6   69.09   19.50
  -3  -6   6   98.69   20.70
   2   6  -6   84.49   12.10
   2   6  -6   94.49   16.30
   2   6  -6   76.69   13.20
  -2  -6   6   56.19   13.70
  -2  -6   6   51.19   14.90
   1   6  -6   89.89   14.80
   1   6  -6   86.49   16.60
   1   6  -6   94.59   14.60
  -1  -6   6  103.89   17.30
  -1  -6   6   81.59   20.70
   0   6  -6   -2.10    0.90
   0   6  -6    0.00    2.30
   0  -6   6   -0.30    2.00
   0  -6   6   -8.50    5.60
   0  -6   6    0.20    4.00
  -1   6  -6  263.17   43.70
  -1   6  -6  306.87   43.60
   1  -6   6  300.67   42.70
   1  -6   6  384.96   53.39
   1  -6   6  303.57   42.60
  -2   6  -6   75.49   12.90
  -2   6  -6   84.19   13.10
  -2   6  -6   69.49   11.90
   2  -6   6   81.19   11.20
   2  -6   6   88.79   19.70
   2  -6   6   70.19   11.30
  -3   6  -6   17.90    3.80
  -3   6  -6   18.80    4.70
  -3   6  -6   20.30    3.80
   3  -6   6   27.30   10.40
   3  -6   6   14.70    4.90
   3  -6   6   20.30    3.80
  -4   6  -6    8.90    3.30
   4  -6   6   13.40    7.50
   4  -6   6    8.90    3.00
  -5   6  -6   49.30   10.10
   5  -6   6   66.59   16.80
   5  -6   6   55.89   10.50
  -6   6  -6   35.30    7.30
   6  -6   6   36.50   12.60
   6  -6   6   28.40    7.40
  -7   6  -6  137.19   26.40
  -7   6  -6  136.29   23.70
   7  -6   6  224.28   34.20
  -8   6  -6    1.80    3.00
  -8   6  -6    2.30    6.40
   8  -6   6    1.40    9.50
   8  -6   6    2.50    6.60
  -9   6  -6    5.60    5.90
  -9   6  -6   10.40    5.10
   9  -6   6    1.90    8.80
   9  -6   6    2.90    5.10
 -10   6  -6    0.00    4.70
  10  -6   6   13.20    9.80
  10  -6   6   -3.60    8.00
   7   5  -6    0.00    5.10
   7   5  -6    7.00    7.30
  -7  -5   6    0.20    8.30
   6   5  -6   19.80    8.20
   6   5  -6   10.40    8.60
  -6  -5   6   13.80    8.50
   5   5  -6   55.39   12.30
   5   5  -6   38.60    9.60
  -5  -5   6   13.60    8.30
   4   5  -6   59.69   13.30
   4   5  -6   47.60   10.00
  -4  -5   6   23.30    9.40
  -4  -5   6   33.40   12.20
   3   5  -6  138.59   24.60
   3   5  -6  127.89   22.30
   3   5  -6  141.39   20.00
  -3  -5   6  116.09   24.50
   2   5  -6   27.70    4.70
   2   5  -6    9.10    5.80
   2   5  -6   25.60    5.80
  -2  -5   6   30.00    8.30
  -2  -5   6   20.10    8.10
   1   5  -6   26.90    5.20
   1   5  -6   32.30    6.00
   1   5  -6   18.40    6.50
  -1  -5   6   23.50    7.20
  -1  -5   6   21.50    9.30
   0   5  -6   13.40    3.80
   0   5  -6   19.60    5.10
   0  -5   6   28.30    7.40
   0  -5   6   20.60   11.20
  -1   5  -6  346.67   57.19
  -1   5  -6  364.76   57.29
  -1   5  -6  419.96   58.19
   1  -5   6  453.65   63.39
   1  -5   6  435.16   56.79
   1  -5   6  395.86   56.99
  -2   5  -6   83.19   13.30
  -2   5  -6   82.89   14.20
   2  -5   6   91.19   13.20
   2  -5   6   89.89   13.50
   2  -5   6  108.49   20.70
  -3   5  -6   51.99   10.60
   3  -5   6   66.49   16.10
   3  -5   6   66.29    9.90
  -4   5  -6   35.00    7.60
   4  -5   6   49.10   12.80
   4  -5   6   40.70    7.60
  -5   5  -6   59.39   10.80
   5  -5   6   65.19   15.90
  -6   5  -6   23.40    6.20
   6  -5   6   20.10    6.80
   6  -5   6   25.00    9.80
  -7   5  -6    7.60    4.10
  -7   5  -6   10.20    6.90
   7  -5   6    4.40    5.50
   7  -5   6    2.00    7.30
  -8   5  -6   20.80    5.90
  -8   5  -6   19.30    8.90
   8  -5   6   29.40    9.20
   8  -5   6   28.00   14.00
  -9   5  -6    4.80    4.90
  -9   5  -6   -5.70    6.00
   9  -5   6    4.10   11.60
   9  -5   6    2.10    6.80
 -10   5  -6    8.70    8.60
  10  -5   6   19.50   14.30
  10  -5   6   -3.30    7.40
   8   4  -6    5.60    8.20
   8   4  -6    3.30    8.00
  -8  -4   6   -0.60    8.30
   7   4  -6    4.60    5.50
   7   4  -6   12.50    7.70
  -7  -4   6    6.10    7.40
   6   4  -6    3.50    5.60
   6   4  -6   -2.30    5.80
  -6  -4   6    7.10    6.50
   5   4  -6   44.50   13.60
   5   4  -6   61.99   13.40
  -5  -4   6   79.39   14.40
   4   4  -6   19.70    6.40
   4   4  -6   28.00    4.50
   4   4  -6   23.30    8.50
  -4  -4   6   27.80   10.00
  -4  -4   6   24.60    8.20
   3   4  -6  272.87   47.50
   3   4  -6  312.27   45.00
   3   4  -6  342.47   46.70
  -3  -4   6  333.67   49.10
   2   4  -6    0.00    1.80
   2   4  -6   -0.30    2.80
   2   4  -6    0.40    1.40
  -2  -4   6   -1.70    3.90
  -2  -4   6   -0.30    4.30
   1   4  -6  427.26   65.59
   1   4  -6  452.95   64.39
  -1  -4   6  462.75   66.69
  -1  -4   6  472.85   70.29
   0   4  -6  529.45   77.59
   0   4  -6  524.25   76.99
   0  -4   6  604.94   83.29
  -1   4  -6    1.80    1.40
  -1   4  -6    1.70    1.90
   1  -4   6   -2.10    3.10
   1  -4   6   -0.40    1.70
   1  -4   6    0.20    1.10
  -2   4  -6   48.60    8.30
  -2   4  -6   44.70    6.70
   2  -4   6   74.99   13.90
   2  -4   6   42.20    6.90
   2  -4   6   54.09    8.00
  -3   4  -6   29.60    5.60
   3  -4   6   23.80    5.00
   3  -4   6   14.30    7.00
  -4   4  -6    3.80    2.80
   4  -4   6    0.30    2.40
   4  -4   6    0.10    3.40
  -5   4  -6   92.59   15.30
   5  -4   6   93.09   20.40
   5  -4   6   98.79   16.10
   5  -4   6   90.59   13.90
  -6   4  -6  168.28   28.10
  -6   4  -6  175.68   26.10
   6  -4   6  169.38   27.10
   6  -4   6  171.78   32.70
  -7   4  -6    1.60    4.60
  -7   4  -6    1.70    2.20
   7  -4   6    1.80    3.70
   7  -4   6    2.20    6.60
  -8   4  -6   24.80    6.00
  -8   4  -6   16.50    7.90
   8  -4   6   11.80    7.60
   8  -4   6   20.00   13.50
  -9   4  -6    7.00    6.80
   9  -4   6    3.70    8.90
   9  -4   6    7.10    8.00
 -10   4  -6    5.30    7.50
  10  -4   6   -0.30    6.80
   9   3  -6    1.00    6.60
   9   3  -6   -1.80    5.60
  -9  -3   6   -2.80    8.20
   8   3  -6    3.10    8.30
   8   3  -6    7.20    8.30
  -8  -3   6   21.40   10.00
   7   3  -6   28.40   10.10
   7   3  -6   14.90    9.20
  -7  -3   6   32.90    9.70
   6   3  -6  125.89   22.80
   6   3  -6   93.59   23.00
  -6  -3   6  134.29   22.00
   5   3  -6   38.30   11.30
   5   3  -6   30.20    9.00
  -5  -3   6   44.00    9.90
   4   3  -6  112.09   20.40
   4   3  -6  112.49   21.70
   4   3  -6  124.89   17.20
  -4  -3   6  125.39   24.10
  -4  -3   6   99.49   19.80
   3   3  -6   75.59   14.40
   3   3  -6   74.99   10.90
   3   3  -6   72.99   13.10
  -3  -3   6   77.69   16.40
  -3  -3   6   55.59   13.20
   2   3  -6 1204.88  164.98
   2   3  -6 1102.79  166.68
   2   3  -6 1173.78  165.88
  -2  -3   6 1166.08  167.88
   1   3  -6  206.38   31.50
   1   3  -6  211.08   30.50
  -1  -3   6  208.08   36.50
  -1  -3   6  211.98   33.10
   0   3  -6  511.35   77.59
   0   3  -6  510.65   77.99
   0  -3   6  534.95   81.29
   0  -3   6  687.73   80.39
  -1   3  -6   54.59    9.50
  -1   3  -6   60.69   10.30
   1  -3   6   69.99    9.60
   1  -3   6   54.49   13.20
   1  -3   6   67.89   11.10
  -2   3  -6  215.88   30.70
   2  -3   6  240.48   34.00
   2  -3   6  189.98   30.50
  -3   3  -6   -0.20    1.50
   3  -3   6   -1.10    3.70
   3  -3   6    1.20    2.10
  -4   3  -6  156.98   26.20
  -4   3  -6  206.48   27.50
   4  -3   6  238.98   31.70
   4  -3   6  199.48   26.60
  -5   3  -6    1.70    2.20
  -5   3  -6    0.10    3.40
   5  -3   6    0.20    2.30
   5  -3   6   -4.00    3.40
   5  -3   6   -0.20    2.50
  -6   3  -6   13.80    5.00
  -6   3  -6   24.70    8.20
   6  -3   6   31.50    6.70
   6  -3   6   37.60   11.10
   6  -3   6   30.90    7.30
  -7   3  -6    6.40    3.90
  -7   3  -6   18.70    7.00
   7  -3   6    3.70    4.40
   7  -3   6   12.70    9.70
  -8   3  -6   15.10    5.00
  -8   3  -6   22.30    8.80
   8  -3   6   42.10   10.90
   8  -3   6   14.80    9.50
  -9   3  -6    5.40    8.60
   9  -3   6    3.90    7.80
 -10   3  -6   14.10    8.90
   9   2  -6   11.30   10.30
   9   2  -6   -0.20    5.10
  -9  -2   6    0.20    8.00
   8   2  -6    2.50    7.90
   8   2  -6    6.60    6.50
  -8  -2   6   -4.60    3.90
   7   2  -6   -2.60    5.80
   7   2  -6    1.20    4.80
  -7  -2   6    8.30    6.50
   6   2  -6   61.39   16.00
   6   2  -6   61.59   14.50
  -6  -2   6   74.09   13.40
   5   2  -6  207.78   35.30
   5   2  -6  214.78   33.70
  -5  -2   6  228.58   40.00
  -5  -2   6  218.78   33.00
   4   2  -6    3.30    3.00
   4   2  -6    0.80    1.00
   4   2  -6    1.30    4.00
  -4  -2   6   -0.30    3.10
  -4  -2   6    1.40    4.60
   3   2  -6   42.80    8.90
   3   2  -6   47.30   10.40
   3   2  -6   49.70    6.90
  -3  -2   6   30.50    8.30
  -3  -2   6   45.50   11.50
   2   2  -6 1709.03  251.37
   2   2  -6 1808.72  249.68
   2   2  -6 1790.82  250.57
  -2  -2   6 1740.03  252.67
   1   2  -6 1717.13  257.57
   1   2  -6 1887.61  256.67
  -1  -2   6 1663.33  259.87
  -1  -2   6 2006.00  259.47
   0   2  -6   69.19   11.10
   0   2  -6   61.29   11.00
   0  -2   6  105.79   15.50
   0  -2   6   66.19   13.60
   0  -2   6   69.99   11.80
  -1   2  -6   14.90    3.30
  -1   2  -6   10.20    2.10
   1  -2   6    3.60    2.50
   1  -2   6   11.10    2.40
   1  -2   6    3.90    2.40
   1  -2   6    6.70    3.80
  -2   2  -6    0.30    1.90
   2  -2   6    1.00    1.60
   2  -2   6    1.60    0.80
   2  -2   6    0.80    2.70
   2  -2   6    1.40    0.70
  -3   2  -6   18.80    3.80
  -3   2  -6   19.20    4.40
   3  -2   6   22.80    7.10
   3  -2   6   20.80    3.80
   3  -2   6   15.60    4.80
  -4   2  -6  211.18   28.60
  -4   2  -6  181.68   29.60
   4  -2   6  180.28   28.20
   4  -2   6  210.08   31.90
  -5   2  -6  280.57   40.10
  -5   2  -6  307.77   38.20
   5  -2   6  347.67   43.80
   5  -2   6  195.98   38.10
   5  -2   6  240.78   38.10
  -6   2  -6    1.80    2.60
  -6   2  -6   -7.50    4.50
   6  -2   6    2.70    3.20
   6  -2   6   -6.30    6.40
   6  -2   6   -2.90    2.10
  -7   2  -6    5.70    2.80
  -7   2  -6   -0.70    5.50
   7  -2   6   -1.00    2.90
   7  -2   6    6.80    4.70
   7  -2   6    1.80    8.60
  -8   2  -6    0.00    5.10
   8  -2   6    3.70    6.20
  -9   2  -6   -6.50    6.50
   9  -2   6   -3.00    4.50
   9   1  -6    5.80    6.70
   9   1  -6    8.00    7.80
  -9  -1   6    4.80    7.20
  -9  -1   6    5.10   13.70
   8   1  -6   50.49   13.60
   8   1  -6   56.79   15.30
  -8  -1   6   63.39   12.90
   7   1  -6   11.60    5.90
   7   1  -6    3.90    5.20
  -7  -1   6   13.10    5.10
  -7  -1   6    1.20   11.10
   6   1  -6    6.60    4.40
   6   1  -6   -2.00    4.80
  -6  -1   6    4.90    4.50
  -6  -1   6    2.80    6.40
   5   1  -6  141.69   17.60
   5   1  -6  109.59   22.40
   5   1  -6  106.89   20.90
  -5  -1   6   86.69   23.80
  -5  -1   6  108.39   19.60
  -5  -1   6  116.49   17.50
   4   1  -6  127.69   17.10
   4   1  -6  117.39   21.20
   4   1  -6  100.59   19.60
  -4  -1   6  113.19   23.50
  -4  -1   6  108.49   18.20
   3   1  -6  205.68   32.40
   3   1  -6  212.58   29.90
   3   1  -6  204.88   31.30
  -3  -1   6  199.88   31.10
  -3  -1   6  223.98   34.10
   2   1  -6  882.81  117.79
   2   1  -6  889.61  119.59
  -2  -1   6  879.71  121.19
  -2  -1   6  679.73  119.29
   1   1  -6  780.72  100.49
   1   1  -6  684.93  101.39
  -1  -1   6  767.02  103.39
  -1  -1   6  597.14  102.19
   0   1  -6   23.90    4.90
   0   1  -6   31.10    5.10
   0  -1   6   26.20    5.50
   0  -1   6   23.60    6.80
   0  -1   6   17.40    6.10
   0  -1   6   27.80    6.70
  -1   1  -6    1.20    1.70
   1  -1   6    0.40    2.50
   1  -1   6    2.80    2.60
   1  -1   6    2.50    1.40
   1  -1   6    7.00    2.30
  -2   1  -6  153.08   22.40
   2  -1   6  150.18   23.10
   2  -1   6  145.29   22.00
   2  -1   6  164.58   24.40
  -3   1  -6    0.40    2.00
  -3   1  -6   -1.60    1.80
   3  -1   6   -2.00    1.40
   3  -1   6   -0.40    1.30
   3  -1   6    3.30    3.30
  -4   1  -6   20.00    6.90
  -4   1  -6   18.30    4.80
   4  -1   6   21.10    8.10
   4  -1   6   21.40    5.10
   4  -1   6   20.60    5.50
  -5   1  -6   27.20    8.50
  -5   1  -6   33.00    6.20
   5  -1   6   41.30   11.90
   5  -1   6   33.80    7.50
   5  -1   6   23.60    6.90
  -6   1  -6   16.30    8.20
  -6   1  -6   21.50    5.40
   6  -1   6   20.40    6.80
   6  -1   6   33.70    8.20
  -7   1  -6   -0.80    3.00
  -7   1  -6    5.10    5.00
   7  -1   6   10.60    6.90
   7  -1   6    6.50    5.10
  -8   1  -6   63.19   16.00
   8  -1   6   69.59   15.40
  -9   1  -6    5.80    9.30
   9  -1   6   15.90    9.70
  10   0  -6    7.60    7.80
  10   0  -6   19.80   12.90
 -10   0   6   53.19   12.90
 -10   0   6   34.90   15.90
   9   0  -6    6.40    8.70
   9   0  -6   19.50   11.70
  -9   0   6   37.10    9.00
  -9   0   6   19.90   14.00
   8   0  -6   -0.60    5.60
   8   0  -6    3.10    6.80
  -8   0   6    6.60    5.60
  -8   0   6    2.20    8.80
   7   0  -6   54.39   15.00
   7   0  -6   63.99   17.30
  -7   0   6   75.09   21.40
  -7   0   6  100.19   15.20
   6   0  -6   76.99   10.70
   6   0  -6   51.99   14.80
   6   0  -6   46.50   13.10
  -6   0   6   75.99   19.30
  -6   0   6   71.39   12.50
   5   0  -6   28.90    8.50
   5   0  -6   21.10    7.10
   5   0  -6   32.70    5.00
  -5   0   6   20.50   10.90
  -5   0   6   24.60    6.10
   4   0  -6  270.27   44.40
   4   0  -6  314.37   41.60
   4   0  -6  274.67   43.40
  -4   0   6  231.68   47.00
  -4   0   6  296.87   42.30
   3   0  -6 1248.78  178.68
   3   0  -6 1303.97  176.48
   3   0  -6 1220.28  177.78
  -3   0   6 1136.69  179.98
  -3   0   6 1272.67  177.18
   2   0  -6  696.73   93.69
   2   0  -6  684.23   91.99
  -2   0   6  534.65   93.09
  -2   0   6  703.23   95.49
   1   0  -6  282.17   38.70
   1   0  -6  208.38   39.30
   1   0  -6  305.77   39.80
  -1   0   6  312.57   41.90
  -1   0   6  269.57   39.60
   0   0  -6  203.58   28.10
   0   0  -6  150.78   28.50
   0   0  -6  222.58   28.50
   0   0   6  214.38   30.30
   0   0   6  182.58   29.60
   0   0   6  193.28   28.80
  -1   0  -6  166.58   24.80
   1   0   6  183.58   26.00
   1   0   6  160.08   25.90
   1   0   6  166.18   25.40
  -2   0  -6   62.19   10.30
  -2   0  -6   56.09   11.10
   2   0   6   74.39   11.80
   2   0   6   57.69   12.20
   2   0   6   62.89   10.00
  -3   0  -6  632.04   93.39
  -3   0  -6  657.13   94.69
   3   0   6  639.04   93.69
   3   0   6  671.63   95.79
   3   0   6  687.23   94.39
  -4   0  -6  124.79   18.80
  -4   0  -6  133.19   21.60
   4   0   6  127.99   19.70
   4   0   6  104.49   19.10
   4   0   6  146.69   23.80
  -5   0  -6   77.79   15.60
  -5   0  -6  101.69   13.90
   5   0   6   64.89   14.50
   5   0   6   94.19   15.70
  -6   0  -6   39.50    6.80
  -6   0  -6   23.70    9.00
   6   0   6   32.70    8.60
   6   0   6   21.20    8.10
  -7   0  -6   38.10   11.60
   7   0   6   35.70   10.50
   7   0   6   38.20   11.10
  -8   0  -6    1.40    8.20
   8   0   6    2.20    4.40
   8   0   6   -0.30    4.30
  -9   0  -6   13.80    8.70
   9   0   6   19.30   10.00
  10  -1  -6   -8.80    7.00
  10  -1  -6   -2.20    9.10
 -10   1   6    1.30    6.70
 -10   1   6    3.50   10.60
   9  -1  -6   38.70   13.00
   9  -1  -6   39.40   13.50
  -9   1   6   83.09   13.50
  -9   1   6    4.90   14.10
   8  -1  -6   58.59   13.10
   8  -1  -6   38.00   13.50
  -8   1   6   32.60   16.30
  -8   1   6   42.30   10.00
   7  -1  -6   21.00   10.10
   7  -1  -6   26.80    8.40
  -7   1   6   16.40   13.30
  -7   1   6   40.00    8.10
   6  -1  -6   22.40    9.10
   6  -1  -6   43.80   10.60
   6  -1  -6   57.19    8.00
  -6   1   6   37.60   14.90
  -6   1   6   38.90    8.20
   5  -1  -6  244.28   41.50
   5  -1  -6  289.37   38.60
   5  -1  -6  260.97   40.50
  -5   1   6  264.67   39.10
  -5   1   6  239.08   45.80
   4  -1  -6  188.48   28.60
   4  -1  -6  180.88   29.70
   4  -1  -6  186.18   26.90
  -4   1   6  190.58   27.30
  -4   1   6  165.18   32.50
   3  -1  -6 2119.19  294.97
   3  -1  -6 2069.19  297.07
  -3   1   6 1928.81  298.47
  -3   1   6 2171.08  295.17
   2  -1  -6  236.58   33.40
   2  -1  -6  250.07   33.70
   2  -1  -6  257.07   35.40
  -2   1   6  225.68   36.70
  -2   1   6  202.08   34.30
   1  -1  -6  388.76   56.29
   1  -1  -6  383.26   55.49
  -1   1   6  414.36   55.49
  -1   1   6  318.47   57.89
  -1   1   6  415.16   58.59
   0  -1  -6  125.69   21.40
   0  -1  -6  137.39   21.10
   0  -1  -6  154.68   21.20
   0   1   6  163.28   23.60
   0   1   6  143.39   21.40
   0   1   6  159.88   23.40
  -1  -1  -6  501.05   76.09
  -1  -1  -6  531.75   75.79
   1   1   6  539.35   77.29
   1   1   6  582.04   76.89
   1   1   6  515.75   76.59
  -2  -1  -6  583.44   81.29
  -2  -1  -6  563.84   81.99
   2   1   6  566.84   82.39
   2   1   6  562.74   81.89
  -3  -1  -6  307.77   42.10
  -3  -1  -6  293.47   43.30
   3   1   6  232.78   42.70
   3   1   6  321.47   42.90
  -4  -1  -6    2.80    2.00
  -4  -1  -6    5.10    4.20
   4   1   6   -0.70    2.90
   4   1   6    2.10    2.40
  -5  -1  -6   58.49    8.80
  -5  -1  -6   39.00   10.90
   5   1   6   42.00   10.40
   5   1   6   46.00   10.10
  -6  -1  -6   58.59    9.50
  -6  -1  -6   58.09   12.30
   6   1   6   55.99   12.60
   6   1   6   34.80   11.50
  -7  -1  -6   13.80    7.50
   7   1   6    9.10    6.90
   7   1   6    5.10    5.00
  -8  -1  -6    5.70    7.70
   8   1   6    5.50    6.40
   8   1   6    8.40    6.10
  10  -2  -6    4.50    7.00
  10  -2  -6   15.00    9.00
 -10   2   6  -11.10   14.70
 -10   2   6    8.70    7.60
   9  -2  -6    2.90    6.40
   9  -2  -6    3.50    7.40
  -9   2   6    3.80   14.90
  -9   2   6   -3.60    2.90
   8  -2  -6    8.80    8.40
   8  -2  -6   10.10    5.60
  -8   2   6   19.70    5.90
  -8   2   6    5.00   11.00
   7  -2  -6    1.30    4.60
   7  -2  -6   -0.20    3.70
   7  -2  -6    4.10    3.50
  -7   2   6    2.20    3.50
  -7   2   6   -5.40    5.80
   6  -2  -6  117.69   23.40
   6  -2  -6  117.29   22.10
   6  -2  -6  137.89   19.80
  -6   2   6  134.49   20.20
  -6   2   6  104.69   27.20
   5  -2  -6  134.29   18.80
   5  -2  -6  121.99   22.40
   5  -2  -6  143.99   21.90
  -5   2   6  114.09   19.00
  -5   2   6  127.59   25.70
   4  -2  -6  175.38   27.10
   4  -2  -6  189.78   28.10
   4  -2  -6  167.48   25.50
  -4   2   6  173.18   25.60
  -4   2   6  201.98   32.50
   3  -2  -6    1.20    1.30
   3  -2  -6   -0.30    1.30
   3  -2  -6   -0.10    2.70
  -3   2   6    2.40    1.70
  -3   2   6    5.30    1.30
  -3   2   6   -1.00    4.20
  -3   2   6   -3.10    5.20
   2  -2  -6  141.39   20.00
   2  -2  -6  138.99   21.20
  -2   2   6  130.69   24.80
  -2   2   6  114.79   23.70
   1  -2  -6  197.58   31.00
  -1   2   6  297.17   35.50
  -1   2   6  305.77   35.90
   0  -2  -6  735.43  118.79
   0  -2  -6  855.01  118.59
   0  -2  -6  860.21  118.39
   0   2   6  845.92  120.79
   0   2   6  917.31  120.79
  -1  -2  -6  266.27   40.80
  -1  -2  -6  267.67   41.10
   1   2   6  310.67   42.30
   1   2   6  317.67   42.80
  -2  -2  -6  405.76   57.79
  -2  -2  -6  395.76   57.09
   2   2   6  387.26   57.99
   2   2   6  400.96   58.39
  -3  -2  -6    0.20    3.60
  -3  -2  -6   10.10    2.90
   3   2   6   11.90    4.40
   3   2   6    5.50    4.10
  -4  -2  -6  136.39   22.60
  -4  -2  -6  148.59   20.80
   4   2   6  132.79   23.10
   4   2   6  127.09   23.00
  -5  -2  -6   25.00    8.50
  -5  -2  -6   34.10    6.40
   5   2   6   33.50    8.90
   5   2   6   31.70    8.80
  -6  -2  -6   70.29   12.90
   6   2   6   52.79   12.60
   6   2   6   21.80    8.70
  -7  -2  -6   15.50    7.00
   7   2   6    8.40    7.60
   7   2   6   16.90    8.50
  -8  -2  -6    7.00    8.60
   8   2   6    8.70    6.20
   8   2   6   11.50   10.10
  11  -3  -6    8.40   11.60
 -11   3   6   -1.80    8.10
  10  -3  -6   28.10   12.30
  10  -3  -6   40.20   15.70
 -10   3   6   58.89   12.70
 -10   3   6   17.90   18.80
   9  -3  -6   -5.10    5.40
   9  -3  -6    3.10    7.40
  -9   3   6   -0.20    4.50
  -9   3   6    3.20    9.00
   8  -3  -6   -1.40    4.30
   8  -3  -6    4.80    5.80
  -8   3   6    0.20   11.70
  -8   3   6    0.50    4.20
   7  -3  -6   42.90   11.90
   7  -3  -6   48.40    9.30
   7  -3  -6   19.10    8.80
  -7   3   6   51.69   17.90
  -7   3   6   41.90    8.70
   6  -3  -6  115.39   17.50
   6  -3  -6  108.59   21.00
   6  -3  -6   97.49   19.00
  -6   3   6  101.29   17.00
  -6   3   6  129.19   26.40
   5  -3  -6  264.67   40.40
   5  -3  -6  267.07   39.50
   5  -3  -6  262.87   37.90
  -5   3   6  237.28   44.40
  -5   3   6  257.77   38.10
   4  -3  -6 1507.25  190.98
   4  -3  -6 1263.27  188.28
  -4   3   6 1379.06  188.38
  -4   3   6 1265.57  192.28
  -4   3   6 1178.28  193.38
   3  -3  -6   26.70    4.70
   3  -3  -6   26.70    6.80
  -3   3   6   28.60    5.20
  -3   3   6   23.60    4.10
  -3   3   6   15.00    8.30
  -3   3   6   29.90    8.80
   2  -3  -6  225.08   32.70
   2  -3  -6  243.28   34.10
  -2   3   6  189.58   37.20
  -2   3   6  229.98   36.00
   1  -3  -6   47.90    8.80
   1  -3  -6   56.19    8.30
   1  -3  -6   61.99    8.90
  -1   3   6   51.59    8.00
  -1   3   6   76.89   14.10
  -1   3   6   48.80   11.70
   0  -3  -6  313.77   43.60
   0  -3  -6  303.97   43.80
   0   3   6  300.57   45.80
   0   3   6  281.37   45.60
  -1  -3  -6   20.60    4.40
  -1  -3  -6   17.00    4.20
   1   3   6   20.70    6.20
   1   3   6   29.10    6.90
  -2  -3  -6    3.00    2.20
  -2  -3  -6    1.80    2.20
   2   3   6    3.00    2.70
   2   3   6    5.30    3.60
  -3  -3  -6    8.00    4.20
  -3  -3  -6    6.50    2.80
   3   3   6    5.80    4.10
   3   3   6    2.60    3.50
  -4  -3  -6  139.79   25.10
  -4  -3  -6  174.38   23.90
   4   3   6  169.78   26.40
   4   3   6  151.58   26.40
  -5  -3  -6   10.40    3.10
  -5  -3  -6    7.60    5.90
   5   3   6    3.00    4.00
   5   3   6   12.70    6.60
  -6  -3  -6   92.29   17.80
   6   3   6   85.79   17.60
   6   3   6   88.89   19.30
  -7  -3  -6   46.40   11.70
   7   3   6   40.20   11.50
   7   3   6   22.10   11.30
  11  -4  -6    3.70    7.90
  11  -4  -6   -0.40    6.50
 -11   4   6   -2.20    4.80
 -11   4   6   -6.10    9.40
  10  -4  -6    2.30    6.10
  10  -4  -6   -2.00    6.70
 -10   4   6    5.90    6.30
 -10   4   6    2.30   10.80
   9  -4  -6   28.70   11.50
   9  -4  -6    9.50    6.10
  -9   4   6    8.50   14.40
  -9   4   6   11.60    6.70
   8  -4  -6   -5.70    2.60
   8  -4  -6    3.40    6.40
   8  -4  -6    2.40    5.20
  -8   4   6    2.90    2.40
  -8   4   6    1.60    3.10
  -8   4   6   -9.30    5.70
   7  -4  -6   43.90   10.30
   7  -4  -6   34.30   10.90
   7  -4  -6   34.90    8.30
  -7   4   6   13.00   10.30
  -7   4   6   48.70    9.10
   6  -4  -6  379.36   61.89
   6  -4  -6  472.25   64.09
   6  -4  -6  424.66   61.09
  -6   4   6  360.46   65.19
  -6   4   6  438.96   61.19
   5  -4  -6   55.69   11.30
   5  -4  -6   35.40    7.90
   5  -4  -6   58.89   10.60
  -5   4   6   32.60   13.00
  -5   4   6   30.40   12.30
  -5   4   6   47.40    8.30
   4  -4  -6   38.10    9.00
   4  -4  -6   48.80    8.00
   4  -4  -6   36.50    7.00
  -4   4   6   50.09    7.30
  -4   4   6   13.50    9.30
  -4   4   6   34.70   11.00
   3  -4  -6  441.36   64.39
   3  -4  -6  457.45   64.19
   3  -4  -6  485.75   66.09
  -3   4   6  462.75   69.19
  -3   4   6  404.36   67.49
  -3   4   6  441.66   63.99
   2  -4  -6 1631.34  253.97
  -2   4   6 1960.80  253.57
  -2   4   6 1803.82  258.07
  -2   4   6 1731.13  257.27
   1  -4  -6   -1.50    2.10
   1  -4  -6    1.70    1.50
  -1   4   6    0.20    1.10
  -1   4   6    1.40    3.20
  -1   4   6    1.70    3.20
   0  -4  -6  210.28   30.00
   0  -4  -6  198.28   30.20
   0   4   6  212.88   32.20
   0   4   6  200.08   31.80
  -1  -4  -6  294.77   42.40
  -1  -4  -6  278.87   42.20
   1   4   6  301.07   44.10
   1   4   6  295.57   43.90
  -2  -4  -6    1.90    2.50
  -2  -4  -6    4.40    3.40
   2   4   6    9.50    4.00
   2   4   6    9.50    4.40
  -3  -4  -6  386.46   54.29
  -3  -4  -6  373.66   55.39
   3   4   6  363.16   55.79
   3   4   6  376.76   56.39
  -4  -4  -6    0.90    2.50
  -4  -4  -6   -2.40    3.20
   4   4   6    1.20    4.70
   4   4   6    0.90    4.30
  -5  -4  -6   83.29   15.70
   5   4   6   76.99   15.50
   5   4   6   68.59   16.00
  -6  -4  -6   -1.80    6.80
   6   4   6   -3.70    6.30
   6   4   6    2.00    4.70
  -7  -4  -6    0.90    5.70
   7   4   6    5.80    7.20
   7   4   6    0.80    7.30
  11  -5  -6    8.10    8.10
  11  -5  -6    9.70    8.50
 -11   5   6   16.00    8.80
 -11   5   6   -7.80   11.00
  10  -5  -6    4.80    6.50
  10  -5  -6   -1.00    5.60
 -10   5   6   -6.70   15.40
 -10   5   6    2.10    4.90
   9  -5  -6    8.30    6.50
   9  -5  -6    6.40    5.30
  -9   5   6   -2.50    2.90
  -9   5   6   25.90   13.30
   8  -5  -6   10.30    5.50
   8  -5  -6   -1.20    4.20
   8  -5  -6    7.10    6.20
  -8   5   6    6.60    5.10
  -8   5   6   14.60   13.70
   7  -5  -6    4.30    3.50
   7  -5  -6    7.20    4.30
   7  -5  -6    0.60    5.60
  -7   5   6   14.60    9.30
  -7   5   6    6.20    3.90
  -7   5   6    1.00    5.90
   6  -5  -6  385.16   51.89
   6  -5  -6  285.17   50.39
   6  -5  -6  380.56   53.39
  -6   5   6  338.27   55.29
  -6   5   6  365.86   50.89
  -6   5   6  297.87   58.49
   5  -5  -6  124.49   20.30
   5  -5  -6  130.69   20.50
   5  -5  -6  152.88   23.50
  -5   5   6  158.98   27.10
  -5   5   6  133.09   28.20
  -5   5   6  116.59   19.70
   4  -5  -6  125.39   19.70
   4  -5  -6  116.39   18.20
   4  -5  -6  102.09   17.60
  -4   5   6  128.09   24.10
  -4   5   6  118.59   17.70
  -4   5   6  143.49   26.10
   3  -5  -6  154.88   19.50
   3  -5  -6  114.89   19.10
  -3   5   6  157.28   25.50
  -3   5   6  117.29   20.00
  -3   5   6  140.89   25.80
   2  -5  -6   14.80    4.50
   2  -5  -6   27.30    4.80
  -2   5   6   26.70    4.60
  -2   5   6   12.10    7.40
  -2   5   6   10.70    7.20
   1  -5  -6   92.79   14.00
   1  -5  -6   64.19   14.80
  -1   5   6  124.99   19.20
  -1   5   6  103.59   18.10
   0  -5  -6   65.69    9.90
   0  -5  -6   43.60   10.60
   0   5   6   68.89   12.90
   0   5   6   59.89   12.70
  -1  -5  -6  548.85   83.59
  -1  -5  -6  550.04   82.89
   1   5   6  612.64   84.69
   1   5   6  639.24   85.39
  -2  -5  -6    2.00    3.70
  -2  -5  -6    0.20    1.60
   2   5   6   -0.20    3.60
   2   5   6   -5.60    2.10
  -3  -5  -6  153.88   24.00
  -3  -5  -6  178.88   26.00
   3   5   6  134.79   25.90
   3   5   6  178.28   28.50
  -4  -5  -6  159.08   24.20
  -4  -5  -6  127.59   20.70
   4   5   6  127.89   25.30
   4   5   6  130.59   23.60
  -5  -5  -6    8.20    7.40
   5   5   6    5.20    4.90
   5   5   6    3.20    5.40
  -6  -5  -6    1.70    7.90
   6   5   6    1.70    6.30
   6   5   6   12.30    8.70
  11  -6  -6   13.40    9.60
  11  -6  -6    9.30   10.20
 -11   6   6   -0.10   11.10
 -11   6   6    2.00   17.50
 -11   6   6   -4.00    7.00
  10  -6  -6    8.10    8.50
  10  -6  -6   -1.60    4.40
 -10   6   6   12.10   12.10
 -10   6   6    4.20    9.90
 -10   6   6   -2.70    5.90
   9  -6  -6    0.20    7.80
   9  -6  -6    7.40    5.50
   9  -6  -6    7.90    6.20
  -9   6   6    3.70    5.70
  -9   6   6    1.40    2.30
  -9   6   6    8.10   10.70
  -9   6   6   15.40   11.90
   8  -6  -6   80.09   14.20
   8  -6  -6   28.10   11.10
   8  -6  -6   91.19   16.60
  -8   6   6   66.19   12.20
  -8   6   6   37.30   15.20
  -8   6   6   23.00   13.40
   7  -6  -6   15.20    6.80
   7  -6  -6   28.50    7.10
   7  -6  -6   20.60    7.80
   7  -6  -6   25.30    7.40
  -7   6   6   19.30    6.30
  -7   6   6   22.80   10.70
  -7   6   6   11.40    9.30
   6  -6  -6   10.50    4.60
   6  -6  -6   13.70    5.60
   6  -6  -6   10.80    6.50
  -6   6   6    5.90    7.20
  -6   6   6    5.60    3.70
  -6   6   6   -6.50    6.50
   5  -6  -6   37.70    8.80
   5  -6  -6   27.20    7.00
   5  -6  -6   25.20    6.40
  -5   6   6   35.60    6.90
  -5   6   6   29.70   10.70
  -5   6   6   21.40   11.40
   4  -6  -6    0.50    1.50
   4  -6  -6    3.60    2.50
  -4   6   6    4.40    7.20
  -4   6   6   -2.10    5.10
   3  -6  -6   23.70    5.90
   3  -6  -6   30.30    5.70
  -3   6   6   37.80   11.40
  -3   6   6   26.10    9.60
   2  -6  -6  111.99   21.80
   2  -6  -6  141.29   21.10
  -2   6   6  211.68   27.90
  -2   6   6  184.98   27.90
   1  -6  -6   98.19   14.70
   1  -6  -6   56.39   15.80
  -1   6   6  124.39   18.90
  -1   6   6  117.39   19.20
   0  -6  -6   57.19   11.00
   0  -6  -6   63.29   13.50
   0   6   6   92.29   14.50
   0   6   6   69.49   14.50
  -1  -6  -6   52.09   12.70
  -1  -6  -6   71.29   11.50
   1   6   6   71.79   14.70
   1   6   6   76.49   13.50
  -2  -6  -6   34.60    9.00
  -2  -6  -6   21.20    5.90
   2   6   6   41.10    9.90
   2   6   6   40.30    8.50
  -3  -6  -6   12.90    7.10
  -3  -6  -6   15.40    4.10
   3   6   6   13.80    5.20
   3   6   6   23.10    8.10
  -4  -6  -6   33.30   10.20
   4   6   6   53.39   11.70
   4   6   6   43.60   12.90
  -5  -6  -6    0.00    7.70
   5   6   6    1.60    4.10
   5   6   6   -3.20    7.70
  -6  -6  -6   17.10   10.40
   6   6   6    8.00   10.10
   6   6   6   -5.50    5.60
  11  -7  -6   13.90   11.90
  11  -7  -6   15.40    9.70
 -11   7   6   16.60   17.80
 -11   7   6   -5.30   11.90
  10  -7  -6    7.10    8.80
  10  -7  -6   -0.90    5.10
 -10   7   6    4.90   12.60
 -10   7   6    4.10   13.20
 -10   7   6   -1.10    4.80
   9  -7  -6    5.90    7.00
   9  -7  -6   13.30    8.20
   9  -7  -6    1.50    7.60
  -9   7   6    8.90    6.20
  -9   7   6   12.00   12.50
  -9   7   6    8.00    4.30
  -9   7   6   -4.70    7.80
   8  -7  -6   -0.50    5.40
   8  -7  -6   -1.30    6.20
   8  -7  -6    7.80    6.40
   8  -7  -6   10.60    6.60
  -8   7   6    3.50    9.70
  -8   7   6   -1.90    4.10
  -8   7   6    2.70    9.80
   7  -7  -6   68.69   14.90
   7  -7  -6   65.39   14.80
   7  -7  -6   98.49   17.50
  -7   7   6   70.09   20.60
  -7   7   6   65.19   18.60
  -7   7   6   87.09   15.30
   6  -7  -6  288.57   35.70
   6  -7  -6  184.88   33.30
   6  -7  -6  194.78   32.90
  -6   7   6  218.38   40.90
  -6   7   6  229.18   33.10
  -6   7   6  184.88   38.80
   5  -7  -6  120.69   20.10
   5  -7  -6  115.79   20.20
  -5   7   6  157.68   28.90
  -5   7   6  145.69   27.20
   4  -7  -6   46.00   10.50
   4  -7  -6   57.19   10.50
  -4   7   6  115.49   19.70
  -4   7   6   97.09   18.80
   3  -7  -6    4.40    2.90
   3  -7  -6    3.00    3.70
  -3   7   6    1.90    5.80
  -3   7   6    5.30    6.20
   2  -7  -6    0.00    2.20
   2  -7  -6    6.60    5.20
  -2   7   6   -1.50    4.00
  -2   7   6    2.30    5.80
   1  -7  -6   48.10   13.90
   1  -7  -6   76.89   12.30
  -1   7   6   84.59   15.00
  -1   7   6   82.49   16.70
   0  -7  -6  107.29   19.20
   0   7   6  132.69   21.40
   0   7   6  129.29   22.90
  -1  -7  -6    6.30    6.20
  -1  -7  -6   12.90    4.60
   1   7   6   21.50    6.70
   1   7   6   20.50    7.00
  -2  -7  -6   98.39   16.00
  -2  -7  -6   76.89   17.70
   2   7   6   88.79   16.90
   2   7   6  136.19   21.40
  -3  -7  -6    6.60    5.80
  -3  -7  -6    7.50    4.10
   3   7   6   -1.40    2.60
   3   7   6    0.90    4.90
  -4  -7  -6   35.30   11.30
   4   7   6   50.29   14.70
   4   7   6   37.30    9.90
  -5  -7  -6   27.00   11.90
   5   7   6    7.60    6.00
   5   7   6   28.00   13.10
  10  -8  -6   25.60   10.20
  10  -8  -6   28.70    9.80
 -10   8   6   14.20    6.00
 -10   8   6    3.00   12.90
 -10   8   6    7.50    9.00
   9  -8  -6    3.20    6.10
   9  -8  -6    1.70    6.90
  -9   8   6    1.70   11.20
  -9   8   6   -5.10    7.30
  -9   8   6    1.10    3.10
   8  -8  -6    4.10    3.90
   8  -8  -6    3.90    7.10
   8  -8  -6   -1.80    6.00
  -8   8   6   15.50   10.50
  -8   8   6    8.30    5.70
  -8   8   6   14.90   12.60
   7  -8  -6    5.70    4.70
   7  -8  -6   -2.40    2.60
  -7   8   6    6.20    9.30
  -7   8   6    5.50    4.90
  -7   8   6    0.00    8.00
   6  -8  -6   46.60    9.80
   6  -8  -6   34.00    8.70
  -6   8   6   49.40   14.80
  -6   8   6   30.90   14.10
   5  -8  -6   43.40   10.20
   5  -8  -6   63.59   10.90
  -5   8   6   54.69   14.40
  -5   8   6   52.19   16.30
   4  -8  -6  138.69   21.90
   4  -8  -6  111.69   22.00
  -4   8   6  198.28   30.00
  -4   8   6  142.79   26.40
   3  -8  -6  121.19   22.70
   3  -8  -6  116.79   21.20
  -3   8   6  173.08   26.50
  -3   8   6  150.68   27.10
   2  -8  -6   41.30   11.20
   2  -8  -6   37.50    9.10
  -2   8   6   50.49   11.90
  -2   8   6   71.99   14.90
   1  -8  -6   15.40    5.80
   1  -8  -6   17.80    8.60
  -1   8   6   30.20    7.70
  -1   8   6   28.50    9.70
   0  -8  -6   -1.20    3.30
   0  -8  -6   -1.10    5.90
   0   8   6    2.50    5.60
   0   8   6    3.90    4.20
  -1  -8  -6  157.48   28.50
   1   8   6  197.78   33.10
   1   8   6  196.98   28.90
  -2  -8  -6   58.79   16.60
  -2  -8  -6   76.39   14.30
   2   8   6  104.09   19.60
   2   8   6  101.79   16.50
  -3  -8  -6   24.40    9.20
   3   8   6   20.20    8.60
   3   8   6   61.59   14.90
  -4  -8  -6    2.70    8.90
   4   8   6    6.80    6.50
   4   8   6    0.80    6.60
  10  -9  -6   15.90    9.00
  10  -9  -6   18.70   11.50
 -10   9   6   21.70   16.10
 -10   9   6   -1.50   13.00
 -10   9   6    4.80    3.70
   9  -9  -6    4.90    5.90
   9  -9  -6    3.90    6.50
  -9   9   6   -2.00    7.20
  -9   9   6   -6.60    2.00
  -9   9   6   -4.70    7.60
   8  -9  -6   33.90   10.90
  -8   9   6   43.20   15.80
  -8   9   6   44.70   14.90
   7  -9  -6   15.30    5.50
  -7   9   6    9.10   10.30
  -7   9   6    2.50   10.80
   6  -9  -6   -3.10    2.40
  -6   9   6    9.00    7.90
  -6   9   6    5.50    9.70
   5  -9  -6   25.00    7.30
   5  -9  -6   39.80    9.80
  -5   9   6   43.20   13.60
  -5   9   6   16.80   10.20
   4  -9  -6    4.10    4.60
   4  -9  -6    5.90    5.20
  -4   9   6   10.50    9.20
  -4   9   6    0.70    6.60
   3  -9  -6    1.70    3.90
   3  -9  -6    0.00    4.70
  -3   9   6    6.20    6.20
  -3   9   6   -5.90    4.70
   2  -9  -6   52.99   15.20
   2  -9  -6   76.49   14.00
  -2   9   6   87.99   17.90
  -2   9   6   92.29   16.20
   1  -9  -6   -3.10    4.10
   1  -9  -6   -2.10    2.60
  -1   9   6    1.20    4.70
  -1   9   6   -3.40    5.50
   0  -9  -6   21.90   11.30
   0  -9  -6   48.00    9.70
   0   9   6   51.39   10.40
   0   9   6   66.79   14.70
  -1  -9  -6   39.10   15.30
  -1  -9  -6   82.39   14.50
   1   9   6   86.19   15.00
   1   9   6  114.29   19.60
  -2  -9  -6   -2.40    8.30
  -2  -9  -6   15.30    6.30
   2   9   6   -2.10    7.70
   2   9   6    8.30    5.10
  -3  -9  -6   -1.80    8.00
   3   9   6   10.20    9.00
   3   9   6   -6.20    3.10
  10 -10  -6   10.10    8.20
 -10  10   6   13.10   15.10
 -10  10   6    4.30    4.00
   9 -10  -6   -6.20    5.20
  -9  10   6   10.40    4.70
  -9  10   6   -6.20   11.60
   8 -10  -6   17.80    7.80
  -8  10   6   12.60    5.30
  -8  10   6   11.40   13.60
   7 -10  -6    9.80    6.90
  -7  10   6   30.90   16.20
  -7  10   6   16.50    9.60
   6 -10  -6    2.20    3.70
  -6  10   6    8.50   11.50
  -6  10   6    6.90    8.00
   5 -10  -6    8.10    5.50
  -5  10   6   20.40   10.30
  -5  10   6   20.80    9.90
   4 -10  -6    5.90    4.20
  -4  10   6   19.60   10.40
  -4  10   6   12.40    8.00
   3 -10  -6    7.30    5.20
  -3  10   6    2.40    5.90
  -3  10   6   -4.10    5.60
   2 -10  -6    1.50    4.70
  -2  10   6   -2.80    6.70
  -2  10   6    2.00    4.90
   1 -10  -6    7.60    5.90
   1 -10  -6   21.70   12.20
  -1  10   6   22.40    9.80
  -1  10   6    6.70    6.90
   0 -10  -6    4.20    5.30
   0 -10  -6   -0.30    7.60
   0  10   6   12.90    8.20
  -1 -10  -6   39.90    9.50
  -1 -10  -6   18.70   11.60
   1  10   6   82.09   17.20
  -2 -10  -6    5.90    9.20
   2  10   6    9.10   10.60
   9 -11  -6   14.60    9.50
  -9  11   6    3.80    6.00
  -9  11   6    5.40   12.60
   8 -11  -6   14.40    8.00
  -8  11   6   14.40   10.90
  -8  11   6    5.20    5.30
   7 -11  -6   47.60   13.80
  -7  11   6   99.09   22.80
   6 -11  -6   11.50    5.50
  -6  11   6   -5.50    5.80
   5 -11  -6   22.50    7.70
  -5  11   6   37.80   13.20
   4 -11  -6    9.30    5.50
  -4  11   6   40.50   12.90
   3 -11  -6   -3.10    3.10
  -3  11   6    2.60    9.00
   2 -11  -6   -4.10    3.30
  -2  11   6   -3.80    6.40
   1 -11  -6   68.69   17.90
  -1  11   6  192.68   28.00
   0 -11  -6   22.30    7.80
   0  11   6   38.50   14.00
   1  11   6   17.30   12.10
   8 -12  -6   13.30    8.70
  -8  12   6   -2.30    8.20
  -8  12   6    0.20    5.90
   7 -12  -6    2.50    6.50
  -7  12   6   10.90    6.50
  -7  12   6    1.50   12.00
   6 -12  -6   15.00    7.50
  -6  12   6   24.70   12.10
   5 -12  -6   -1.40    5.80
  -5  12   6   19.00   12.80
   4 -12  -6   -2.00    6.00
  -4  12   6    6.90   11.40
   3 -12  -6    0.70    4.40
  -3  12   6    4.40   10.30
   2 -12  -6    6.00    6.90
  -2  12   6    0.90   10.20
   1 -12  -6    3.60    5.60
  -1  12   6   10.50   10.30
   5 -13  -6    9.10    6.00
  -5  13   6   -0.20   12.00
   4 -13  -6   -3.90    4.20
  -4  13   6    1.60    7.60
  -3  13  -7    3.30    4.20
   3 -13   7   16.10   25.20
  -4  13  -7   -0.20    3.10
   4 -13   7   -4.00   20.50
   0  12  -7    8.70    9.60
   0  12  -7    3.00    3.50
   0 -12   7    0.20   13.30
  -1  12  -7   42.60    9.40
   1 -12   7   32.60   18.70
  -2  12  -7    8.50    5.70
   2 -12   7  -20.20   11.30
  -3  12  -7   10.80    4.90
   3 -12   7  -12.50   19.10
  -4  12  -7    7.80    4.70
   4 -12   7   15.20   19.30
  -5  12  -7   -1.40    4.30
   5 -12   7   12.10   14.20
  -6  12  -7   -3.30    2.70
   6 -12   7    2.80   13.90
  -7  12  -7    3.40    4.20
   7 -12   7   -2.90   14.60
   2  11  -7  -13.10    6.60
  -2 -11   7    0.30    5.90
   1  11  -7    2.80    5.50
  -1 -11   7    7.20    7.80
   0  11  -7    3.90    7.20
   0  11  -7    1.20    4.10
   0 -11   7    4.70   12.60
  -1  11  -7   10.90    5.10
   1 -11   7   28.80   19.60
  -2  11  -7   16.30    5.60
   2 -11   7   40.70   20.40
  -3  11  -7    5.10    3.60
   3 -11   7    0.70   16.50
  -4  11  -7   10.00    5.20
   4 -11   7    8.40   11.60
  -5  11  -7   -0.30    3.30
   5 -11   7   -5.10    8.00
  -6  11  -7    7.00    5.80
   6 -11   7   22.90   15.60
  -7  11  -7   -0.80    4.90
   7 -11   7   10.10   14.90
  -8  11  -7    8.70    5.50
   8 -11   7   13.10   11.10
   3  10  -7   -1.50    5.40
  -3 -10   7    8.00    6.90
   2  10  -7    4.60    6.90
  -2 -10   7   -4.10    4.50
   1  10  -7   53.09   10.30
   1  10  -7   71.49   15.00
  -1 -10   7   31.40   16.50
   0  10  -7   15.10    5.70
   0  10  -7   18.70    8.40
   0 -10   7   30.60   13.40
  -1  10  -7    4.10    3.70
  -1  10  -7    1.70    3.30
   1 -10   7    1.30   14.50
  -2  10  -7   25.70    7.20
   2 -10   7   23.40   15.00
  -3  10  -7    7.40    4.60
   3 -10   7   22.20   13.90
  -4  10  -7    8.20    5.40
   4 -10   7   38.40   15.40
  -5  10  -7   10.80    5.30
   5 -10   7   26.60   13.20
  -6  10  -7   12.50    5.30
   6 -10   7   10.30    9.30
  -7  10  -7    6.30    6.00
   7 -10   7    7.60   12.80
  -8  10  -7   22.50    7.60
   8 -10   7   34.20   18.70
   4   9  -7    0.90    8.60
  -4  -9   7    3.80    5.40
   3   9  -7    0.70    4.90
  -3  -9   7   -3.60    6.50
   2   9  -7    4.50    6.60
  -2  -9   7    0.80    5.00
   1   9  -7   29.20    6.70
   1   9  -7   36.70   10.00
  -1  -9   7   -1.80   10.50
   0   9  -7   -1.30    1.90
   0   9  -7   -3.30    4.10
   0  -9   7   -5.40   11.80
  -1   9  -7   75.19   15.00
  -1   9  -7   98.99   17.20
   1  -9   7  101.79   29.60
  -2   9  -7   28.20    6.20
  -2   9  -7   17.60    6.30
   2  -9   7   76.79   24.00
  -3   9  -7   32.20    7.40
   3  -9   7   18.80   15.70
  -4   9  -7    4.10    4.20
   4  -9   7    7.80    8.60
  -5   9  -7    2.10    2.90
   5  -9   7   -3.30    8.40
  -6   9  -7   12.10    4.70
   6  -9   7   11.10   11.70
  -7   9  -7    7.80    5.10
   7  -9   7   30.30   15.40
  -8   9  -7    5.40    4.20
   8  -9   7    0.90    9.40
  -9   9  -7   10.60   10.80
  -9   9  -7   13.40    5.70
   9  -9   7   30.00   19.00
   5   8  -7    4.20    8.50
  -5  -8   7   -2.60    4.60
   4   8  -7   -3.20    4.80
  -4  -8   7   -0.80    6.40
   3   8  -7   -1.80    5.40
  -3  -8   7   -3.20    5.90
   2   8  -7   49.20   12.30
   2   8  -7   59.89    9.30
  -2  -8   7   26.30   12.70
   1   8  -7    4.60    5.40
   1   8  -7   14.50    4.50
  -1  -8   7   22.00   12.50
   0   8  -7    0.10    3.60
   0   8  -7   -0.80    2.50
   0  -8   7    7.80   13.20
  -1   8  -7   66.39   12.80
  -1   8  -7   58.79   11.30
   1  -8   7   59.19   22.70
  -2   8  -7   35.80    8.30
  -2   8  -7   42.00    8.60
   2  -8   7   60.29   18.60
  -3   8  -7   37.60    8.20
   3  -8   7   43.30   15.80
  -4   8  -7   24.40    6.80
   4  -8   7   43.40   15.30
  -5   8  -7    4.70    3.20
   5  -8   7   -1.40    6.00
  -6   8  -7    0.10    4.00
   6  -8   7   15.10   10.90
  -7   8  -7   33.70    7.80
   7  -8   7   21.80   13.20
  -8   8  -7    8.80    6.20
   8  -8   7   43.30   15.50
  -9   8  -7   -1.00    4.90
  -9   8  -7   10.70    9.70
   9  -8   7   -3.10   12.70
   6   7  -7   -0.70    8.00
  -6  -7   7    0.90    7.60
   5   7  -7    0.60    4.80
   5   7  -7    1.00    3.90
  -5  -7   7    5.00    6.70
  -5  -7   7    1.90    7.00
   4   7  -7    7.00    4.10
   4   7  -7    6.70    7.30
  -4  -7   7    3.10    7.00
  -4  -7   7    7.50    5.00
   3   7  -7   33.50    7.60
   3   7  -7   42.40   10.70
  -3  -7   7   21.20    8.30
  -3  -7   7   12.10    7.00
   2   7  -7    5.00    4.40
   2   7  -7   11.30    4.40
   2   7  -7    4.50    2.30
  -2  -7   7    6.80    5.60
  -2  -7   7    8.90    6.40
   1   7  -7   85.39   12.50
   1   7  -7   56.59   13.90
  -1  -7   7   73.19   14.50
  -1  -7   7   63.49   19.10
   0   7  -7   50.39   11.20
   0   7  -7   50.49   10.00
   0  -7   7   49.99   18.70
   0  -7   7   66.89   12.40
  -1   7  -7   95.79   18.30
  -1   7  -7  123.69   18.90
   1  -7   7  168.98   31.70
  -2   7  -7  175.28   28.40
  -2   7  -7  187.48   28.20
   2  -7   7  242.08   39.60
  -3   7  -7    1.50    1.80
  -3   7  -7   -1.80    1.50
   3  -7   7   -0.70    1.10
   3  -7   7   -2.70    4.90
  -4   7  -7    7.50    3.30
   4  -7   7    5.70    2.70
   4  -7   7    1.50    7.70
  -5   7  -7   10.50    4.10
   5  -7   7   14.20    4.80
   5  -7   7   12.90    8.40
  -6   7  -7   42.70    9.00
   6  -7   7   38.80    9.20
   6  -7   7   79.89   20.10
  -7   7  -7   14.40    6.10
   7  -7   7   18.30    7.20
   7  -7   7   34.70   14.40
  -8   7  -7   68.79   12.50
  -8   7  -7   42.20   13.60
   8  -7   7   65.69   14.20
   8  -7   7   65.19   20.50
  -9   7  -7   -3.30    4.30
  -9   7  -7    3.80    7.70
   9  -7   7   -6.50   12.70
   9  -7   7   -0.70    7.40
   7   6  -7   17.20    8.10
   7   6  -7    6.50    9.80
  -7  -6   7    7.50    7.30
  -7  -6   7   10.00   11.30
   6   6  -7    1.60    6.20
   6   6  -7   -5.80    3.00
  -6  -6   7   -2.00    7.70
  -6  -6   7   -2.40    6.90
   5   6  -7   -3.10    5.70
   5   6  -7    0.30    4.80
  -5  -6   7   -7.50    7.50
  -5  -6   7   -7.20    5.40
   4   6  -7   -0.90    2.40
   4   6  -7   -4.50    4.90
  -4  -6   7   -4.90    4.30
  -4  -6   7   -2.20    4.50
   3   6  -7   26.80    4.50
   3   6  -7   15.00    6.50
   3   6  -7   23.10    6.00
  -3  -6   7   10.80    7.00
  -3  -6   7    3.90    5.00
   2   6  -7   19.30    5.20
   2   6  -7   16.40    6.00
   2   6  -7   15.20    3.80
  -2  -6   7   16.10    7.10
  -2  -6   7    4.40    5.20
   1   6  -7  106.59   19.00
   1   6  -7  106.59   16.20
  -1  -6   7   92.69   22.90
  -1  -6   7  101.49   19.30
   0   6  -7  132.59   21.40
   0   6  -7  114.69   20.00
   0  -6   7  194.98   25.20
   0  -6   7  143.09   31.50
  -1   6  -7   14.40    4.20
  -1   6  -7   13.80    4.00
   1  -6   7   10.10    3.00
   1  -6   7   13.40    3.40
   1  -6   7   -0.60    6.90
  -2   6  -7  138.59   23.20
  -2   6  -7  141.69   23.70
   2  -6   7  174.88   22.80
   2  -6   7  183.48   32.50
  -3   6  -7  106.29   14.90
  -3   6  -7  120.69   17.20
   3  -6   7   88.39   15.40
   3  -6   7  163.48   26.30
  -4   6  -7   17.90    4.80
   4  -6   7    9.20    8.10
   4  -6   7    7.30    3.10
  -5   6  -7   -2.40    2.00
   5  -6   7   -3.70    7.80
   5  -6   7   -1.50    2.60
  -6   6  -7  155.28   24.60
   6  -6   7  167.58   32.30
  -7   6  -7   15.20    6.90
  -7   6  -7   14.90    5.10
   7  -6   7   10.60    9.70
   7  -6   7    4.50    4.50
  -8   6  -7   23.40    6.00
  -8   6  -7    7.50    7.40
   8  -6   7   26.50   15.20
   8  -6   7   18.90    7.20
  -9   6  -7   10.70    6.80
  -9   6  -7   18.80    6.20
   9  -6   7    1.70    5.10
   9  -6   7   25.10   14.00
   7   5  -7    1.10    7.80
   7   5  -7    6.60    7.10
  -7  -5   7    3.60    6.70
  -7  -5   7    0.70   12.00
   6   5  -7   14.90    7.40
   6   5  -7    2.60    5.00
  -6  -5   7    3.50    6.90
  -6  -5   7   20.20    9.80
   5   5  -7    9.40    7.10
   5   5  -7   -2.80    4.20
  -5  -5   7   -2.60    8.40
  -5  -5   7   -2.20    3.80
   4   5  -7   76.69   15.80
   4   5  -7   91.99   14.10
  -4  -5   7   39.20   12.30
  -4  -5   7   81.09   16.80
   3   5  -7   41.10    6.30
   3   5  -7   21.90    7.20
   3   5  -7   42.60   10.50
  -3  -5   7   43.30   11.20
  -3  -5   7   20.10    8.90
   2   5  -7   29.70    5.00
   2   5  -7   18.50    6.20
   2   5  -7   26.90    6.20
  -2  -5   7    8.10    6.10
  -2  -5   7   31.90    8.30
   1   5  -7   16.10    3.90
   1   5  -7   23.90    6.50
  -1  -5   7   39.00    8.90
  -1  -5   7    0.00    8.20
   0   5  -7 1039.10  154.98
   0   5  -7 1039.00  154.18
   0  -5   7 1330.17  162.98
  -1   5  -7  103.59   17.40
  -1   5  -7  126.99   17.80
   1  -5   7  120.29   24.70
   1  -5   7  115.59   17.70
  -2   5  -7   -1.60    2.10
  -2   5  -7    1.30    1.40
   2  -5   7    2.00    1.40
   2  -5   7    0.60    4.00
   2  -5   7    0.70    1.60
  -3   5  -7   46.90    8.20
   3  -5   7   38.10    7.30
   3  -5   7   49.10   13.00
  -4   5  -7    7.30    3.00
   4  -5   7   11.30    8.50
   4  -5   7    9.70    3.40
  -5   5  -7   26.50    6.30
   5  -5   7   12.70   10.10
   5  -5   7   24.20    6.00
  -6   5  -7  171.38   28.80
   6  -5   7  191.88   35.90
   6  -5   7  211.28   29.90
  -7   5  -7   94.29   17.70
  -7   5  -7   85.89   14.20
   7  -5   7   66.49   14.90
   7  -5   7   60.09   18.70
  -8   5  -7    5.60    5.30
  -8   5  -7    3.50    3.30
   8  -5   7   -0.10    5.70
   8  -5   7   15.50   13.10
  -9   5  -7    7.20    8.20
  -9   5  -7    8.20    5.40
   9  -5   7    8.80   13.10
   9  -5   7   24.00    9.90
   8   4  -7   27.90   11.20
   8   4  -7   20.40   11.20
  -8  -4   7   20.80   10.10
  -8  -4   7   -0.80   14.20
   7   4  -7    4.80    7.90
   7   4  -7    9.20    7.70
  -7  -4   7    4.90    6.40
  -7  -4   7    3.60   12.10
   6   4  -7   21.60   11.00
   6   4  -7   29.40   10.10
  -6  -4   7   58.09   15.70
  -6  -4   7   46.90   11.30
   5   4  -7   22.00    8.90
   5   4  -7   11.30    6.60
  -5  -4   7   23.90    8.50
  -5  -4   7   27.40   11.40
   4   4  -7  164.98   29.30
   4   4  -7  156.88   23.70
   4   4  -7  173.58   26.20
  -4  -4   7  166.58   31.00
   3   4  -7   30.60    4.90
   3   4  -7   34.80    7.10
   3   4  -7   32.50    8.30
  -3  -4   7    5.90    6.00
  -3  -4   7   24.80    8.30
   2   4  -7  138.39   20.40
   2   4  -7  140.99   22.90
   2   4  -7  132.59   19.50
  -2  -4   7  136.89   23.90
  -2  -4   7   90.29   23.30
   1   4  -7  215.18   35.60
   1   4  -7  236.58   34.50
  -1  -4   7  299.77   38.30
  -1  -4   7  219.58   41.40
   0   4  -7  246.58   37.60
   0   4  -7  246.18   37.00
   0  -4   7  324.67   40.70
   0  -4   7  215.38   43.00
  -1   4  -7  278.77   43.40
  -1   4  -7  307.57   43.70
   1  -4   7  315.37   44.30
   1  -4   7  328.37   48.20
  -2   4  -7  116.69   19.70
   2  -4   7  133.39   19.70
   2  -4   7  153.58   25.80
  -3   4  -7   22.90    4.80
   3  -4   7   15.00    4.40
   3  -4   7   18.60    8.50
  -4   4  -7   65.29   12.50
   4  -4   7   80.29   17.70
   4  -4   7   80.19   12.90
  -5   4  -7   67.89   12.90
   5  -4   7   78.49   13.60
   5  -4   7   86.49   18.80
  -6   4  -7   30.10    8.80
  -6   4  -7   25.00    6.10
   6  -4   7   26.30    7.90
   6  -4   7   26.60   12.80
  -7   4  -7   -0.40    2.60
  -7   4  -7    7.30    6.70
   7  -4   7    1.70    6.40
   7  -4   7    6.70    5.50
  -8   4  -7   -3.60    4.30
  -8   4  -7    1.40    3.70
   8  -4   7    0.80    7.80
   8  -4   7    0.20    4.00
  -9   4  -7   10.30    7.00
   9  -4   7   25.70   12.00
   9  -4   7    4.90    6.30
   8   3  -7   -0.70    7.50
   8   3  -7    2.20    6.20
  -8  -3   7   -5.10    7.30
  -8  -3   7   -2.80   14.00
   7   3  -7   15.80    8.30
   7   3  -7   23.80    9.60
  -7  -3   7   22.70   15.30
  -7  -3   7   15.20    7.10
   6   3  -7    1.10    4.10
   6   3  -7   -3.70    2.90
  -6  -3   7    1.30    7.00
  -6  -3   7    0.90    3.50
   5   3  -7  123.39   22.90
   5   3  -7  114.89   21.10
  -5  -3   7  117.09   21.00
  -5  -3   7  112.39   25.00
   4   3  -7   18.50    3.70
   4   3  -7   21.50    5.90
   4   3  -7   12.20    6.10
  -4  -3   7   20.70    7.10
  -4  -3   7   21.20    8.40
   3   3  -7    2.30    3.30
   3   3  -7    9.90    5.50
   3   3  -7    1.50    1.50
  -3  -3   7    9.00    6.90
  -3  -3   7    5.40    3.90
   2   3  -7    2.10    2.50
   2   3  -7    9.00    2.20
   2   3  -7   -1.30    2.90
  -2  -3   7   -0.20    4.50
  -2  -3   7   10.50    5.20
   1   3  -7 1500.65  214.88
   1   3  -7 1434.96  215.98
  -1  -3   7 1450.95  219.58
  -1  -3   7 1737.73  218.38
   0   3  -7  448.16   63.99
   0   3  -7  395.16   64.19
   0  -3   7  591.24   67.59
   0  -3   7  436.46   67.49
  -1   3  -7  490.35   71.69
  -1   3  -7  461.65   71.09
   1  -3   7  543.65   71.19
   1  -3   7  474.55   72.29
   1  -3   7  536.15   74.89
  -2   3  -7    0.00    2.30
   2  -3   7   -0.10    1.60
   2  -3   7   -1.10    2.90
  -3   3  -7   58.29   11.10
   3  -3   7   65.29   15.10
   3  -3   7   72.59   11.70
  -4   3  -7   15.10    4.10
  -4   3  -7   14.10    3.20
   4  -3   7   15.00    3.10
   4  -3   7   22.60    5.40
   4  -3   7   30.00    9.70
  -5   3  -7  518.15   76.59
  -5   3  -7  507.25   74.89
   5  -3   7  568.34   79.59
   5  -3   7  545.35   75.49
   5  -3   7  494.15   74.39
  -6   3  -7   69.39   14.80
  -6   3  -7   62.79   11.50
   6  -3   7   59.39   12.80
   6  -3   7   66.59   16.70
  -7   3  -7   58.09   14.20
  -7   3  -7   57.29   11.50
   7  -3   7   76.69   14.60
   7  -3   7   84.99   19.20
  -8   3  -7    7.00    6.20
  -8   3  -7   -1.90    3.90
   8  -3   7    0.90    7.30
   8  -3   7   -2.90    3.90
  -9   3  -7  -10.50    7.10
   9  -3   7    2.30    7.50
   9   2  -7   41.60   14.30
   9   2  -7   73.19   19.70
  -9  -2   7   87.09   17.40
  -9  -2   7   35.30   17.10
   8   2  -7   -2.40    7.20
   8   2  -7    9.10    7.90
  -8  -2   7   -4.70    6.50
  -8  -2   7   14.80   12.60
   7   2  -7   17.40    8.50
   7   2  -7   32.80   12.30
  -7  -2   7   40.50   14.70
  -7  -2   7   55.99   10.80
   6   2  -7    3.30    4.60
   6   2  -7    4.80    5.30
  -6  -2   7    4.00    5.10
  -6  -2   7   -5.20    7.80
   5   2  -7   78.59   15.90
   5   2  -7   73.79   13.70
  -5  -2   7   55.59   12.30
  -5  -2   7   41.60   14.70
   4   2  -7   38.70    6.00
   4   2  -7   27.00    9.30
   4   2  -7   38.90    8.60
  -4  -2   7   32.70    8.30
  -4  -2   7   28.90   10.50
   3   2  -7    8.90    4.80
   3   2  -7    7.20    3.00
   3   2  -7    3.30    1.40
  -3  -2   7   10.20    5.70
  -3  -2   7    1.30    3.50
   2   2  -7  429.76   64.79
   2   2  -7  451.05   63.09
  -2  -2   7  435.96   66.49
   1   2  -7  127.29   16.90
   1   2  -7   97.79   17.50
  -1  -2   7   97.19   20.60
  -1  -2   7  131.09   21.90
   0   2  -7  460.75   65.29
   0   2  -7  418.96   65.39
   0  -2   7  446.46   67.59
   0  -2   7  544.45   68.29
  -1   2  -7    4.70    2.20
  -1   2  -7    6.50    1.70
   1  -2   7    3.00    1.80
   1  -2   7   -0.50    2.60
   1  -2   7   -0.20    3.30
   1  -2   7    0.90    1.90
  -2   2  -7  214.98   28.50
   2  -2   7  159.48   27.50
   2  -2   7  226.18   31.50
   2  -2   7  235.88   29.30
   2  -2   7  194.48   27.50
  -3   2  -7  113.79   18.10
   3  -2   7  121.69   18.70
   3  -2   7  130.59   22.40
   3  -2   7  116.09   17.30
  -4   2  -7   31.60    7.60
  -4   2  -7   26.90    5.90
   4  -2   7   30.40    6.70
   4  -2   7   21.60    8.10
   4  -2   7   26.10    5.50
  -5   2  -7  145.79   24.80
  -5   2  -7  150.68   22.20
   5  -2   7  153.38   27.70
   5  -2   7  150.98   22.70
   5  -2   7  127.59   21.90
  -6   2  -7   -9.10    4.60
  -6   2  -7   -1.30    2.90
   6  -2   7   -3.80    6.60
   6  -2   7    2.30    4.00
   6  -2   7   16.10    5.80
  -7   2  -7    3.50    3.70
  -7   2  -7    4.50    6.60
   7  -2   7  -12.00    7.00
   7  -2   7    2.10    2.80
  -8   2  -7   42.80   11.90
   8  -2   7   33.80   11.10
  -9   2  -7   -0.90    7.10
   9  -2   7   -6.70    4.50
   9   1  -7   22.80   11.10
   9   1  -7   41.40   11.70
  -9  -1   7   17.10   14.70
  -9  -1   7   26.60   10.60
   8   1  -7   37.40   12.30
   8   1  -7   26.30   10.20
  -8  -1   7   35.30   15.80
  -8  -1   7   52.19   11.80
   7   1  -7   -2.60    5.60
   7   1  -7   -3.00    4.60
  -7  -1   7   -0.60   10.40
  -7  -1   7    0.30    4.60
   6   1  -7   37.50    9.80
   6   1  -7   19.20    8.80
  -6  -1   7   14.00   11.50
  -6  -1   7   30.80    7.80
   5   1  -7   13.40    2.60
   5   1  -7   -2.20    4.60
   5   1  -7    6.70    4.20
  -5  -1   7    1.40    6.80
  -5  -1   7   11.70    4.40
   4   1  -7   -1.20    3.20
   4   1  -7    0.50    1.10
   4   1  -7    1.00    4.10
  -4  -1   7   -3.20    3.10
  -4  -1   7    1.40    2.80
   3   1  -7   19.00    3.20
   3   1  -7   11.90    4.00
   3   1  -7   14.80    5.10
  -3  -1   7    8.70    4.60
  -3  -1   7    4.20    4.80
   2   1  -7 1048.70  145.99
   2   1  -7 1107.59  144.39
  -2  -1   7  869.11  146.49
  -2  -1   7 1009.20  147.59
   1   1  -7   24.20    5.80
   1   1  -7   29.30    5.10
  -1  -1   7   33.90    9.70
  -1  -1   7   19.00    6.50
   0   1  -7  306.97   44.20
   0   1  -7  322.07   44.40
   0  -1   7  345.57   46.10
   0  -1   7  238.18   45.50
   0  -1   7  315.27   46.60
  -1   1  -7    6.80    2.60
   1  -1   7   10.40    4.00
   1  -1   7   10.60    4.50
   1  -1   7   10.20    2.80
   1  -1   7    8.50    3.30
  -2   1  -7 1160.28  162.98
   2  -1   7 1107.29  164.88
   2  -1   7 1179.88  163.78
   2  -1   7 1139.79  162.58
  -3   1  -7   79.99   14.40
  -3   1  -7   71.89   15.40
   3  -1   7   92.29   13.70
   3  -1   7   87.69   17.30
   3  -1   7  113.99   16.30
  -4   1  -7  468.55   68.49
  -4   1  -7  458.75   66.89
   4  -1   7  471.95   67.79
   4  -1   7  458.25   66.99
   4  -1   7  465.55   70.09
  -5   1  -7   17.30    4.70
  -5   1  -7    7.80    6.10
   5  -1   7   19.10    6.30
   5  -1   7    1.70    6.80
   5  -1   7   18.50    5.20
  -6   1  -7   73.59   15.90
  -6   1  -7   75.89   13.60
   6  -1   7   91.29   15.90
   6  -1   7   78.29   15.20
  -7   1  -7    1.90    3.30
  -7   1  -7    7.50    6.70
   7  -1   7   -5.50    4.80
   7  -1   7    1.80    4.60
  -8   1  -7   38.30   11.20
   8  -1   7   24.50    9.30
  -9   1  -7   -2.50    6.30
   9  -1   7    4.50    8.50
  10   0  -7   13.30    8.80
  10   0  -7   26.70   13.20
 -10   0   7   39.80   17.80
 -10   0   7   38.80   10.40
   9   0  -7    2.10    6.40
   9   0  -7   19.10    9.80
  -9   0   7   24.30   14.80
  -9   0   7   12.10    7.60
   8   0  -7   83.79   19.80
   8   0  -7   89.09   17.60
  -8   0   7   28.40   16.80
  -8   0   7   91.09   15.30
   7   0  -7   29.10   10.00
   7   0  -7   25.00    9.60
  -7   0   7   40.70    8.90
  -7   0   7   14.90   13.70
   6   0  -7  144.99   24.70
   6   0  -7  119.89   25.60
  -6   0   7  148.69   22.10
  -6   0   7  111.29   29.30
   5   0  -7   61.29    8.00
   5   0  -7   45.50   11.60
   5   0  -7   26.70    9.30
  -5   0   7   47.20    9.20
  -5   0   7   42.20   14.10
   4   0  -7   36.80   10.80
   4   0  -7   45.90   10.30
   4   0  -7   61.29    8.20
  -4   0   7   49.30   14.20
  -4   0   7   44.10    8.80
   3   0  -7  306.27   41.80
   3   0  -7  300.67   39.20
  -3   0   7  239.28   42.60
  -3   0   7  234.58   39.90
   2   0  -7 2310.87  314.97
   2   0  -7 2386.86  313.27
  -2   0   7 1949.90  314.77
  -2   0   7 2196.38  316.67
   1   0  -7   23.80    6.80
   1   0  -7   38.30    6.20
   1   0  -7   46.40    7.60
  -1   0   7   33.60    7.30
  -1   0   7   50.19   10.80
  -1   0   7   27.20    8.70
   0   0  -7   86.39   12.90
   0   0  -7   77.49   12.50
   0   0   7   84.39   13.60
   0   0   7   84.89   15.60
   0   0   7   67.89   15.70
  -1   0  -7   79.79   14.10
   1   0   7   93.09   14.90
   1   0   7   95.49   16.70
   1   0   7   98.99   16.00
  -2   0  -7  211.78   30.90
  -2   0  -7  219.78   31.70
   2   0   7  206.88   32.50
   2   0   7  203.78   30.90
   2   0   7  206.68   31.80
  -3   0  -7    3.00    2.50
  -3   0  -7    1.50    2.70
   3   0   7   -0.50    2.20
   3   0   7    1.40    2.20
   3   0   7    4.10    3.70
  -4   0  -7   37.90    8.60
  -4   0  -7   37.80    7.30
   4   0   7   32.70    8.40
   4   0   7   35.70    7.60
   4   0   7   27.10    9.10
  -5   0  -7   65.79   12.20
  -5   0  -7   74.19   15.20
   5   0   7   89.29   15.10
   5   0   7   70.99   14.00
  -6   0  -7   10.30    4.40
  -6   0  -7   13.70    6.20
   6   0   7   16.90    6.20
   6   0   7    7.90    4.70
  -7   0  -7   82.39   17.00
   7   0   7   73.89   16.40
   7   0   7   72.99   16.00
  -8   0  -7    7.40    6.50
   8   0   7    5.50    5.80
  10  -1  -7    0.20    8.10
  10  -1  -7    1.70   10.00
 -10   1   7  -21.80   11.70
 -10   1   7   10.40    6.50
   9  -1  -7    3.00    7.00
   9  -1  -7    4.70    7.10
  -9   1   7    3.50    4.70
  -9   1   7    6.80   15.80
   8  -1  -7    1.50    5.40
   8  -1  -7    0.20    3.90
  -8   1   7    4.00    4.80
  -8   1   7   -3.70    7.60
   7  -1  -7   20.60    8.30
   7  -1  -7   19.00    8.50
  -7   1   7   26.30    6.70
  -7   1   7    7.30   10.20
   6  -1  -7    0.10    2.00
   6  -1  -7    6.30    4.00
   6  -1  -7   -3.10    3.70
  -6   1   7    3.30    2.40
  -6   1   7   -2.30    5.30
   5  -1  -7   71.09   16.10
   5  -1  -7   78.49   15.40
   5  -1  -7   86.69   12.50
  -5   1   7   83.79   13.10
  -5   1   7   65.09   18.60
   4  -1  -7  114.39   17.60
   4  -1  -7  124.49   20.30
   4  -1  -7  143.69   22.40
  -4   1   7  113.89   18.00
  -4   1   7  146.49   25.30
   3  -1  -7  310.27   47.20
   3  -1  -7  326.77   45.10
  -3   1   7  298.47   48.90
  -3   1   7  309.17   45.50
   2  -1  -7  104.69   12.60
   2  -1  -7   80.99   12.80
   2  -1  -7   88.89   15.20
  -2   1   7   55.69   13.30
  -2   1   7   75.19   17.00
  -2   1   7   74.59   18.00
   1  -1  -7  104.49   18.80
   1  -1  -7  150.88   20.20
  -1   1   7  148.59   19.30
  -1   1   7   90.29   22.20
  -1   1   7  131.29   23.70
   0  -1  -7  900.01  125.09
   0  -1  -7  862.51  125.09
   0   1   7  840.12  127.39
   0   1   7  839.52  127.19
   0   1   7  929.91  125.59
  -1  -1  -7   60.79   10.00
  -1  -1  -7   54.89   10.30
   1   1   7   57.29   11.00
   1   1   7   68.09   11.70
   1   1   7   65.39   12.40
  -2  -1  -7  714.53   99.79
  -2  -1  -7  664.93  100.39
   2   1   7  725.73  100.49
   2   1   7  691.43  101.09
  -3  -1  -7  666.33  102.39
  -3  -1  -7  727.03  101.49
   3   1   7  774.92  102.99
   3   1   7  689.23  101.99
  -4  -1  -7    2.40    3.30
  -4  -1  -7    4.40    2.80
   4   1   7    7.60    3.80
   4   1   7    5.20    3.70
  -5  -1  -7  421.86   58.79
  -5  -1  -7  408.86   60.79
   5   1   7  389.16   60.19
   5   1   7  396.86   60.29
  -6  -1  -7   20.90    5.80
  -6  -1  -7   29.10    9.80
   6   1   7   37.80    8.90
   6   1   7   15.10    7.70
  -7  -1  -7    5.30    6.80
   7   1   7    4.90    4.40
   7   1   7    5.80    7.40
  -8  -1  -7   -0.10    5.70
   8   1   7    2.20    5.00
  10  -2  -7   57.09   17.60
  10  -2  -7   38.30   13.20
 -10   2   7   36.50   22.30
 -10   2   7   68.79   14.00
   9  -2  -7   31.30   12.70
   9  -2  -7   28.10   10.70
  -9   2   7   36.60    9.30
  -9   2   7   14.20   18.00
   8  -2  -7   22.20    9.00
   8  -2  -7   20.90   11.50
  -8   2   7   42.10   16.40
  -8   2   7   40.90    8.30
   7  -2  -7    7.00    4.80
   7  -2  -7    5.80    3.50
   7  -2  -7   10.30    7.60
  -7   2   7    5.00    8.60
  -7   2   7    6.70    4.40
   6  -2  -7    2.70    3.60
   6  -2  -7   -0.90    2.20
   6  -2  -7    1.30    5.30
  -6   2   7    1.40    2.70
  -6   2   7   -0.10    5.40
   5  -2  -7   10.00    2.70
   5  -2  -7    8.80    5.60
   5  -2  -7    7.00    4.40
  -5   2   7    3.70    5.70
  -5   2   7    6.00    2.80
   4  -2  -7  416.06   62.89
   4  -2  -7  400.56   60.29
  -4   2   7  405.46   64.89
  -4   2   7  445.16   60.29
   3  -2  -7  260.17   37.70
   3  -2  -7  265.47   39.90
   3  -2  -7  264.47   37.90
  -3   2   7  261.57   38.00
  -3   2   7  274.27   37.90
  -3   2   7  239.78   43.10
  -3   2   7  232.88   44.30
   2  -2  -7  114.39   17.20
   2  -2  -7  104.09   15.60
  -2   2   7   87.89   19.70
  -2   2   7   98.39   21.20
   1  -2  -7    2.30    0.60
   1  -2  -7    3.10    1.50
   1  -2  -7    0.50    0.90
  -1   2   7    4.70    4.50
  -1   2   7    4.30    4.00
   0  -2  -7  164.98   24.40
   0  -2  -7  157.28   24.90
   0  -2  -7  173.98   24.70
   0   2   7  177.48   27.30
   0   2   7  186.38   27.60
  -1  -2  -7  167.48   23.10
  -1  -2  -7  152.08   23.20
   1   2   7  153.48   24.30
   1   2   7  140.09   25.60
  -2  -2  -7  169.08   24.80
  -2  -2  -7  170.18   25.60
   2   2   7  170.78   26.40
   2   2   7  159.88   25.80
  -3  -2  -7  403.36   55.69
  -3  -2  -7  357.86   54.29
   3   2   7  372.16   55.79
   3   2   7  374.96   55.59
  -4  -2  -7   70.09   11.80
  -4  -2  -7   64.69   13.50
   4   2   7   74.79   13.80
   4   2   7   75.79   14.30
  -5  -2  -7  165.28   25.10
  -5  -2  -7  165.38   27.10
   5   2   7  156.88   28.40
   5   2   7  177.18   27.10
  -6  -2  -7   65.39   16.10
   6   2   7   93.69   17.40
   6   2   7   76.99   16.90
  -7  -2  -7   12.80    8.40
   7   2   7   -0.80    4.50
   7   2   7    5.90    7.10
  -8  -2  -7  -10.60    4.20
   8   2   7    2.70    6.00
   8   2   7   -0.80    5.30
  10  -3  -7   -2.30    4.50
  10  -3  -7   -1.40    6.40
 -10   3   7   -2.70   17.00
 -10   3   7    2.80    6.50
   9  -3  -7    3.60    7.20
   9  -3  -7   -4.40    7.10
  -9   3   7   13.80    5.90
  -9   3   7   10.40   11.80
   8  -3  -7   64.79   15.40
   8  -3  -7   53.49   15.50
  -8   3   7   57.39   22.30
  -8   3   7   81.09   13.90
   7  -3  -7   -1.40    2.90
   7  -3  -7    0.40    3.40
   7  -3  -7    1.70    3.60
  -7   3   7   -0.10    3.20
  -7   3   7    2.90    7.50
   6  -3  -7  233.38   40.10
   6  -3  -7  295.67   42.40
   6  -3  -7  291.67   38.90
  -6   3   7  257.67   38.80
  -6   3   7  224.18   45.90
   5  -3  -7  188.28   30.30
   5  -3  -7  208.68   33.00
   5  -3  -7  188.68   31.70
  -5   3   7  204.38   37.40
  -5   3   7  228.88   30.40
   4  -3  -7  116.49   19.50
   4  -3  -7  160.68   22.90
  -4   3   7   90.99   25.50
  -4   3   7  114.89   25.20
  -4   3   7  143.09   19.40
   3  -3  -7   62.69   12.00
   3  -3  -7   65.79    9.50
  -3   3   7   43.40   13.30
  -3   3   7   47.60   14.70
   2  -3  -7  277.47   41.40
   2  -3  -7  315.77   43.00
  -2   3   7  285.17   45.90
  -2   3   7  261.57   45.00
   1  -3  -7  221.08   28.40
   1  -3  -7  181.68   28.00
   1  -3  -7  177.78   27.80
  -1   3   7  256.07   33.00
  -1   3   7  221.58   33.90
   0  -3  -7 1140.19  167.68
   0  -3  -7 1199.28  167.38
   0   3   7 1151.38  170.08
   0   3   7 1240.38  170.18
  -1  -3  -7  156.78   24.50
  -1  -3  -7  166.28   24.60
   1   3   7  176.88   26.60
   1   3   7  166.18   26.70
  -2  -3  -7 1039.60  145.09
  -2  -3  -7  981.30  145.59
   2   3   7 1039.30  146.69
   2   3   7 1031.80  146.79
  -3  -3  -7  322.47   47.90
  -3  -3  -7  305.87   46.90
   3   3   7  326.07   48.60
   3   3   7  347.57   49.00
  -4  -3  -7  236.78   33.80
  -4  -3  -7  238.88   35.70
   4   3   7  207.58   35.80
   4   3   7  228.18   35.70
  -5  -3  -7   -1.90    3.90
  -5  -3  -7    1.00    3.10
   5   3   7   -2.90    3.30
   5   3   7    4.60    6.20
  -6  -3  -7   14.30    8.70
   6   3   7   18.10    9.50
   6   3   7   17.90    7.00
  -7  -3  -7   -4.10    7.70
   7   3   7    6.90    6.30
   7   3   7    6.80    6.80
  11  -4  -7   49.99   16.70
 -11   4   7   64.99   15.40
  10  -4  -7   20.40    9.50
  10  -4  -7   11.00    8.20
 -10   4   7    9.60    5.70
 -10   4   7    9.80   16.80
   9  -4  -7   11.00    6.00
   9  -4  -7    9.50    8.60
  -9   4   7   21.10   16.00
  -9   4   7    7.80    5.80
   8  -4  -7   22.60    7.90
   8  -4  -7   24.10    8.20
   8  -4  -7   34.50   10.80
  -8   4   7   19.30   14.20
  -8   4   7   20.60    6.70
   7  -4  -7    2.40    3.10
   7  -4  -7    7.60    6.30
   7  -4  -7    7.50    4.90
  -7   4   7    8.90    3.70
  -7   4   7    3.60    7.30
   6  -4  -7    4.10    3.10
   6  -4  -7   -2.60    4.40
   6  -4  -7    2.60    4.40
  -6   4   7   -1.60    4.80
  -6   4   7    0.40    2.30
  -6   4   7   -1.40    7.20
   5  -4  -7  409.66   56.79
   5  -4  -7  366.36   53.79
  -5   4   7  373.96   53.69
  -5   4   7  334.77   62.39
  -5   4   7  351.26   58.39
   4  -4  -7  304.07   42.10
   4  -4  -7  327.77   44.60
  -4   4   7  282.37   41.60
  -4   4   7  261.47   49.90
  -4   4   7  244.78   47.30
   3  -4  -7  484.65   63.19
   3  -4  -7  421.96   61.19
  -3   4   7  394.56   64.79
  -3   4   7  451.05   60.49
  -3   4   7  402.66   60.29
  -3   4   7  389.66   65.99
   2  -4  -7    2.00    1.60
  -2   4   7    1.50    5.20
  -2   4   7   -1.40    3.60
  -2   4   7    2.20    0.60
   1  -4  -7   71.09   15.20
   1  -4  -7  105.59   14.80
   1  -4  -7  109.19   14.90
  -1   4   7  142.19   21.10
  -1   4   7   89.89   14.20
  -1   4   7  136.39   21.00
   0  -4  -7  173.38   26.40
   0  -4  -7  179.48   26.20
   0   4   7  183.68   30.10
   0   4   7  180.98   28.90
  -1  -4  -7   83.69   14.70
  -1  -4  -7   87.49   14.80
   1   4   7  116.39   18.50
   1   4   7  134.49   19.20
  -2  -4  -7  235.28   34.40
  -2  -4  -7  243.68   35.00
   2   4   7  219.08   36.10
   2   4   7  235.68   36.10
  -3  -4  -7  173.68   24.90
  -3  -4  -7  150.88   23.40
   3   4   7  149.39   26.50
   3   4   7  138.29   25.70
  -4  -4  -7  200.38   30.70
  -4  -4  -7  231.08   33.10
   4   4   7  193.88   32.30
   4   4   7  202.98   33.80
  -5  -4  -7  160.98   23.90
   5   4   7  101.99   22.30
   5   4   7  113.89   23.80
  -6  -4  -7   13.30    6.70
   6   4   7    5.60    5.90
   6   4   7    2.50    5.50
  -7  -4  -7   -3.80    5.60
   7   4   7    1.00    7.70
   7   4   7    7.70    9.30
  11  -5  -7    0.10    8.10
  11  -5  -7   -9.00    8.00
 -11   5   7    8.60    8.60
 -11   5   7    6.40   13.20
  10  -5  -7   26.30    9.50
  10  -5  -7   11.70   10.00
 -10   5   7   -3.20   10.80
 -10   5   7   25.90    8.70
   9  -5  -7    1.60    5.00
   9  -5  -7    1.40    7.40
  -9   5   7   -1.00    3.20
  -9   5   7   14.70   11.40
   8  -5  -7    5.20    6.20
   8  -5  -7    1.80    5.00
   8  -5  -7    7.50    5.30
  -8   5   7    9.60   11.40
  -8   5   7    0.70    8.00
  -8   5   7    1.60    4.00
   7  -5  -7   47.20   10.40
   7  -5  -7   61.79   12.70
   7  -5  -7   55.59   13.50
  -7   5   7   60.59   17.90
  -7   5   7   15.90   13.60
  -7   5   7   48.90    9.80
   6  -5  -7  125.19   21.00
   6  -5  -7  109.19   17.70
  -6   5   7   91.49   24.30
  -6   5   7   95.49   23.70
  -6   5   7  102.19   16.80
   5  -5  -7    0.30    2.90
   5  -5  -7    2.90    2.20
  -5   5   7   29.80    9.80
  -5   5   7   -1.90    7.40
   4  -5  -7   37.40    6.50
   4  -5  -7   50.59    9.80
   4  -5  -7   39.70    6.50
  -4   5   7   21.00    6.50
  -4   5   7   34.70    5.70
  -4   5   7    6.90    9.00
  -4   5   7   14.20   11.20
   3  -5  -7    9.50    2.80
   3  -5  -7   11.60    3.50
  -3   5   7    8.10    7.10
  -3   5   7   14.20    8.20
  -3   5   7   23.70    3.80
   2  -5  -7  376.16   54.19
  -2   5   7  385.06   58.49
  -2   5   7  369.46   57.89
  -2   5   7  374.16   53.39
   1  -5  -7  437.66   69.39
  -1   5   7  518.35   72.99
  -1   5   7  552.54   73.09
   0  -5  -7   58.09   12.10
   0  -5  -7   69.09   11.20
   0   5   7   72.69   14.60
   0   5   7   72.59   14.30
  -1  -5  -7    8.60    4.30
  -1  -5  -7   10.50    3.70
   1   5   7   12.50    5.60
   1   5   7    9.10    5.30
  -2  -5  -7   80.69   12.20
  -2  -5  -7   70.79   13.00
   2   5   7   69.39   13.90
   2   5   7   57.89   13.90
  -3  -5  -7  223.78   31.60
  -3  -5  -7  173.18   29.50
   3   5   7  244.58   34.00
   3   5   7  185.68   31.60
  -4  -5  -7   41.40   11.20
  -4  -5  -7   49.60    9.00
   4   5   7   63.19   14.60
   4   5   7   36.20   10.80
  -5  -5  -7    5.80    6.40
   5   5   7    5.40    8.10
   5   5   7   12.80    7.10
  -6  -5  -7   10.60    9.40
   6   5   7    6.10    7.60
   6   5   7    3.20    6.70
  11  -6  -7   10.30    8.30
  11  -6  -7    2.20    6.40
 -11   6   7   10.10   13.20
  10  -6  -7   24.10   11.30
  10  -6  -7   17.70    7.80
 -10   6   7    0.20   10.60
 -10   6   7   10.90    9.90
   9  -6  -7   41.90   11.40
   9  -6  -7   59.29   12.30
   9  -6  -7   25.60   10.00
  -9   6   7   22.70    8.40
  -9   6   7   26.50    6.60
  -9   6   7   27.10   12.90
  -9   6   7   21.30   12.40
   8  -6  -7   -2.00    5.60
   8  -6  -7   32.20    9.70
   8  -6  -7   24.30    8.20
  -8   6   7   19.40   11.10
  -8   6   7   13.10   12.10
  -8   6   7   27.50    7.50
   7  -6  -7   -4.70    3.10
   7  -6  -7   14.00    7.20
  -7   6   7    8.60    7.40
  -7   6   7    6.10   10.30
  -7   6   7   -0.50    3.20
   6  -6  -7  371.46   58.59
   6  -6  -7  465.25   61.49
   6  -6  -7  396.06   59.19
  -6   6   7  375.06   68.69
  -6   6   7  381.06   63.89
  -6   6   7  406.06   58.49
   5  -6  -7   41.70    8.30
   5  -6  -7   26.50    7.40
   5  -6  -7   47.90   10.90
  -5   6   7   24.40   12.50
  -5   6   7   44.40    7.80
  -5   6   7   43.70   13.50
   4  -6  -7   17.90    4.90
   4  -6  -7   36.20    5.90
  -4   6   7   38.40   10.90
  -4   6   7   21.30   10.90
   3  -6  -7  116.49   17.00
   3  -6  -7   97.29   16.70
  -3   6   7  136.09   23.90
  -3   6   7  156.28   25.60
   2  -6  -7    0.10    2.40
   2  -6  -7    1.40    2.90
  -2   6   7   -5.40    2.70
  -2   6   7    1.90    4.40
   1  -6  -7   -0.30    1.60
   1  -6  -7    1.00    3.90
  -1   6   7    3.80    4.60
  -1   6   7    4.90    5.10
   0  -6  -7  155.68   33.20
   0  -6  -7  229.68   32.50
   0   6   7  263.37   35.30
   0   6   7  282.27   36.10
  -1  -6  -7  149.19   25.00
  -1  -6  -7  151.08   26.10
   1   6   7  183.08   27.20
   1   6   7  201.18   28.30
  -2  -6  -7  122.59   20.60
  -2  -6  -7  140.59   22.80
   2   6   7  148.59   25.40
   2   6   7  122.09   22.40
  -3  -6  -7  145.29   23.60
  -3  -6  -7  132.69   21.00
   3   6   7  146.79   25.70
   3   6   7  109.39   22.20
  -4  -6  -7   13.90    9.00
   4   6   7   43.20   11.80
   4   6   7   25.50    8.90
  -5  -6  -7    2.40    7.90
   5   6   7    3.00    5.90
   5   6   7    6.30    8.80
  10  -7  -7   -1.50    5.00
  10  -7  -7   -0.40    5.50
 -10   7   7    3.20    9.80
 -10   7   7    4.60    9.60
   9  -7  -7   49.50   11.80
   9  -7  -7   32.00   12.30
   9  -7  -7   31.20   10.90
  -9   7   7   41.00    8.00
  -9   7   7   12.40   15.00
  -9   7   7   27.30   16.20
   8  -7  -7   14.00    7.10
   8  -7  -7    6.70    5.90
  -8   7   7   -2.40    8.90
  -8   7   7    3.60    8.80
   7  -7  -7   39.80    8.80
   7  -7  -7   26.10   10.10
   7  -7  -7   26.90    8.20
  -7   7   7   35.90    8.10
  -7   7   7   37.30   16.70
  -7   7   7   30.00   12.40
   6  -7  -7    4.40    4.80
   6  -7  -7   11.00    5.70
   6  -7  -7    5.30    4.40
  -6   7   7    0.30    6.30
  -6   7   7   13.30    4.50
  -6   7   7   22.50    9.90
   5  -7  -7   34.40    6.30
   5  -7  -7   16.70    5.10
  -5   7   7   22.80   10.50
  -5   7   7   12.80   10.50
   4  -7  -7   32.10    6.40
   4  -7  -7   23.40    5.90
  -4   7   7   46.80   12.60
  -4   7   7   30.60   12.60
   3  -7  -7  517.05   83.39
  -3   7   7  627.04   87.69
  -3   7   7  677.53   89.49
   2  -7  -7   12.00    5.60
   2  -7  -7   20.80    4.90
  -2   7   7   31.40    9.80
  -2   7   7   22.80    8.90
   1  -7  -7   -0.60    2.10
   1  -7  -7    0.70    4.60
  -1   7   7    5.60    6.50
  -1   7   7    4.80    4.70
   0  -7  -7   -2.30    4.90
   0  -7  -7    6.60    3.70
   0   7   7    1.40    3.70
   0   7   7    1.00    4.40
  -1  -7  -7   66.09   11.70
  -1  -7  -7   49.50   13.10
   1   7   7   68.29   13.50
   1   7   7   78.19   16.20
  -2  -7  -7    2.60    3.00
  -2  -7  -7    1.20    5.70
   2   7   7    3.80    7.10
   2   7   7   -1.20    3.40
  -3  -7  -7   45.10    8.90
  -3  -7  -7   36.90   11.60
   3   7   7   45.10   11.00
   3   7   7   47.70   12.70
  -4  -7  -7   25.10   10.70
   4   7   7    7.20    5.20
   4   7   7   15.00    9.80
  -5  -7  -7   20.80   12.20
   5   7   7   31.90   10.00
   5   7   7   27.70   12.20
  10  -8  -7   -4.60    5.40
 -10   8   7   -0.40   13.60
 -10   8   7   -7.10    7.80
   9  -8  -7    5.30    6.20
   9  -8  -7    1.20    7.80
  -9   8   7   -5.90   10.90
  -9   8   7   -0.20    7.80
  -9   8   7    2.30    2.90
   8  -8  -7    4.20    4.70
   8  -8  -7   14.20    9.00
  -8   8   7    7.50   12.60
  -8   8   7   17.90   11.20
   7  -8  -7   26.00    8.20
  -7   8   7   49.60   16.40
  -7   8   7   15.20   11.70
   6  -8  -7    7.70    4.00
  -6   8   7   18.80   11.90
  -6   8   7    5.60    7.50
   5  -8  -7   58.09   11.80
  -5   8   7   69.99   19.20
  -5   8   7   76.39   17.60
   4  -8  -7   45.30    9.30
  -4   8   7   54.89   15.40
  -4   8   7   46.40   14.20
   3  -8  -7   29.10    6.90
   3  -8  -7   22.30    7.00
  -3   8   7   36.40   11.90
  -3   8   7   33.80   11.20
   2  -8  -7   28.10    6.10
   2  -8  -7    8.50    6.30
  -2   8   7   32.70   10.10
  -2   8   7   24.10    8.90
   1  -8  -7    5.90    7.20
   1  -8  -7   23.10    5.80
  -1   8   7   38.60    9.10
  -1   8   7   35.40   10.40
   0  -8  -7   18.60    5.70
   0  -8  -7    8.90    7.20
   0   8   7   38.20    9.30
   0   8   7   29.80    9.30
  -1  -8  -7  187.58   30.60
  -1  -8  -7  133.39   32.60
   1   8   7  251.37   33.10
   1   8   7  291.87   36.10
  -2  -8  -7  106.19   23.40
  -2  -8  -7  122.89   21.10
   2   8   7  137.09   22.90
   2   8   7  156.28   27.50
  -3  -8  -7   11.40    9.40
   3   8   7    5.10    7.40
   3   8   7    0.90    5.40
  -4  -8  -7   28.30   11.80
   4   8   7   14.00    8.20
   4   8   7    7.10    9.90
  10  -9  -7   13.40    8.60
  10  -9  -7   -0.80    8.80
 -10   9   7   -2.30   12.20
 -10   9   7    4.90    4.80
 -10   9   7    1.90   13.30
   9  -9  -7   25.60   10.10
   9  -9  -7   28.50   10.80
  -9   9   7   35.30    8.40
  -9   9   7   40.30   16.00
  -9   9   7   42.50   15.30
   8  -9  -7   -0.10    5.30
  -8   9   7    6.10   11.00
  -8   9   7   -1.70    6.40
   7  -9  -7    2.10    4.20
  -7   9   7   -3.40    6.10
  -7   9   7   -0.90    9.50
   6  -9  -7   -1.30    3.10
  -6   9   7   -2.50   10.40
  -6   9   7    0.50    7.10
   5  -9  -7    0.20    3.70
  -5   9   7    3.00    6.70
  -5   9   7   10.20   10.40
   4  -9  -7   33.00    8.80
  -4   9   7   71.89   16.90
  -4   9   7   44.90   13.70
   3  -9  -7   -0.10    2.40
  -3   9   7    9.10    8.30
  -3   9   7   -3.90    5.90
   2  -9  -7   16.40    5.50
  -2   9   7   23.00   10.60
  -2   9   7   21.10    7.80
   1  -9  -7    6.70    4.70
  -1   9   7    4.50    5.90
  -1   9   7    3.40    5.60
   0  -9  -7   11.10    5.20
   0  -9  -7   10.10    9.50
   0   9   7   14.30    6.10
   0   9   7   14.20    7.80
  -1  -9  -7    8.50    4.40
  -1  -9  -7    3.30    7.50
   1   9   7    0.30    7.80
   1   9   7    6.60    4.40
  -2  -9  -7  103.29   18.20
   2   9   7  117.59   24.40
   2   9   7   90.29   18.90
  -3  -9  -7  -13.30    7.50
   3   9   7    1.10    4.40
   3   9   7    8.30    7.50
   9 -10  -7    5.10    8.20
  -9  10   7   -6.00    9.00
  -9  10   7   -0.90   13.50
  -9  10   7    3.30    5.00
   8 -10  -7   -1.10    4.50
  -8  10   7    2.00    8.80
  -8  10   7    4.80   11.80
   7 -10  -7    7.20    4.80
  -7  10   7    7.20   11.90
  -7  10   7    4.80    8.50
   6 -10  -7   55.19   11.90
  -6  10   7   67.99   19.80
  -6  10   7   41.30   14.90
   5 -10  -7   -4.50    2.50
  -5  10   7    5.60    9.00
  -5  10   7    4.40    8.30
   4 -10  -7   14.00    6.20
  -4  10   7   16.90    9.70
  -4  10   7   17.20    9.30
   3 -10  -7   -0.20    3.10
  -3  10   7    4.50    8.60
  -3  10   7   -6.00    5.70
   2 -10  -7   -0.20    3.60
  -2  10   7   -4.20    4.60
  -2  10   7    0.50    5.50
   1 -10  -7   48.10   12.80
  -1  10   7   79.49   15.70
  -1  10   7  120.99   20.60
   0 -10  -7   86.89   17.80
   0  10   7  146.89   25.80
   0  10   7   95.09   18.90
  -1 -10  -7   23.00    9.10
   1  10   7   54.89   13.70
   2  10   7   32.90   12.80
   9 -11  -7   -0.60    4.80
  -9  11   7    1.70    3.80
  -9  11   7    7.40   14.80
   8 -11  -7   11.60    6.00
  -8  11   7   -5.90   10.80
   7 -11  -7   -0.50    5.70
  -7  11   7   -0.70    7.50
[truncated: 258,356 more chars]
