# Supplementary material for: Comparative Study of Ni(II) Complexes with Dithiocarbazate- and Thiosemicarbazone-Based Ligands: Synthesis, Crystal Structures, and Anticancer Activity
Source: Molecules. 2025 Aug 28;30(17):3516. doi: 10.3390/molecules30173516 (PMC12430362; doi:10.3390/molecules30173516)
Supplement: Supplementary file 1 [file molecules-30-03516-s001.zip › CCDC_(4).cif]

data_ccg_gsp_ni3_0m
_publ_contact_author_name        'Claudia Cristina Gatto'
_publ_contact_author_address     
;University of Bras\'ilia - UnB
Institute of Chemistry
LASIC - Laboratorio de S\'intese Inorg\^anica e Cristalografia
70904-970
Bras\'ilia - DF
Brazil
;
_publ_contact_author_email       ccgatto@gmail.com
_publ_contact_author_phone       55(61)31073872
_publ_contact_author_fax         55(61)31073900
loop_
_publ_author_name
_publ_author_address
'Gatto, C. C.'
;University of Bras\'ilia - UnB
Institute of Chemistry
LASIC - Laboratorio de S\'intese Inorg\^anica e Cristalografia
70904-970
Bras\'ilia - DF
Brazil
;
_audit_creation_date             2025-02-13
_audit_creation_method           
;
Olex2 1.5
(compiled 2024.02.16 svn.r378c4104 for OlexSys, GUI svn.r6928)
;
_audit_contact_author_address    ?
_audit_contact_author_email      ?
_audit_contact_author_phone      ?
_publ_contact_author_id_orcid    ?
_publ_section_references         
;
Dolomanov, O.V., Bourhis, L.J., Gildea, R.J, Howard, J.A.K. & Puschmann, H.
 (2009), J. Appl. Cryst. 42, 339-341.

Sheldrick, G.M. (2008). Acta Cryst. A64, 112-122.

Sheldrick, G.M. (2015). Acta Cryst. C71, 3-8.
;
_chemical_name_common            ?
_chemical_name_systematic        ?
_chemical_formula_moiety         'C21 H16 F3 N3 Ni O S3'
_chemical_formula_sum            'C21 H16 F3 N3 Ni O S3'
_chemical_formula_weight         538.26
_chemical_melting_point          ?
loop_
_atom_type_symbol
_atom_type_description
_atom_type_scat_dispersion_real
_atom_type_scat_dispersion_imag
_atom_type_scat_source
C C 0.0033 0.0016 'International Tables Vol C Tables 4.2.6.8 and 6.1.1.4'
H H 0.0000 0.0000 'International Tables Vol C Tables 4.2.6.8 and 6.1.1.4'
F F 0.0171 0.0103 'International Tables Vol C Tables 4.2.6.8 and 6.1.1.4'
N N 0.0061 0.0033 'International Tables Vol C Tables 4.2.6.8 and 6.1.1.4'
Ni Ni 0.3393 1.1124 'International Tables Vol C Tables 4.2.6.8 and 6.1.1.4'
O O 0.0106 0.0060 'International Tables Vol C Tables 4.2.6.8 and 6.1.1.4'
S S 0.1246 0.1234 'International Tables Vol C Tables 4.2.6.8 and 6.1.1.4'

_shelx_space_group_comment       
;
The symmetry employed for this shelxl refinement is uniquely defined
by the following loop, which should always be used as a source of
symmetry information in preference to the above space-group names.
They are only intended as comments.
;
_space_group_crystal_system      triclinic
_space_group_IT_number           2
_space_group_name_H-M_alt        'P -1'
_space_group_name_Hall           '-P 1'
loop_
_space_group_symop_operation_xyz
'x, y, z'
'-x, -y, -z'

_cell_length_a                   6.5590(19)
_cell_length_b                   10.411(3)
_cell_length_c                   16.696(5)
_cell_angle_alpha                88.948(6)
_cell_angle_beta                 86.683(6)
_cell_angle_gamma                88.745(6)
_cell_volume                     1137.8(6)
_cell_formula_units_Z            2
_cell_measurement_reflns_used    996
_cell_measurement_temperature    273.15
_cell_measurement_theta_max      17.38
_cell_measurement_theta_min      2.29
_shelx_estimated_absorpt_T_max   0.876
_shelx_estimated_absorpt_T_min   0.694
_exptl_absorpt_coefficient_mu    1.171
_exptl_absorpt_correction_T_max  0.7452
_exptl_absorpt_correction_T_min  0.4306
_exptl_absorpt_correction_type   multi-scan
_exptl_absorpt_process_details   
;
SADABS-2016/2 (Bruker,2016/2) was used for absorption correction.
wR2(int) was 0.1542 before and 0.0731 after correction.
The Ratio of minimum to maximum transmission is 0.5778.
The \l/2 correction factor is Not present.
;
_exptl_crystal_colour            red
_exptl_crystal_colour_primary    red
_exptl_crystal_density_diffrn    1.571
_exptl_crystal_density_meas      ?
_exptl_crystal_density_method    ?
_exptl_crystal_description       block
_exptl_crystal_F_000             548
loop_
_exptl_crystal_face_index_h
_exptl_crystal_face_index_k
_exptl_crystal_face_index_l
_exptl_crystal_face_perp_dist
0.00 1.00 -1.00 0.0180
0.00 -1.00 1.00 0.0990
1.00 -1.00 0.00 0.1640
-1.00 -1.00 1.00 0.1260
1.00 1.00 -1.00 0.1010
1.00 1.00 1.00 0.1240
-1.00 -1.00 -1.00 0.1190
0.00 1.00 1.00 0.0420
0.00 -1.00 -1.00 0.0900
-1.00 0.00 -1.00 0.1060
0.00 0.00 1.00 0.0580
0.00 0.00 -1.00 0.0570
0.00 1.00 0.00 0.0220

_exptl_crystal_size_max          0.336
_exptl_crystal_size_mid          0.223
_exptl_crystal_size_min          0.116
_exptl_transmission_factor_max   ?
_exptl_transmission_factor_min   ?
_diffrn_reflns_av_R_equivalents  0.1074
_diffrn_reflns_av_unetI/netI     0.1262
_diffrn_reflns_Laue_measured_fraction_full 1.000
_diffrn_reflns_Laue_measured_fraction_max 0.995
_diffrn_reflns_limit_h_max       7
_diffrn_reflns_limit_h_min       -7
_diffrn_reflns_limit_k_max       12
_diffrn_reflns_limit_k_min       -12
_diffrn_reflns_limit_l_max       20
_diffrn_reflns_limit_l_min       -20
_diffrn_reflns_number            15302
_diffrn_reflns_point_group_measured_fraction_full 1.000
_diffrn_reflns_point_group_measured_fraction_max 0.995
_diffrn_reflns_theta_full        25.242
_diffrn_reflns_theta_max         25.527
_diffrn_reflns_theta_min         1.222
_diffrn_ambient_temperature      273.15
_diffrn_detector_area_resol_mean ?
_diffrn_measured_fraction_theta_full 1.000
_diffrn_measured_fraction_theta_max 0.995
_diffrn_measurement_device_type  'Bruker APEX-II CCD'
_diffrn_measurement_method       '\f and \w scans'
_diffrn_radiation_type           MoK\a
_diffrn_radiation_wavelength     0.71073
_diffrn_source                   ?
_diffrn_source_current           30.0
_diffrn_source_power             1.35
_diffrn_source_voltage           45.0
_diffrn_standards_number         0
_reflns_Friedel_coverage         0.000
_reflns_Friedel_fraction_full    .
_reflns_Friedel_fraction_max     .
_reflns_number_gt                2131
_reflns_number_total             4216
_reflns_special_details          
;
 Reflections were merged by SHELXL according to the crystal
 class for the calculation of statistics and refinement.
 
 _reflns_Friedel_fraction is defined as the number of unique
 Friedel pairs measured divided by the number that would be
 possible theoretically, ignoring centric projections and
 systematic absences.
;
_reflns_threshold_expression     'I > 2\s(I)'
_computing_cell_refinement       ?
_computing_data_collection       ?
_computing_data_reduction        ?
_computing_molecular_graphics    'Olex2 1.5 (Dolomanov et al., 2009)'
_computing_publication_material  'Olex2 1.5 (Dolomanov et al., 2009)'
_computing_structure_refinement  'SHELXL 2018/3 (Sheldrick, 2015)'
_computing_structure_solution    'SHELXS  (Sheldrick, 2008)'
_refine_diff_density_max         0.461
_refine_diff_density_min         -0.431
_refine_diff_density_rms         0.079
_refine_ls_extinction_coef       0.0084(15)
_refine_ls_extinction_expression Fc^*^=kFc[1+0.001xFc^2^\l^3^/sin(2\q)]^-1/4^
_refine_ls_extinction_method     'SHELXL-2018/3 (Sheldrick 2018)'
_refine_ls_goodness_of_fit_ref   0.989
_refine_ls_hydrogen_treatment    constr
_refine_ls_matrix_type           full
_refine_ls_number_parameters     290
_refine_ls_number_reflns         4216
_refine_ls_number_restraints     0
_refine_ls_R_factor_all          0.1325
_refine_ls_R_factor_gt           0.0595
_refine_ls_restrained_S_all      0.989
_refine_ls_shift/su_max          0.001
_refine_ls_shift/su_mean         0.000
_refine_ls_structure_factor_coef Fsqd
_refine_ls_weighting_details     
'w=1/[\s^2^(Fo^2^)+(0.0543P)^2^] where P=(Fo^2^+2Fc^2^)/3'
_refine_ls_weighting_scheme      calc
_refine_ls_wR_factor_gt          0.1358
_refine_ls_wR_factor_ref         0.1718
_refine_special_details          ?
_atom_sites_solution_hydrogens   geom
_atom_sites_solution_primary     direct
_atom_sites_solution_secondary   ?
loop_
_atom_site_label
_atom_site_type_symbol
_atom_site_fract_x
_atom_site_fract_y
_atom_site_fract_z
_atom_site_U_iso_or_equiv
_atom_site_adp_type
_atom_site_occupancy
_atom_site_site_symmetry_order
_atom_site_calc_flag
_atom_site_refinement_flags_posn
_atom_site_refinement_flags_adp
_atom_site_refinement_flags_occupancy
_atom_site_disorder_assembly
_atom_site_disorder_group
Ni1 Ni 0.78815(10) 0.24628(7) 0.65248(4) 0.0518(3) Uani 1 1 d . . . . .
S1 S 1.3901(3) 0.02131(18) 0.61593(14) 0.0903(7) Uani 1 1 d . . . . .
S2 S 0.2170(2) 0.45121(18) 0.75582(10) 0.0741(6) Uani 1 1 d . . . . .
S3 S 0.5493(2) 0.38595(15) 0.64118(9) 0.0594(5) Uani 1 1 d . . . . .
F1 F 0.6614(5) 0.2341(3) 0.9310(2) 0.0771(11) Uani 1 1 d . . . . .
F2 F 0.4864(6) 0.0753(4) 0.8964(2) 0.0893(12) Uani 1 1 d . . . . .
F3 F 0.7839(6) 0.0433(4) 0.9393(2) 0.0960(13) Uani 1 1 d . . . . .
O1 O 1.0072(6) 0.1341(4) 0.6569(2) 0.0616(11) Uani 1 1 d . . . . .
N1 N 0.6827(6) 0.2127(4) 0.7563(3) 0.0489(11) Uani 1 1 d . . . . .
N2 N 0.5008(7) 0.2727(4) 0.7865(3) 0.0532(12) Uani 1 1 d . . . . .
N3 N 0.8906(7) 0.2863(4) 0.5462(3) 0.0501(12) Uani 1 1 d . . . . .
C5 C 1.0577(9) 0.0665(5) 0.7192(4) 0.0567(16) Uani 1 1 d . . . . .
C4 C 1.2536(9) -0.0069(6) 0.7044(4) 0.0601(17) Uani 1 1 d . . . . .
C1 C 1.5742(10) -0.0837(7) 0.6413(5) 0.089(2) Uani 1 1 d . . . . .
H1 H 1.689973 -0.102656 0.608473 0.107 Uiso 1 1 calc R U . . .
C2 C 1.5366(11) -0.1361(8) 0.7128(5) 0.092(2) Uani 1 1 d . . . . .
H2 H 1.629884 -0.193780 0.734330 0.111 Uiso 1 1 calc R U . . .
C3 C 1.3437(8) -0.1019(6) 0.7583(4) 0.0652(18) Uani 1 1 d . . . . .
H3 H 1.293032 -0.132660 0.807995 0.078 Uiso 1 1 calc R U . . .
C6 C 0.9493(9) 0.0637(6) 0.7919(4) 0.0632(17) Uani 1 1 d . . . . .
H6 H 0.998773 0.011539 0.832525 0.076 Uiso 1 1 calc R U . . .
C7 C 0.7693(8) 0.1345(5) 0.8086(3) 0.0517(15) Uani 1 1 d . . . . .
C8 C 0.6731(11) 0.1221(6) 0.8930(4) 0.0695(18) Uani 1 1 d . . . . .
C9 C 0.4337(8) 0.3562(6) 0.7356(4) 0.0546(15) Uani 1 1 d . . . . .
C10 C 0.1448(9) 0.4211(6) 0.8597(4) 0.0676(18) Uani 1 1 d . . . . .
H10A H 0.085106 0.336989 0.866954 0.081 Uiso 1 1 calc R U . . .
H10B H 0.262995 0.424616 0.891916 0.081 Uiso 1 1 calc R U . . .
C11 C -0.0082(9) 0.5242(5) 0.8837(3) 0.0508(15) Uani 1 1 d . . . . .
C12 C 0.0475(10) 0.6271(7) 0.9267(4) 0.0739(19) Uani 1 1 d . . . . .
H12 H 0.179465 0.630741 0.943962 0.089 Uiso 1 1 calc R U . . .
C13 C -0.0925(13) 0.7263(7) 0.9446(4) 0.089(2) Uani 1 1 d . . . . .
H13 H -0.054553 0.796130 0.973887 0.107 Uiso 1 1 calc R U . . .
C14 C -0.2826(12) 0.7207(8) 0.9193(5) 0.090(2) Uani 1 1 d . . . . .
H14 H -0.376333 0.786531 0.932137 0.108 Uiso 1 1 calc R U . . .
C15 C -0.3409(10) 0.6207(8) 0.8752(5) 0.099(3) Uani 1 1 d . . . . .
H15 H -0.471429 0.618877 0.856311 0.118 Uiso 1 1 calc R U . . .
C16 C -0.2011(10) 0.5217(6) 0.8592(4) 0.075(2) Uani 1 1 d . . . . .
H16 H -0.240954 0.451368 0.830827 0.090 Uiso 1 1 calc R U . . .
C17 C 1.0810(9) 0.3260(5) 0.5339(4) 0.0571(16) Uani 1 1 d . . . . .
H17 H 1.161470 0.331521 0.577758 0.068 Uiso 1 1 calc R U . . .
C18 C 1.1638(9) 0.3594(6) 0.4593(4) 0.0668(18) Uani 1 1 d . . . . .
H18 H 1.297379 0.387670 0.453078 0.080 Uiso 1 1 calc R U . . .
C19 C 1.0482(12) 0.3506(6) 0.3940(4) 0.0714(19) Uani 1 1 d . . . . .
H19 H 1.102629 0.372067 0.342940 0.086 Uiso 1 1 calc R U . . .
C20 C 0.8510(11) 0.3098(6) 0.4048(4) 0.0687(18) Uani 1 1 d . . . . .
H20 H 0.768760 0.303454 0.361604 0.082 Uiso 1 1 calc R U . . .
C21 C 0.7791(10) 0.2789(6) 0.4808(4) 0.0685(18) Uani 1 1 d . . . . .
H21 H 0.645468 0.251038 0.488103 0.082 Uiso 1 1 calc R U . . .

loop_
_atom_site_aniso_label
_atom_site_aniso_U_11
_atom_site_aniso_U_22
_atom_site_aniso_U_33
_atom_site_aniso_U_23
_atom_site_aniso_U_13
_atom_site_aniso_U_12
Ni1 0.0491(5) 0.0502(5) 0.0561(5) -0.0028(4) -0.0054(4) 0.0057(4)
S1 0.0798(13) 0.0657(13) 0.1247(18) -0.0096(11) -0.0028(12) 0.0130(10)
S2 0.0692(11) 0.0882(13) 0.0622(11) 0.0064(9) 0.0041(9) 0.0308(9)
S3 0.0513(9) 0.0638(11) 0.0622(10) 0.0067(8) -0.0028(8) 0.0088(8)
F1 0.108(3) 0.064(2) 0.060(2) -0.0163(18) -0.007(2) 0.011(2)
F2 0.103(3) 0.087(3) 0.077(3) 0.005(2) 0.006(2) -0.019(3)
F3 0.132(3) 0.083(3) 0.070(3) 0.017(2) -0.003(2) 0.035(3)
O1 0.060(2) 0.064(3) 0.061(3) -0.009(2) -0.009(2) 0.015(2)
N1 0.051(3) 0.047(3) 0.048(3) -0.006(2) -0.002(2) 0.003(2)
N2 0.052(3) 0.049(3) 0.058(3) -0.003(2) 0.001(2) 0.004(2)
N3 0.047(3) 0.052(3) 0.051(3) -0.006(2) -0.005(2) 0.008(2)
C5 0.061(4) 0.043(4) 0.069(4) -0.010(3) -0.022(4) 0.005(3)
C4 0.059(4) 0.060(4) 0.062(4) -0.021(3) -0.009(3) 0.011(3)
C1 0.066(4) 0.087(6) 0.114(7) -0.027(5) -0.017(5) 0.021(4)
C2 0.092(6) 0.084(6) 0.104(6) -0.026(5) -0.037(5) 0.035(4)
C3 0.064(4) 0.066(4) 0.067(4) -0.035(3) -0.024(3) 0.036(3)
C6 0.076(4) 0.052(4) 0.061(4) -0.004(3) -0.010(4) 0.018(3)
C7 0.064(4) 0.039(3) 0.054(4) -0.003(3) -0.012(3) 0.006(3)
C8 0.088(5) 0.056(4) 0.064(5) -0.006(4) -0.006(4) 0.007(4)
C9 0.048(3) 0.052(4) 0.064(4) -0.008(3) 0.000(3) 0.003(3)
C10 0.073(4) 0.066(4) 0.063(4) 0.009(3) 0.001(3) 0.006(3)
C11 0.057(4) 0.042(4) 0.052(4) 0.006(3) 0.005(3) -0.001(3)
C12 0.080(5) 0.076(5) 0.066(5) -0.003(4) -0.012(4) 0.001(4)
C13 0.115(6) 0.077(5) 0.075(5) -0.016(4) -0.005(5) 0.018(5)
C14 0.085(6) 0.070(5) 0.109(7) 0.001(5) 0.020(5) 0.021(5)
C15 0.056(4) 0.083(6) 0.155(8) -0.004(6) 0.013(5) -0.003(4)
C16 0.059(4) 0.057(4) 0.108(6) -0.009(4) -0.002(4) -0.005(4)
C17 0.045(4) 0.061(4) 0.064(4) 0.002(3) -0.004(3) 0.009(3)
C18 0.052(4) 0.068(4) 0.077(5) 0.009(4) 0.017(4) 0.013(3)
C19 0.092(5) 0.066(5) 0.053(4) 0.004(3) 0.010(4) 0.024(4)
C20 0.082(5) 0.072(5) 0.052(4) -0.008(3) -0.005(4) 0.007(4)
C21 0.063(4) 0.066(4) 0.076(5) -0.008(4) -0.007(4) -0.003(3)

_geom_special_details            
;
 All esds (except the esd in the dihedral angle between two l.s. planes)
 are estimated using the full covariance matrix.  The cell esds are taken
 into account individually in the estimation of esds in distances, angles
 and torsion angles; correlations between esds in cell parameters are only
 used when they are defined by crystal symmetry.  An approximate (isotropic)
 treatment of cell esds is used for estimating esds involving l.s. planes.
;
loop_
_geom_bond_atom_site_label_1
_geom_bond_atom_site_label_2
_geom_bond_distance
_geom_bond_site_symmetry_2
_geom_bond_publ_flag
Ni1 S3 2.1283(16) . ?
Ni1 O1 1.835(4) . ?
Ni1 N1 1.859(4) . ?
Ni1 N3 1.903(5) . ?
S1 C4 1.707(6) . ?
S1 C1 1.678(7) . ?
S2 C9 1.735(5) . ?
S2 C10 1.795(6) . ?
S3 C9 1.735(6) . ?
F1 C8 1.337(7) . ?
F2 C8 1.326(7) . ?
F3 C8 1.347(7) . ?
O1 C5 1.299(7) . ?
N1 N2 1.406(5) . ?
N1 C7 1.325(7) . ?
N2 C9 1.292(7) . ?
N3 C17 1.327(6) . ?
N3 C21 1.353(7) . ?
C5 C4 1.491(7) . ?
C5 C6 1.371(8) . ?
C4 C3 1.463(8) . ?
C1 H1 0.9300 . ?
C1 C2 1.316(10) . ?
C2 H2 0.9300 . ?
C2 C3 1.478(8) . ?
C3 H3 0.9300 . ?
C6 H6 0.9300 . ?
C6 C7 1.395(7) . ?
C7 C8 1.515(8) . ?
C10 H10A 0.9700 . ?
C10 H10B 0.9700 . ?
C10 C11 1.498(7) . ?
C11 C12 1.367(8) . ?
C11 C16 1.353(8) . ?
C12 H12 0.9300 . ?
C12 C13 1.393(8) . ?
C13 H13 0.9300 . ?
C13 C14 1.342(10) . ?
C14 H14 0.9300 . ?
C14 C15 1.360(10) . ?
C15 H15 0.9300 . ?
C15 C16 1.384(8) . ?
C16 H16 0.9300 . ?
C17 H17 0.9300 . ?
C17 C18 1.373(7) . ?
C18 H18 0.9300 . ?
C18 C19 1.369(8) . ?
C19 H19 0.9300 . ?
C19 C20 1.371(8) . ?
C20 H20 0.9300 . ?
C20 C21 1.363(8) . ?
C21 H21 0.9300 . ?

loop_
_geom_angle_atom_site_label_1
_geom_angle_atom_site_label_2
_geom_angle_atom_site_label_3
_geom_angle
_geom_angle_site_symmetry_1
_geom_angle_site_symmetry_3
_geom_angle_publ_flag
O1 Ni1 S3 175.39(14) . . ?
O1 Ni1 N1 95.82(19) . . ?
O1 Ni1 N3 86.11(18) . . ?
N1 Ni1 S3 88.04(14) . . ?
N1 Ni1 N3 177.96(19) . . ?
N3 Ni1 S3 90.00(13) . . ?
C1 S1 C4 91.4(4) . . ?
C9 S2 C10 105.4(3) . . ?
C9 S3 Ni1 95.2(2) . . ?
C5 O1 Ni1 126.2(4) . . ?
N2 N1 Ni1 121.2(4) . . ?
C7 N1 Ni1 124.7(4) . . ?
C7 N1 N2 114.1(5) . . ?
C9 N2 N1 111.2(5) . . ?
C17 N3 Ni1 119.4(4) . . ?
C17 N3 C21 116.8(5) . . ?
C21 N3 Ni1 123.8(4) . . ?
O1 C5 C4 112.6(5) . . ?
O1 C5 C6 125.0(5) . . ?
C6 C5 C4 122.4(6) . . ?
C5 C4 S1 117.6(5) . . ?
C3 C4 S1 115.6(4) . . ?
C3 C4 C5 126.8(5) . . ?
S1 C1 H1 123.8 . . ?
C2 C1 S1 112.5(6) . . ?
C2 C1 H1 123.8 . . ?
C1 C2 H2 120.6 . . ?
C1 C2 C3 118.9(7) . . ?
C3 C2 H2 120.6 . . ?
C4 C3 C2 101.6(6) . . ?
C4 C3 H3 129.2 . . ?
C2 C3 H3 129.2 . . ?
C5 C6 H6 118.0 . . ?
C5 C6 C7 123.9(6) . . ?
C7 C6 H6 118.0 . . ?
N1 C7 C6 124.2(6) . . ?
N1 C7 C8 119.1(5) . . ?
C6 C7 C8 116.6(5) . . ?
F1 C8 F3 105.2(5) . . ?
F1 C8 C7 112.5(6) . . ?
F2 C8 F1 107.0(5) . . ?
F2 C8 F3 106.0(6) . . ?
F2 C8 C7 113.8(6) . . ?
F3 C8 C7 111.7(5) . . ?
S2 C9 S3 113.0(4) . . ?
N2 C9 S2 122.8(4) . . ?
N2 C9 S3 124.2(4) . . ?
S2 C10 H10A 110.5 . . ?
S2 C10 H10B 110.5 . . ?
H10A C10 H10B 108.7 . . ?
C11 C10 S2 106.2(4) . . ?
C11 C10 H10A 110.5 . . ?
C11 C10 H10B 110.5 . . ?
C12 C11 C10 120.6(6) . . ?
C16 C11 C10 120.7(6) . . ?
C16 C11 C12 118.5(6) . . ?
C11 C12 H12 119.9 . . ?
C11 C12 C13 120.3(7) . . ?
C13 C12 H12 119.9 . . ?
C12 C13 H13 120.2 . . ?
C14 C13 C12 119.6(7) . . ?
C14 C13 H13 120.2 . . ?
C13 C14 H14 119.4 . . ?
C13 C14 C15 121.3(7) . . ?
C15 C14 H14 119.4 . . ?
C14 C15 H15 120.8 . . ?
C14 C15 C16 118.3(7) . . ?
C16 C15 H15 120.8 . . ?
C11 C16 C15 121.9(6) . . ?
C11 C16 H16 119.0 . . ?
C15 C16 H16 119.0 . . ?
N3 C17 H17 118.7 . . ?
N3 C17 C18 122.7(6) . . ?
C18 C17 H17 118.7 . . ?
C17 C18 H18 120.3 . . ?
C19 C18 C17 119.5(6) . . ?
C19 C18 H18 120.3 . . ?
C18 C19 H19 120.4 . . ?
C18 C19 C20 119.1(6) . . ?
C20 C19 H19 120.4 . . ?
C19 C20 H20 121.0 . . ?
C21 C20 C19 118.1(6) . . ?
C21 C20 H20 121.0 . . ?
N3 C21 C20 123.9(6) . . ?
N3 C21 H21 118.1 . . ?
C20 C21 H21 118.1 . . ?

loop_
_geom_torsion_atom_site_label_1
_geom_torsion_atom_site_label_2
_geom_torsion_atom_site_label_3
_geom_torsion_atom_site_label_4
_geom_torsion
_geom_torsion_site_symmetry_1
_geom_torsion_site_symmetry_2
_geom_torsion_site_symmetry_3
_geom_torsion_site_symmetry_4
_geom_torsion_publ_flag
Ni1 S3 C9 S2 -179.5(3) . . . . ?
Ni1 S3 C9 N2 0.9(5) . . . . ?
Ni1 O1 C5 C4 -175.3(3) . . . . ?
Ni1 O1 C5 C6 2.9(8) . . . . ?
Ni1 N1 N2 C9 -4.6(6) . . . . ?
Ni1 N1 C7 C6 -1.9(8) . . . . ?
Ni1 N1 C7 C8 176.3(4) . . . . ?
Ni1 N3 C17 C18 -178.5(4) . . . . ?
Ni1 N3 C21 C20 178.7(4) . . . . ?
S1 C4 C3 C2 2.0(6) . . . . ?
S1 C1 C2 C3 2.2(10) . . . . ?
S2 C10 C11 C12 -101.9(6) . . . . ?
S2 C10 C11 C16 74.0(6) . . . . ?
S3 Ni1 N1 N2 4.4(4) . . . . ?
S3 Ni1 N1 C7 -174.2(4) . . . . ?
O1 Ni1 N1 N2 -178.1(4) . . . . ?
O1 Ni1 N1 C7 3.2(5) . . . . ?
O1 C5 C4 S1 6.8(7) . . . . ?
O1 C5 C4 C3 -173.4(5) . . . . ?
O1 C5 C6 C7 -0.3(10) . . . . ?
N1 Ni1 O1 C5 -3.7(5) . . . . ?
N1 N2 C9 S2 -177.6(3) . . . . ?
N1 N2 C9 S3 1.9(7) . . . . ?
N1 C7 C8 F1 -59.4(8) . . . . ?
N1 C7 C8 F2 62.5(7) . . . . ?
N1 C7 C8 F3 -177.5(5) . . . . ?
N2 N1 C7 C6 179.4(5) . . . . ?
N2 N1 C7 C8 -2.4(7) . . . . ?
N3 Ni1 O1 C5 175.6(5) . . . . ?
N3 C17 C18 C19 -0.7(9) . . . . ?
C5 C4 C3 C2 -177.9(5) . . . . ?
C5 C6 C7 N1 -0.2(9) . . . . ?
C5 C6 C7 C8 -178.5(6) . . . . ?
C4 S1 C1 C2 -0.7(6) . . . . ?
C4 C5 C6 C7 177.8(5) . . . . ?
C1 S1 C4 C5 179.0(5) . . . . ?
C1 S1 C4 C3 -0.9(5) . . . . ?
C1 C2 C3 C4 -2.6(9) . . . . ?
C6 C5 C4 S1 -171.5(5) . . . . ?
C6 C5 C4 C3 8.4(9) . . . . ?
C6 C7 C8 F1 119.0(6) . . . . ?
C6 C7 C8 F2 -119.1(6) . . . . ?
C6 C7 C8 F3 0.9(8) . . . . ?
C7 N1 N2 C9 174.2(5) . . . . ?
C9 S2 C10 C11 166.5(4) . . . . ?
C10 S2 C9 S3 -172.2(3) . . . . ?
C10 S2 C9 N2 7.5(6) . . . . ?
C10 C11 C12 C13 176.1(6) . . . . ?
C10 C11 C16 C15 -174.9(6) . . . . ?
C11 C12 C13 C14 -0.2(11) . . . . ?
C12 C11 C16 C15 1.1(10) . . . . ?
C12 C13 C14 C15 -1.1(12) . . . . ?
C13 C14 C15 C16 2.2(12) . . . . ?
C14 C15 C16 C11 -2.3(12) . . . . ?
C16 C11 C12 C13 0.1(10) . . . . ?
C17 N3 C21 C20 -0.1(8) . . . . ?
C17 C18 C19 C20 0.6(9) . . . . ?
C18 C19 C20 C21 -0.4(9) . . . . ?
C19 C20 C21 N3 0.1(9) . . . . ?
C21 N3 C17 C18 0.4(8) . . . . ?

_shelx_res_file                  
;
TITL CCG_GSP_Ni3_0m_a.res in P-1
    ccg_gsp_ni3_0m.res
    created by SHELXL-2018/3 at 15:57:17 on 13-Feb-2025
CELL 0.71073 6.559 10.4113 16.6964 88.948 86.683 88.745
ZERR 2 0.0019 0.0031 0.0049 0.006 0.006 0.006
LATT 1
SFAC C H F N Ni O S
UNIT 42 32 6 6 2 2 6

L.S. 25
PLAN  1 0 0
SIZE 0.116 0.223 0.336
TEMP 0
CONF
HTAB
BOND $H
more -3
fmap 2
acta
REM <olex2.extras>
REM <HklSrc "%.\\CCG_GSP_Ni3_0m.hkl">
REM </olex2.extras>

WGHT    0.054300
EXTI    0.008388
FVAR       0.47314
NI1   5    0.788151    0.246279    0.652481    11.00000    0.04912    0.05015 =
         0.05613   -0.00281   -0.00543    0.00575
S1    7    1.390101    0.021311    0.615934    11.00000    0.07976    0.06570 =
         0.12467   -0.00961   -0.00279    0.01298
S2    7    0.216985    0.451213    0.755817    11.00000    0.06923    0.08816 =
         0.06216    0.00637    0.00406    0.03080
S3    7    0.549271    0.385954    0.641177    11.00000    0.05126    0.06378 =
         0.06223    0.00673   -0.00275    0.00884
F1    3    0.661378    0.234135    0.930996    11.00000    0.10756    0.06423 =
         0.05978   -0.01632   -0.00726    0.01051
F2    3    0.486354    0.075350    0.896421    11.00000    0.10295    0.08707 =
         0.07702    0.00474    0.00621   -0.01901
F3    3    0.783856    0.043308    0.939288    11.00000    0.13239    0.08272 =
         0.07016    0.01722   -0.00315    0.03533
O1    6    1.007196    0.134127    0.656933    11.00000    0.06012    0.06374 =
         0.06129   -0.00878   -0.00935    0.01519
N1    4    0.682671    0.212652    0.756335    11.00000    0.05103    0.04729 =
         0.04833   -0.00623   -0.00164    0.00269
N2    4    0.500803    0.272728    0.786496    11.00000    0.05156    0.04904 =
         0.05848   -0.00342    0.00067    0.00400
N3    4    0.890602    0.286280    0.546163    11.00000    0.04696    0.05186 =
         0.05148   -0.00625   -0.00516    0.00829
C5    1    1.057701    0.066463    0.719155    11.00000    0.06090    0.04265 =
         0.06876   -0.01042   -0.02229    0.00530
C4    1    1.253604   -0.006940    0.704431    11.00000    0.05903    0.05977 =
         0.06231   -0.02063   -0.00919    0.01083
C1    1    1.574236   -0.083671    0.641294    11.00000    0.06606    0.08726 =
         0.11419   -0.02660   -0.01656    0.02087
AFIX  43
H1    2    1.689973   -0.102656    0.608473    11.00000   -1.20000
AFIX   0
C2    1    1.536627   -0.136145    0.712798    11.00000    0.09194    0.08417 =
         0.10385   -0.02588   -0.03687    0.03533
AFIX  43
H2    2    1.629884   -0.193780    0.734330    11.00000   -1.20000
AFIX   0
C3    1    1.343724   -0.101927    0.758280    11.00000    0.06418    0.06609 =
         0.06737   -0.03511   -0.02381    0.03551
AFIX  43
H3    2    1.293032   -0.132660    0.807995    11.00000   -1.20000
AFIX   0
C6    1    0.949308    0.063714    0.791888    11.00000    0.07617    0.05182 =
         0.06147   -0.00431   -0.00958    0.01825
AFIX  43
H6    2    0.998773    0.011539    0.832525    11.00000   -1.20000
AFIX   0
C7    1    0.769280    0.134497    0.808571    11.00000    0.06357    0.03851 =
         0.05381   -0.00265   -0.01241    0.00567
C8    1    0.673091    0.122087    0.893001    11.00000    0.08828    0.05597 =
         0.06439   -0.00566   -0.00649    0.00681
C9    1    0.433738    0.356152    0.735609    11.00000    0.04759    0.05161 =
         0.06433   -0.00820    0.00038    0.00315
C10   1    0.144839    0.421117    0.859728    11.00000    0.07251    0.06582 =
         0.06315    0.00907    0.00143    0.00634
AFIX  23
H10A  2    0.085106    0.336989    0.866954    11.00000   -1.20000
H10B  2    0.262995    0.424616    0.891916    11.00000   -1.20000
AFIX   0
C11   1   -0.008248    0.524227    0.883735    11.00000    0.05697    0.04247 =
         0.05179    0.00560    0.00544   -0.00142
C12   1    0.047502    0.627068    0.926658    11.00000    0.07987    0.07626 =
         0.06649   -0.00323   -0.01195    0.00078
AFIX  43
H12   2    0.179465    0.630741    0.943962    11.00000   -1.20000
AFIX   0
C13   1   -0.092542    0.726334    0.944566    11.00000    0.11548    0.07699 =
         0.07487   -0.01612   -0.00540    0.01769
AFIX  43
H13   2   -0.054553    0.796130    0.973887    11.00000   -1.20000
AFIX   0
C14   1   -0.282623    0.720728    0.919281    11.00000    0.08547    0.07017 =
         0.10945    0.00144    0.02011    0.02094
AFIX  43
H14   2   -0.376333    0.786531    0.932137    11.00000   -1.20000
AFIX   0
C15   1   -0.340923    0.620687    0.875216    11.00000    0.05613    0.08318 =
         0.15475   -0.00399    0.01255   -0.00276
AFIX  43
H15   2   -0.471429    0.618877    0.856311    11.00000   -1.20000
AFIX   0
C16   1   -0.201148    0.521703    0.859239    11.00000    0.05934    0.05746 =
         0.10806   -0.00929   -0.00195   -0.00531
AFIX  43
H16   2   -0.240954    0.451368    0.830827    11.00000   -1.20000
AFIX   0
C17   1    1.080950    0.326032    0.533944    11.00000    0.04514    0.06127 =
         0.06434    0.00231   -0.00377    0.00871
AFIX  43
H17   2    1.161470    0.331521    0.577758    11.00000   -1.20000
AFIX   0
C18   1    1.163794    0.359371    0.459268    11.00000    0.05228    0.06764 =
         0.07705    0.00938    0.01681    0.01294
AFIX  43
H18   2    1.297379    0.387670    0.453078    11.00000   -1.20000
AFIX   0
C19   1    1.048163    0.350621    0.393978    11.00000    0.09191    0.06622 =
         0.05327    0.00441    0.00958    0.02431
AFIX  43
H19   2    1.102629    0.372067    0.342940    11.00000   -1.20000
AFIX   0
C20   1    0.851038    0.309828    0.404829    11.00000    0.08183    0.07225 =
         0.05195   -0.00789   -0.00542    0.00681
AFIX  43
H20   2    0.768760    0.303454    0.361604    11.00000   -1.20000
AFIX   0
C21   1    0.779118    0.278888    0.480779    11.00000    0.06344    0.06635 =
         0.07637   -0.00752   -0.00731   -0.00337
AFIX  43
H21   2    0.645468    0.251038    0.488103    11.00000   -1.20000
AFIX   0
HKLF 4


REM  CCG_GSP_Ni3_0m_a.res in P-1
REM wR2 = 0.1718, GooF = S = 0.989, Restrained GooF = 0.989 for all data
REM R1 = 0.0595 for 2131 Fo > 4sig(Fo) and 0.1325 for all 4216 data
REM 290 parameters refined using 0 restraints

END

WGHT      0.0543      0.0000

REM Instructions for potential hydrogen bonds
EQIV $1 x+1, y, z
HTAB C17 S3_$1
EQIV $2 -x+2, -y+1, -z+1
HTAB C18 S3_$2

REM Highest difference peak  0.461,  deepest hole -0.431,  1-sigma level  0.079
Q1    1   1.2486 -0.1602  0.7687  11.00000  0.05    0.46
;
_shelx_res_checksum              83916
_shelx_hkl_file                  
;
  -1   0   0    0.80    1.00
  -1   0   0   -0.50    1.30
  -1   0   0    0.10    0.90
  -1   0   0    0.50    0.90
   1   0   0    0.50    0.90
   1   0   0    0.40    0.90
   1   0   0   -1.30    0.60
   1   0   0   -0.20    0.90
   1   0   0    0.80    1.00
  -2   0   0  132.79   19.90
  -2   0   0  157.68   20.10
  -2   0   0  144.79   20.70
  -2   0   0  159.08   21.80
   2   0   0  139.79   19.80
   2   0   0  129.39   20.10
   2   0   0  174.78   20.60
  -3   0   0  200.48   26.50
  -3   0   0  174.68   28.80
  -3   0   0  195.18   26.70
  -3   0   0  181.68   28.70
   3   0   0  193.58   26.30
  -4   0   0  197.58   28.70
  -4   0   0  229.88   32.00
  -4   0   0  211.58   28.80
  -4   0   0  171.28   30.10
   4   0   0  156.78   27.80
   4   0   0  193.18   26.40
   4   0   0  207.18   28.50
  -5   0   0  118.99   26.50
  -5   0   0  177.78   28.90
  -5   0   0  162.88   25.70
   5   0   0  151.38   25.50
   5   0   0  171.58   24.60
   5   0   0  187.08   25.90
  -6   0   0  -10.40    9.10
  -6   0   0    3.80    8.70
  -6   0   0   -1.10    6.70
   6   0   0    2.20    4.70
   6   0   0    5.00    6.60
   6   0   0    2.40    5.10
  -7   0   0   42.00   18.30
  -7   0   0   38.80   16.80
   7   0   0   15.00    9.00
   7   0   0   47.60   11.40
   7  -1   0    1.70    4.70
   7  -1   0    5.50    6.90
  -7   1   0   -0.40   12.50
  -7   1   0   -8.30    9.80
   6  -1   0   36.90    8.90
   6  -1   0   33.30    9.10
   6  -1   0   34.90    8.90
  -6   1   0   18.70    7.70
  -6   1   0    8.90    6.40
  -6   1   0   21.30   11.50
  -6   1   0   13.50   14.00
   5  -1   0    2.00    4.40
   5  -1   0    0.80    2.80
   5  -1   0    5.20    5.20
  -5   1   0   -3.20    5.60
  -5   1   0    5.90    5.60
  -5   1   0    5.10    4.70
  -5   1   0    7.40    9.40
   4  -1   0   34.00    8.40
   4  -1   0   60.19    9.60
  -4   1   0   42.90   10.20
  -4   1   0   38.70   11.60
  -4   1   0   31.40    9.70
  -4   1   0   36.00    9.10
   3  -1   0 1123.59  146.19
  -3   1   0 1090.79  146.79
  -3   1   0 1208.88  147.79
  -3   1   0 1167.68  146.59
  -3   1   0 1087.89  147.19
   2  -1   0   22.30    4.80
  -2   1   0   16.70    5.20
  -2   1   0   33.00    7.20
  -2   1   0   35.10    6.20
  -2   1   0   25.50    5.60
   1  -1   0 2626.54  333.17
   1  -1   0 2586.44  333.07
   1  -1   0 2685.83  332.87
   1  -1   0 2584.34  332.47
   1  -1   0 2451.05  332.97
  -1   1   0 2649.93  332.97
  -1   1   0 2531.35  333.17
  -1   1   0 2589.24  332.77
  -1   1   0 2809.52  333.27
   0  -1   0   11.90    2.60
   0  -1   0   10.40    1.70
   0  -1   0    6.80    1.80
   0  -1   0    6.60    1.50
   0   1   0    9.50    1.70
   0   1   0   10.70    2.50
   0   1   0    8.60    2.00
  -1  -1   0  134.09   18.90
  -1  -1   0  143.09   18.40
   1   1   0  156.68   18.40
   1   1   0  147.19   17.80
   1   1   0  152.98   18.90
   1   1   0  140.59   18.90
   1   1   0  118.89   17.80
  -2  -1   0   27.40    6.20
  -2  -1   0   30.30    5.30
  -2  -1   0   34.80    7.20
  -2  -1   0   27.50    6.20
   2   1   0   28.80    5.50
   2   1   0   42.10    5.20
   2   1   0   33.10    7.00
   2   1   0   32.50    6.30
   2   1   0   30.80    6.30
  -3  -1   0   12.40    5.00
  -3  -1   0    8.80    3.10
  -3  -1   0    1.60    3.90
   3   1   0   15.60    4.30
   3   1   0    7.80    2.60
  -4  -1   0  136.49   19.00
  -4  -1   0   89.09   20.20
  -4  -1   0  139.59   22.40
   4   1   0  120.69   17.20
   4   1   0  135.19   20.20
  -5  -1   0    3.30    4.60
  -5  -1   0    8.10    7.70
  -5  -1   0    4.50    7.80
   5   1   0    2.40    3.60
   5   1   0    4.90    5.60
   5   1   0    4.50    4.80
  -6  -1   0    3.50    9.90
  -6  -1   0    4.80    9.60
   6   1   0    1.20    6.60
   6   1   0    4.60    5.80
  -7  -1   0    5.40   12.60
   7   1   0   -4.30    6.70
   7  -2   0    4.90    7.20
   7  -2   0   14.50    8.70
   7  -2   0    3.10    6.00
  -7   2   0   13.70   13.90
  -7   2   0   21.10   10.70
  -7   2   0   19.80   17.60
   6  -2   0   16.00    8.20
   6  -2   0   42.70   10.80
   6  -2   0   57.59   11.90
   6  -2   0   35.80    9.40
  -6   2   0   25.60   11.60
  -6   2   0    7.00   12.90
  -6   2   0   43.90   13.70
  -6   2   0   24.60   10.90
   5  -2   0  101.59   17.00
   5  -2   0   80.39   16.30
   5  -2   0  100.49   16.60
  -5   2   0   99.69   19.60
  -5   2   0   91.79   19.80
  -5   2   0  105.79   21.10
  -5   2   0   75.19   17.00
   4  -2   0   91.59   15.00
  -4   2   0   70.19   17.20
  -4   2   0   69.69   15.60
  -4   2   0   96.99   16.10
  -4   2   0   84.99   16.50
   3  -2   0  490.75   67.89
  -3   2   0  498.15   68.99
  -3   2   0  648.44   70.59
  -3   2   0  475.45   69.49
  -3   2   0  527.35   68.99
   2  -2   0   25.10    5.30
   2  -2   0   23.90    5.70
  -2   2   0   36.20    7.00
  -2   2   0   42.40    8.30
  -2   2   0   29.40    7.10
   1  -2   0 1385.36  171.08
   1  -2   0 1398.26  170.78
  -1   2   0 1401.76  172.08
  -1   2   0 1291.77  171.68
  -1   2   0 1247.58  170.68
  -1   2   0 1304.67  171.98
   0  -2   0  143.29   19.40
   0  -2   0  146.09   21.60
   0  -2   0  145.69   19.40
   0  -2   0  153.88   20.00
   0  -2   0  158.18   19.90
   0   2   0  175.38   21.10
   0   2   0  126.29   19.30
   0   2   0  156.88   20.10
  -1  -2   0  381.06   53.39
  -1  -2   0  444.86   53.59
  -1  -2   0  383.56   54.19
  -1  -2   0  444.36   55.09
   1   2   0  462.35   53.59
   1   2   0  428.66   55.09
   1   2   0  394.86   53.39
  -2  -2   0  547.95   61.69
  -2  -2   0  458.45   62.39
   2   2   0  478.95   62.39
   2   2   0  508.55   60.29
   2   2   0  503.35   61.29
   2   2   0  389.96   60.29
  -3  -2   0   52.39    9.60
  -3  -2   0   42.40   10.30
   3   2   0   36.00    7.20
   3   2   0   49.60    6.70
   3   2   0   40.90    8.80
  -4  -2   0   15.60    7.70
  -4  -2   0    5.80    6.20
   4   2   0   23.10    7.30
   4   2   0   23.80    4.40
  -5  -2   0    9.00    6.20
  -5  -2   0   10.80    8.80
   5   2   0   12.30    7.40
   5   2   0   19.50    4.80
  -6  -2   0    5.90   11.10
  -6  -2   0    5.10   10.40
   6   2   0   12.30    8.80
   6   2   0    5.70    6.50
  -7  -2   0    6.70    8.90
   7   2   0    0.50    4.80
   7  -3   0   -3.50    5.10
   7  -3   0    0.80    4.80
   7  -3   0   -7.50    7.40
  -7   3   0    4.20   17.00
  -7   3   0   -1.10    8.70
   6  -3   0   52.59   12.60
   6  -3   0   31.00    8.80
   6  -3   0   28.00    9.30
   6  -3   0   26.90   10.40
  -6   3   0   27.20   12.40
  -6   3   0   14.10   11.80
  -6   3   0   30.30   12.60
   5  -3   0   17.50    6.00
   5  -3   0   24.90    7.10
  -5   3   0    0.80    7.30
  -5   3   0   20.90   10.20
  -5   3   0   15.00    8.40
   4  -3   0  347.77   52.59
   4  -3   0  455.95   53.49
  -4   3   0  445.96   56.49
  -4   3   0  342.07   53.99
  -4   3   0  445.96   59.39
   3  -3   0  267.47   39.20
   3  -3   0  317.67   40.00
  -3   3   0  281.47   40.70
  -3   3   0  302.87   43.80
  -3   3   0  328.87   44.20
   2  -3   0  459.75   60.89
   2  -3   0  450.65   61.29
  -2   3   0  474.05   62.89
  -2   3   0  517.55   63.49
  -2   3   0  460.05   62.69
   1  -3   0 1022.20  137.59
   1  -3   0 1043.90  137.99
  -1   3   0 1108.49  139.09
  -1   3   0 1042.00  137.59
  -1   3   0 1152.28  140.09
  -1   3   0 1168.18  139.59
   0  -3   0  703.73   92.39
   0  -3   0  725.93   92.29
   0   3   0  677.33   92.99
   0   3   0  791.02   94.69
  -1  -3   0 1462.55  179.88
  -1  -3   0 1337.47  179.98
  -1  -3   0 1440.96  180.68
   1   3   0 1435.66  180.08
   1   3   0 1455.85  182.08
   1   3   0 1339.47  179.88
  -2  -3   0   10.30    4.60
  -2  -3   0    4.00    2.70
   2   3   0    4.50    4.30
  -3  -3   0    7.10    4.80
  -3  -3   0   11.10    4.60
   3   3   0   13.40    5.70
  -4  -3   0    9.10    7.30
  -4  -3   0    1.50    5.20
   4   3   0    6.50    2.00
   4   3   0    7.40    2.90
   4   3   0    9.20    5.80
  -5  -3   0    0.80    7.70
  -5  -3   0   -5.30    6.20
   5   3   0    0.60    6.80
  -6  -3   0  119.59   24.40
   6   3   0   90.09   23.50
  -7  -3   0   13.10   13.30
   7   3   0   -1.90    6.60
   7  -4   0   21.10    8.50
   7  -4   0   53.49   13.70
   7  -4   0   39.10   10.80
  -7   4   0   31.10   14.40
  -7   4   0   26.70   20.10
   6  -4   0   14.70    7.20
   6  -4   0    0.20    5.70
   6  -4   0   33.50   11.90
   6  -4   0    7.80    8.30
  -6   4   0   30.20   14.40
  -6   4   0    6.00   11.00
  -6   4   0   11.30   10.50
   5  -4   0   68.99   14.60
   5  -4   0   85.99   16.10
  -5   4   0  104.59   22.70
  -5   4   0   69.99   16.50
  -5   4   0  139.39   23.40
   4  -4   0   98.49   13.90
   4  -4   0   41.40   10.30
  -4   4   0   51.19   14.40
  -4   4   0   73.19   15.50
  -4   4   0   69.09   15.60
   3  -4   0   26.60    5.90
   3  -4   0   23.60    6.40
  -3   4   0   12.60    6.70
  -3   4   0   48.30   11.30
  -3   4   0   14.90    7.80
   2  -4   0 2195.58  282.27
   2  -4   0 2210.08  282.87
  -2   4   0 2194.58  284.97
  -2   4   0 2174.78  284.37
  -2   4   0 2272.37  285.27
   1  -4   0   -0.90    1.60
   1  -4   0    3.10    2.10
  -1   4   0    2.00    5.10
  -1   4   0   -0.70    2.60
  -1   4   0    8.00    5.30
   0  -4   0  207.38   27.50
   0  -4   0  185.78   27.30
   0   4   0  217.88   28.90
   0   4   0  230.38   32.90
  -1  -4   0  147.19   22.20
  -1  -4   0  153.28   20.40
  -1  -4   0  138.59   21.70
   1   4   0  165.58   25.50
   1   4   0  150.98   20.90
  -2  -4   0  232.78   30.20
  -2  -4   0  233.28   32.80
  -2  -4   0  246.18   31.10
   2   4   0  224.48   30.10
   2   4   0  233.48   35.50
  -3  -4   0  231.28   32.00
  -3  -4   0  245.28   35.50
   3   4   0  217.08   35.50
  -4  -4   0    2.20    4.80
  -4  -4   0    2.20    4.20
   4   4   0   -0.80    5.30
  -5  -4   0   19.50    9.00
  -5  -4   0   16.40    9.50
   5   4   0   17.40    9.60
  -6  -4   0   -6.10    8.40
  -7  -4   0   27.00   14.10
   7  -5   0    0.40    9.40
   7  -5   0   -7.20    7.40
  -7   5   0   -5.50   15.20
  -7   5   0    8.30   18.50
   6  -5   0    7.00    7.30
   6  -5   0   -0.40    6.30
   6  -5   0   21.10   10.10
  -6   5   0   -4.60   13.30
  -6   5   0    1.00    6.80
  -6   5   0   -1.80   12.60
   5  -5   0   13.30    6.60
   5  -5   0    7.90    5.80
  -5   5   0   -2.20    7.00
  -5   5   0   -4.50    8.20
  -5   5   0    3.70    8.40
   4  -5   0    2.70    5.10
   4  -5   0    3.00    3.90
  -4   5   0    0.30    6.20
  -4   5   0   11.00    9.70
  -4   5   0   -6.10    4.00
   3  -5   0   55.59   10.50
   3  -5   0   47.40   11.00
  -3   5   0   43.30   13.70
  -3   5   0   77.69   16.20
  -3   5   0   56.59   14.60
   2  -5   0  142.69   22.20
   2  -5   0  130.29   20.80
  -2   5   0  157.38   26.70
  -2   5   0  161.98   25.90
  -2   5   0  148.89   24.80
   1  -5   0  590.94   78.59
   1  -5   0  571.74   77.99
  -1   5   0  635.74   82.29
  -1   5   0  651.43   80.99
   0  -5   0   11.80    4.20
   0  -5   0   11.30    4.00
   0   5   0    5.20    4.80
   0   5   0    7.30    5.30
  -1  -5   0    4.70    3.70
  -1  -5   0    1.20    2.50
   1   5   0    8.30    6.80
   1   5   0    1.30    2.90
  -2  -5   0    7.40    3.50
  -2  -5   0   15.30    6.00
  -2  -5   0    4.90    3.20
   2   5   0   11.90    7.10
   2   5   0    9.50    2.90
  -3  -5   0   15.90    6.10
  -3  -5   0   12.30    5.40
   3   5   0   11.20    8.00
  -4  -5   0   31.30    9.60
  -4  -5   0   36.30   11.60
   4   5   0   35.70   11.20
  -5  -5   0   23.30    9.30
   5   5   0    3.50    8.60
  -6  -5   0   23.10   12.90
  -7  -5   0   -5.00    6.80
   6  -6   0    6.60    9.40
   6  -6   0   11.60    8.70
  -6   6   0   -6.20   14.40
  -6   6   0    0.50   13.50
  -6   6   0   -4.90   12.10
   5  -6   0   80.89   17.10
   5  -6   0   98.89   18.30
  -5   6   0   98.29   24.60
  -5   6   0  112.19   21.80
  -5   6   0   76.39   20.50
   4  -6   0   -3.60    4.60
   4  -6   0   -2.30    4.10
  -4   6   0    5.90   10.50
  -4   6   0   -4.80    8.10
  -4   6   0    2.70    9.70
   3  -6   0  207.58   28.20
   3  -6   0  160.08   29.80
  -3   6   0  255.47   36.40
  -3   6   0  179.48   32.60
  -3   6   0  234.48   36.60
   2  -6   0   37.50    9.70
   2  -6   0   41.90    8.60
  -2   6   0   44.40   14.10
  -2   6   0   53.69   12.80
  -2   6   0   29.70   11.50
   1  -6   0   -4.00    3.20
   1  -6   0    3.90    3.50
  -1   6   0    5.10    5.90
  -1   6   0   10.80    6.80
   0  -6   0  362.46   48.70
   0  -6   0  355.86   48.50
   0   6   0  361.06   49.99
   0   6   0  388.26   56.29
  -1  -6   0   70.79   12.80
  -1  -6   0   72.09   11.40
   1   6   0   57.49   15.60
   1   6   0   54.99   12.10
  -2  -6   0  120.99   15.80
  -2  -6   0   74.39   16.50
   2   6   0   92.49   14.70
   2   6   0   87.59   20.20
  -3  -6   0   22.20    8.40
  -3  -6   0   11.30    5.40
   3   6   0   17.90    8.10
  -4  -6   0   36.00   13.30
  -4  -6   0  100.59   15.80
   4   6   0   77.19   18.10
  -5  -6   0   17.50    9.10
   5   6   0    3.70   10.40
  -6  -6   0   -5.40    8.70
  -7  -6   0    4.20   14.30
   6  -7   0   18.10    9.00
   6  -7   0   14.90   11.20
  -6   7   0    6.60   17.10
  -6   7   0   13.60   16.20
  -6   7   0   18.50   13.80
   5  -7   0   -3.50    4.70
  -5   7   0    6.20   13.30
  -5   7   0    1.70   13.10
  -5   7   0   -1.90    8.00
   4  -7   0   55.09   10.70
   4  -7   0   35.10   11.30
  -4   7   0   31.20   15.50
  -4   7   0   36.50   14.80
  -4   7   0   48.50   16.30
   3  -7   0   31.70    7.50
   3  -7   0   14.50    8.00
  -3   7   0   15.60   10.40
  -3   7   0    6.80   10.30
  -3   7   0   17.30   10.80
   2  -7   0   38.00   10.00
   2  -7   0   52.19    9.60
  -2   7   0   41.10   12.90
  -2   7   0   22.60   11.70
   1  -7   0  342.37   53.49
   1  -7   0  407.86   53.59
  -1   7   0  565.04   66.89
  -1   7   0  443.66   59.89
   0  -7   0    2.90    3.10
   0  -7   0    1.20    4.20
   0   7   0    9.70    7.30
   0   7   0    1.60    6.10
  -1  -7   0  244.48   36.30
  -1  -7   0  238.98   33.30
   1   7   0  241.68   35.70
   1   7   0  241.98   40.80
  -2  -7   0   17.20    7.60
  -2  -7   0    8.50    4.90
   2   7   0   11.30   10.00
   2   7   0   20.70    5.70
  -3  -7   0    1.30    4.20
  -3  -7   0   -4.90    4.30
   3   7   0   -0.20    8.70
  -4  -7   0    5.40    9.20
   4   7   0   71.59   17.40
  -5  -7   0   38.50   14.10
   5   7   0   23.50   14.20
  -6  -7   0   26.80   12.20
   5  -8   0   -1.30    7.90
  -5   8   0    5.60   10.50
  -5   8   0    1.30   13.60
  -5   8   0   -5.40   13.90
   4  -8   0   50.39   12.90
  -4   8   0   43.40   19.20
  -4   8   0   61.99   19.50
   3  -8   0   -0.90    7.00
   3  -8   0    0.10    4.90
  -3   8   0    8.50    9.60
  -3   8   0    3.00    6.30
   2  -8   0  121.59   18.60
   2  -8   0   79.09   18.70
  -2   8   0  123.39   26.40
  -2   8   0  121.59   24.50
   1  -8   0   41.80   10.60
   1  -8   0   40.10    9.20
  -1   8   0   31.80   13.30
  -1   8   0   34.70   12.90
   0  -8   0  280.27   38.00
   0  -8   0  269.87   38.90
   0   8   0  247.88   45.60
   0   8   0  248.78   41.30
  -1  -8   0   20.50    6.90
  -1  -8   0   12.60    6.90
   1   8   0   -0.10    9.60
   1   8   0   17.60    7.60
  -2  -8   0   -4.20    3.10
  -2  -8   0   -0.60    3.80
   2   8   0    3.20    4.90
   2   8   0    1.70   10.80
  -3  -8   0    6.30    5.50
  -3  -8   0   -4.00    6.00
   3   8   0    6.30    7.30
  -4  -8   0    6.10    6.50
   4   8   0   -2.70   11.90
  -5  -8   0   59.29   16.10
   5   8   0   46.10   17.70
  -6  -8   0   -5.60   12.70
   5  -9   0   -3.50   10.00
  -5   9   0    2.70   10.80
  -5   9   0   24.70   18.10
   4  -9   0    5.50    7.60
  -4   9   0    1.70   18.00
  -4   9   0   -0.10    8.50
   3  -9   0   94.29   18.60
  -3   9   0   66.09   24.00
  -3   9   0   86.49   21.90
   2  -9   0  151.38   25.90
  -2   9   0  137.99   32.10
  -2   9   0  160.48   30.20
   1  -9   0   16.30    8.30
   1  -9   0   15.70    6.10
  -1   9   0   23.00   12.60
  -1   9   0   20.50   14.70
   0  -9   0   -4.80    4.90
   0  -9   0    6.90    6.20
   0   9   0   -7.20    4.60
   0   9   0    1.20    7.50
  -1  -9   0   21.30    8.60
  -1  -9   0   27.30   10.10
   1   9   0   31.90   14.20
   1   9   0   42.60   10.40
  -2  -9   0    0.40    7.30
  -2  -9   0    7.30    6.00
   2   9   0   -6.00   11.60
  -3  -9   0    1.10    6.50
   3   9   0   -1.10   10.70
  -4  -9   0   -0.50    6.90
   4   9   0   12.30   13.60
  -5  -9   0   13.30    9.50
   5   9   0   21.20   20.40
   4 -10   0   13.20   11.40
  -4  10   0   28.80   15.40
  -4  10   0   13.80   20.60
   3 -10   0   59.69   16.40
  -3  10   0  110.29   24.50
  -3  10   0   79.69   26.70
   2 -10   0    4.60    5.90
  -2  10   0    8.20    9.60
  -2  10   0   25.40   18.70
   1 -10   0   47.20   12.60
  -1  10   0   60.49   16.50
  -1  10   0   24.90   14.40
   0 -10   0   26.50   10.40
   0 -10   0   29.50   11.10
   0  10   0   67.59   19.80
   0  10   0   68.29   16.70
  -1 -10   0   -5.90    6.50
  -1 -10   0    5.10    6.80
   1  10   0    1.50    8.50
   1  10   0   -4.20   10.80
  -2 -10   0   14.30    8.70
  -2 -10   0   34.70   10.10
   2  10   0   37.50   15.70
  -3 -10   0    9.10    9.80
   3  10   0    0.50    9.80
  -4 -10   0    5.10   11.10
   4  10   0   13.70   17.90
   3 -11   0   15.30   11.50
  -3  11   0   -3.40   15.00
  -3  11   0   -6.20   10.60
   2 -11   0   11.60    9.90
  -2  11   0  -21.70   11.70
  -2  11   0   20.60   15.40
   1 -11   0   12.20    9.00
  -1  11   0    1.90   11.40
  -1  11   0  -14.10    5.60
   0 -11   0   -3.10    5.00
   0  11   0   13.70   13.10
   0  11   0  -18.20   12.20
  -1 -11   0   35.80   11.60
   1  11   0   23.20   17.20
  -2 -11   0    1.70   10.50
   2  11   0    3.10   13.90
  -3 -11   0   20.00   13.00
   3  11   0   -8.60   10.70
  -4 -11   0   19.20   14.90
   2 -12   0   -1.70    7.40
  -2  12   0    3.30   20.30
  -2  12   0    2.40   19.10
   1 -12   0   17.00   12.00
  -1  12   0   18.50   17.40
  -1  12   0    7.10   16.00
   0 -12   0    5.90   10.20
   0  12   0   -6.90   17.50
   1  12   0   -2.80   11.10
   2  12   0    3.10   12.80
   2  12  -1    1.50   14.70
   1  12  -1   -8.90   10.60
   0  12  -1   -2.30   12.80
   0 -12   1    0.20    9.60
  -1  12  -1   -5.30   17.10
  -1  12  -1    0.50   13.50
   1 -12   1   -5.90   10.00
  -2  12  -1  -16.10    9.00
  -2  12  -1   24.70   25.10
   2 -12   1   -1.40   10.20
   3  11  -1  -21.20   14.90
  -3 -11   1    2.80   11.90
   2  11  -1   16.30   17.60
  -2 -11   1   -0.90    7.20
   1  11  -1    6.50   15.70
  -1 -11   1   10.00   10.30
  -1 -11   1    6.60    8.50
   0  11  -1   13.30   11.40
   0  11  -1  -14.30    9.30
   0 -11   1    3.60    5.80
  -1  11  -1   62.09   19.50
  -1  11  -1   53.39   22.70
   1 -11   1   30.70   12.60
  -2  11  -1   -1.90   13.50
  -2  11  -1  -10.30   16.80
   2 -11   1    2.40    9.10
  -3  11  -1   -2.30   15.60
  -3  11  -1   -2.60   13.30
   3 -11   1   13.70   11.30
   4  10  -1   10.30   17.00
  -4 -10   1   48.10   15.10
   3  10  -1    8.40   13.00
  -3 -10   1   10.70    9.70
   2  10  -1    8.20   16.20
  -2 -10   1   -1.50    8.30
   1  10  -1   -5.60    5.00
   1  10  -1    0.70    8.90
  -1 -10   1    0.10    6.20
  -1 -10   1   -4.30    6.20
   0  10  -1   17.50    9.20
   0  10  -1    5.60   13.90
   0 -10   1    5.40    7.20
   0 -10   1    3.80    7.40
  -1  10  -1   -3.20    9.60
  -1  10  -1    5.10    8.50
   1 -10   1    8.00    7.30
   1 -10   1   -2.10    6.50
  -2  10  -1   41.00   16.90
  -2  10  -1   23.40   16.20
   2 -10   1   44.20   13.30
  -3  10  -1   53.49   23.90
  -3  10  -1   96.49   24.30
   3 -10   1   74.99   18.40
  -4  10  -1    1.40   12.70
  -4  10  -1    2.60   14.90
   4 -10   1   -0.30    9.40
   5   9  -1   14.00   13.20
  -5  -9   1   46.30   17.60
   4   9  -1    2.30    9.30
  -4  -9   1    7.00    9.90
   3   9  -1    8.40   13.50
  -3  -9   1   14.40    9.90
   2   9  -1   16.80   13.20
  -2  -9   1    3.70    8.40
  -2  -9   1    8.30    4.60
   1   9  -1   -0.80   11.80
   1   9  -1    6.10    5.70
  -1  -9   1    7.10    7.20
  -1  -9   1   -2.70    4.80
   0   9  -1   91.59   25.10
   0   9  -1   99.89   21.20
   0  -9   1   84.29   16.80
   0  -9   1  110.79   19.20
  -1   9  -1   -5.60    8.90
  -1   9  -1   12.10    9.20
   1  -9   1    1.30    4.60
   1  -9   1    2.30    5.50
  -2   9  -1   71.59   22.50
  -2   9  -1   13.90   12.10
   2  -9   1   87.19   14.00
   2  -9   1   59.99   13.40
  -3   9  -1   -1.00    8.20
  -3   9  -1   10.30   15.00
   3  -9   1    4.60    5.80
  -4   9  -1   17.60   19.00
  -4   9  -1   26.10   16.60
   4  -9   1   33.70   12.60
  -5   9  -1    6.80   13.10
  -5   9  -1   15.00   14.10
   5  -9   1   -8.20    5.40
  -6  -8   1   22.70   16.00
   5   8  -1    0.60   13.50
  -5  -8   1   14.60   12.30
   4   8  -1   83.19   21.60
  -4  -8   1   50.79   16.00
   3   8  -1    0.90   11.00
  -3  -8   1   -1.20    4.50
   2   8  -1    6.00    7.80
   2   8  -1    1.70    5.00
  -2  -8   1    2.80    4.60
  -2  -8   1    0.40    3.90
   1   8  -1  133.19   29.30
   1   8  -1  147.09   25.20
  -1  -8   1  159.28   25.60
  -1  -8   1  146.09   22.80
   0   8  -1   68.49   15.80
   0   8  -1   92.59   22.20
   0  -8   1   63.09   13.00
   0  -8   1   52.49   12.30
  -1   8  -1   30.40   13.50
  -1   8  -1   31.40   11.30
   1  -8   1   30.80    8.60
   1  -8   1   53.89   10.30
  -2   8  -1   60.29   18.00
  -2   8  -1   28.90   12.10
   2  -8   1   43.80   10.30
   2  -8   1   34.30    9.70
  -3   8  -1  141.09   31.50
  -3   8  -1  113.79   25.60
   3  -8   1  119.19   20.60
   3  -8   1  120.29   22.00
  -4   8  -1   50.39   20.50
  -4   8  -1   78.59   19.50
  -4   8  -1  105.49   24.00
   4  -8   1   45.50   13.60
  -5   8  -1   48.10   21.20
  -5   8  -1   58.09   21.40
  -5   8  -1   13.90   16.50
   5  -8   1   53.79   14.20
   6  -8   1   29.20   12.10
  -6  -7   1    1.60    7.30
   5   7  -1   42.70   16.80
  -5  -7   1   35.70   12.90
   4   7  -1   -1.00    6.90
  -4  -7   1    8.20    8.50
   3   7  -1   15.60    9.70
  -3  -7   1   40.40   10.50
  -3  -7   1   26.30    7.40
   2   7  -1   16.70    6.00
   2   7  -1    2.90    8.70
  -2  -7   1   12.80    7.40
  -2  -7   1    5.90    4.00
   1   7  -1    8.70    5.70
   1   7  -1    2.60    6.40
  -1  -7   1    9.70    4.70
  -1  -7   1    0.90    4.80
   0   7  -1   22.10   10.90
   0   7  -1   30.80    9.00
   0  -7   1   16.50    6.00
   0  -7   1   17.90    6.20
  -1   7  -1   -0.60   10.30
  -1   7  -1   -2.70    6.60
   1  -7   1    3.10    3.40
   1  -7   1    0.80    3.30
  -2   7  -1   23.80   11.50
  -2   7  -1   27.50   10.50
   2  -7   1   24.60    7.30
   2  -7   1   14.30    6.40
  -3   7  -1   96.39   23.80
  -3   7  -1  132.59   27.20
  -3   7  -1  124.29   28.60
   3  -7   1  156.88   22.30
   3  -7   1  125.29   22.00
  -4   7  -1  134.19   24.60
  -4   7  -1  152.18   26.90
  -4   7  -1  103.59   23.40
   4  -7   1   73.49   17.00
   4  -7   1   80.29   16.70
  -5   7  -1   13.00   15.50
  -5   7  -1   -3.60   12.60
  -5   7  -1   -6.10    7.20
   5  -7   1   -0.30    6.90
   5  -7   1   42.40   12.20
  -6   7  -1    4.90   14.40
  -6   7  -1    1.80    9.40
  -6   7  -1   -3.60   10.10
   6  -7   1   -6.40    8.60
  -7  -6   1   11.90   14.20
  -6  -6   1   -3.40   10.70
   5   6  -1   -2.30    9.80
  -5  -6   1    1.80    8.20
   4   6  -1  107.59   25.70
  -4  -6   1  162.18   26.20
   3   6  -1    7.00    6.20
  -3  -6   1    0.80    3.60
  -3  -6   1   -5.70    4.60
   2   6  -1    8.10    7.20
   2   6  -1   13.60    4.70
  -2  -6   1   13.60    6.60
  -2  -6   1   19.30    4.80
   1   6  -1   48.40   13.40
   1   6  -1   31.50    8.90
  -1  -6   1   48.90    8.40
  -1  -6   1   46.80   10.20
   0   6  -1  138.29   21.30
   0   6  -1   98.29   23.00
   0  -6   1  131.39   19.30
   0  -6   1   96.79   17.50
  -1   6  -1  186.48   34.40
  -1   6  -1  235.38   33.10
   1  -6   1  185.38   28.30
   1  -6   1  190.58   27.20
  -2   6  -1  454.65   58.99
  -2   6  -1  430.26   60.89
  -2   6  -1  404.26   56.79
   2  -6   1  348.87   52.19
   2  -6   1  382.96   51.89
  -3   6  -1   53.89   17.10
  -3   6  -1  107.79   22.50
  -3   6  -1   62.89   19.10
   3  -6   1  102.59   17.00
   3  -6   1   94.49   15.70
  -4   6  -1    1.00    6.40
  -4   6  -1   -2.60    9.50
  -4   6  -1   -6.50    5.90
   4  -6   1    7.40    5.00
   4  -6   1    6.70    4.80
  -5   6  -1  114.19   25.90
  -5   6  -1  105.99   25.40
  -5   6  -1   83.89   20.90
   5  -6   1  107.39   19.60
   5  -6   1   82.59   16.90
  -6   6  -1   -9.30   11.20
  -6   6  -1    1.10   14.40
  -6   6  -1   -4.40    8.70
   6  -6   1   -4.10    6.70
   6  -6   1   -5.30    4.70
  -7  -5   1   20.70   12.90
   6   5  -1   30.60   16.60
  -6  -5   1   20.50   12.40
   5   5  -1   46.60   14.20
  -5  -5   1   60.29   15.70
   4   5  -1   27.10    9.30
  -4  -5   1    3.90    6.10
  -4  -5   1   19.00    7.30
   3   5  -1  231.98   33.50
  -3  -5   1  199.18   26.60
  -3  -5   1  185.28   24.20
  -3  -5   1  206.68   30.60
   2   5  -1   64.59   15.30
   2   5  -1   67.69   11.50
  -2  -5   1   74.19   11.60
  -2  -5   1  100.29   12.70
  -2  -5   1   56.09   13.00
   1   5  -1    3.10    6.00
   1   5  -1   -1.20    1.80
  -1  -5   1   -3.90    2.80
  -1  -5   1   -0.30    1.50
   0   5  -1  859.81  114.39
   0   5  -1  823.82  116.19
   0  -5   1  862.01  112.69
   0  -5   1  921.61  113.29
  -1   5  -1  359.86   50.59
  -1   5  -1  320.77   44.80
  -1   5  -1  351.16   47.70
   1  -5   1  320.27   43.00
   1  -5   1  303.07   43.10
  -2   5  -1  896.61  114.09
  -2   5  -1  836.22  112.69
  -2   5  -1  901.31  114.89
   2  -5   1  836.32  110.89
   2  -5   1  830.92  110.49
  -3   5  -1   13.30    8.70
  -3   5  -1   25.00    9.60
  -3   5  -1   20.60    9.80
   3  -5   1   22.10    6.60
   3  -5   1   21.80    7.10
  -4   5  -1  100.09   20.20
  -4   5  -1  112.29   21.60
  -4   5  -1   52.89   15.90
   4  -5   1   84.79   15.10
   4  -5   1   72.49   15.30
  -5   5  -1   26.80   12.60
  -5   5  -1   43.50   17.10
  -5   5  -1   24.60   12.30
   5  -5   1   33.60    8.60
   5  -5   1   28.70    9.80
  -6   5  -1   25.40   13.10
  -6   5  -1    4.90   11.90
  -6   5  -1   24.40   15.60
   6  -5   1   29.50    8.20
   6  -5   1   25.00    9.20
  -7   5  -1   16.80   13.70
  -7   5  -1    4.10   12.60
   7  -5   1   11.30    9.20
   7  -5   1    0.70    7.70
   7  -5   1    2.80    7.20
  -7  -4   1   22.60   12.90
   6   4  -1   55.09   17.20
  -6  -4   1   71.29   19.20
   5   4  -1    3.10    5.60
  -5  -4   1    3.00    7.20
  -5  -4   1    1.90    7.40
   4   4  -1    5.00    5.20
  -4  -4   1    0.70    7.00
  -4  -4   1    8.70    5.90
   3   4  -1   29.00    8.70
   3   4  -1   12.70    2.40
   3   4  -1   15.90    2.40
  -3  -4   1    9.80    5.50
  -3  -4   1   17.20    5.20
   2   4  -1   46.10   12.40
   2   4  -1   65.69    9.80
  -2  -4   1   55.49    9.70
  -2  -4   1   59.19   11.90
  -2  -4   1   73.99    9.50
   1   4  -1  198.18   28.80
   1   4  -1  232.88   33.60
  -1  -4   1  193.08   27.70
  -1  -4   1  255.27   29.60
   0   4  -1   30.40    7.30
   0   4  -1   23.50    8.00
   0  -4   1   23.40    4.90
   0  -4   1   24.10    5.50
  -1   4  -1  135.39   22.40
  -1   4  -1  156.18   24.40
  -1   4  -1  170.68   22.70
   1  -4   1  119.09   19.00
   1  -4   1  150.38   20.40
  -2   4  -1  206.38   34.80
  -2   4  -1  240.38   35.20
  -2   4  -1  248.38   34.50
   2  -4   1  220.48   30.60
   2  -4   1  217.78   30.90
  -3   4  -1   66.89   15.30
  -3   4  -1   68.59   14.50
  -3   4  -1   61.99   14.40
   3  -4   1   61.89   11.20
   3  -4   1   60.79   12.00
  -4   4  -1   33.30   12.20
  -4   4  -1   23.50    8.30
  -4   4  -1   22.80   10.00
   4  -4   1   23.50    7.20
   4  -4   1   30.30    8.20
  -5   4  -1    2.70    5.40
  -5   4  -1    6.60   10.10
  -5   4  -1    6.60    7.00
   5  -4   1    7.10    5.70
   5  -4   1    3.00    5.60
  -6   4  -1   -0.20    8.70
  -6   4  -1   -3.20   13.90
  -6   4  -1   19.40   11.40
   6  -4   1   12.40    8.20
   6  -4   1   14.60    7.60
  -7   4  -1   -1.80   14.60
  -7   4  -1   -6.80   17.30
   7  -4   1   -4.10    9.70
   7  -4   1   11.10    8.00
   7  -4   1    7.70    8.30
  -7  -3   1   -1.10   11.50
   6   3  -1   40.20   14.30
  -6  -3   1   68.29   17.80
   5   3  -1    6.30    8.00
  -5  -3   1   -3.20    4.70
  -5  -3   1   -2.60    6.70
   4   3  -1    7.40    3.50
   4   3  -1    4.50    4.40
   4   3  -1    5.20    2.20
  -4  -3   1   -4.80    5.20
  -4  -3   1    5.80    5.40
   3   3  -1   28.70    5.20
   3   3  -1   34.90    5.30
   3   3  -1   35.10    8.80
  -3  -3   1   37.70    7.70
  -3  -3   1   26.30    8.70
   2   3  -1   27.60    5.30
   2   3  -1   38.10    5.50
   2   3  -1   20.20    7.80
  -2  -3   1   36.30    5.00
  -2  -3   1   29.10    5.70
  -2  -3   1   35.70    7.70
   1   3  -1  103.99   14.20
   1   3  -1   87.59   12.60
   1   3  -1   99.99   16.90
  -1  -3   1  109.09   14.40
  -1  -3   1   94.69   12.70
  -1  -3   1   80.89   14.20
   0   3  -1  583.24   80.29
   0   3  -1  602.04   79.19
   0  -3   1  644.14   78.09
   0  -3   1  580.24   78.29
  -1   3  -1  537.75   63.59
  -1   3  -1  486.85   61.99
  -1   3  -1  442.46   62.49
   1  -3   1  469.05   60.89
   1  -3   1  438.26   60.79
  -2   3  -1 1260.27  168.08
  -2   3  -1 1313.67  168.58
  -2   3  -1 1351.66  168.38
   2  -3   1 1264.47  166.68
   2  -3   1 1301.67  166.48
  -3   3  -1  131.99   21.40
  -3   3  -1  150.08   22.30
  -3   3  -1  115.79   19.10
   3  -3   1   99.89   17.00
   3  -3   1   95.79   17.20
  -4   3  -1   94.19   17.90
  -4   3  -1   69.19   16.60
  -4   3  -1   50.79   12.90
   4  -3   1   68.49   13.30
   4  -3   1   80.19   13.60
  -5   3  -1    4.20    9.90
  -5   3  -1    3.50   10.10
  -5   3  -1   10.80    7.50
   5  -3   1   19.90    7.00
   5  -3   1    2.90    5.60
  -6   3  -1   -2.70   11.80
  -6   3  -1   15.40   11.30
  -6   3  -1  -10.40    7.40
   6  -3   1   -3.40    4.70
   6  -3   1    5.70    7.10
   6  -3   1    6.20    6.10
  -7   3  -1   14.80   17.50
  -7   3  -1    4.90    9.80
   7  -3   1   19.60    9.80
   7  -3   1    7.20    6.60
   7  -3   1    3.70    6.40
   7   2  -1   -4.90    5.70
  -7  -2   1  -12.40   11.20
   6   2  -1  135.59   22.70
  -6  -2   1   95.49   21.60
  -6  -2   1   90.09   22.90
   5   2  -1   14.90    7.60
   5   2  -1    9.60    4.10
  -5  -2   1   12.40    8.90
  -5  -2   1   21.20    9.50
   4   2  -1   85.49   13.10
   4   2  -1   79.69   15.90
  -4  -2   1   80.69   17.30
  -4  -2   1  101.09   16.50
   3   2  -1  251.97   37.80
   3   2  -1  308.87   37.60
   3   2  -1  319.77   40.10
  -3  -2   1  274.77   38.80
  -3  -2   1  306.87   40.40
   2   2  -1  381.06   48.30
   2   2  -1  343.47   48.00
   2   2  -1  378.96   50.09
   2   2  -1  391.46   48.00
  -2  -2   1  396.26   50.09
  -2  -2   1  368.86   47.90
  -2  -2   1  371.36   48.60
   1   2  -1  621.04   82.89
   1   2  -1  658.73   84.39
   1   2  -1  650.93   82.49
  -1  -2   1  643.94   82.79
  -1  -2   1  661.93   83.69
  -1  -2   1  648.14   82.59
   0   2  -1  324.37   42.30
   0   2  -1  334.77   42.70
   0   2  -1  304.17   42.00
   0   2  -1  343.77   43.60
   0  -2   1  304.57   43.20
   0  -2   1  340.07   41.80
   0  -2   1  319.37   42.10
   0  -2   1  322.67   42.60
  -1   2  -1  370.26   47.00
  -1   2  -1  333.07   45.60
  -1   2  -1  386.96   47.10
  -1   2  -1  341.47   46.50
   1  -2   1  346.37   45.60
  -2   2  -1    2.70    4.30
  -2   2  -1   -1.10    2.40
  -2   2  -1    1.50    3.90
   2  -2   1    1.80    2.20
  -3   2  -1 1881.31  247.38
  -3   2  -1 1921.71  246.78
  -3   2  -1 1928.21  246.18
  -3   2  -1 2049.40  247.58
   3  -2   1 1830.92  245.58
  -4   2  -1   26.60    8.70
  -4   2  -1   16.80    7.70
  -4   2  -1   34.90    8.70
  -4   2  -1   35.00   10.30
   4  -2   1   24.70    6.60
  -5   2  -1   13.80    9.20
  -5   2  -1   31.70   10.30
  -5   2  -1   34.50    9.50
  -5   2  -1   35.80   10.30
   5  -2   1   16.50    6.80
   5  -2   1   49.99    9.60
  -6   2  -1   69.49   14.80
  -6   2  -1   17.70   10.90
  -6   2  -1   61.39   17.50
  -6   2  -1   51.19   18.20
   6  -2   1   21.80    8.40
   6  -2   1   48.60   11.30
   6  -2   1   65.29   12.30
  -7   2  -1    4.00   11.40
  -7   2  -1   20.10   10.50
  -7   2  -1   11.00   12.90
   7  -2   1   14.70    7.10
   7  -2   1   16.70    7.60
   7  -2   1    5.90    7.40
   7   1  -1    8.70    8.10
  -7  -1   1   16.30   13.40
   6   1  -1   -0.40    6.50
   6   1  -1   -4.40    3.50
  -6  -1   1    1.40    6.60
  -6  -1   1   -4.80    9.20
   5   1  -1  197.18   26.90
   5   1  -1  170.48   29.30
  -5  -1   1  147.59   31.20
  -5  -1   1  266.87   33.80
  -5  -1   1  198.48   28.50
   4   1  -1    0.00    2.30
   4   1  -1   -3.50    2.20
  -4  -1   1   -2.10    3.10
  -4  -1   1   -2.30    3.20
  -4  -1   1    3.60    5.50
   3   1  -1    5.30    2.40
   3   1  -1   10.50    4.20
  -3  -1   1    6.40    2.90
  -3  -1   1    9.60    4.60
  -3  -1   1    3.40    3.40
   2   1  -1   81.29   13.00
   2   1  -1   80.19   13.30
   2   1  -1  103.59   12.60
   2   1  -1   97.69   14.40
  -2  -1   1   80.79   14.40
  -2  -1   1  104.79   14.10
   1   1  -1  115.59   15.70
   1   1  -1  107.69   15.40
   1   1  -1  105.09   14.60
   1   1  -1  112.69   14.70
  -1  -1   1  117.79   15.60
  -1  -1   1  112.39   14.60
  -1  -1   1  128.09   15.70
  -1  -1   1  109.29   14.60
   0   1  -1 1849.21  246.98
   0   1  -1 1924.71  246.98
   0   1  -1 1950.70  247.28
   0   1  -1 1936.01  247.58
   0  -1   1 1998.20  247.08
   0  -1   1 1925.81  247.28
   0  -1   1 1999.70  247.68
  -1   1  -1  123.39   16.30
  -1   1  -1  143.09   17.80
  -1   1  -1  115.79   15.90
  -1   1  -1  115.49   17.40
   1  -1   1  119.39   15.90
   1  -1   1  143.29   17.90
   1  -1   1  119.49   17.30
   1  -1   1   94.89   16.00
   1  -1   1  124.19   16.50
  -2   1  -1    9.60    3.20
  -2   1  -1   13.70    4.10
  -2   1  -1    7.00    3.40
  -2   1  -1   10.20    4.20
   2  -1   1   14.90    3.40
  -3   1  -1   14.90    6.00
  -3   1  -1   17.50    5.40
  -3   1  -1    8.20    4.60
  -3   1  -1   10.90    3.70
   3  -1   1    2.30    3.30
  -4   1  -1  188.78   33.00
  -4   1  -1  213.98   32.40
  -4   1  -1  229.38   30.40
  -4   1  -1  282.17   36.30
   4  -1   1  217.18   30.30
   4  -1   1  196.08   29.40
  -5   1  -1   68.99   15.30
  -5   1  -1   78.99   14.50
  -5   1  -1   34.20   14.10
  -5   1  -1   85.39   19.00
   5  -1   1   75.69   13.60
   5  -1   1  100.19   15.60
  -6   1  -1    1.00    8.00
  -6   1  -1    1.60    7.30
  -6   1  -1    1.70    8.80
  -6   1  -1    6.80   11.60
   6  -1   1    8.20    6.60
   6  -1   1   -3.00    4.90
   6  -1   1   -2.30    4.50
  -7   1  -1    6.90    8.90
  -7   1  -1   14.50   15.60
   7  -1   1    8.80    6.20
   7  -1   1   34.50    9.70
   7   0  -1   18.30    8.20
   7   0  -1    8.70    7.70
  -7   0   1    2.70   13.90
  -7   0   1   16.70   13.50
   6   0  -1   16.10    6.60
   6   0  -1   26.10    8.60
   6   0  -1    3.90    6.90
   6   0  -1    8.70    6.10
  -6   0   1   25.00    8.60
  -6   0   1   12.10   10.40
  -6   0   1   14.90   12.10
   5   0  -1   23.90    6.50
   5   0  -1    6.80    5.10
   5   0  -1   11.50    6.00
  -5   0   1    5.00    7.80
  -5   0   1   20.60   10.40
  -5   0   1   16.90    6.90
   4   0  -1    2.50    4.20
   4   0  -1   11.30    3.80
  -4   0   1    9.00    4.00
  -4   0   1    1.90    4.10
  -4   0   1    8.60    4.90
  -4   0   1   10.70    7.00
   3   0  -1   49.99    8.30
   3   0  -1   48.30    9.20
  -3   0   1   46.90    9.50
  -3   0   1   56.79    9.60
  -3   0   1   46.70    9.60
  -3   0   1   35.90    9.60
   2   0  -1   15.80    3.70
   2   0  -1   23.60    4.60
  -2   0   1   13.00    4.10
  -2   0   1   25.10    4.80
  -2   0   1   11.80    4.30
  -2   0   1   21.30    4.50
   1   0  -1  169.68   25.30
   1   0  -1  222.58   25.60
   1   0  -1  189.08   25.50
   1   0  -1  208.48   25.20
   1   0  -1  169.98   25.20
   1   0  -1  188.08   25.40
  -1   0   1  195.68   25.30
  -1   0   1  182.28   25.50
  -1   0   1  206.88   25.40
  -1   0   1  207.18   25.50
   0   0  -1  204.08   25.50
   0   0  -1  181.48   25.60
   0   0  -1  181.38   25.50
   0   0   1  214.38   25.60
   0   0   1  216.58   25.60
   0   0   1  207.08   25.60
   0   0   1  193.98   25.50
  -1   0  -1  441.56   58.59
  -1   0  -1  429.16   58.29
  -1   0  -1  452.85   58.19
  -1   0  -1  470.45   58.59
  -1   0  -1  481.55   57.89
   1   0   1  402.56   58.29
   1   0   1  489.05   58.59
   1   0   1  453.45   58.59
   1   0   1  439.46   57.89
   1   0   1  459.25   58.19
  -2   0  -1   -0.10    2.60
  -2   0  -1   -2.60    1.50
  -2   0  -1    1.90    2.50
  -2   0  -1    1.30    1.50
   2   0   1    2.00    1.40
   2   0   1   -0.20    1.00
   2   0   1    5.30    2.40
   2   0   1    2.70    2.60
  -3   0  -1  379.46   53.59
  -3   0  -1  328.77   52.19
  -3   0  -1  448.06   53.89
  -3   0  -1  415.36   52.09
   3   0   1  416.26   52.69
   3   0   1  396.96   51.79
  -4   0  -1   70.09   12.90
  -4   0  -1  118.09   17.80
  -4   0  -1   78.79   16.00
  -4   0  -1   51.69   12.60
   4   0   1   62.79   13.20
   4   0   1   90.99   13.20
  -5   0  -1  155.98   27.40
  -5   0  -1  100.59   25.40
  -5   0  -1  167.88   24.80
   5   0   1  154.88   24.50
   5   0   1  170.58   24.20
  -6   0  -1   28.70    9.90
  -6   0  -1   19.30   13.10
  -6   0  -1   35.00   12.00
   6   0   1   15.10    7.90
   6   0   1   35.20    8.50
   6   0   1   17.60    7.20
  -7   0  -1    4.50   12.80
  -7   0  -1   10.30   15.00
   7   0   1    3.30    7.40
   7  -1  -1   11.30    8.00
   7  -1  -1   20.40    7.10
  -7   1   1    8.90   13.70
  -7   1   1    0.10   10.60
   6  -1  -1   -2.20    3.40
   6  -1  -1    1.60    5.60
   6  -1  -1    3.30    5.00
   6  -1  -1    1.70    6.00
  -6   1   1   -3.20    6.80
  -6   1   1   -2.10    7.30
  -6   1   1   -4.20   11.10
  -6   1   1    5.30    6.30
   5  -1  -1   29.90    7.90
   5  -1  -1   39.90    8.50
   5  -1  -1   18.10    6.00
   5  -1  -1   34.30    8.60
  -5   1   1   24.20   10.20
  -5   1   1   30.80   10.50
  -5   1   1   22.20    8.00
  -5   1   1   22.90    7.80
   4  -1  -1    5.50    3.40
   4  -1  -1   -0.90    2.40
   4  -1  -1   -0.70    1.80
  -4   1   1    3.90    4.20
  -4   1   1   -1.10    6.20
  -4   1   1    1.30    3.50
  -4   1   1   -1.00    3.40
   3  -1  -1 1505.05  203.88
   3  -1  -1 1598.84  204.28
   3  -1  -1 1758.52  204.08
  -3   1   1 1504.95  204.78
  -3   1   1 1510.85  204.98
  -3   1   1 1582.94  204.68
  -3   1   1 1654.03  204.78
   2  -1  -1  186.08   24.70
   2  -1  -1  184.28   24.60
  -2   1   1  197.38   25.50
  -2   1   1  190.68   25.70
  -2   1   1  153.18   25.10
  -2   1   1  193.88   25.40
   1  -1  -1  153.38   20.00
   1  -1  -1  163.48   21.00
   1  -1  -1  129.39   20.50
   1  -1  -1  150.38   20.70
   1  -1  -1  138.79   20.10
   1  -1  -1  167.58   20.30
  -1   1   1  159.58   20.90
  -1   1   1  151.98   20.30
  -1   1   1  155.88   20.80
  -1   1   1  171.38   20.90
   0  -1  -1 2153.68  267.17
   0  -1  -1 2099.39  266.97
   0  -1  -1 1856.81  267.47
   0  -1  -1 2081.49  267.27
   0  -1  -1 2081.49  267.27
   0   1   1 2152.88  267.57
   0   1   1 2127.69  266.97
   0   1   1 2110.79  267.27
   0   1   1 2220.38  267.37
  -1  -1  -1  736.83   95.29
  -1  -1  -1  645.24   94.69
  -1  -1  -1  794.82   95.79
  -1  -1  -1  786.02   95.19
   1   1   1  737.03   95.19
   1   1   1  776.62   95.29
   1   1   1  772.02   95.69
   1   1   1  741.53   94.69
  -2  -1  -1  982.10  128.89
  -2  -1  -1  999.90  128.09
  -2  -1  -1  988.80  129.39
  -2  -1  -1 1061.19  128.09
   2   1   1  866.41  128.09
   2   1   1 1039.90  128.39
   2   1   1 1059.59  128.09
  -3  -1  -1   25.40    8.30
  -3  -1  -1   28.40    6.40
  -3  -1  -1   61.99   10.10
   3   1   1   42.60    7.50
  -4  -1  -1  621.44   83.19
  -4  -1  -1  631.64   85.89
  -4  -1  -1  692.23   85.69
   4   1   1  612.64   84.19
   4   1   1  652.23   83.79
  -5  -1  -1    4.40    6.20
  -5  -1  -1    0.90    4.70
  -5  -1  -1    8.70    6.70
   5   1   1    3.60    3.40
   5   1   1    3.90    3.70
   5   1   1    1.90    5.20
  -6  -1  -1    3.80    8.90
  -6  -1  -1    3.50    7.10
   6   1   1    8.40    5.40
  -7  -1  -1   33.40   16.00
  -7  -1  -1   12.40   11.50
   7   1   1    2.90    6.60
   7  -2  -1   -3.40    5.50
   7  -2  -1   11.50    7.70
   7  -2  -1   19.20    8.00
  -7   2   1   17.00   14.10
  -7   2   1    5.70    8.80
  -7   2   1    8.50   17.90
   6  -2  -1    0.70    4.00
   6  -2  -1    3.30    5.50
   6  -2  -1    4.00    6.50
   6  -2  -1   -9.30    5.90
  -6   2   1   15.70   14.20
  -6   2   1   -1.10    9.20
  -6   2   1    7.80    8.90
  -6   2   1    9.00    8.10
   5  -2  -1    5.80    4.00
   5  -2  -1   -2.30    4.20
   5  -2  -1    3.30    4.60
   5  -2  -1    9.50    5.80
  -5   2   1    0.10    8.90
  -5   2   1    2.50    7.30
  -5   2   1    3.50    7.20
  -5   2   1   -2.80    5.70
   4  -2  -1  378.96   50.59
   4  -2  -1  374.26   51.19
   4  -2  -1  393.86   50.89
  -4   2   1  406.16   53.39
  -4   2   1  334.17   51.89
  -4   2   1  437.96   53.29
  -4   2   1  341.57   51.69
   3  -2  -1   52.39   10.80
   3  -2  -1   72.49   11.40
  -3   2   1  101.19   15.30
  -3   2   1   76.89   13.90
  -3   2   1   46.90   11.70
  -3   2   1   75.29   13.10
   2  -2  -1    3.00    2.70
   2  -2  -1    0.30    1.50
  -2   2   1    1.70    2.50
  -2   2   1   -1.40    2.20
  -2   2   1    0.40    3.10
  -2   2   1    2.10    2.60
   1  -2  -1   13.30    3.20
   1  -2  -1   11.30    2.50
   1  -2  -1   14.80    3.10
  -1   2   1   11.30    4.10
  -1   2   1   18.40    2.90
  -1   2   1   19.10    4.50
  -1   2   1   15.60    4.50
   0  -2  -1  556.54   64.79
   0  -2  -1  434.46   65.09
   0  -2  -1  429.76   65.69
   0  -2  -1  533.25   65.09
   0   2   1  526.25   66.29
   0   2   1  508.45   64.79
   0   2   1  526.05   65.29
   0   2   1  505.25   64.99
  -1  -2  -1 9999.00 1159.98
  -1  -2  -1 8503.65 1158.68
  -1  -2  -1 8399.76 1158.78
  -1  -2  -1 8855.61 1159.28
   1   2   1 9905.61 1159.28
  -2  -2  -1  569.74   73.09
  -2  -2  -1  484.55   72.39
  -2  -2  -1  599.44   72.39
   2   2   1  573.84   72.59
  -3  -2  -1  243.78   30.10
  -3  -2  -1  182.58   25.80
  -3  -2  -1  182.18   29.60
   3   2   1  194.28   28.50
   3   2   1  204.18   25.60
  -4  -2  -1    3.10    5.50
  -4  -2  -1   -1.80    2.10
  -4  -2  -1    0.60    5.50
   4   2   1   -0.40    1.40
   4   2   1    2.10    4.30
  -5  -2  -1   45.60   12.70
  -5  -2  -1   39.40   12.40
  -5  -2  -1   40.40    9.40
   5   2   1   71.59    9.60
   5   2   1   49.70   12.00
  -6  -2  -1   38.20   12.90
  -6  -2  -1   42.60   14.40
   6   2   1   33.20    9.70
  -7  -2  -1   18.80   11.70
   7   2   1    9.40    6.70
   7  -3  -1   40.30   10.40
   7  -3  -1   31.00   12.30
   7  -3  -1   27.10   10.20
  -7   3   1   38.10   17.90
  -7   3   1   39.10   16.20
   6  -3  -1   26.00   10.00
   6  -3  -1   47.10   10.30
   6  -3  -1   90.19   16.00
   6  -3  -1   39.90   10.10
  -6   3   1   71.19   17.10
  -6   3   1   33.90   12.80
  -6   3   1   53.99   15.90
  -6   3   1   25.50   11.00
   5  -3  -1    3.50    5.10
   5  -3  -1    9.20    5.20
   5  -3  -1    2.10    4.60
  -5   3   1   17.20   11.10
  -5   3   1    6.40    7.40
  -5   3   1   -3.20    5.20
  -5   3   1    3.50    7.80
   4  -3  -1   53.89   12.00
   4  -3  -1   89.39   13.30
  -4   3   1   68.19   14.00
  -4   3   1   62.99   14.60
  -4   3   1   89.59   17.60
  -4   3   1   64.89   14.50
   3  -3  -1   48.20    8.10
   3  -3  -1   26.70    7.40
  -3   3   1   42.00   10.20
  -3   3   1   51.79   11.60
  -3   3   1   35.10    9.60
   2  -3  -1   20.20    4.60
   2  -3  -1   27.80    6.00
  -2   3   1   40.10    8.60
  -2   3   1   31.60    7.60
  -2   3   1    9.40    6.30
   1  -3  -1  635.94   86.99
   1  -3  -1  706.03   86.39
  -1   3   1  656.13   86.29
  -1   3   1  701.43   88.79
  -1   3   1  669.93   88.09
   0  -3  -1  557.14   69.79
   0  -3  -1  528.15   69.99
   0   3   1  519.45   69.69
   0   3   1  554.04   70.59
   0   3   1  570.24   71.99
  -1  -3  -1 1320.67  175.38
  -1  -3  -1 1322.67  175.48
  -1  -3  -1 1403.66  175.08
  -1  -3  -1 1421.06  176.18
   1   3   1 1394.16  177.28
   1   3   1 1383.46  175.28
  -2  -3  -1  514.65   66.49
  -2  -3  -1  533.65   67.69
   2   3   1  479.65   67.69
  -3  -3  -1   10.10    4.20
  -3  -3  -1    3.70    5.10
   3   3   1    6.70    4.00
  -4  -3  -1   -5.40    4.70
  -4  -3  -1   -1.50    4.90
   4   3   1    2.20    1.50
   4   3   1   -3.90    4.00
   4   3   1    1.00    0.90
  -5  -3  -1    7.70    6.30
  -5  -3  -1    3.40    6.30
   5   3   1   20.00    8.10
  -6  -3  -1   16.60   12.70
  -6  -3  -1   53.39   15.80
   6   3   1   33.70   10.90
  -7  -3  -1    0.80   13.10
   7   3   1    2.40    7.70
   7  -4  -1   20.00    9.60
   7  -4  -1   16.00    8.90
   7  -4  -1   -2.00    4.90
   7  -4  -1   21.50   10.40
  -7   4   1   -5.70    8.10
  -7   4   1    8.30   11.60
  -7   4   1   -4.60   19.70
   6  -4  -1   16.30    8.30
   6  -4  -1   22.00   10.40
   6  -4  -1   16.90    7.10
   6  -4  -1   -4.30    6.80
  -6   4   1   -5.30    8.90
  -6   4   1   11.90   13.50
  -6   4   1   -1.50   10.40
   5  -4  -1  127.39   20.60
   5  -4  -1  102.89   19.20
   5  -4  -1  134.89   22.60
  -5   4   1  136.79   25.30
  -5   4   1  112.09   23.00
  -5   4   1   98.99   24.30
   4  -4  -1    6.50    4.60
   4  -4  -1   13.80    6.00
  -4   4   1   -9.60    6.80
  -4   4   1    6.20    8.90
  -4   4   1    3.80    5.20
   3  -4  -1   48.00    9.20
   3  -4  -1   51.79   10.30
  -3   4   1   44.00   11.40
  -3   4   1   62.09   13.40
  -3   4   1   46.00   12.20
   2  -4  -1 1862.41  239.88
   2  -4  -1 1796.82  238.98
  -2   4   1 1966.20  242.08
  -2   4   1 2003.50  241.68
  -2   4   1 1780.62  241.88
   1  -4  -1   12.60    4.40
   1  -4  -1   22.10    4.20
  -1   4   1   25.60    6.80
  -1   4   1   22.10    4.40
  -1   4   1   22.80    8.60
   0  -4  -1   51.19    8.70
   0  -4  -1   50.79    8.30
   0   4   1   49.60    9.40
   0   4   1   42.10   10.90
  -1  -4  -1   32.00    6.00
  -1  -4  -1   31.20    6.60
  -1  -4  -1   19.70    5.80
   1   4   1   35.00    6.10
   1   4   1   46.90   10.70
  -2  -4  -1  273.97   35.10
  -2  -4  -1  283.77   38.20
  -2  -4  -1  260.37   35.40
  -2  -4  -1  305.27   36.80
   2   4   1  265.07   40.50
  -3  -4  -1  245.38   31.00
  -3  -4  -1  183.78   33.10
   3   4   1  214.28   34.00
  -4  -4  -1   -3.90    5.00
  -4  -4  -1   -0.70    3.60
   4   4   1    8.30    6.90
  -5  -4  -1    6.30    7.80
  -5  -4  -1   13.70    8.80
   5   4   1   -3.40    5.90
  -6  -4  -1   -1.50    5.50
  -7  -4  -1   -2.20   11.40
   7   4   1    4.20    8.90
   7  -5  -1   13.30   11.50
   7  -5  -1    0.10   11.10
   7  -5  -1   -8.60    7.40
  -7   5   1   12.40   14.10
  -7   5   1   12.30   14.90
  -7   5   1   14.40   17.10
   6  -5  -1   -1.90    4.70
   6  -5  -1   -3.70    5.90
   6  -5  -1   -3.30    4.20
  -6   5   1   -2.90    8.90
  -6   5   1   -0.10    7.20
  -6   5   1   16.10   10.90
   5  -5  -1   41.60   10.00
   5  -5  -1   35.50    9.90
  -5   5   1   36.50   13.60
  -5   5   1   40.50   14.60
  -5   5   1   24.10   11.10
   4  -5  -1    2.50    3.90
   4  -5  -1   -4.50    4.10
  -4   5   1   -4.90    6.60
  -4   5   1    0.50    8.60
  -4   5   1   -2.40    8.00
   3  -5  -1  187.08   26.10
   3  -5  -1  165.08   23.10
  -3   5   1  181.18   29.50
  -3   5   1  109.09   26.40
  -3   5   1  180.18   28.90
   2  -5  -1   31.20    5.90
   2  -5  -1   14.10    5.50
  -2   5   1   23.20    9.40
  -2   5   1   23.90    9.50
   1  -5  -1  616.34   78.79
   1  -5  -1  572.84   79.49
  -1   5   1  626.34   81.49
  -1   5   1  634.54   83.29
   0  -5  -1  565.54   72.79
   0  -5  -1  564.94   72.99
   0   5   1  576.54   74.09
   0   5   1  505.45   75.69
  -1  -5  -1   10.90    3.50
  -1  -5  -1   16.10    5.00
   1   5   1    0.00    5.40
   1   5   1   14.00    4.10
  -2  -5  -1  617.84   78.19
  -2  -5  -1  603.64   75.19
  -2  -5  -1  512.75   75.69
  -2  -5  -1  572.54   76.49
   2   5   1  586.24   79.79
   2   5   1  626.44   75.49
  -3  -5  -1    1.90    5.50
  -3  -5  -1    3.40    3.80
   3   5   1    6.10    6.70
  -4  -5  -1    8.30    6.60
  -4  -5  -1    0.40    4.20
   4   5   1    4.10    7.30
  -5  -5  -1   -2.90    7.70
  -5  -5  -1   -5.40    6.50
   5   5   1   -5.70    7.80
  -6  -5  -1   -0.60    6.20
  -7  -5  -1   40.90   18.00
   7   5   1   45.20   14.20
   6  -6  -1   24.80   10.90
   6  -6  -1   47.50   13.50
  -6   6   1   29.10   13.00
  -6   6   1   59.09   17.50
  -6   6   1   18.30   17.00
   5  -6  -1    4.70    6.20
   5  -6  -1    9.10    7.80
  -5   6   1    0.30    7.20
  -5   6   1    5.90    8.60
  -5   6   1   -4.20   11.40
   4  -6  -1   51.69   10.10
   4  -6  -1   34.00    9.70
  -4   6   1   57.39   14.90
  -4   6   1   32.10   12.30
  -4   6   1   32.00   13.80
   3  -6  -1    0.60    3.70
   3  -6  -1    0.40    4.50
  -3   6   1    3.20    8.50
  -3   6   1   16.30    8.00
  -3   6   1   -3.70    8.10
   2  -6  -1   38.30    8.80
   2  -6  -1   34.60    7.00
  -2   6   1   14.30    8.70
  -2   6   1   28.70   10.30
   1  -6  -1  727.73  103.69
   1  -6  -1  790.72  102.99
  -1   6   1  881.81  106.59
  -1   6   1  843.12  108.49
   0  -6  -1   14.30    4.90
   0  -6  -1   13.20    4.60
   0   6   1   38.60    8.50
   0   6   1   28.00   10.60
  -1  -6  -1  194.48   31.20
  -1  -6  -1  212.08   29.50
   1   6   1  178.78   34.50
   1   6   1  253.97   30.60
  -2  -6  -1    3.00    2.10
  -2  -6  -1    1.60    3.40
  -2  -6  -1    5.90    5.30
   2   6   1    2.20    2.60
   2   6   1   10.00    8.00
  -3  -6  -1    9.60    5.30
  -3  -6  -1   30.80   10.10
   3   6   1   17.60    9.70
  -4  -6  -1    2.10    4.40
  -4  -6  -1   -0.70    7.10
   4   6   1    4.10    9.10
  -5  -6  -1   39.90   13.10
   5   6   1   16.20   11.70
  -6  -6  -1    7.00    7.90
  -7  -6  -1   -9.60   12.20
   6  -7  -1   13.20    9.50
   6  -7  -1   62.09   15.00
  -6   7   1   12.00   18.90
  -6   7   1   22.00   14.70
  -6   7   1   35.10   17.60
   5  -7  -1   29.20   10.70
   5  -7  -1   26.00   10.20
  -5   7   1    9.80   13.40
  -5   7   1   32.00   15.90
  -5   7   1   23.80   12.80
   4  -7  -1    4.20    5.70
  -4   7   1    3.70    7.50
  -4   7   1   18.00   10.30
   3  -7  -1   40.20   10.00
   3  -7  -1   44.40    9.10
  -3   7   1   40.40   15.70
  -3   7   1   13.00   13.40
   2  -7  -1    0.00    5.00
   2  -7  -1    0.70    3.00
  -2   7   1   -7.60    6.50
  -2   7   1   -2.10    9.30
   1  -7  -1  276.47   37.10
   1  -7  -1  264.17   39.30
  -1   7   1  244.98   44.60
  -1   7   1  289.97   42.50
   0  -7  -1  160.38   22.20
   0  -7  -1  114.09   21.20
   0   7   1  129.09   23.20
   0   7   1  145.59   27.50
  -1  -7  -1  179.68   30.00
  -1  -7  -1  190.68   29.40
   1   7   1  168.58   34.70
   1   7   1  280.07   32.20
  -2  -7  -1   -0.20    2.30
  -2  -7  -1   -0.30    3.40
  -2  -7  -1    2.40    3.80
   2   7   1    4.50    6.70
   2   7   1    0.10    3.00
  -3  -7  -1    3.60    5.10
  -3  -7  -1    6.30    4.10
   3   7   1    5.10    7.80
  -4  -7  -1  118.99   21.30
  -4  -7  -1   99.29   22.40
   4   7   1  152.28   28.20
  -5  -7  -1    3.70    6.70
   5   7   1   -1.50   10.30
  -6  -7  -1    5.50   10.50
   5  -8  -1   -2.40    5.70
   5  -8  -1   -5.50    7.40
  -5   8   1   15.30   11.80
  -5   8   1    8.50   14.20
   4  -8  -1  108.89   21.10
  -4   8   1   90.39   25.00
  -4   8   1  116.69   25.50
   3  -8  -1    1.20    4.60
  -3   8   1    7.40    8.50
  -3   8   1    6.70   12.70
   2  -8  -1  196.58   31.40
   2  -8  -1  232.18   34.10
  -2   8   1  235.28   38.30
  -2   8   1  271.27   43.40
   1  -8  -1  163.58   28.00
   1  -8  -1  197.58   27.40
  -1   8   1  187.18   31.40
  -1   8   1  152.68   34.20
   0  -8  -1   12.10    6.50
   0  -8  -1   15.20    6.60
   0   8   1   22.40    9.30
   0   8   1   26.00   11.90
  -1  -8  -1  100.69   20.10
  -1  -8  -1  141.79   20.50
   1   8   1   83.09   24.50
   1   8   1  139.49   21.60
  -2  -8  -1    0.40    4.20
  -2  -8  -1   -1.60    4.30
  -2  -8  -1   -0.70    3.20
   2   8   1   -1.90    3.80
   2   8   1   -6.60    8.10
  -3  -8  -1   37.70   12.10
  -3  -8  -1   44.20   10.30
   3   8   1   29.30   12.90
  -4  -8  -1    0.50    8.40
   4   8   1    3.20   10.80
  -5  -8  -1   -0.50   11.50
  -6  -8  -1   -2.30    8.30
   5  -9  -1    5.50    9.70
   5  -9  -1   18.10    9.20
  -5   9   1   -0.80   11.10
  -5   9   1    0.20   12.60
   4  -9  -1    2.50    8.50
  -4   9   1    7.60   14.60
  -4   9   1    3.30   15.80
   3  -9  -1   55.59   15.20
  -3   9   1   96.29   24.90
  -3   9   1   57.59   19.90
   2  -9  -1    8.30    7.20
  -2   9   1    1.60    7.10
  -2   9   1    7.50   13.80
   1  -9  -1   80.29   13.70
   1  -9  -1   52.19   13.70
  -1   9   1   49.90   15.10
  -1   9   1   68.59   20.50
   0  -9  -1   40.50   11.30
   0  -9  -1   39.40   10.60
   0   9   1   40.00   12.50
   0   9   1   31.10   14.10
  -1  -9  -1    0.70    6.10
  -1  -9  -1    2.30    4.60
   1   9   1    1.70    6.40
   1   9   1   -2.60    7.20
  -2  -9  -1   44.40   10.50
  -2  -9  -1   44.20   12.40
   2   9   1   34.40   15.10
  -3  -9  -1   -3.90    7.00
  -3  -9  -1    4.50    6.80
   3   9   1    2.00    9.50
  -4  -9  -1    9.00   10.40
   4   9   1   -2.40   13.30
  -5  -9  -1   -7.80   10.90
   4 -10  -1   -2.50    6.20
   4 -10  -1    9.90    9.30
  -4  10   1   25.10   17.20
  -4  10   1   -2.10   19.50
   3 -10  -1    5.80    7.10
  -3  10   1   -4.40   14.60
  -3  10   1  -10.50    9.70
   2 -10  -1   11.70    7.30
  -2  10   1   17.40   11.90
  -2  10   1   45.30   21.40
   1 -10  -1    7.90    6.70
  -1  10   1    6.90    8.90
  -1  10   1   16.60   14.50
   0 -10  -1    7.30    7.90
   0  10   1   -1.00    8.60
   0  10   1   12.20   12.60
  -1 -10  -1   82.59   17.00
  -1 -10  -1   60.09   16.00
  -1 -10  -1  108.39   19.80
   1  10   1  116.59   26.30
   1  10   1  104.39   20.20
  -2 -10  -1   39.30   11.00
  -2 -10  -1   18.20   11.90
   2  10   1   56.59   19.80
  -3 -10  -1    7.20    8.10
   3  10   1    4.90   13.80
  -4 -10  -1   19.00   13.20
   4  10   1   16.70   15.90
   3 -11  -1    9.10   11.20
   3 -11  -1   24.00   13.30
  -3  11   1   23.30   17.50
  -3  11   1   54.49   22.50
   2 -11  -1   28.60   12.90
  -2  11   1   38.60   16.20
  -2  11   1   17.80   17.20
   1 -11  -1   74.49   17.90
  -1  11   1   79.69   26.30
  -1  11   1   78.99   20.60
   0 -11  -1   -0.80    5.50
   0 -11  -1    9.10    6.80
   0  11   1   12.70   12.30
   0  11   1  -12.10   12.10
  -1 -11  -1   -9.20    7.00
   1  11   1   -1.40   16.00
  -2 -11  -1    2.30   10.40
   2  11   1    6.10   11.10
  -3 -11  -1   11.90   12.20
   3  11   1   13.90   18.60
  -4 -11  -1    2.80    8.80
   4  11   1    3.50   17.60
   2 -12  -1   16.30    9.90
   2 -12  -1   15.50    9.50
  -2  12   1   22.50   21.60
  -2  12   1   35.70   16.40
   1 -12  -1    0.10    9.90
   1 -12  -1    1.50    9.20
  -1  12   1   -9.50   11.20
  -1  12   1    0.50   14.60
   0 -12  -1   11.80    8.80
   0  12   1   17.10   18.90
  -1 -12  -1   25.30   12.20
   1  12   1   16.00   17.60
   2  12   1   29.80   20.50
   2  12  -2   14.80   20.30
  -2 -12   2  -13.00   11.20
   1  12  -2   38.50   23.40
   0  12  -2  -18.60    8.90
   0 -12   2   -5.90    8.40
  -1  12  -2  -10.50   18.50
  -1  12  -2   -4.60   10.20
   1 -12   2   -5.00    6.20
  -2  12  -2  -11.60   19.00
   2 -12   2   -7.10   10.50
   3  11  -2   10.40   17.70
  -3 -11   2   -0.80    8.10
   2  11  -2   20.50   16.00
  -2 -11   2   44.20   15.10
   1  11  -2   -3.50   10.60
  -1 -11   2    2.30    6.50
   0  11  -2   -3.20   12.00
   0  11  -2   18.70   17.90
   0 -11   2    4.60    6.50
   0 -11   2    6.60    8.30
  -1  11  -2   -3.20   13.10
  -1  11  -2   18.60   15.10
   1 -11   2   -4.40    7.20
  -2  11  -2   20.40   14.30
  -2  11  -2   10.20   20.10
   2 -11   2    9.30   10.20
  -3  11  -2    1.30   11.40
  -3  11  -2   14.60   16.60
   3 -11   2   10.60   11.90
   4  10  -2   -2.70   10.70
  -4 -10   2   14.70   13.90
   3  10  -2   10.60   15.90
  -3 -10   2   26.90   13.60
   2  10  -2   -1.90    8.00
  -2 -10   2    9.50    9.80
   1  10  -2   -8.80   11.30
   1  10  -2   22.30   10.50
  -1 -10   2    8.10    8.70
  -1 -10   2    4.20    7.00
   0  10  -2   -1.80   12.40
   0  10  -2   -1.30   10.40
   0 -10   2   -1.10    6.80
   0 -10   2   -9.30    5.50
  -1  10  -2   19.00   10.50
  -1  10  -2  -10.10   11.80
   1 -10   2    4.80    7.60
   1 -10   2    0.30    4.50
  -2  10  -2   -4.50   11.80
  -2  10  -2   -3.90   11.00
   2 -10   2    7.90    8.40
  -3  10  -2    2.30   13.90
  -3  10  -2  -13.60   16.30
   3 -10   2    9.30    9.60
  -4  10  -2    3.10   14.60
  -4  10  -2    3.20   11.60
   4 -10   2   12.60   11.50
   5   9  -2   20.10   17.20
  -5  -9   2   10.10   12.50
   4   9  -2  -18.20   10.90
  -4  -9   2   -1.20    8.40
   3   9  -2    3.30    8.60
  -3  -9   2    8.30    7.60
   2   9  -2   16.20   12.80
  -2  -9   2    6.20    6.00
  -2  -9   2    9.70    5.70
   1   9  -2    7.40    9.10
   1   9  -2    3.70    7.80
  -1  -9   2    4.20    6.00
  -1  -9   2   -1.20    5.20
   0   9  -2   71.49   17.20
   0   9  -2   54.69   19.00
   0  -9   2   75.19   15.90
   0  -9   2   74.89   14.90
  -1   9  -2   -8.20    7.90
  -1   9  -2   -0.10   13.40
   1  -9   2    4.50    5.60
   1  -9   2    4.80    6.10
  -2   9  -2  129.59   27.40
  -2   9  -2  106.09   28.00
   2  -9   2  114.29   22.00
   2  -9   2  136.69   22.30
  -3   9  -2   20.60   15.40
  -3   9  -2   39.50   17.00
   3  -9   2   39.30   11.30
   3  -9   2    9.60    7.80
  -4   9  -2  -13.00   12.70
  -4   9  -2   -2.80    9.70
  -4   9  -2    9.70   10.50
   4  -9   2   -3.00    8.30
  -5   9  -2    8.50   13.90
  -5   9  -2   14.60   16.20
  -5   9  -2   22.50   13.50
   5  -9   2    7.70    8.10
  -6  -8   2    6.80   13.70
   5   8  -2   33.50   15.40
  -5  -8   2   15.10   13.40
   4   8  -2   10.90   10.80
  -4  -8   2    4.70    7.10
   3   8  -2   31.10   15.60
  -3  -8   2   87.29   18.40
   2   8  -2   -2.70    5.60
   2   8  -2    3.00    5.50
  -2  -8   2    3.50    4.30
  -2  -8   2   20.00    8.50
   1   8  -2   34.10   10.10
   1   8  -2   48.90   15.00
  -1  -8   2   39.40    9.20
  -1  -8   2   58.29   12.80
   0   8  -2   14.80   12.40
   0   8  -2   -0.50    4.80
   0  -8   2    2.80    3.90
   0  -8   2    9.50    4.40
  -1   8  -2   -4.10    7.40
  -1   8  -2    0.30   11.90
   1  -8   2    1.70    5.00
   1  -8   2    4.40    5.50
  -2   8  -2   87.59   20.80
  -2   8  -2  118.19   27.80
   2  -8   2   78.39   16.50
   2  -8   2  102.39   18.00
  -3   8  -2   13.60   11.30
  -3   8  -2    4.90    9.40
  -3   8  -2   16.60   12.30
   3  -8   2    6.60    8.10
   3  -8   2    6.60    6.50
  -4   8  -2  157.68   33.40
  -4   8  -2  145.29   34.50
  -4   8  -2  207.78   36.30
   4  -8   2  181.78   29.40
   4  -8   2  156.48   27.70
  -5   8  -2   36.00   16.10
  -5   8  -2    2.80   12.10
  -5   8  -2    4.50   15.70
   5  -8   2   38.50   11.90
  -6  -7   2    7.80    9.20
   5   7  -2   -8.40    9.60
  -5  -7   2    1.80    8.80
   4   7  -2   70.49   21.80
  -4  -7   2  136.29   23.90
   3   7  -2   26.40   11.60
  -3  -7   2   33.40   11.50
  -3  -7   2   27.00    7.20
   2   7  -2   28.10   12.90
   2   7  -2   41.70    8.80
  -2  -7   2   26.50    8.70
  -2  -7   2   27.30    6.60
   1   7  -2  108.09   23.00
   1   7  -2   82.99   17.80
  -1  -7   2  108.69   16.20
  -1  -7   2   99.79   18.40
   0   7  -2   90.79   19.30
   0   7  -2  101.09   22.90
   0  -7   2  126.49   19.00
   0  -7   2   98.19   17.20
  -1   7  -2  235.68   34.90
  -1   7  -2  192.28   36.90
   1  -7   2  182.08   29.90
   1  -7   2  207.98   30.30
  -2   7  -2   81.59   21.00
  -2   7  -2   71.99   16.20
  -2   7  -2   60.89   17.00
   2  -7   2   60.19   13.30
   2  -7   2   57.19   12.00
  -3   7  -2  301.47   50.09
  -3   7  -2  328.17   52.99
  -3   7  -2  311.07   50.99
   3  -7   2  316.07   44.40
   3  -7   2  330.27   46.90
  -4   7  -2    0.70   12.00
  -4   7  -2    4.40    8.80
  -4   7  -2    4.80    9.50
   4  -7   2    5.50    7.00
   4  -7   2   15.30    7.40
  -5   7  -2   65.59   20.40
  -5   7  -2   48.50   17.50
  -5   7  -2   52.89   19.50
   5  -7   2   95.69   18.00
   5  -7   2   92.59   17.00
  -6   7  -2   17.50   18.20
  -6   7  -2   10.60   16.70
  -6   7  -2   17.00   12.90
   6  -7   2   16.90   10.20
   6   6  -2   12.50   14.50
  -6  -6   2    6.10    9.60
   5   6  -2   31.30   12.70
  -5  -6   2   10.60    8.90
   4   6  -2   89.39   20.00
  -4  -6   2   79.19   18.70
   3   6  -2   28.30   11.10
   3   6  -2   35.30    6.70
  -3  -6   2   27.10    7.10
  -3  -6   2   43.70   11.40
   2   6  -2   -1.50    3.30
   2   6  -2   -5.60    4.50
  -2  -6   2    0.70    4.90
  -2  -6   2    3.00    2.70
   1   6  -2   -0.40    4.50
   1   6  -2   -3.80    4.60
  -1  -6   2    7.70    4.80
  -1  -6   2    1.70    2.10
   0   6  -2  153.48   29.30
   0   6  -2  174.08   26.50
   0  -6   2  131.09   22.60
   0  -6   2  181.78   25.00
  -1   6  -2  447.66   64.99
  -1   6  -2  482.15   59.99
  -1   6  -2  403.56   57.59
   1  -6   2  426.96   56.39
   1  -6   2  392.56   55.89
  -2   6  -2    2.60    7.40
  -2   6  -2   -2.70    4.50
  -2   6  -2    0.70    6.30
   2  -6   2    8.00    4.70
   2  -6   2    6.80    4.90
  -3   6  -2   29.20   11.80
  -3   6  -2   30.40   13.20
  -3   6  -2   29.10   10.60
   3  -6   2   36.10    9.10
   3  -6   2   26.50    8.10
  -4   6  -2   40.70   14.90
  -4   6  -2   26.20   14.10
  -4   6  -2   20.10   12.90
   4  -6   2   21.80    9.10
   4  -6   2   33.20    9.40
  -5   6  -2    0.40    8.60
  -5   6  -2    2.40   10.40
  -5   6  -2  -23.80    9.70
   5  -6   2   -8.70    4.80
   5  -6   2    7.20    7.00
  -6   6  -2   14.50   15.40
  -6   6  -2   18.00   12.90
  -6   6  -2    0.60   11.30
   6  -6   2   22.80    9.70
   6  -6   2   17.40    9.80
  -7  -5   2   23.70   12.40
   6   5  -2  -11.70   10.10
  -6  -5   2    1.60    7.00
   5   5  -2   39.50   12.70
  -5  -5   2    6.70    6.30
   4   5  -2   25.80   11.40
  -4  -5   2   27.10    7.10
  -4  -5   2    0.50    6.80
   3   5  -2    4.20    7.50
   3   5  -2    7.30    3.30
  -3  -5   2   12.90    3.00
  -3  -5   2    9.70    6.00
  -3  -5   2   10.70    4.80
   2   5  -2  253.17   32.20
   2   5  -2  234.28   37.90
  -2  -5   2  257.17   35.60
  -2  -5   2  217.58   31.00
   1   5  -2   91.29   19.00
   1   5  -2   92.19   16.00
  -1  -5   2   82.89   15.40
  -1  -5   2   95.99   13.70
   0   5  -2   26.90    8.60
   0   5  -2   55.69   14.00
   0  -5   2   45.10    8.90
   0  -5   2   41.20    7.50
  -1   5  -2    2.20    3.80
  -1   5  -2    5.40    5.60
  -1   5  -2    4.40    5.90
   1  -5   2    4.20    2.80
   1  -5   2   -5.60    2.30
  -2   5  -2   86.89   14.80
  -2   5  -2   24.60   10.80
  -2   5  -2   64.79   13.80
   2  -5   2   54.49    9.80
   2  -5   2   41.80    9.40
  -3   5  -2  -10.30    6.10
  -3   5  -2    2.10    7.70
  -3   5  -2    9.20    8.30
   3  -5   2   -0.20    2.50
   3  -5   2   -1.40    4.30
  -4   5  -2   -0.40    6.90
  -4   5  -2    3.20    7.50
  -4   5  -2   -0.80    5.10
   4  -5   2    1.50    4.10
   4  -5   2   -0.60    3.30
  -5   5  -2  156.68   27.80
  -5   5  -2  226.48   33.60
  -5   5  -2  127.69   28.00
   5  -5   2  125.29   23.30
   5  -5   2  139.99   24.50
  -6   5  -2    3.10   14.00
  -6   5  -2    7.90   11.50
  -6   5  -2   18.80   11.50
   6  -5   2   11.50    8.40
   6  -5   2   17.40    7.00
  -7   5  -2  -14.10   17.30
  -7   5  -2  -14.00   15.50
   7  -5   2   -6.20    7.60
   7  -5   2    2.50    9.20
  -7  -4   2    8.30   10.80
   6   4  -2  103.59   22.90
  -6  -4   2   85.99   21.10
   5   4  -2    1.10    7.10
  -5  -4   2    0.60    5.60
   4   4  -2   62.49    9.30
   4   4  -2   62.19   14.90
  -4  -4   2   27.80   11.50
  -4  -4   2   89.29   12.60
   3   4  -2  783.92   92.59
   3   4  -2  617.14   87.89
   3   4  -2  705.63   87.69
  -3  -4   2  758.02   88.69
  -3  -4   2  665.93   87.39
  -3  -4   2  625.84   90.69
   2   4  -2  131.39   17.10
   2   4  -2  122.09   18.70
   2   4  -2  118.79   22.30
  -2  -4   2  122.89   17.50
  -2  -4   2  138.29   17.40
  -2  -4   2  105.89   20.20
   1   4  -2   29.40    7.20
   1   4  -2   38.60   10.80
  -1  -4   2   40.50    8.30
  -1  -4   2   42.50    6.40
   0   4  -2   47.90   12.80
   0   4  -2   53.59   10.80
   0   4  -2   49.20    9.80
   0  -4   2   52.79    9.60
   0  -4   2   61.59    9.00
  -1   4  -2    1.90    4.60
  -1   4  -2   -3.20    3.30
  -1   4  -2    4.80    5.10
   1  -4   2    1.20    2.90
   1  -4   2    5.00    2.80
  -2   4  -2  316.97   44.70
  -2   4  -2  326.27   44.90
  -2   4  -2  297.57   43.70
   2  -4   2  274.97   39.60
   2  -4   2  292.47   39.80
  -3   4  -2   68.59   15.70
  -3   4  -2  125.79   20.40
  -3   4  -2   76.99   17.50
   3  -4   2   73.89   14.10
   3  -4   2   93.79   15.20
  -4   4  -2  115.19   25.90
  -4   4  -2  233.78   32.40
  -4   4  -2  217.78   32.10
   4  -4   2  192.68   26.50
   4  -4   2  142.49   24.70
  -5   4  -2   16.20    9.30
  -5   4  -2   21.40   11.10
  -5   4  -2    4.90    7.40
   5  -4   2   23.50    8.10
   5  -4   2   15.30    6.60
  -6   4  -2   13.00   15.40
  -6   4  -2   39.40   13.70
  -6   4  -2   18.10   12.60
   6  -4   2   73.09   14.50
   6  -4   2   47.80   12.60
  -7   4  -2   -1.10   15.00
  -7   4  -2   -3.60   11.60
   7  -4   2   -1.00    5.50
   7  -4   2    3.80    7.80
  -7  -3   2   -4.20    9.40
   6   3  -2   34.60   13.00
  -6  -3   2   30.90   13.20
   5   3  -2    5.30    7.40
  -5  -3   2   -0.70    6.60
  -5  -3   2    5.30    6.30
   4   3  -2  115.19   19.20
  -4  -3   2   88.79   17.90
  -4  -3   2   76.49   15.30
   3   3  -2    6.50    6.30
   3   3  -2   22.00    4.50
   3   3  -2   28.70    4.90
   3   3  -2   31.30    5.00
  -3  -3   2   26.90    4.40
  -3  -3   2   16.60    5.00
  -3  -3   2   21.70    7.80
   2   3  -2  196.68   26.10
   2   3  -2  135.79   20.60
   2   3  -2  162.28   20.00
  -2  -3   2  145.89   20.40
  -2  -3   2  155.98   20.30
  -2  -3   2  141.39   23.30
   1   3  -2  241.38   30.90
   1   3  -2  259.27   32.20
   1   3  -2  283.97   34.30
  -1  -3   2  237.38   30.80
  -1  -3   2  224.88   31.90
  -1  -3   2  222.48   31.20
  -1  -3   2  229.88   32.20
   0   3  -2   37.10    8.50
   0   3  -2   40.70    7.40
   0   3  -2   37.10   10.00
   0  -3   2   38.40    6.50
   0  -3   2   47.10    7.60
  -1   3  -2  249.18   35.40
  -1   3  -2  255.57   37.40
  -1   3  -2  272.47   37.00
   1  -3   2  235.98   34.40
   1  -3   2  286.07   34.60
  -2   3  -2  105.39   17.10
  -2   3  -2   74.09   15.70
  -2   3  -2   74.29   15.50
   2  -3   2  100.39   14.40
  -3   3  -2  402.36   56.59
  -3   3  -2  405.26   57.99
  -3   3  -2  387.96   57.59
   3  -3   2  452.05   55.79
  -4   3  -2    0.20    4.70
  -4   3  -2   -1.20    4.60
  -4   3  -2   -8.00    6.90
   4  -3   2   -0.20    2.60
  -5   3  -2   46.70   10.30
  -5   3  -2   12.50    8.20
  -5   3  -2   46.80   15.40
   5  -3   2   12.60    6.90
  -6   3  -2   38.20   16.90
  -6   3  -2   29.10   11.40
  -6   3  -2   16.80   10.20
   6  -3   2   15.10    8.00
   6  -3   2   29.10    9.90
   6  -3   2   15.10    8.30
  -7   3  -2   28.60   18.60
  -7   3  -2   -8.50   12.50
   7  -3   2   14.40    9.40
   7  -3   2    4.90    5.90
   7   2  -2    2.60    6.80
  -7  -2   2    2.20   12.70
   6   2  -2  139.49   24.10
  -6  -2   2   94.59   23.00
   5   2  -2   43.80   11.90
   5   2  -2   40.10    8.20
  -5  -2   2   39.10   11.80
  -5  -2   2   39.80   11.70
   4   2  -2   93.89   17.90
   4   2  -2  114.79   15.00
  -4  -2   2   79.39   18.10
  -4  -2   2   84.49   16.60
   3   2  -2   10.70    2.80
   3   2  -2    1.40    2.70
  -3  -2   2   10.40    4.20
  -3  -2   2    3.10    4.70
   2   2  -2   55.29   11.40
   2   2  -2   64.39    9.20
   2   2  -2   54.79    8.50
  -2  -2   2   57.69   11.10
  -2  -2   2   66.09    9.20
  -2  -2   2   64.99    9.00
   1   2  -2  445.36   57.59
   1   2  -2  427.06   58.89
   1   2  -2  449.46   56.69
  -1  -2   2  456.45   57.49
  -1  -2   2  407.16   56.79
  -1  -2   2  500.65   58.29
  -1  -2   2  449.06   56.69
   0   2  -2 1789.12  238.68
   0   2  -2 1851.51  238.08
   0   2  -2 1889.11  237.48
   0  -2   2 1912.01  237.58
   0  -2   2 1931.41  236.98
   0  -2   2 1965.60  238.18
   0  -2   2 1675.53  237.28
  -1   2  -2   -1.10    1.90
  -1   2  -2    1.50    2.50
  -1   2  -2    2.80    2.70
   1  -2   2    0.70    1.80
  -2   2  -2  124.89   20.90
  -2   2  -2  159.18   22.80
  -2   2  -2  148.29   22.70
   2  -2   2  138.09   19.40
  -3   2  -2   26.10    6.90
  -3   2  -2   33.30    9.90
  -3   2  -2   17.70    6.90
   3  -2   2   26.10    6.50
  -4   2  -2   72.19   17.90
  -4   2  -2   88.29   17.10
  -4   2  -2   99.19   16.00
   4  -2   2   79.89   14.90
  -5   2  -2   -3.80    5.80
  -5   2  -2    0.10    8.10
  -5   2  -2   -1.10    5.80
  -5   2  -2    3.20    7.80
   5  -2   2   -2.50    4.30
   5  -2   2   -8.10    3.50
  -6   2  -2   15.40   13.80
  -6   2  -2   11.10   11.20
  -6   2  -2   -1.00    6.70
  -6   2  -2   10.80    8.20
   6  -2   2    7.50    6.40
   6  -2   2   -0.30    5.80
  -7   2  -2   -0.20   16.00
  -7   2  -2    3.80    8.70
   7  -2   2    2.70    7.30
   7  -2   2    7.30    7.10
   7  -2   2   -2.10    5.70
   7   1  -2   41.60   11.70
  -7  -1   2    4.90   12.70
   6   1  -2   21.00    9.30
   6   1  -2   17.00    6.40
  -6  -1   2   11.10   11.20
  -6  -1   2   17.10    9.70
   5   1  -2  185.68   29.90
   5   1  -2  202.88   26.80
  -5  -1   2  250.57   33.20
  -5  -1   2  127.99   29.50
   4   1  -2   21.60    7.50
   4   1  -2   43.30    7.30
  -4  -1   2   44.40   10.00
  -4  -1   2   24.10    8.30
   3   1  -2    8.70    4.60
   3   1  -2    2.70    2.30
  -3  -1   2    7.90    3.90
  -3  -1   2    6.80    3.90
   2   1  -2  341.87   47.30
   2   1  -2  333.27   47.20
   2   1  -2  403.86   48.60
   2   1  -2  370.76   47.20
  -2  -1   2  370.56   47.40
  -2  -1   2  349.37   48.40
  -2  -1   2  385.36   47.20
   1   1  -2   40.20    8.20
   1   1  -2   57.69    7.30
  -1  -1   2   42.10    7.00
  -1  -1   2   46.20    7.80
   0   1  -2  146.59   18.70
   0   1  -2  142.29   19.30
   0   1  -2  129.89   19.10
   0   1  -2  138.39   18.70
   0  -1   2  152.08   19.40
   0  -1   2  120.99   18.50
   0  -1   2  150.08   18.80
   0  -1   2  155.58   19.20
  -1   1  -2  249.18   28.40
  -1   1  -2  190.88   27.70
  -1   1  -2  199.98   28.20
  -1   1  -2  239.68   27.70
   1  -1   2  215.98   27.50
   1  -1   2  171.48   27.60
   1  -1   2  197.78   28.20
  -2   1  -2  175.78   22.40
  -2   1  -2  134.39   18.90
  -2   1  -2  147.69   21.10
  -2   1  -2  134.89   21.00
   2  -1   2  134.59   19.10
   2  -1   2  127.99   19.00
  -3   1  -2  835.22  106.49
  -3   1  -2  842.82  104.59
  -3   1  -2  760.62  105.89
  -3   1  -2  750.42  105.69
   3  -1   2  831.52  104.99
  -4   1  -2  192.08   27.00
  -4   1  -2  145.79   28.20
  -4   1  -2  178.58   29.20
  -4   1  -2  172.08   29.50
   4  -1   2  187.08   27.30
   4  -1   2  187.38   25.20
  -5   1  -2   90.99   20.80
  -5   1  -2   77.89   16.40
  -5   1  -2   60.59   18.30
  -5   1  -2   92.39   18.40
   5  -1   2  113.39   18.10
   5  -1   2  110.69   16.30
  -6   1  -2    4.50    7.00
  -6   1  -2    0.20    6.00
  -6   1  -2    7.50   11.70
   6  -1   2   -4.10    2.90
  -7   1  -2    3.50   14.90
  -7   1  -2   -0.60    9.50
   7  -1   2    1.70    5.00
   7   0  -2    6.30    6.30
  -7   0   2   -2.80   11.90
   6   0  -2   -1.40    5.40
   6   0  -2    1.80    4.80
   6   0  -2    7.70    4.60
   6   0  -2   -4.70    3.60
  -6   0   2   -2.10    6.70
  -6   0   2   -6.80    8.80
  -6   0   2   -4.20    5.90
   5   0  -2  221.58   31.40
   5   0  -2  232.08   30.80
   5   0  -2  210.48   33.00
  -5   0   2  244.08   33.20
  -5   0   2  174.68   34.60
  -5   0   2  198.98   34.70
   4   0  -2   18.20    5.10
   4   0  -2   20.70    6.00
   4   0  -2   27.10    6.10
  -4   0   2    9.00    5.20
  -4   0   2   15.50    6.10
  -4   0   2   32.60    9.20
  -4   0   2   24.50    7.50
   3   0  -2   29.80    5.60
   3   0  -2   14.30    5.90
   3   0  -2   31.20    5.30
  -3   0   2   16.40    5.80
  -3   0   2   24.50    6.70
  -3   0   2   18.80    6.20
  -3   0   2   22.10    6.00
   2   0  -2  163.78   22.10
   2   0  -2  161.98   21.10
   2   0  -2  164.88   21.40
   2   0  -2  127.79   21.60
  -2   0   2  142.79   22.00
  -2   0   2  158.18   21.90
  -2   0   2  178.98   22.30
  -2   0   2  179.48   22.00
   1   0  -2  590.44   79.59
   1   0  -2  577.74   79.19
   1   0  -2  637.54   79.49
   1   0  -2  611.54   79.69
   1   0  -2  633.44   79.29
   1   0  -2  635.94   79.49
   1   0  -2  616.24   78.99
  -1   0   2  621.44   79.29
  -1   0   2  622.54   79.69
  -1   0   2  633.14   79.49
  -1   0   2  615.74   79.69
   0   0  -2  678.63   85.99
   0   0  -2  707.13   85.99
   0   0  -2  688.33   85.89
   0   0  -2  655.03   85.89
   0   0  -2  616.34   85.79
   0   0   2  681.23   85.99
   0   0   2  669.13   85.89
   0   0   2  663.73   85.89
   0   0   2  677.13   85.99
   0   0   2  689.63   85.99
  -1   0  -2  149.39   18.50
  -1   0  -2  130.59   18.30
  -1   0  -2  117.69   17.30
  -1   0  -2  152.68   18.70
  -1   0  -2  148.09   18.10
   1   0   2  133.09   18.60
   1   0   2  122.09   17.40
   1   0   2  145.59   18.10
   1   0   2  159.18   18.50
   1   0   2  150.68   18.50
  -2   0  -2  400.46   51.39
  -2   0  -2  381.26   49.70
  -2   0  -2  386.46   51.39
  -2   0  -2  359.36   50.79
   2   0   2  405.96   49.70
   2   0   2  391.76   50.69
   2   0   2  369.46   49.90
  -3   0  -2   13.30    4.90
  -3   0  -2   11.50    5.90
  -3   0  -2    8.80    5.40
  -3   0  -2    7.40    2.90
   3   0   2   12.00    4.50
   3   0   2    7.60    2.80
  -4   0  -2  849.72  118.29
  -4   0  -2  898.41  119.59
  -4   0  -2  919.71  120.09
  -4   0  -2  906.11  117.29
   4   0   2  932.51  118.49
   4   0   2  922.61  117.19
  -5   0  -2    1.00    7.50
  -5   0  -2   -0.40    8.60
  -5   0  -2    2.70    5.70
   5   0   2   11.20    5.90
   5   0   2   10.40    5.10
  -6   0  -2   -1.80    9.00
  -6   0  -2   11.20   10.90
  -6   0  -2   -8.60    6.80
   6   0   2   -0.10    5.20
   6   0   2   -7.30    5.20
  -7   0  -2   37.10   15.40
  -7   0  -2    5.70   10.20
   7   0   2   11.20    6.70
   7  -1  -2   -3.10    6.00
   7  -1  -2    2.10    6.40
   7  -1  -2   13.80   11.30
  -7   1   2   13.60   16.00
  -7   1   2   13.60   13.30
   6  -1  -2   21.30    7.10
   6  -1  -2   13.70    7.50
   6  -1  -2    6.90    5.70
   6  -1  -2    8.20    7.30
  -6   1   2   11.80    8.40
  -6   1   2   34.80   12.30
  -6   1   2    2.00    8.30
  -6   1   2   20.60   12.60
   5  -1  -2    5.30    4.90
   5  -1  -2    4.20    4.30
   5  -1  -2    1.10    5.00
   5  -1  -2    6.80    4.30
  -5   1   2    4.90    8.70
  -5   1   2    2.70    6.70
  -5   1   2    9.00    7.90
  -5   1   2   -2.30    3.60
   4  -1  -2   15.20    5.90
   4  -1  -2   21.40    6.40
   4  -1  -2   25.20    6.30
   4  -1  -2   24.50    7.20
  -4   1   2   10.60    7.10
  -4   1   2   33.00    8.40
  -4   1   2   34.90    9.50
  -4   1   2   28.90    9.40
   3  -1  -2    5.10    3.30
   3  -1  -2    8.30    2.80
   3  -1  -2    5.80    3.30
  -3   1   2    3.90    4.40
  -3   1   2   16.80    5.20
  -3   1   2    0.40    3.00
  -3   1   2    2.60    3.10
   2  -1  -2   22.90    4.20
   2  -1  -2   24.30    4.80
  -2   1   2   19.00    5.10
  -2   1   2   15.90    5.10
  -2   1   2   11.80    5.00
  -2   1   2   19.40    4.60
   1  -1  -2    1.30    1.40
   1  -1  -2    1.40    1.20
   1  -1  -2    1.00    1.10
   1  -1  -2    1.80    1.10
  -1   1   2    0.90    1.40
  -1   1   2    1.10    1.10
  -1   1   2    1.30    1.00
  -1   1   2    1.80    2.30
   0  -1  -2  743.83  105.59
   0  -1  -2  843.12  105.99
   0  -1  -2  885.21  106.09
   0  -1  -2  771.02  106.19
   0   1   2  879.81  106.09
   0   1   2  830.72  105.99
   0   1   2  847.52  105.59
   0   1   2  812.92  105.69
   0   1   2  876.41  106.29
  -1  -1  -2 1995.90  268.17
  -1  -1  -2 2081.29  268.67
  -1  -1  -2 2057.49  268.87
  -1  -1  -2 1952.90  268.17
   1   1   2 2324.17  268.17
   1   1   2 2148.69  268.87
   1   1   2 2147.29  268.57
   1   1   2 2358.66  268.77
   1   1   2 1927.41  268.07
  -2  -1  -2   10.60    3.80
  -2  -1  -2    5.60    1.70
  -2  -1  -2    6.80    2.90
  -2  -1  -2    4.00    2.20
   2   1   2   12.10    2.70
   2   1   2   15.10    3.60
   2   1   2    5.10    1.50
   2   1   2    1.40    2.00
  -3  -1  -2   37.90   11.50
  -3  -1  -2   71.99   11.00
  -3  -1  -2   75.29   13.10
   3   1   2   51.29    9.70
   3   1   2   70.89   11.90
   3   1   2   93.89   11.20
  -4  -1  -2   22.20    6.30
  -4  -1  -2   39.30    9.60
  -4  -1  -2   20.40    8.90
   4   1   2   24.20    7.50
   4   1   2   22.80    6.20
  -5  -1  -2   65.79   15.50
  -5  -1  -2   73.79   12.30
  -5  -1  -2   42.50   13.10
   5   1   2   44.40   11.60
   5   1   2   68.29   12.40
  -6  -1  -2    2.60    9.50
  -6  -1  -2   -7.30    6.10
   6   1   2   -2.20    5.10
  -7  -1  -2   -2.90   13.70
  -7  -1  -2   10.00    9.10
   7   1   2    5.60    5.30
   7  -2  -2    0.50    6.60
   7  -2  -2    1.20    6.30
   7  -2  -2    4.30    6.60
   7  -2  -2    3.60    6.30
  -7   2   2   16.80   13.70
  -7   2   2   -5.20   15.90
  -7   2   2   -5.40    7.20
  -7   2   2    1.90    8.50
   6  -2  -2  186.38   26.10
   6  -2  -2  108.89   22.80
   6  -2  -2  152.78   24.00
   6  -2  -2  143.79   25.40
  -6   2   2  145.19   26.90
  -6   2   2  124.59   28.80
  -6   2   2  158.98   28.60
   5  -2  -2    1.30    4.70
   5  -2  -2    3.30    4.10
   5  -2  -2   -0.70    3.80
   5  -2  -2   -2.50    3.10
  -5   2   2    2.10    9.90
  -5   2   2   -2.60    6.10
  -5   2   2    1.80    5.20
  -5   2   2    0.10    7.00
   4  -2  -2   34.60    8.60
   4  -2  -2   31.50    7.50
   4  -2  -2   30.50    7.70
   4  -2  -2   46.60    9.90
  -4   2   2   32.20    9.30
  -4   2   2   43.90   11.80
  -4   2   2   23.90    9.00
  -4   2   2   29.00    8.80
   3  -2  -2  367.86   53.99
   3  -2  -2  438.86   54.89
   3  -2  -2  405.96   54.39
  -3   2   2  431.96   55.89
  -3   2   2  396.86   55.29
  -3   2   2  440.56   56.19
  -3   2   2  445.36   56.49
   2  -2  -2  298.67   37.30
   2  -2  -2  298.77   37.70
   2  -2  -2  264.07   36.70
  -2   2   2  277.37   38.40
  -2   2   2  289.57   38.40
  -2   2   2  275.17   38.20
  -2   2   2  270.17   37.30
   1  -2  -2  220.58   29.20
   1  -2  -2  230.58   30.10
   1  -2  -2  235.48   30.30
   1  -2  -2  218.38   29.40
  -1   2   2  253.17   30.90
  -1   2   2  229.18   30.90
   0  -2  -2   26.50    5.40
   0  -2  -2   17.90    3.80
   0  -2  -2   24.50    3.70
   0  -2  -2   21.80    4.60
   0  -2  -2   27.50    4.50
   0   2   2   21.60    3.50
   0   2   2   22.90    4.40
   0   2   2   30.50    5.60
  -1  -2  -2 5171.38  736.73
  -1  -2  -2 5529.75  736.63
  -1  -2  -2 5773.22  735.73
  -1  -2  -2 5455.85  736.33
  -1  -2  -2 6436.66  735.83
   1   2   2 5817.42  736.83
   1   2   2 5887.21  735.73
   1   2   2 6179.68  737.33
  -2  -2  -2   18.50    3.90
  -2  -2  -2   18.70    5.10
  -2  -2  -2   18.70    6.20
  -2  -2  -2   33.90    6.00
   2   2   2   18.50    5.00
   2   2   2   30.00    3.80
  -3  -2  -2   59.29   11.10
  -3  -2  -2   52.29   10.40
  -3  -2  -2   31.00    6.80
   3   2   2   51.79    7.50
   3   2   2   52.99    9.10
  -4  -2  -2  266.47   43.00
  -4  -2  -2  273.47   38.00
  -4  -2  -2  338.17   43.70
   4   2   2  302.57   39.60
  -5  -2  -2   28.30    6.70
  -5  -2  -2   20.70    9.50
  -5  -2  -2   22.70   11.00
   5   2   2   33.90    8.90
   5   2   2   33.30    6.20
   5   2   2   20.00    7.90
  -6  -2  -2   95.89   21.60
  -6  -2  -2   93.29   21.00
   6   2   2   77.09   16.90
  -7  -2  -2    5.30   11.80
  -7  -2  -2   -0.10   14.50
   7   2   2   10.60    7.80
   7  -3  -2   50.29   14.40
   7  -3  -2  105.59   16.90
   7  -3  -2   83.59   17.40
   7  -3  -2   65.29   13.80
  -7   3   2   29.50   20.60
  -7   3   2   27.10   13.90
  -7   3   2   97.99   21.90
  -7   3   2   32.50   14.80
   6  -3  -2   -1.50    3.40
   6  -3  -2    1.90    6.80
   6  -3  -2   -2.20    6.50
   6  -3  -2   -0.40    5.20
  -6   3   2   -5.70   11.20
  -6   3   2   11.10   10.40
  -6   3   2   15.10    9.60
  -6   3   2   11.40   10.40
   5  -3  -2    1.00    4.10
   5  -3  -2   -3.40    4.10
   5  -3  -2    6.60    6.30
   5  -3  -2   -1.90    5.10
  -5   3   2   -3.90    6.10
  -5   3   2    0.30    9.80
  -5   3   2    5.00    7.50
  -5   3   2    1.10    7.70
   4  -3  -2  103.59   18.00
   4  -3  -2   99.79   16.80
   4  -3  -2   95.29   16.10
  -4   3   2  121.49   19.70
  -4   3   2  107.99   20.50
  -4   3   2   71.29   17.90
  -4   3   2  116.19   19.80
   3  -3  -2  168.28   23.80
   3  -3  -2  139.49   21.60
   3  -3  -2  156.18   22.70
  -3   3   2  159.48   24.90
  -3   3   2  151.68   24.60
  -3   3   2  167.48   25.50
  -3   3   2  128.59   22.50
   2  -3  -2 2125.89  275.77
   2  -3  -2 2188.68  276.67
  -2   3   2 1991.30  277.77
  -2   3   2 2159.28  277.97
  -2   3   2 2379.16  278.27
   1  -3  -2  334.97   45.30
   1  -3  -2  366.36   46.30
   1  -3  -2  349.77   45.00
   1  -3  -2  335.07   46.00
  -1   3   2  334.37   47.50
  -1   3   2  371.26   45.00
  -1   3   2  338.17   46.80
   0  -3  -2 1893.21  242.58
   0  -3  -2 1818.12  242.18
   0  -3  -2 1832.92  242.68
   0   3   2 1914.61  242.08
   0   3   2 2114.59  244.48
   0   3   2 1896.91  242.98
  -1  -3  -2  590.24   84.99
  -1  -3  -2  654.23   84.19
  -1  -3  -2  622.94   84.39
  -1  -3  -2  715.83   84.99
   1   3   2  648.14   86.09
   1   3   2  704.13   84.39
  -2  -3  -2  289.87   35.90
  -2  -3  -2  253.57   35.80
  -2  -3  -2  327.97   37.70
  -2  -3  -2  296.77   38.60
   2   3   2  288.37   38.30
  -3  -3  -2  536.55   69.79
  -3  -3  -2  535.15   68.59
   3   3   2  484.25   68.49
  -4  -3  -2    6.60    6.70
  -4  -3  -2   11.30    7.10
   4   3   2    8.60    1.60
   4   3   2    5.00    1.70
   4   3   2    4.80    5.20
  -5  -3  -2   96.79   20.70
  -5  -3  -2  114.39   22.90
   5   3   2  125.99   21.00
  -6  -3  -2   -8.30    4.90
  -6  -3  -2   -3.80   10.50
   6   3   2    4.10    4.20
  -7  -3  -2   -9.80   11.80
   7   3   2   11.80    7.20
   7  -4  -2   -1.70   10.40
   7  -4  -2   18.60    7.80
   7  -4  -2   17.40   11.90
  -7   4   2    1.30   12.30
  -7   4   2   10.20   14.10
  -7   4   2    8.90   14.30
   6  -4  -2    2.50    5.60
   6  -4  -2    0.70    5.20
   6  -4  -2   -1.80    6.60
   6  -4  -2   11.20    6.90
  -6   4   2    4.50    7.40
  -6   4   2    1.10   11.00
  -6   4   2   -3.30   11.90
   5  -4  -2    8.00    7.50
   5  -4  -2    4.60    4.80
   5  -4  -2    5.00    4.90
  -5   4   2   23.90   10.70
  -5   4   2   20.70   11.90
  -5   4   2   11.90    9.10
   4  -4  -2    8.30    4.50
   4  -4  -2   10.10    5.20
   4  -4  -2    2.60    5.10
  -4   4   2    4.70    6.60
  -4   4   2   12.50    8.80
  -4   4   2    6.70    8.70
   3  -4  -2  259.47   36.10
   3  -4  -2  257.17   35.10
  -3   4   2  271.17   40.50
  -3   4   2  237.68   39.30
  -3   4   2  311.47   41.00
   2  -4  -2   -0.20    1.80
   2  -4  -2    7.60    4.00
  -2   4   2    3.50    4.00
  -2   4   2   12.50    6.80
   1  -4  -2   24.40    5.70
   1  -4  -2   26.50    3.90
  -1   4   2   19.40    6.70
  -1   4   2   10.80    4.80
  -1   4   2   12.60    3.10
   0  -4  -2  163.68   23.10
   0  -4  -2  168.08   22.50
   0  -4  -2  173.28   23.00
   0   4   2  158.08   22.30
   0   4   2  192.58   25.00
   0   4   2  168.88   27.00
  -1  -4  -2   78.79   12.30
  -1  -4  -2   79.09   12.90
  -1  -4  -2   82.99   11.40
   1   4   2   79.99   11.90
   1   4   2   57.59   13.70
  -2  -4  -2  511.25   63.89
  -2  -4  -2  486.05   62.79
  -2  -4  -2  524.75   61.19
  -2  -4  -2  408.46   61.29
   2   4   2  471.55   64.49
  -3  -4  -2  285.97   42.00
  -3  -4  -2  267.37   38.60
   3   4   2  316.77   42.70
  -4  -4  -2   -1.60    6.00
  -4  -4  -2    2.10    4.10
   4   4   2    2.00    5.60
  -5  -4  -2   -1.50    8.00
  -5  -4  -2    5.80    8.40
   5   4   2   -3.90    6.20
  -6  -4  -2   46.90   15.50
  -6  -4  -2  -13.50    7.00
   6   4   2    1.80    6.20
  -7  -4  -2   -4.40   10.60
   7   4   2   -6.30    6.40
   7  -5  -2    1.60    7.90
   7  -5  -2   10.80   12.50
   7  -5  -2    7.10    8.80
  -7   5   2   -3.10   19.50
  -7   5   2   -7.20   13.20
  -7   5   2    1.40   10.30
   6  -5  -2   13.70    8.10
   6  -5  -2    0.20    5.80
  -6   5   2   24.10   16.40
  -6   5   2    3.40    7.80
  -6   5   2   30.60   13.30
   5  -5  -2   76.59   13.30
   5  -5  -2   90.19   15.60
   5  -5  -2   44.80   13.10
  -5   5   2   45.40   15.50
  -5   5   2   68.49   16.80
  -5   5   2   67.39   19.70
   4  -5  -2   12.40    6.40
   4  -5  -2    3.20    3.70
   4  -5  -2   16.00    6.70
  -4   5   2    4.50    9.20
  -4   5   2    2.10    9.20
  -4   5   2    3.60    6.10
   3  -5  -2  186.38   24.70
   3  -5  -2  146.79   21.70
  -3   5   2  156.48   26.50
  -3   5   2  203.68   29.00
  -3   5   2   92.09   24.00
   2  -5  -2   11.20    3.40
   2  -5  -2   13.70    4.60
  -2   5   2    2.90    6.20
  -2   5   2   19.50    8.50
   1  -5  -2  409.86   57.29
   1  -5  -2  442.46   56.09
  -1   5   2  473.15   59.19
  -1   5   2  502.55   61.39
  -1   5   2  404.16   55.79
   0  -5  -2  160.68   21.80
   0  -5  -2  152.18   23.20
   0   5   2  183.08   24.80
   0   5   2  124.09   25.60
  -1  -5  -2    0.90    2.30
  -1  -5  -2    1.00    3.20
  -1  -5  -2   -2.10    1.60
   1   5   2   -2.40    3.60
   1   5   2    1.20    2.50
  -2  -5  -2  991.10  121.99
  -2  -5  -2 1044.20  125.09
  -2  -5  -2  962.70  123.49
  -2  -5  -2  787.22  122.39
   2   5   2 1149.78  127.09
  -3  -5  -2    7.20    5.60
  -3  -5  -2    6.80    4.60
   3   5   2    2.40    6.00
  -4  -5  -2    4.20    6.70
  -4  -5  -2    4.60    7.30
   4   5   2    5.40    6.90
  -5  -5  -2   11.60    7.40
  -5  -5  -2    1.00    8.90
   5   5   2   20.70    9.60
  -6  -5  -2   -0.30    9.10
  -7  -5  -2   10.40   12.90
   7   5   2   27.10   11.60
   6  -6  -2   24.40   12.80
   6  -6  -2   70.59   15.40
  -6   6   2   23.20   18.10
  -6   6   2   43.60   15.20
  -6   6   2   28.80   17.70
   5  -6  -2   20.00    8.80
   5  -6  -2   35.90    9.70
  -5   6   2   11.90    9.70
  -5   6   2    6.70   13.10
  -5   6   2   -1.00   10.40
   4  -6  -2  128.69   25.20
   4  -6  -2  211.18   29.30
   4  -6  -2  154.98   24.30
  -4   6   2  162.98   31.10
  -4   6   2  201.48   33.00
   3  -6  -2   20.80    7.40
   3  -6  -2   29.10    6.10
  -3   6   2   -0.70    7.20
  -3   6   2   10.20   10.00
   2  -6  -2   35.10    8.40
   2  -6  -2   13.40    4.10
  -2   6   2   10.20    7.20
  -2   6   2   13.40    7.90
   1  -6  -2 1625.04  217.48
   1  -6  -2 1676.43  218.88
  -1   6   2 1784.82  220.88
  -1   6   2 1808.32  223.18
   0  -6  -2   -1.30    2.50
   0  -6  -2   -2.60    2.30
   0   6   2   -0.30    4.30
   0   6   2    3.10    4.40
  -1  -6  -2   13.60    4.30
  -1  -6  -2   19.40    5.00
  -1  -6  -2    4.10    4.40
   1   6   2   17.50    8.30
   1   6   2    6.10    4.40
  -2  -6  -2   33.10    7.70
  -2  -6  -2   21.60    4.60
  -2  -6  -2   26.30    8.00
   2   6   2    8.30    9.20
   2   6   2   25.80    5.20
  -3  -6  -2   34.90    8.30
  -3  -6  -2   24.70    9.60
   3   6   2   20.10    9.80
  -4  -6  -2  173.18   29.90
  -4  -6  -2  172.98   27.20
   4   6   2  157.18   29.70
  -5  -6  -2   11.50   10.60
  -5  -6  -2    8.10    7.00
  -6  -6  -2    5.60   10.20
  -7  -6  -2   17.70   13.30
   7   6   2    2.10    8.80
   6  -7  -2   10.50   10.00
   6  -7  -2    4.40    8.80
  -6   7   2  -12.60   13.90
  -6   7   2    9.40   16.40
   5  -7  -2    7.00    6.90
   5  -7  -2    5.80    7.60
  -5   7   2   -3.30    7.20
  -5   7   2    7.20    9.50
   4  -7  -2   33.90   10.40
   4  -7  -2   53.39   13.20
  -4   7   2   28.50   15.40
  -4   7   2   23.70   13.70
   3  -7  -2    1.20    3.50
   3  -7  -2    0.70    3.80
  -3   7   2   14.20   10.90
  -3   7   2  -11.00    8.00
   2  -7  -2   90.19   18.70
   2  -7  -2  122.99   17.60
  -2   7   2  111.79   25.50
  -2   7   2  128.89   23.40
   1  -7  -2    1.00    3.10
   1  -7  -2    4.40    5.10
  -1   7   2    6.80    9.00
  -1   7   2    9.60    6.60
   0  -7  -2   73.69   15.30
   0  -7  -2   97.39   15.40
   0   7   2  113.59   22.60
   0   7   2   88.89   16.90
  -1  -7  -2   36.50    9.40
  -1  -7  -2   41.50    9.30
  -1  -7  -2   50.09    8.70
   1   7   2   41.00    9.30
   1   7   2   18.20   11.40
  -2  -7  -2    2.90    2.80
  -2  -7  -2    0.70    2.50
  -2  -7  -2    0.30    4.90
   2   7   2    5.10    7.40
   2   7   2    5.70    3.60
  -3  -7  -2   95.89   16.80
  -3  -7  -2   79.09   18.20
   3   7   2  131.79   24.60
  -4  -7  -2    2.80    7.10
  -4  -7  -2    8.20    5.90
   4   7   2   -2.40    8.40
  -5  -7  -2   -1.50    8.00
  -6  -7  -2    5.00   12.80
   5  -8  -2   -0.40    6.30
   5  -8  -2   18.90   10.00
  -5   8   2   -3.30    8.70
  -5   8   2  -12.30    9.10
   4  -8  -2   33.30   10.00
   4  -8  -2   16.00    8.50
  -4   8   2   43.70   14.30
  -4   8   2   11.40   14.30
   3  -8  -2    5.90    7.10
  -3   8   2    4.30   13.40
  -3   8   2    6.50    7.70
   2  -8  -2  148.39   26.20
  -2   8   2  167.18   30.80
  -2   8   2  172.88   33.20
   1  -8  -2    3.30    4.40
   1  -8  -2    9.80    4.90
  -1   8   2   16.30    9.80
  -1   8   2   14.70   11.00
   0  -8  -2   17.50    7.50
   0  -8  -2   33.90    8.80
   0  -8  -2   62.09   11.00
   0   8   2   56.69   12.80
   0   8   2   40.90   13.70
  -1  -8  -2  179.88   28.40
  -1  -8  -2  167.08   26.60
  -1  -8  -2  166.48   27.40
   1   8   2  203.88   29.20
   1   8   2  225.48   36.90
  -2  -8  -2   22.60    9.40
  -2  -8  -2   26.20    6.10
  -2  -8  -2   26.60    8.20
   2   8   2   13.60   11.90
   2   8   2   27.00    7.50
  -3  -8  -2   10.20    8.10
  -3  -8  -2   12.30    6.80
   3   8   2    5.10   10.00
  -4  -8  -2    3.20    7.90
  -4  -8  -2   -0.90    8.00
   4   8   2    1.10   12.10
  -5  -8  -2   -4.40    6.70
  -6  -8  -2   15.50   13.50
   5  -9  -2   51.69   16.30
   5  -9  -2   23.80   12.50
  -5   9   2   56.09   22.20
  -5   9   2   45.50   18.40
   4  -9  -2   11.70   10.20
   4  -9  -2   13.50   10.10
  -4   9   2   30.60   18.90
  -4   9   2   16.90   15.90
   3  -9  -2   16.90    9.20
   3  -9  -2    7.00    6.90
  -3   9   2   44.40   16.40
  -3   9   2  -19.10   12.40
   2  -9  -2   40.10   10.80
  -2   9   2   20.60   12.70
  -2   9   2   33.10   12.80
   1  -9  -2    3.10    5.80
   1  -9  -2   -2.80    4.30
  -1   9   2   -6.10    5.40
  -1   9   2    3.30   11.20
   0  -9  -2  252.47   34.60
   0  -9  -2  178.28   32.20
   0  -9  -2  245.38   33.70
   0   9   2  166.48   38.70
   0   9   2  271.07   37.20
  -1  -9  -2    0.10    3.80
  -1  -9  -2    7.70    5.50
  -1  -9  -2    6.40    6.50
   1   9   2   11.50    7.50
   1   9   2   -8.00    9.90
  -2  -9  -2   50.59   11.20
  -2  -9  -2   37.90   12.70
   2   9   2   62.59   17.60
  -3  -9  -2   -5.70    8.30
  -3  -9  -2   10.00    7.60
   3   9   2    4.90   10.50
  -4  -9  -2   -0.90    9.50
   4   9   2   -0.90   13.60
  -5  -9  -2    9.60   12.90
   4 -10  -2   -3.80    6.20
   4 -10  -2    0.10    6.70
  -4  10   2   27.90   21.20
  -4  10   2    8.60   12.00
   3 -10  -2   28.90   11.60
   3 -10  -2   27.80   10.50
  -3  10   2   51.59   22.40
  -3  10   2   21.30   14.50
   2 -10  -2    7.10    6.30
   2 -10  -2    2.20    8.90
  -2  10   2    7.30    8.80
  -2  10   2   -4.20    9.60
   1 -10  -2   88.09   18.10
   1 -10  -2   82.29   16.50
  -1  10   2  117.39   26.40
  -1  10   2   64.19   17.90
   0 -10  -2   31.50    9.30
   0 -10  -2    7.30    6.20
   0  10   2   31.50   11.20
   0  10   2   51.69   19.70
  -1 -10  -2   11.80    8.10
  -1 -10  -2    1.70    7.50
  -1 -10  -2   16.40    7.20
   1  10   2   -8.80   11.80
   1  10   2   19.80    8.70
  -2 -10  -2   11.50    6.40
  -2 -10  -2   21.40    8.20
   2  10   2   -2.10   13.30
  -3 -10  -2   10.20   10.70
   3  10   2    1.10   14.00
  -4 -10  -2    5.50   12.20
   4  10   2    1.30   11.90
   3 -11  -2   -0.10    7.10
   3 -11  -2    0.20    6.70
  -3  11   2   19.10   20.20
  -3  11   2    1.40    9.50
   2 -11  -2   48.40   13.10
   2 -11  -2   34.80   13.10
  -2  11   2   47.20   20.30
  -2  11   2   69.99   26.40
   1 -11  -2   22.90   11.90
   1 -11  -2   17.20    8.10
  -1  11   2   34.90   13.50
  -1  11   2   13.70   17.10
   0 -11  -2   13.30    7.50
   0 -11  -2   -3.70    4.70
   0  11   2    4.20    7.70
   0  11   2   -1.10   10.40
  -1 -11  -2   15.40    9.40
   1  11   2    9.40   14.20
  -2 -11  -2   13.70    9.60
   2  11   2   15.80   17.00
  -3 -11  -2    4.10   10.70
   3  11   2   -3.00   11.90
  -4 -11  -2    3.90   12.80
   2 -12  -2    6.10    7.70
   2 -12  -2   -4.90   10.20
  -2  12   2  -15.60   12.40
  -2  12   2    2.60   16.30
   1 -12  -2    6.60    7.40
   1 -12  -2   27.10   12.70
  -1  12   2   12.40   12.50
  -1  12   2   11.70   19.30
   0 -12  -2   -1.00    6.30
   0  12   2   -9.30   11.80
  -1 -12  -2    5.00    7.90
   1  12   2   20.20   15.50
   2  12   2    6.00   13.80
   2  12  -3  -19.70   16.70
  -2 -12   3   15.80   13.10
   1  12  -3  -22.60   16.50
  -1 -12   3    3.80   10.40
   0  12  -3   16.60   15.70
  -1  12  -3    0.40   15.40
  -1  12  -3   11.40   20.80
   1 -12   3   -2.80    7.50
   3  11  -3    4.60   11.70
  -3 -11   3    2.10   12.40
   2  11  -3   -3.10   10.70
  -2 -11   3    2.20   11.00
   1  11  -3   15.40   15.00
  -1 -11   3   -1.70    9.00
   0  11  -3    2.10   14.30
   0  11  -3   -4.40   11.80
   0 -11   3    6.90    6.30
   0 -11   3    2.40    6.10
  -1  11  -3   18.00   20.30
  -1  11  -3    4.90    9.40
   1 -11   3   -0.90    8.40
  -2  11  -3   -9.20   19.00
  -2  11  -3   -6.60   13.50
   2 -11   3    9.70    9.80
  -3  11  -3   10.70   16.00
  -3  11  -3    7.50   21.30
   3 -11   3    5.50   10.90
   4  10  -3    5.30   15.20
  -4 -10   3   -7.40    9.10
   3  10  -3   -9.80    9.70
  -3 -10   3   -3.90    5.50
   2  10  -3   33.30   15.00
  -2 -10   3   31.90   12.80
   1  10  -3   44.80   20.20
   1  10  -3   40.10   12.80
  -1 -10   3   53.89   11.40
  -1 -10   3   16.00   10.50
   0  10  -3   94.19   22.30
   0  10  -3   69.49   22.90
   0 -10   3   68.99   17.30
   0 -10   3   76.99   16.00
  -1  10  -3   -1.20    8.00
  -1  10  -3   16.50   13.50
   1 -10   3   -9.70    5.90
   1 -10   3   10.70    7.50
  -2  10  -3   -5.20   15.90
  -2  10  -3    0.50    9.20
   2 -10   3    3.90    7.40
   2 -10   3   -1.70    6.70
  -3  10  -3   -5.60    8.80
  -3  10  -3   -1.50   16.60
   3 -10   3   -4.40    8.70
  -4  10  -3   19.20   17.80
  -4  10  -3   11.40   17.30
   4 -10   3    8.60   10.50
   5   9  -3  -18.30   13.90
  -5  -9   3  -16.30    9.90
   4   9  -3  -17.30   11.00
  -4  -9   3    4.50    7.70
   3   9  -3   32.00   14.80
  -3  -9   3   22.00   11.80
   2   9  -3   -1.20    7.70
  -2  -9   3   22.20   10.20
   1   9  -3   92.59   24.20
   1   9  -3   90.29   18.80
  -1  -9   3   76.79   14.30
  -1  -9   3   63.69   16.10
   0   9  -3   -8.80    9.00
   0   9  -3  -12.30    9.90
   0  -9   3   -2.00    5.30
   0  -9   3   -4.30    5.60
  -1   9  -3    8.50   10.60
  -1   9  -3   11.30   10.90
   1  -9   3   -7.00    4.90
   1  -9   3    8.10    6.50
  -2   9  -3    6.80   11.60
  -2   9  -3   -6.40   10.00
   2  -9   3   26.70    9.90
   2  -9   3   37.70   10.60
  -3   9  -3   71.29   18.80
  -3   9  -3   40.60   16.40
  -3   9  -3   82.39   22.50
   3  -9   3   45.40   13.70
   3  -9   3   40.30   12.20
  -4   9  -3   19.00   14.70
  -4   9  -3   13.30   15.20
  -4   9  -3   -1.30   14.10
   4  -9   3   19.90   11.80
  -5   9  -3  -11.80    9.60
  -5   9  -3   10.00   13.20
  -5   9  -3   -3.30   11.20
   5  -9   3    3.20    6.70
  -6  -8   3   15.60   16.30
   5   8  -3   -0.90   12.80
  -5  -8   3    7.90   12.40
   4   8  -3    1.90   12.10
  -4  -8   3   13.20    8.00
   3   8  -3   14.90   12.50
  -3  -8   3    4.80    6.10
   2   8  -3   13.30   11.90
   2   8  -3   11.10    7.50
  -2  -8   3    7.40    5.70
  -2  -8   3   14.20    5.30
   1   8  -3    5.30    5.60
   1   8  -3   -2.10   10.40
  -1  -8   3    4.00    4.40
  -1  -8   3   -3.10    3.00
   0   8  -3   40.60   13.80
   0   8  -3   28.90   11.30
   0  -8   3   23.40    8.00
   0  -8   3   34.20    9.80
  -1   8  -3    2.20    8.90
  -1   8  -3   -1.80    8.40
   1  -8   3    4.30    4.20
   1  -8   3   -2.40    3.10
  -2   8  -3    7.80   10.30
  -2   8  -3    4.10    7.70
  -2   8  -3    4.60    7.10
   2  -8   3    1.10    4.30
   2  -8   3    4.10    6.00
  -3   8  -3   34.30   14.90
  -3   8  -3   48.80   16.00
  -3   8  -3   13.90   15.70
   3  -8   3   20.50    9.90
   3  -8   3   42.80    9.90
  -4   8  -3    0.60   11.80
  -4   8  -3   -1.90    9.20
  -4   8  -3   25.20   14.80
   4  -8   3   10.60    9.20
   4  -8   3    5.30    7.50
  -5   8  -3   -3.40    9.80
  -5   8  -3   -7.90   14.50
  -5   8  -3    1.70   13.70
   5  -8   3   -7.30    4.90
   6   7  -3   14.60   16.10
  -6  -7   3   22.80   13.20
   5   7  -3   -0.90    8.40
  -5  -7   3   -6.20    8.40
   4   7  -3  146.19   28.80
  -4  -7   3  119.59   25.10
   3   7  -3    0.20    9.70
  -3  -7   3    1.40    4.80
   2   7  -3    1.00    4.70
   2   7  -3   -4.70    5.40
  -2  -7   3    8.00    3.40
  -2  -7   3    8.00    6.30
   1   7  -3   37.70   15.50
   1   7  -3   60.89   13.00
  -1  -7   3   52.29   12.20
  -1  -7   3   69.69   11.10
   0   7  -3   16.00   10.40
   0   7  -3   11.70    6.70
   0  -7   3    8.60    4.90
   0  -7   3    8.70    4.90
  -1   7  -3  150.98   27.30
  -1   7  -3  151.78   25.40
  -1   7  -3  136.69   29.20
   1  -7   3  122.29   22.10
   1  -7   3  156.98   24.00
  -2   7  -3   28.90   15.00
  -2   7  -3   12.50   10.10
  -2   7  -3   33.30   11.70
   2  -7   3   34.60    8.80
   2  -7   3   19.00    7.50
  -3   7  -3   58.59   18.20
  -3   7  -3   33.20   14.00
  -3   7  -3    2.10    8.40
   3  -7   3   44.20    9.90
   3  -7   3   47.50   11.00
  -4   7  -3   44.20   15.20
  -4   7  -3   49.00   18.30
  -4   7  -3   50.99   18.10
   4  -7   3   50.49   11.90
   4  -7   3   40.70   11.40
  -5   7  -3   30.90   13.50
  -5   7  -3   48.70   17.70
  -5   7  -3   12.70   14.60
   5  -7   3    2.80    6.00
   5  -7   3   57.89   13.00
  -6   7  -3   23.80   14.20
  -6   7  -3   19.80   17.90
  -6   7  -3   27.50   13.30
   6  -7   3    2.80    9.90
   6  -7   3    6.70   10.20
   6   6  -3   11.30   14.70
  -6  -6   3    4.80   11.30
   5   6  -3   34.90   15.20
  -5  -6   3   21.40   10.50
   4   6  -3   77.19   20.90
  -4  -6   3  103.39   20.90
   3   6  -3   65.09   18.60
   3   6  -3   72.39   13.60
  -3  -6   3  104.99   13.90
  -3  -6   3   69.19   15.70
   2   6  -3  130.09   30.40
   2   6  -3  178.58   27.30
  -2  -6   3  200.88   29.30
  -2  -6   3  183.88   24.20
   1   6  -3    1.80    5.10
   1   6  -3    2.70    5.40
  -1  -6   3   -0.20    2.60
  -1  -6   3   -1.50    2.30
   0   6  -3  328.77   48.30
   0   6  -3  312.67   44.30
   0  -6   3  282.47   40.00
   0  -6   3  279.97   38.90
  -1   6  -3    6.80    7.30
  -1   6  -3   -4.10    8.80
  -1   6  -3   -1.40    3.70
   1  -6   3    8.70    4.70
   1  -6   3   14.60    5.10
  -2   6  -3  195.88   31.10
  -2   6  -3  169.18   32.40
  -2   6  -3  145.19   28.40
   2  -6   3  181.38   26.60
   2  -6   3  169.98   26.40
  -3   6  -3  352.76   47.70
  -3   6  -3  241.98   44.50
  -3   6  -3  341.77   48.30
   3  -6   3  268.77   41.20
   3  -6   3  275.17   41.70
  -4   6  -3   25.70   14.00
  -4   6  -3   33.80   14.40
  -4   6  -3   23.50   14.10
   4  -6   3   44.90   10.60
   4  -6   3   50.09   10.90
  -5   6  -3  182.38   32.20
  -5   6  -3  220.48   35.20
  -5   6  -3  133.29   30.40
   5  -6   3  141.99   26.70
   5  -6   3  163.08   27.40
  -6   6  -3   49.30   21.20
  -6   6  -3   23.50   14.80
  -6   6  -3   41.90   19.90
   6  -6   3   43.30   11.60
   6  -6   3   48.40   13.40
  -7  -5   3   -2.90    8.50
   6   5  -3    0.20   11.90
  -6  -5   3    5.50    8.00
   5   5  -3    1.70    9.30
  -5  -5   3   11.40    8.50
   4   5  -3   24.00   11.30
  -4  -5   3    6.20    6.20
   3   5  -3  281.77   34.80
   3   5  -3  235.38   41.40
   3   5  -3  229.98   35.80
  -3  -5   3  287.67   35.70
  -3  -5   3  258.37   40.60
   2   5  -3  110.39   22.40
   2   5  -3  122.59   16.50
   2   5  -3   98.29   18.60
  -2  -5   3  118.59   18.00
  -2  -5   3  145.69   21.40
  -2  -5   3  120.69   16.40
   1   5  -3   43.80   11.00
   1   5  -3   48.10   13.30
  -1  -5   3   62.39    9.10
  -1  -5   3   55.39   10.90
   0   5  -3  149.88   21.90
   0   5  -3  120.09   22.60
   0   5  -3  128.29   25.30
   0  -5   3  139.09   21.40
   0  -5   3  139.99   20.10
  -1   5  -3  153.48   26.90
  -1   5  -3  161.98   28.40
  -1   5  -3  180.58   31.50
   1  -5   3  182.98   26.30
   1  -5   3  181.38   24.60
  -2   5  -3   70.69   14.30
  -2   5  -3   56.99   14.30
  -2   5  -3   51.19   14.50
   2  -5   3   50.59   11.30
   2  -5   3   69.29   11.90
  -3   5  -3  134.39   30.30
  -3   5  -3  211.98   33.70
  -3   5  -3  197.08   32.50
   3  -5   3  166.38   28.20
   3  -5   3  229.48   29.40
  -4   5  -3  408.06   57.29
  -4   5  -3  369.76   58.09
   4  -5   3  358.06   51.79
   4  -5   3  376.46   51.49
  -5   5  -3   49.80   17.10
  -5   5  -3   28.10   12.10
  -5   5  -3   42.20   15.90
   5  -5   3   38.10    9.90
   5  -5   3   21.30    9.60
  -6   5  -3   23.30   12.80
  -6   5  -3   19.90   12.80
  -6   5  -3   39.80   18.80
   6  -5   3   15.20    8.90
   6  -5   3   43.80   11.90
  -7   5  -3    6.60   13.80
  -7   5  -3   27.80   20.90
   7  -5   3    1.40    8.50
   7  -5   3    9.10    8.70
  -7  -4   3   11.50   10.50
   6   4  -3   -3.50    9.90
  -6  -4   3    3.10    7.80
   5   4  -3   16.40   10.00
  -5  -4   3   18.00   10.50
   4   4  -3    0.20    2.90
   4   4  -3   -4.10    5.50
  -4  -4   3   -3.50    5.50
  -4  -4   3    5.10    4.10
   3   4  -3  175.28   27.80
   3   4  -3  221.48   26.60
   3   4  -3  207.08   33.20
  -3  -4   3  198.18   27.30
  -3  -4   3  200.98   31.90
   2   4  -3   28.80    6.40
   2   4  -3   24.50    8.60
   2   4  -3   27.00    4.20
  -2  -4   3   23.30    4.60
  -2  -4   3   31.80    7.60
  -2  -4   3   25.40    4.50
   1   4  -3   52.89   13.30
   1   4  -3   51.69   10.00
  -1  -4   3   51.49   10.30
  -1  -4   3   54.59    7.90
  -1  -4   3   46.70    8.70
   0   4  -3    5.50    4.60
   0   4  -3    4.70    3.70
   0   4  -3    2.80    6.10
   0  -4   3    9.50    2.90
   0  -4   3    4.30    2.90
  -1   4  -3   75.49   14.90
  -1   4  -3  100.59   18.10
  -1   4  -3   70.19   15.10
   1  -4   3   71.79   13.60
   1  -4   3  107.19   14.10
  -2   4  -3 1240.48  165.58
  -2   4  -3 1165.98  165.88
  -2   4  -3 1379.96  166.58
   2  -4   3 1255.17  163.68
   2  -4   3 1307.57  163.78
  -3   4  -3  177.58   29.70
  -3   4  -3  154.58   28.10
  -3   4  -3  139.49   26.90
   3  -4   3  187.58   25.90
  -4   4  -3    1.50    8.30
  -4   4  -3    2.30    6.20
  -4   4  -3   18.10    9.20
   4  -4   3   23.10    6.90
  -5   4  -3    2.20    7.70
  -5   4  -3    8.80    8.00
  -5   4  -3   -4.00   10.20
   5  -4   3   -2.40    5.30
   5  -4   3    4.60    5.50
  -6   4  -3    1.00    9.10
  -6   4  -3   18.10   15.20
   6  -4   3    3.80    6.80
   6  -4   3   -6.30    5.10
  -7   4  -3   -4.60   11.00
  -7   4  -3    3.70   16.90
   7  -4   3    6.60    9.10
   7  -4   3   -0.90    8.00
  -7  -3   3    1.60    8.70
   6   3  -3  151.58   29.80
  -6  -3   3  198.88   33.00
   5   3  -3   62.09   15.50
  -5  -3   3   49.80   14.50
   4   3  -3   24.30    8.40
   4   3  -3    5.10    3.10
  -4  -3   3   15.50    6.70
  -4  -3   3   15.50    5.10
   3   3  -3  122.79   17.60
   3   3  -3  154.08   22.50
  -3  -3   3  121.29   17.30
  -3  -3   3   95.19   20.00
   2   3  -3  214.68   27.90
   2   3  -3  220.08   29.40
   2   3  -3  236.78   33.70
  -2  -3   3  257.37   31.10
  -2  -3   3  209.78   28.10
   1   3  -3    1.90    2.90
   1   3  -3    1.00    5.20
  -1  -3   3    1.00    0.80
  -1  -3   3    3.70    2.00
  -1  -3   3   -1.50    2.20
   0   3  -3   55.19    9.90
   0   3  -3   58.99    8.80
   0   3  -3   24.20    8.90
   0  -3   3   41.50    8.20
   0  -3   3   49.50    7.40
  -1   3  -3  628.24   84.09
  -1   3  -3  689.93   85.59
  -1   3  -3  620.44   84.59
   1  -3   3  632.54   83.19
  -2   3  -3  101.99   17.70
  -2   3  -3  104.89   17.80
  -2   3  -3   75.19   17.30
   2  -3   3  105.99   15.70
  -3   3  -3   84.99   16.70
  -3   3  -3  108.49   18.00
  -3   3  -3   68.19   14.20
   3  -3   3   71.59   13.20
  -4   3  -3    6.00    5.80
  -4   3  -3    2.30    5.20
  -4   3  -3   -0.90    7.70
   4  -3   3    2.80    4.40
  -5   3  -3   24.00   12.50
  -5   3  -3   65.29   13.00
  -5   3  -3   75.39   16.50
   5  -3   3   67.79   13.20
  -6   3  -3   75.49   20.50
  -6   3  -3   29.80   17.20
   6  -3   3   92.39   16.50
  -7   3  -3    0.90   11.00
  -7   3  -3   -0.80   13.50
   7  -3   3   17.90    8.30
   7  -3   3   15.20    8.20
  -7  -2   3    1.80   12.20
   6   2  -3    3.70    6.50
  -6  -2   3   -6.00    8.10
   5   2  -3  104.29   23.00
   5   2  -3  143.59   20.90
   5   2  -3  148.79   20.40
  -5  -2   3  124.39   25.10
  -5  -2   3  147.19   23.40
   4   2  -3   73.19   11.00
   4   2  -3   58.99   13.10
  -4  -2   3   51.69   13.20
  -4  -2   3   57.39   11.60
   3   2  -3  119.49   16.00
   3   2  -3  101.69   15.50
   3   2  -3  119.49   19.40
  -3  -2   3  117.69   16.90
  -3  -2   3  118.99   19.50
   2   2  -3  726.73   93.39
   2   2  -3  781.02   95.49
   2   2  -3  729.63   92.39
   2   2  -3  735.73   92.29
  -2  -2   3  761.12   94.89
  -2  -2   3  672.73   92.49
   1   2  -3  466.55   61.29
   1   2  -3  444.06   60.09
  -1  -2   3  488.55   58.89
  -1  -2   3  430.86   58.79
  -1  -2   3  498.55   60.59
   0   2  -3 2217.48  278.87
   0   2  -3 2137.89  280.07
   0   2  -3 2213.78  279.67
   0  -2   3 2087.59  278.87
   0  -2   3 2260.87  278.87
  -1   2  -3   29.20    6.70
  -1   2  -3   15.80    5.00
  -1   2  -3    8.80    4.70
   1  -2   3   26.80    5.00
  -2   2  -3   47.50    9.30
  -2   2  -3   31.00    7.30
  -2   2  -3   29.80    8.70
   2  -2   3   36.10    7.00
  -3   2  -3  786.12   93.09
  -3   2  -3  703.93   92.79
  -3   2  -3  627.74   90.49
   3  -2   3  709.33   90.89
  -4   2  -3  133.39   26.50
  -4   2  -3  169.08   24.40
  -4   2  -3  139.09   25.90
   4  -2   3  160.48   24.40
  -5   2  -3  121.89   23.70
  -5   2  -3   81.89   17.80
  -5   2  -3  126.19   22.30
   5  -2   3  110.69   19.30
   5  -2   3  111.19   17.70
  -6   2  -3   23.50   11.90
  -6   2  -3   17.10   12.30
   6  -2   3   36.40    9.90
  -7   2  -3   38.10   15.00
  -7   2  -3   33.20   14.40
   7  -2   3   34.10   11.70
   7   1  -3   -4.90    6.40
   7   1  -3    6.50    7.30
  -7  -1   3   -2.90   11.80
   6   1  -3   -2.10    7.70
  -6  -1   3   18.10   11.80
   5   1  -3    8.70    4.30
   5   1  -3    5.50    4.90
   5   1  -3   15.50    8.20
  -5  -1   3   12.70    8.60
  -5  -1   3   17.60    9.80
   4   1  -3   11.50    3.80
   4   1  -3   20.60    7.00
   4   1  -3   14.10    4.60
  -4  -1   3   24.70    7.30
  -4  -1   3    4.60    4.60
   3   1  -3   68.79   11.30
   3   1  -3   73.19   13.40
   3   1  -3   78.79   10.70
  -3  -1   3   73.49   12.00
  -3  -1   3   55.29   12.80
   2   1  -3   42.50    6.00
   2   1  -3   36.90    8.10
   2   1  -3   43.60    7.10
   2   1  -3   36.60    6.60
  -2  -1   3   40.80    6.50
  -2  -1   3   37.20    8.00
   1   1  -3  882.11  116.29
   1   1  -3  891.11  117.99
   1   1  -3  945.91  117.19
  -1  -1   3  952.90  117.19
  -1  -1   3  985.40  117.59
  -1  -1   3  870.21  116.29
   0   1  -3  893.61  116.89
   0   1  -3  881.71  116.99
   0   1  -3  879.41  116.29
   0   1  -3  853.21  116.39
   0  -1   3  873.51  116.49
   0  -1   3  980.50  117.09
   0  -1   3 1010.10  117.19
   0  -1   3  930.51  116.39
  -1   1  -3  130.19   18.50
  -1   1  -3  119.39   18.70
  -1   1  -3  141.49   18.60
   1  -1   3  126.09   17.00
   1  -1   3  108.69   16.90
  -2   1  -3  354.46   45.70
  -2   1  -3  356.26   47.30
  -2   1  -3  321.27   47.00
   2  -1   3  375.46   46.30
   2  -1   3  332.77   46.00
  -3   1  -3  274.47   43.80
  -3   1  -3  341.67   42.50
  -3   1  -3  325.07   44.60
  -3   1  -3  372.36   45.10
   3  -1   3  291.37   43.00
  -4   1  -3   32.60   10.30
  -4   1  -3    9.90    6.90
  -4   1  -3   35.60    7.10
  -4   1  -3   27.80    8.40
   4  -1   3    8.90    4.90
   4  -1   3   26.30    5.60
  -5   1  -3    4.70    6.70
  -5   1  -3   30.70   10.30
  -5   1  -3    3.60    9.20
  -5   1  -3   11.30    5.70
   5  -1   3   30.90    7.70
   5  -1   3   15.90    5.40
  -6   1  -3   -1.70    8.50
  -6   1  -3   10.10   11.40
  -6   1  -3   -4.50    7.50
   6  -1   3    0.70    5.60
  -7   1  -3    0.90   14.80
  -7   1  -3    3.50    8.10
   7  -1   3    1.90    5.40
   7   0  -3   -1.70    6.80
   7   0  -3   -6.10    8.10
  -7   0   3   -3.40   12.60
   6   0  -3    5.50    4.90
   6   0  -3   -8.10    5.60
   6   0  -3    6.00    5.60
   6   0  -3    5.70    4.60
  -6   0   3   -0.40   11.20
  -6   0   3    3.00    9.30
   5   0  -3  254.67   34.90
   5   0  -3  223.58   32.80
   5   0  -3  212.88   36.20
  -5   0   3  228.78   37.80
  -5   0   3  247.68   35.90
  -5   0   3  292.97   38.80
   4   0  -3   -1.40    4.00
   4   0  -3    4.00    3.10
   4   0  -3    4.80    3.90
  -4   0   3    1.50    4.90
  -4   0   3   -0.20    3.80
  -4   0   3    2.60    3.30
  -4   0   3    4.20    5.90
   3   0  -3  187.58   29.70
   3   0  -3  202.98   27.80
   3   0  -3  179.88   27.00
  -3   0   3  191.78   30.10
  -3   0   3  270.07   29.10
  -3   0   3  213.48   29.70
  -3   0   3  209.68   30.30
   2   0  -3   11.70    3.60
   2   0  -3    6.90    2.70
   2   0  -3    0.40    2.50
   2   0  -3    3.80    1.80
  -2   0   3    4.90    2.70
  -2   0   3    4.90    2.40
  -2   0   3    0.60    1.50
   1   0  -3  669.33   80.29
   1   0  -3  614.74   80.19
   1   0  -3  607.74   79.69
   1   0  -3  602.74   80.69
  -1   0   3  599.44   79.69
  -1   0   3  671.63   80.39
  -1   0   3  608.84   80.59
   0   0  -3  553.74   71.39
   0   0  -3  528.45   71.39
   0   0  -3  498.75   71.09
   0   0  -3  576.64   71.19
   0   0  -3  582.14   71.29
   0   0   3  519.95   71.09
   0   0   3  583.54   71.49
   0   0   3  578.44   71.19
   0   0   3  575.64   71.39
  -1   0  -3 2390.76  292.77
  -1   0  -3 2168.98  293.67
  -1   0  -3 2217.68  293.67
   1   0   3 2344.47  293.27
   1   0   3 2397.96  292.67
   1   0   3 2222.18  293.57
  -2   0  -3    3.30    2.90
  -2   0  -3    1.60    2.40
  -2   0  -3    1.50    2.50
  -2   0  -3    3.20    1.30
   2   0   3    0.80    1.40
   2   0   3   -0.70    1.30
  -3   0  -3   27.20    7.60
  -3   0  -3   21.50    7.20
  -3   0  -3   44.70    6.40
  -3   0  -3   33.70    9.30
   3   0   3   37.10    6.40
   3   0   3   39.80    6.00
   3   0   3   25.60    7.00
  -4   0  -3  133.99   23.10
  -4   0  -3  180.18   26.40
  -4   0  -3  149.88   20.30
  -4   0  -3  110.89   23.70
   4   0   3  140.69   22.80
   4   0   3  142.69   20.00
  -5   0  -3   59.19   15.60
  -5   0  -3   90.39   17.50
  -5   0  -3   33.60   12.30
   5   0   3   60.99   13.10
   5   0   3   79.69   12.10
  -6   0  -3   30.90   13.10
  -6   0  -3   20.80    8.40
  -6   0  -3   11.80    9.30
   6   0   3   14.80    6.80
  -7   0  -3   10.30   15.20
  -7   0  -3   10.70    9.90
   7   0   3    5.70    6.10
   7  -1  -3   15.60    8.30
   7  -1  -3    9.00   10.10
  -7   1   3   18.10   13.30
   6  -1  -3   47.30   10.00
   6  -1  -3   35.60   10.20
   6  -1  -3   29.50    9.00
   6  -1  -3   43.60   11.90
  -6   1   3   49.80   15.20
  -6   1   3   31.10   10.40
  -6   1   3   31.70   13.60
  -6   1   3   36.30   14.90
   5  -1  -3    0.30    3.60
   5  -1  -3   -0.40    3.80
   5  -1  -3    0.70    4.10
   5  -1  -3   -6.10    3.70
  -5   1   3    3.10    8.60
  -5   1   3    1.10    4.70
  -5   1   3   -6.70    6.40
  -5   1   3   -2.10    5.80
   4  -1  -3  284.07   35.40
   4  -1  -3  278.37   38.00
   4  -1  -3  224.78   34.30
  -4   1   3  262.77   38.60
  -4   1   3  208.48   37.10
  -4   1   3  287.77   38.10
  -4   1   3  256.27   38.50
   3  -1  -3   45.60    8.80
   3  -1  -3   36.10    7.20
   3  -1  -3   30.20    7.10
  -3   1   3   53.29    9.70
  -3   1   3   42.30    9.30
  -3   1   3   27.50    7.80
  -3   1   3   43.70    8.70
   2  -1  -3   58.69   10.10
   2  -1  -3   67.29   11.20
   2  -1  -3   55.49    9.50
  -2   1   3   68.79   11.10
  -2   1   3   63.69   11.50
  -2   1   3   57.69   10.20
  -2   1   3   68.39   11.20
   1  -1  -3  735.53   93.79
   1  -1  -3  694.33   93.99
   1  -1  -3  694.93   94.29
  -1   1   3  788.02   94.39
  -1   1   3  735.93   93.89
  -1   1   3  760.52   94.99
   0  -1  -3  242.38   29.90
   0  -1  -3  208.78   30.10
   0  -1  -3  220.68   29.80
   0  -1  -3  234.98   29.40
   0   1   3  243.08   29.90
   0   1   3  231.48   30.10
   0   1   3  217.38   29.40
   0   1   3  224.88   29.90
  -1  -1  -3  446.66   61.49
  -1  -1  -3  465.45   61.89
  -1  -1  -3  479.55   62.09
  -1  -1  -3  465.45   61.89
  -1  -1  -3  431.56   60.99
   1   1   3  506.25   62.79
   1   1   3  481.75   60.99
   1   1   3  532.15   61.59
   1   1   3  504.45   61.59
  -2  -1  -3   91.29   12.50
  -2  -1  -3   74.59   12.70
  -2  -1  -3   87.79   13.40
   2   1   3   73.59   11.80
   2   1   3   71.09   11.40
   2   1   3   73.29   10.00
   2   1   3   72.79    9.80
  -3  -1  -3   37.10    8.50
  -3  -1  -3   15.80    5.10
  -3  -1  -3    6.10    5.80
   3   1   3   12.70    3.70
   3   1   3   24.40    6.00
   3   1   3   19.20    3.70
  -4  -1  -3  526.55   74.99
  -4  -1  -3  564.34   77.39
  -4  -1  -3  601.74   77.39
   4   1   3  574.14   74.29
   4   1   3  592.84   75.99
  -5  -1  -3  138.19   25.00
  -5  -1  -3  139.29   25.50
  -5  -1  -3  126.09   20.70
   5   1   3  117.79   21.40
   5   1   3  123.49   20.20
  -6  -1  -3   69.19   18.60
  -6  -1  -3   48.90   15.40
  -7  -1  -3    3.20    9.00
  -7  -1  -3    2.10   15.20
   7   1   3    0.40    5.30
   7  -2  -3   32.50   12.40
   7  -2  -3   28.00   10.30
   7  -2  -3   12.80    9.50
   7  -2  -3   14.80    8.70
  -7   2   3    3.70   11.60
  -7   2   3   37.50   19.30
  -7   2   3   10.30   14.50
  -7   2   3   37.10   12.20
   6  -2  -3   -3.90    4.90
   6  -2  -3   -0.40    4.80
   6  -2  -3   -5.80    6.30
   6  -2  -3    1.00    4.80
  -6   2   3    4.70    6.60
  -6   2   3  -14.60    7.60
  -6   2   3    7.60   13.20
  -6   2   3   16.50   10.90
   5  -2  -3    6.50    3.90
   5  -2  -3   -4.20    3.10
   5  -2  -3    1.40    4.90
   5  -2  -3   -0.60    5.70
  -5   2   3    4.80    7.20
  -5   2   3    4.70    7.90
  -5   2   3   -3.80    5.40
  -5   2   3   14.70    7.50
   4  -2  -3  122.09   21.30
   4  -2  -3  151.98   22.90
   4  -2  -3  151.78   23.80
   4  -2  -3  172.68   22.70
  -4   2   3  182.48   25.10
  -4   2   3  155.68   25.60
  -4   2   3  103.69   23.20
  -4   2   3  135.89   23.80
   3  -2  -3   25.20    6.70
   3  -2  -3   23.70    5.70
   3  -2  -3   26.60    6.10
  -3   2   3   38.10    8.50
  -3   2   3   25.90    7.50
  -3   2   3   19.30    6.40
  -3   2   3   46.90    9.80
   2  -2  -3  156.88   21.80
   2  -2  -3  171.98   21.60
   2  -2  -3  142.49   20.80
   2  -2  -3  173.98   22.00
  -2   2   3  129.29   23.40
  -2   2   3  186.78   24.10
  -2   2   3  150.18   21.40
   1  -2  -3    2.20    1.80
   1  -2  -3    2.80    1.00
   1  -2  -3    2.70    0.80
   1  -2  -3    3.20    1.80
  -1   2   3   -1.90    1.40
  -1   2   3    3.80    1.10
  -1   2   3    5.30    2.90
   0  -2  -3  464.35   58.49
   0  -2  -3  479.95   59.09
   0  -2  -3  412.06   58.99
   0   2   3  470.75   59.69
   0   2   3  438.16   58.49
   0   2   3  470.35   58.29
  -1  -2  -3 1491.15  213.58
  -1  -2  -3 1746.53  212.98
  -1  -2  -3 1594.44  213.68
  -1  -2  -3 1593.94  213.48
   1   2   3 1707.23  213.58
   1   2   3 1782.42  212.98
   1   2   3 1734.33  213.38
  -2  -2  -3   50.89    8.90
  -2  -2  -3   60.59   11.20
  -2  -2  -3   70.19   11.00
  -2  -2  -3   54.29    9.30
   2   2   3   56.39   10.20
   2   2   3   69.19    9.80
   2   2   3   60.69    8.60
  -3  -2  -3   99.49   15.50
  -3  -2  -3   83.09   11.90
  -3  -2  -3   75.39   14.90
  -3  -2  -3   74.69   12.40
   3   2   3   69.89   12.50
   3   2   3   89.49   12.30
   3   2   3   73.19   13.50
  -4  -2  -3    2.90    3.20
  -4  -2  -3   -2.00    5.70
  -4  -2  -3    5.10    4.80
   4   2   3    9.30    4.60
   4   2   3    2.50    3.60
  -5  -2  -3  108.19   23.10
  -5  -2  -3  129.69   23.10
  -5  -2  -3  104.79   17.30
   5   2   3  110.29   19.80
   5   2   3  123.89   19.20
  -6  -2  -3   10.70    9.00
  -6  -2  -3   11.70    9.00
   6   2   3   10.80    6.40
  -7  -2  -3    6.50   11.70
  -7  -2  -3    0.60   14.60
   7   2   3   -8.30    6.20
   7  -3  -3    7.30    7.30
   7  -3  -3    6.60   10.30
   7  -3  -3   26.40   10.60
   7  -3  -3   12.30    9.80
  -7   3   3    8.00   14.90
  -7   3   3   72.29   22.90
  -7   3   3   -5.20   12.60
  -7   3   3   29.30   15.40
   6  -3  -3    5.10    4.50
   6  -3  -3   23.60    8.90
   6  -3  -3    5.70    7.90
   6  -3  -3    4.70    6.60
  -6   3   3    0.30    9.90
  -6   3   3   11.60   10.70
  -6   3   3    3.40    9.80
  -6   3   3    9.80   10.10
   5  -3  -3   -4.10    3.30
   5  -3  -3    1.60    5.90
   5  -3  -3    5.70    4.60
   5  -3  -3    0.60    4.10
  -5   3   3   -5.00    8.80
  -5   3   3    4.60    7.30
  -5   3   3   -1.50    5.30
  -5   3   3   -2.90    4.50
   4  -3  -3    9.50    4.10
   4  -3  -3   -2.00    4.30
   4  -3  -3   -0.50    2.60
  -4   3   3   26.20   10.00
  -4   3   3   11.60    7.10
  -4   3   3    4.00    6.30
  -4   3   3    0.50    6.50
   3  -3  -3  111.99   17.00
   3  -3  -3   99.59   18.20
   3  -3  -3  123.99   18.30
  -3   3   3  119.39   18.60
  -3   3   3  114.19   20.10
  -3   3   3  127.59   20.80
  -3   3   3  112.69   19.90
   2  -3  -3   27.90    4.90
   2  -3  -3   21.70    5.20
   2  -3  -3   19.10    5.70
   2  -3  -3   16.20    3.90
  -2   3   3   12.00    6.40
  -2   3   3   32.60    7.40
   1  -3  -3  464.25   57.39
   1  -3  -3  447.36   55.79
   1  -3  -3  398.16   55.89
   1  -3  -3  441.56   57.39
  -1   3   3  440.96   58.59
  -1   3   3  510.35   58.39
   0  -3  -3   94.09   13.00
   0  -3  -3   80.29   11.70
   0  -3  -3   79.59   13.00
   0   3   3   87.19   11.60
   0   3   3   91.29   13.40
   0   3   3   89.99   14.70
  -1  -3  -3 1540.75  189.78
  -1  -3  -3 1536.15  188.98
  -1  -3  -3 1379.86  189.18
  -1  -3  -3 1407.16  189.78
   1   3   3 1474.75  188.98
   1   3   3 1564.64  190.68
  -2  -3  -3   -1.00    3.00
  -2  -3  -3    2.50    3.60
  -2  -3  -3    1.20    1.20
  -2  -3  -3    1.60    1.70
   2   3   3    2.90    1.10
   2   3   3    0.10    3.00
  -3  -3  -3   64.69   11.40
  -3  -3  -3   44.50   11.20
  -3  -3  -3   40.40    6.90
   3   3   3   52.19   10.00
   3   3   3   49.20    6.50
  -4  -3  -3    9.10    5.70
  -4  -3  -3    8.30    2.50
  -4  -3  -3   14.00    6.40
   4   3   3    4.70    4.60
   4   3   3    5.20    2.20
  -5  -3  -3   39.60   13.50
  -5  -3  -3   48.80   13.80
   5   3   3   40.60   11.20
   5   3   3   54.19   12.90
  -6  -3  -3    1.70    9.90
  -6  -3  -3   31.40   15.40
   6   3   3    9.70    7.70
  -7  -3  -3   -0.10    8.40
   7   3   3    4.40    6.10
   7  -4  -3   77.39   18.30
   7  -4  -3   66.89   15.80
   7  -4  -3   53.39   18.40
  -7   4   3   49.40   23.30
  -7   4   3   56.59   19.70
  -7   4   3   53.39   19.80
   6  -4  -3   -7.50    7.20
   6  -4  -3    9.60    6.30
   6  -4  -3    7.80    5.70
   6  -4  -3    1.80    5.80
  -6   4   3    5.30   11.70
  -6   4   3    2.30    6.90
  -6   4   3    5.20   13.10
   5  -4  -3  210.18   30.80
   5  -4  -3  181.38   28.30
   5  -4  -3  178.68   27.30
  -5   4   3  184.38   32.80
  -5   4   3  172.98   31.30
  -5   4   3  147.89   30.70
   4  -4  -3    3.30    4.10
   4  -4  -3   11.70    6.30
   4  -4  -3    6.30    4.00
  -4   4   3    5.00    5.20
  -4   4   3   13.10    9.50
  -4   4   3    5.70    7.80
   3  -4  -3  130.79   21.40
   3  -4  -3  152.78   21.30
   3  -4  -3  128.49   18.80
  -3   4   3   94.89   21.30
  -3   4   3  142.09   23.40
   2  -4  -3  515.05   67.69
   2  -4  -3  472.15   66.39
   2  -4  -3  511.15   66.09
   2  -4  -3  582.24   68.39
  -2   4   3  521.85   69.59
  -2   4   3  522.85   69.29
   1  -4  -3  162.78   22.70
   1  -4  -3  196.38   24.70
   1  -4  -3  173.68   24.30
  -1   4   3  162.28   27.20
  -1   4   3  180.48   22.70
  -1   4   3  191.68   26.80
   0  -4  -3  285.77   41.00
   0  -4  -3  304.97   40.80
   0  -4  -3  299.37   40.20
   0   4   3  328.77   41.50
   0   4   3  309.87   40.10
   0   4   3  351.26   43.60
  -1  -4  -3  176.28   24.50
  -1  -4  -3  185.18   25.50
  -1  -4  -3  173.38   25.40
   1   4   3  184.68   24.90
   1   4   3  269.97   30.60
  -2  -4  -3 2238.18  269.87
  -2  -4  -3 2145.99  267.27
  -2  -4  -3 1928.31  267.37
  -2  -4  -3 2142.49  268.77
   2   4   3 2090.69  269.97
  -3  -4  -3   -1.00    2.90
  -3  -4  -3   -3.30    3.60
   3   4   3   -4.50    4.00
  -4  -4  -3   10.40    7.60
  -4  -4  -3    6.10    5.40
   4   4   3    9.60    6.30
  -5  -4  -3   12.70    7.00
  -5  -4  -3    2.50   10.00
  -6  -4  -3  -19.50    3.50
  -6  -4  -3   10.60   13.00
   6   4   3   -5.80    3.70
  -7  -4  -3   19.60   15.00
   7   4   3   -2.30    5.50
   7  -5  -3  -10.60   10.00
   7  -5  -3    6.30    6.30
   7  -5  -3   -4.90    7.80
  -7   5   3   -3.10   15.30
  -7   5   3    2.10    9.70
   6  -5  -3   60.29   17.60
   6  -5  -3   79.89   17.60
   6  -5  -3   60.39   15.10
  -6   5   3   58.59   18.40
  -6   5   3   42.70   20.10
  -6   5   3   61.19   19.00
   5  -5  -3    8.10    6.00
   5  -5  -3    1.40    5.70
   5  -5  -3    2.30    4.80
  -5   5   3   18.30   11.30
  -5   5   3    2.70   11.20
  -5   5   3    8.30    8.10
   4  -5  -3    4.50    5.00
   4  -5  -3   -5.10    4.10
   4  -5  -3    1.40    3.50
  -4   5   3    0.00    7.20
  -4   5   3   -0.20    6.10
   3  -5  -3   78.29   14.60
   3  -5  -3   69.19   11.80
   3  -5  -3   71.69   14.10
  -3   5   3   85.89   16.90
  -3   5   3   80.09   17.70
   2  -5  -3   33.10    6.50
   2  -5  -3   34.50    5.60
   2  -5  -3   26.20    8.20
   2  -5  -3   19.60    7.10
  -2   5   3   19.00    9.40
  -2   5   3   28.30    5.50
  -2   5   3   47.80   11.20
   1  -5  -3  699.63   95.39
   1  -5  -3  750.62   97.19
   1  -5  -3  800.62   97.39
  -1   5   3  790.82   98.49
  -1   5   3  777.32  100.09
  -1   5   3  733.23   95.39
   0  -5  -3  371.66   49.70
   0  -5  -3  358.96   48.90
   0  -5  -3  328.87   49.30
   0   5   3  447.06   50.69
   0   5   3  427.56   53.19
  -1  -5  -3   45.80    9.30
  -1  -5  -3   53.49    9.60
  -1  -5  -3   42.40    8.10
   1   5   3   39.00   11.60
   1   5   3   70.99    9.90
  -2  -5  -3   -2.40    2.60
  -2  -5  -3   -1.10    2.30
  -2  -5  -3   -0.60    4.10
  -2  -5  -3    3.70    1.90
   2   5   3    5.50    6.80
  -3  -5  -3  230.38   36.70
  -3  -5  -3  261.17   38.90
   3   5   3  280.67   39.60
  -4  -5  -3   16.90    8.90
  -4  -5  -3    6.50    7.50
   4   5   3   25.10    9.00
  -5  -5  -3   22.20   10.70
  -5  -5  -3    2.70    8.90
  -6  -5  -3   -2.50    9.90
   6   5   3    9.20    7.20
  -7  -5  -3   -0.60   13.30
   7   5   3    9.10    9.50
   6  -6  -3  -13.00    7.80
   6  -6  -3    1.40    9.20
  -6   6   3   -6.00    7.50
  -6   6   3   15.90   15.20
   5  -6  -3    4.00    4.90
   5  -6  -3    1.50    4.70
  -5   6   3   -3.60   10.00
  -5   6   3   -1.90    7.70
   4  -6  -3   17.30    8.20
   4  -6  -3   20.90    8.90
  -4   6   3   34.00   11.20
  -4   6   3   19.50   12.00
   3  -6  -3   -2.50    3.00
   3  -6  -3    0.80    3.60
   3  -6  -3    2.70    4.30
  -3   6   3   -2.10    5.80
  -3   6   3    9.50    6.90
   2  -6  -3   31.80    8.70
   2  -6  -3   28.70    5.40
   2  -6  -3   22.20    7.00
  -2   6   3   31.50   11.10
  -2   6   3   17.70    9.10
   1  -6  -3  615.14   81.69
   1  -6  -3  625.04   81.89
   1  -6  -3  633.44   79.99
  -1   6   3  626.54   83.19
  -1   6   3  712.83   86.09
  -1   6   3  582.04   79.79
   0  -6  -3   12.30    3.90
   0  -6  -3   13.90    4.90
   0  -6  -3    4.80    3.80
   0   6   3   10.90    5.70
   0   6   3    4.40    5.80
  -1  -6  -3   46.30    9.40
  -1  -6  -3   56.59   10.20
  -1  -6  -3   34.90    7.80
   1   6   3   62.89    9.90
   1   6   3   36.00   12.40
  -2  -6  -3    1.30    3.00
  -2  -6  -3   10.30    5.90
  -2  -6  -3    6.80    2.70
   2   6   3    6.80    8.20
  -3  -6  -3    3.50    4.80
  -3  -6  -3    1.90    4.40
   3   6   3    7.80    7.70
  -4  -6  -3   19.30    9.50
  -4  -6  -3   15.30    8.30
   4   6   3    4.30    8.40
  -5  -6  -3    9.20    9.70
  -5  -6  -3    0.00    9.30
  -6  -6  -3    2.20    8.00
  -7  -6  -3    6.10   10.10
   7   6   3   -3.10    5.90
   6  -7  -3   -2.60    5.70
   6  -7  -3   -0.70    6.30
  -6   7   3   -0.90   10.00
  -6   7   3   22.40   16.70
   5  -7  -3   -0.20    7.50
   5  -7  -3   -2.00    7.30
  -5   7   3    3.30    9.40
  -5   7   3    2.60   12.50
   4  -7  -3   75.89   15.10
   4  -7  -3   27.10    9.40
  -4   7   3   36.80   16.30
  -4   7   3   65.99   18.80
   3  -7  -3   -3.10    4.70
   3  -7  -3    1.20    4.40
  -3   7   3   -8.30    5.30
  -3   7   3   -2.50    5.30
   2  -7  -3   66.39   14.30
   2  -7  -3   82.29   11.80
   2  -7  -3   74.49   14.60
  -2   7   3   76.79   20.60
  -2   7   3   48.70   15.80
   1  -7  -3   78.49   12.60
   1  -7  -3   65.99   13.90
   1  -7  -3   90.69   15.70
  -1   7   3   75.19   16.50
  -1   7   3   94.69   20.70
   0  -7  -3  101.29   15.60
   0  -7  -3   86.99   14.40
   0  -7  -3   77.19   15.10
   0   7   3   89.79   16.90
   0   7   3   78.99   20.00
  -1  -7  -3   43.00    9.40
  -1  -7  -3   29.70    8.60
  -1  -7  -3   49.10    9.10
   1   7   3   56.19   10.70
   1   7   3   56.59   14.50
  -2  -7  -3    5.00    5.00
  -2  -7  -3   13.30    4.50
  -2  -7  -3    4.20    6.00
   2   7   3    5.20    6.70
  -3  -7  -3   85.19   17.50
  -3  -7  -3   58.49   13.60
   3   7   3   93.59   19.10
  -4  -7  -3   -8.60    6.60
  -4  -7  -3   -3.90    6.50
   4   7   3    4.30   10.30
  -5  -7  -3   -5.80    5.30
  -6  -7  -3   -6.90    7.40
   5  -8  -3   37.00   11.50
   5  -8  -3   57.69   13.80
  -5   8   3    4.30   10.80
  -5   8   3   27.20   14.60
   4  -8  -3   15.70    8.50
   4  -8  -3    9.70    7.90
  -4   8   3   14.10   13.40
  -4   8   3    4.70   12.00
   3  -8  -3   46.80   10.80
   3  -8  -3   27.10    8.90
  -3   8   3   12.50    9.50
  -3   8   3   20.60   12.00
   2  -8  -3   -1.50    6.10
   2  -8  -3   -1.20    6.00
  -2   8   3    7.80   10.10
  -2   8   3  -10.70    9.00
   1  -8  -3   81.49   15.20
   1  -8  -3   58.59   12.90
  -1   8   3   65.09   19.50
  -1   8   3   64.29   15.20
   0  -8  -3  331.27   51.29
   0  -8  -3  416.76   51.29
   0  -8  -3  364.46   51.99
   0   8   3  408.76   53.89
   0   8   3  382.06   60.29
  -1  -8  -3   19.00    7.20
  -1  -8  -3   43.40   10.10
  -1  -8  -3   33.60    7.70
   1   8   3   50.79   10.50
   1   8   3   32.60   12.50
  -2  -8  -3    2.90    4.10
  -2  -8  -3   -0.60    3.70
  -2  -8  -3    6.40    4.60
   2   8   3    5.20    6.80
   2   8   3    9.80    5.80
  -3  -8  -3   -0.60    7.70
  -3  -8  -3    4.70    6.30
   3   8   3   14.30   11.90
  -4  -8  -3    0.10    7.80
  -4  -8  -3    6.40   10.10
   4   8   3    5.60   12.00
  -5  -8  -3   -0.50   11.00
  -6  -8  -3    0.10   13.80
   5  -9  -3   -6.00    5.50
   5  -9  -3    0.40    7.10
  -5   9   3  -15.00    7.80
  -5   9   3    3.70   17.50
   4  -9  -3    4.30    7.20
   4  -9  -3    3.00    5.50
  -4   9   3    0.90    9.10
  -4   9   3   -5.80    9.60
   3  -9  -3   15.00    9.70
   3  -9  -3   12.50    8.70
  -3   9   3  -11.00   13.00
  -3   9   3   28.70   13.70
   2  -9  -3   84.39   16.80
   2  -9  -3   50.99   13.40
  -2   9   3   64.89   22.10
  -2   9   3   61.19   16.60
   1  -9  -3   25.90    9.90
   1  -9  -3   45.20   12.10
  -1   9   3   55.09   18.90
  -1   9   3   28.90   13.20
   0  -9  -3    4.70    6.80
   0  -9  -3    3.70    6.60
   0   9   3   17.90    9.70
   0   9   3   30.90   14.60
  -1  -9  -3   12.10    6.20
  -1  -9  -3   14.80    7.70
  -1  -9  -3   13.30    6.60
   1   9   3   22.20    9.10
   1   9   3   32.10   14.10
  -2  -9  -3    1.30    6.20
  -2  -9  -3    7.40    5.80
   2   9   3   -3.90    7.50
  -3  -9  -3    5.30    5.50
  -3  -9  -3   -4.10    8.10
   3   9   3    3.80    9.00
  -4  -9  -3    7.10    7.80
   4   9   3   -5.50   13.10
  -5  -9  -3    6.40   13.80
   4 -10  -3   -1.70    9.10
   4 -10  -3   -2.20    9.60
  -4  10   3    8.80   15.40
  -4  10   3   23.20   20.10
   3 -10  -3   31.30   13.00
   3 -10  -3   42.10   12.40
  -3  10   3   27.70   18.20
  -3  10   3   38.20   15.10
   2 -10  -3    5.80    6.40
   2 -10  -3   -0.90    7.70
  -2  10   3    7.20   13.90
  -2  10   3   -1.30   11.30
   1 -10  -3   27.90    9.50
   1 -10  -3   39.50   11.80
  -1  10   3   10.90   14.20
  -1  10   3   35.60   12.70
   0 -10  -3   -4.60    4.70
   0 -10  -3    1.00    6.90
   0  10   3   13.40   11.60
   0  10   3   -9.90    7.60
  -1 -10  -3    5.30    7.30
   1  10   3    8.00   12.80
  -2 -10  -3   49.99   14.90
  -2 -10  -3   68.09   14.20
   2  10   3   49.70   19.50
  -3 -10  -3   -6.50    7.60
  -3 -10  -3   11.80   11.20
   3  10   3   -2.90   13.50
  -4 -10  -3   -5.00    6.80
   3 -11  -3   10.80    8.00
   3 -11  -3    0.70    9.50
  -3  11   3    7.80   19.70
  -3  11   3    1.70   14.40
   2 -11  -3   28.60   12.20
   2 -11  -3   10.40    8.20
  -2  11   3    1.80   13.30
  -2  11   3   29.50   20.40
   1 -11  -3   20.60   12.20
   1 -11  -3   17.80    7.90
  -1  11   3   25.90   14.70
  -1  11   3    2.30    8.60
   0 -11  -3   -1.90    4.90
   0 -11  -3   -1.90    5.50
   0  11   3    3.90   15.10
   0  11   3   -1.80    7.20
  -1 -11  -3   60.19   13.00
   1  11   3    3.80   15.80
  -2 -11  -3   10.40    7.10
   2  11   3   11.00   15.90
   3  11   3    0.30   18.40
   1 -12  -3    3.80   10.90
   1 -12  -3    7.20    8.00
  -1  12   3   18.50   12.70
  -1  12   3    6.30   18.10
   0 -12  -3    4.20    9.00
   0  12   3   -6.50   16.70
  -1 -12  -3    7.00   10.50
   1  12   3  -17.70   15.00
   2  12   3   29.40   19.20
   1  12  -4   29.40   21.90
  -1 -12   4   -3.80    7.80
   0  12  -4    2.60   14.30
   0 -12   4   -3.50   12.20
  -1  12  -4    4.90   13.00
  -1  12  -4   21.50   22.70
   1 -12   4    6.40   11.20
   3  11  -4   -4.00   11.10
  -3 -11   4    8.10   12.90
   2  11  -4    1.70   17.20
  -2 -11   4    6.40   11.10
   1  11  -4    8.40   12.00
  -1 -11   4   31.50   13.40
   0  11  -4   27.20   14.80
   0  11  -4    3.40   17.30
   0 -11   4   12.40    8.20
   0 -11   4   12.90    7.70
  -1  11  -4    6.70   10.10
  -1  11  -4   -8.90   18.50
   1 -11   4   -0.60    9.00
   1 -11   4    5.70    6.50
  -2  11  -4   27.00   24.10
  -2  11  -4   29.50   16.00
   2 -11   4   12.80   11.20
  -3  11  -4   -0.70   14.10
  -3  11  -4   -1.30   10.60
   3 -11   4   -0.20   10.30
   4  10  -4    7.30   16.90
  -4 -10   4    6.10   11.30
   3  10  -4   -4.80   10.00
  -3 -10   4   12.70    9.90
   2  10  -4   29.90   14.40
  -2 -10   4   13.80   10.50
   1  10  -4    3.10   10.70
   1  10  -4   -1.30    9.40
  -1 -10   4    8.30    8.70
   0  10  -4    4.30   10.30
   0  10  -4   -1.70   10.10
   0 -10   4   -0.10    6.50
   0 -10   4    8.50    7.10
  -1  10  -4    8.80   12.70
  -1  10  -4    7.60   11.80
   1 -10   4   14.50    9.10
   1 -10   4    9.40    6.40
  -2  10  -4    4.90   11.90
  -2  10  -4   -2.10   16.20
   2 -10   4    2.20    8.00
   2 -10   4    3.30    7.50
  -3  10  -4   21.00   17.50
  -3  10  -4   47.70   21.20
   3 -10   4   17.00   11.40
   3 -10   4   64.69   15.70
  -4  10  -4    9.70   14.90
  -4  10  -4   -9.70    8.30
  -4  10  -4   -8.00   14.60
   4 -10   4   12.70   10.50
   5   9  -4   14.10   16.00
  -5  -9   4    8.20   13.90
   4   9  -4   26.20   18.90
  -4  -9   4   51.89   15.70
   3   9  -4   29.40   15.90
  -3  -9   4   13.20   11.10
   2   9  -4   15.60   13.80
  -2  -9   4   12.70    8.90
   1   9  -4   87.59   18.90
   1   9  -4   40.30   20.00
  -1  -9   4  131.39   20.90
  -1  -9   4   88.79   15.50
   0   9  -4   -4.40    9.20
   0   9  -4   -5.80   12.20
   0  -9   4   11.20    6.70
   0  -9   4    5.20    6.70
  -1   9  -4    3.90    9.60
  -1   9  -4   12.10   11.00
   1  -9   4    6.90    6.60
   1  -9   4   -2.30    3.70
  -2   9  -4   17.20   11.90
  -2   9  -4   12.10   15.60
   2  -9   4   26.30    8.50
   2  -9   4    3.60    5.70
  -3   9  -4   25.60   15.90
  -3   9  -4   40.00   21.40
  -3   9  -4   47.50   15.70
   3  -9   4   18.60    8.60
   3  -9   4   37.70   11.80
  -4   9  -4    7.80   10.70
  -4   9  -4   13.00   14.70
  -4   9  -4   46.40   17.00
   4  -9   4   15.30    9.60
   4  -9   4   32.60   12.40
  -5   9  -4   16.50   18.20
  -5   9  -4   -5.80   10.30
  -5   9  -4   -0.80   11.30
   5  -9   4    5.30    7.40
   5   8  -4  -10.00   13.90
  -5  -8   4    7.60   11.60
   4   8  -4   15.00   13.70
  -4  -8   4   30.20   11.10
   3   8  -4   12.50    9.50
  -3  -8   4    8.50    7.10
   2   8  -4   21.90   12.60
   2   8  -4    8.30    6.30
  -2  -8   4    4.20    7.10
   1   8  -4   22.10   11.20
   1   8  -4   19.00    7.80
  -1  -8   4    9.00    7.10
  -1  -8   4   29.30    7.20
   0   8  -4   67.19   21.90
   0   8  -4   85.69   18.00
   0  -8   4  100.39   14.90
   0  -8   4   52.19   14.60
  -1   8  -4   45.40   21.40
  -1   8  -4  101.39   22.30
   1  -8   4  113.09   18.20
   1  -8   4  114.99   19.80
  -2   8  -4   15.40   11.10
  -2   8  -4   20.70   11.00
  -2   8  -4    3.90    8.70
   2  -8   4    7.80    6.60
   2  -8   4   -3.20    6.20
  -3   8  -4    6.30   13.00
  -3   8  -4    1.40    6.80
  -3   8  -4    3.80    7.70
   3  -8   4   -2.70    3.90
   3  -8   4    1.20    6.00
  -4   8  -4    3.40    7.70
  -4   8  -4    4.30    9.80
  -4   8  -4   14.80   12.20
   4  -8   4    8.90    8.00
   4  -8   4   -2.70    4.80
  -5   8  -4   24.50   19.80
  -5   8  -4   69.89   19.90
  -5   8  -4   35.00   17.50
   5  -8   4   39.10   13.30
   5  -8   4   48.30   14.00
   6   7  -4  -12.90   13.00
  -6  -7   4    1.60    7.10
   5   7  -4   13.20   11.10
  -5  -7   4   23.90   13.40
   4   7  -4   -1.30    9.50
  -4  -7   4    4.40    6.00
   3   7  -4    0.00    9.70
  -3  -7   4   -8.40    6.20
   2   7  -4   16.30    8.90
   2   7  -4   17.30    6.90
  -2  -7   4   12.20    4.00
  -2  -7   4   14.70    6.40
   1   7  -4   22.30   11.00
   1   7  -4   24.50    8.50
  -1  -7   4   18.60    5.40
  -1  -7   4    9.30    5.90
   0   7  -4   80.09   21.70
   0   7  -4  116.19   21.20
   0  -7   4   89.59   17.90
   0  -7   4  116.39   17.10
  -1   7  -4   56.29   14.90
  -1   7  -4   43.70   16.30
  -1   7  -4   37.40   11.90
   1  -7   4   63.99   12.80
   1  -7   4   93.59   13.80
  -2   7  -4    5.30    7.00
  -2   7  -4   -2.70    7.50
  -2   7  -4   -4.40    7.40
   2  -7   4    3.50    4.10
   2  -7   4    7.90    6.30
  -3   7  -4  144.39   28.20
  -3   7  -4  124.29   26.50
  -3   7  -4  105.29   24.60
   3  -7   4  123.99   21.80
   3  -7   4  106.49   21.20
  -4   7  -4  141.99   25.80
  -4   7  -4  102.29   24.80
  -4   7  -4   94.19   25.10
   4  -7   4  118.79   20.30
   4  -7   4   82.49   19.10
  -5   7  -4    9.30   10.90
  -5   7  -4   -1.20   12.00
  -5   7  -4   -6.00   11.60
   5  -7   4   -5.90    4.90
   5  -7   4   -5.00    6.40
  -6   7  -4    2.30   17.80
  -6   7  -4   10.50   12.90
   6  -7   4   -2.50    7.60
   6  -7   4    2.90    6.30
   6   6  -4    2.40   13.10
  -6  -6   4   -8.00   10.70
   5   6  -4    2.20   10.20
  -5  -6   4    5.00    7.20
   4   6  -4  104.09   23.00
  -4  -6   4   76.19   17.80
   3   6  -4   -3.00    4.40
   3   6  -4  -10.10    6.70
  -3  -6   4    0.40    6.40
   2   6  -4   40.70   13.10
   2   6  -4   39.30   10.50
  -2  -6   4   62.49   12.60
  -2  -6   4   40.80    7.10
   1   6  -4   50.19   12.90
   1   6  -4   45.00   15.60
  -1  -6   4   65.59   10.40
  -1  -6   4   71.79   13.60
   0   6  -4   29.30   12.70
   0   6  -4   35.00   10.10
   0  -6   4   18.30    5.50
   0  -6   4   18.30    6.20
  -1   6  -4   77.89   16.00
  -1   6  -4   84.49   19.90
  -1   6  -4   65.79   15.80
   1  -6   4   84.39   14.90
   1  -6   4   68.69   13.10
  -2   6  -4   -5.50    8.80
  -2   6  -4   10.70    8.90
  -2   6  -4    4.80    4.90
   2  -6   4    0.40    3.00
   2  -6   4   -3.60    2.40
  -3   6  -4   43.20   13.50
  -3   6  -4   54.49   13.50
  -3   6  -4   46.50   15.60
   3  -6   4   19.80    7.80
   3  -6   4   41.80    9.70
  -4   6  -4   33.60   14.90
  -4   6  -4   28.80   13.10
  -4   6  -4   53.99   14.70
   4  -6   4   40.40   11.10
   4  -6   4   42.10   11.30
  -5   6  -4   34.10   15.80
  -5   6  -4   40.00   16.50
  -5   6  -4   26.00   13.70
   5  -6   4   37.10   10.20
   5  -6   4   33.20   11.20
  -6   6  -4   -3.40    9.30
  -6   6  -4  -11.70   12.80
   6  -6   4   11.40    9.00
   6  -6   4   -1.30    7.70
  -7  -5   4    7.30    9.60
   6   5  -4    7.10   12.20
  -6  -5   4    6.20    9.00
   5   5  -4    6.50    9.60
  -5  -5   4    6.90   10.00
   4   5  -4   -5.30    4.60
  -4  -5   4   -3.70    5.70
   3   5  -4  316.87   55.59
   3   5  -4  341.17   50.29
  -3  -5   4  402.06   53.19
  -3  -5   4  395.26   48.60
   2   5  -4   -0.70    7.00
   2   5  -4    1.90    4.40
  -2  -5   4    4.50    4.60
  -2  -5   4    6.00    3.60
  -2  -5   4    7.30    2.30
   1   5  -4   -3.70    6.20
   1   5  -4   -1.20    3.10
  -1  -5   4    0.10    3.70
  -1  -5   4   -1.50    1.50
   0   5  -4  244.38   33.40
   0   5  -4  255.77   39.50
   0   5  -4  222.28   36.20
   0  -5   4  213.68   34.30
   0  -5   4  250.47   32.20
  -1   5  -4  181.58   31.10
  -1   5  -4  214.08   34.80
  -1   5  -4  194.68   29.70
   1  -5   4  195.48   28.80
   1  -5   4  181.38   27.60
  -2   5  -4  464.45   63.09
  -2   5  -4  528.95   65.49
  -2   5  -4  333.17   63.89
   2  -5   4  489.95   61.49
   2  -5   4  449.76   60.69
  -3   5  -4   88.19   19.40
  -3   5  -4   70.89   17.10
  -3   5  -4   90.09   20.20
   3  -5   4   78.29   15.50
   3  -5   4   99.79   16.50
  -4   5  -4   -5.20    5.80
  -4   5  -4    6.60    8.00
  -4   5  -4   -2.00    4.30
   4  -5   4   -3.60    3.20
   4  -5   4    3.50    4.30
  -5   5  -4    4.40   12.30
  -5   5  -4   18.10    9.00
  -5   5  -4   -9.80   10.40
   5  -5   4    2.20    6.90
   5  -5   4   13.90    8.00
  -6   5  -4   99.99   26.70
  -6   5  -4   73.99   23.10
   6  -5   4  104.19   20.50
   6  -5   4  125.69   21.80
  -7   5  -4   24.60   20.70
  -7   5  -4  -10.40   15.40
   7  -5   4   14.70    9.30
   7  -5   4   18.30   10.80
  -7  -4   4    3.00    8.80
   6   4  -4   29.20   12.30
  -6  -4   4   36.90   13.60
   5   4  -4   40.70   13.90
  -5  -4   4   25.50   12.00
   4   4  -4   60.99   15.70
   4   4  -4   58.89   11.00
  -4  -4   4   77.99   16.10
   3   4  -4    5.10    6.40
   3   4  -4   -2.50    3.00
  -3  -4   4    4.40    6.20
   2   4  -4  232.48   35.00
   2   4  -4  243.08   39.60
  -2  -4   4  272.07   38.10
  -2  -4   4  236.98   33.10
  -2  -4   4  281.67   33.00
   1   4  -4  353.36   50.89
   1   4  -4  353.96   52.79
  -1  -4   4  388.36   50.89
  -1  -4   4  391.46   48.80
  -1  -4   4  372.66   49.40
   0   4  -4   -7.00    5.00
   0   4  -4    1.80    4.90
   0   4  -4   -0.90    2.80
   0  -4   4    0.50    2.10
   0  -4   4    3.50    2.20
  -1   4  -4  766.62  106.69
  -1   4  -4  727.63  105.39
  -1   4  -4  790.72  104.89
   1  -4   4  873.91  104.29
  -2   4  -4  377.66   48.60
  -2   4  -4  284.37   44.90
  -2   4  -4  300.77   45.90
   2  -4   4  296.27   41.70
  -3   4  -4  282.77   41.10
  -3   4  -4  265.07   41.50
  -3   4  -4  257.97   41.90
   3  -4   4  256.67   36.80
  -4   4  -4   64.29   16.30
  -4   4  -4   69.89   17.10
  -4   4  -4   92.79   16.50
   4  -4   4   69.39   14.50
  -5   4  -4  193.98   34.20
  -5   4  -4  157.38   33.00
  -5   4  -4  172.88   30.70
   5  -4   4  221.78   31.00
  -6   4  -4  105.89   26.40
  -6   4  -4  108.09   24.70
   6  -4   4   84.99   18.80
  -7   4  -4  -11.20   16.90
  -7   4  -4    2.10   16.50
   7  -4   4   -0.40    8.20
   7  -4   4   22.30   10.80
   7   3  -4   11.60   13.10
  -7  -3   4   16.90   12.10
   6   3  -4   12.60   10.90
  -6  -3   4    8.50    8.20
   5   3  -4   10.00    6.90
  -5  -3   4    3.80    8.30
   4   3  -4    1.90    3.00
   4   3  -4    1.00    4.10
   4   3  -4   -1.00    1.40
  -4  -3   4    5.00    6.60
  -4  -3   4    2.00    3.10
   3   3  -4   41.20    9.70
   3   3  -4   25.10    3.50
   3   3  -4   31.30    6.10
   3   3  -4   25.20    3.60
  -3  -3   4   17.90    7.80
   2   3  -4   44.00    9.00
   2   3  -4   61.09   12.60
  -2  -3   4   48.00   10.10
   1   3  -4  676.63   99.19
   1   3  -4  697.23  100.49
   1   3  -4  816.42   97.79
  -1  -3   4  794.62   99.49
  -1  -3   4  774.12   97.49
  -1  -3   4  758.72   97.79
   0   3  -4   60.69   13.90
   0   3  -4   82.99   12.40
   0   3  -4   68.39   13.40
   0  -3   4   76.79   12.30
  -1   3  -4   92.09   16.10
  -1   3  -4   85.69   16.80
  -1   3  -4   95.29   18.30
   1  -3   4  102.79   15.60
  -2   3  -4  343.37   48.40
  -2   3  -4  273.97   46.70
  -2   3  -4  383.26   46.80
   2  -3   4  323.57   44.50
  -3   3  -4   32.60    9.20
  -3   3  -4    8.30    6.00
  -3   3  -4   14.60    6.30
   3  -3   4    2.40    3.90
  -4   3  -4   74.39   14.70
  -4   3  -4   68.59   16.60
  -4   3  -4   64.79   16.50
   4  -3   4   78.09   14.00
  -5   3  -4  105.49   23.00
  -5   3  -4  117.29   20.60
  -5   3  -4  126.39   25.60
   5  -3   4  115.19   20.80
  -6   3  -4   32.60   15.70
  -6   3  -4   17.60   11.70
   6  -3   4    9.50    6.60
  -7   3  -4   -9.80   14.20
  -7   3  -4    1.20   17.60
   7  -3   4    2.30    6.60
   7   2  -4   -6.80    9.10
  -7  -2   4   15.20   14.40
   6   2  -4   55.19   15.40
  -6  -2   4   40.80   15.30
   5   2  -4   66.39   15.70
   5   2  -4   94.49   14.40
  -5  -2   4   67.19   16.90
   4   2  -4    5.20    6.30
   4   2  -4   -1.60    2.90
   4   2  -4    2.70    1.90
  -4  -2   4    1.00    3.70
  -4  -2   4   -6.80    2.50
   3   2  -4    0.60    3.40
   3   2  -4   -0.50    1.70
   3   2  -4    0.50    1.10
   3   2  -4   -0.20    2.30
  -3  -2   4   -0.20    1.80
  -3  -2   4   -0.60    3.60
   2   2  -4 1091.09  144.29
   2   2  -4 1114.59  142.59
  -2  -2   4 1119.59  143.79
   1   2  -4   28.90    5.80
   1   2  -4   26.20    3.40
   1   2  -4   15.90    6.10
  -1  -2   4   12.90    4.60
  -1  -2   4   16.60    3.00
   0   2  -4   81.29   13.80
   0   2  -4   95.69   15.40
   0   2  -4   79.09   15.10
   0  -2   4  100.49   14.50
   0  -2   4  113.79   14.40
  -1   2  -4  205.08   32.40
  -1   2  -4  203.98   32.60
  -1   2  -4  223.98   30.90
   1  -2   4  239.68   30.40
  -2   2  -4  182.98   24.40
  -2   2  -4  148.09   22.70
  -2   2  -4  112.79   22.80
   2  -2   4  149.09   21.70
  -3   2  -4  729.23  102.09
  -3   2  -4  714.93   99.99
  -3   2  -4  940.31  103.29
   3  -2   4  762.32  100.39
  -4   2  -4  264.87   42.20
  -4   2  -4  255.27   37.30
  -4   2  -4  332.07   43.90
   4  -2   4  269.87   39.60
  -5   2  -4   37.40   12.90
  -5   2  -4   19.50    7.80
  -5   2  -4   25.00   11.70
   5  -2   4   42.70    9.80
  -6   2  -4    8.70   12.10
  -6   2  -4   19.90   13.10
   6  -2   4    9.00    5.60
  -7   2  -4    6.50   16.10
   7  -2   4   24.70   10.30
   7   1  -4    0.40    7.10
  -7  -1   4    4.60   13.40
   6   1  -4   -6.60    4.20
  -6  -1   4   14.10   11.40
   5   1  -4  361.86   60.39
   5   1  -4  453.55   57.69
   5   1  -4  488.25   56.79
  -5  -1   4  320.17   60.69
  -5  -1   4  429.56   58.79
   4   1  -4   99.19   14.40
   4   1  -4   80.99   12.60
   4   1  -4   64.69   15.40
  -4  -1   4   85.99   14.60
  -4  -1   4   67.89   16.00
   3   1  -4   84.29   11.40
   3   1  -4   62.59   13.80
   3   1  -4   73.19   12.30
  -3  -1   4   91.19   12.70
  -3  -1   4   62.09   13.70
   2   1  -4   37.40    7.10
   2   1  -4   41.10    9.00
   2   1  -4   46.30    6.60
   2   1  -4   62.99    8.50
  -2  -1   4   42.30    8.70
   1   1  -4   63.49    8.50
   1   1  -4   68.69   10.40
   1   1  -4   64.99   11.20
  -1  -1   4   72.19   10.60
  -1  -1   4   59.09    8.40
   0   1  -4  115.99   18.70
   0   1  -4  105.39   17.60
   0   1  -4  137.89   19.00
   0  -1   4  137.99   17.60
   0  -1   4  135.29   17.40
  -1   1  -4  529.25   68.29
  -1   1  -4  491.55   68.59
  -1   1  -4  541.75   68.19
   1  -1   4  552.94   67.89
   1  -1   4  488.35   67.79
  -2   1  -4  946.51  123.29
  -2   1  -4  945.61  124.99
  -2   1  -4  925.31  124.69
   2  -1   4  918.31  123.39
   2  -1   4 1056.19  123.99
  -3   1  -4   18.70    6.30
  -3   1  -4   -0.60    3.40
  -3   1  -4    1.70    2.30
   3  -1   4   -0.20    3.40
   3  -1   4    3.90    3.80
  -4   1  -4  246.28   36.50
  -4   1  -4  235.68   37.00
  -4   1  -4  226.48   31.60
   4  -1   4  226.48   34.20
  -5   1  -4   17.80    6.50
  -5   1  -4   16.70    8.50
  -5   1  -4    7.00    9.10
  -5   1  -4   13.10    9.60
   5  -1   4   23.00    7.80
   5  -1   4   17.50    5.10
  -6   1  -4    2.80   10.60
  -6   1  -4   15.80    8.10
  -6   1  -4    0.40   11.50
   6  -1   4   -1.40    5.50
  -7   1  -4   49.30   17.20
   7  -1   4   26.70   11.20
   7   0  -4   -5.60    8.10
   7   0  -4   -2.40    6.80
  -7   0   4    3.30   13.30
   6   0  -4   -6.00    6.50
   6   0  -4   11.10    6.40
   6   0  -4    5.40    4.90
  -6   0   4   -7.70    9.20
  -6   0   4    1.70   10.20
   5   0  -4   54.59   10.80
   5   0  -4   45.10   12.30
   5   0  -4   40.10    9.60
  -5   0   4   78.69   15.60
  -5   0   4   50.39   14.10
   4   0  -4   88.89   18.10
   4   0  -4  113.09   16.40
   4   0  -4  132.29   17.90
  -4   0   4   93.69   18.60
  -4   0   4  119.09   18.90
  -4   0   4   89.79   18.60
   3   0  -4   11.20    5.40
   3   0  -4   21.70    5.10
   3   0  -4   13.00    3.70
  -3   0   4   11.90    4.40
  -3   0   4    5.30    5.00
  -3   0   4    7.10    4.90
   2   0  -4  276.17   38.50
   2   0  -4  287.47   37.00
   2   0  -4  302.07   37.90
  -2   0   4  274.67   38.10
  -2   0   4  271.67   38.50
   1   0  -4  963.40  121.99
   1   0  -4  983.90  122.59
   1   0  -4  951.90  123.09
  -1   0   4  917.11  122.49
  -1   0   4  939.21  121.89
  -1   0   4  976.90  122.99
   0   0  -4 1098.49  137.09
   0   0  -4 1034.80  137.19
   0   0  -4 1013.20  137.19
   0   0  -4 1048.40  136.99
   0   0  -4 1049.89  137.29
   0   0   4 1101.99  137.29
   0   0   4 1239.98  137.19
   0   0   4  987.70  136.89
  -1   0  -4  222.68   33.20
  -1   0  -4  261.47   34.40
  -1   0  -4  241.18   34.20
   1   0   4  271.27   33.20
   1   0   4  288.97   34.00
  -2   0  -4   -2.10    3.30
  -2   0  -4    3.40    3.10
  -2   0  -4   -1.20    0.80
   2   0   4    2.10    1.30
   2   0   4    6.10    2.90
  -3   0  -4  114.49   17.90
  -3   0  -4   96.79   13.10
  -3   0  -4  108.09   18.20
  -3   0  -4   87.29   17.10
   3   0   4   84.79   13.80
   3   0   4  109.19   16.30
   3   0   4   96.39   13.00
  -4   0  -4   62.49   10.10
  -4   0  -4   67.79   14.60
  -4   0  -4   80.69   14.50
  -4   0  -4   54.19   13.80
   4   0   4   46.70   11.60
   4   0   4   67.49   10.20
  -5   0  -4   87.39   19.90
  -5   0  -4   68.69   17.40
  -5   0  -4  102.49   18.20
   5   0   4   89.99   13.80
   5   0   4   64.69   15.10
  -6   0  -4    0.70    7.80
  -6   0  -4    4.30   10.90
  -6   0  -4   15.90   11.40
   6   0   4    4.50    6.80
  -7   0  -4   10.10   11.80
  -7   0  -4    5.50   13.60
   7   0   4   -5.20    6.60
   7  -1  -4   10.40    7.80
   7  -1  -4   -8.70    8.30
  -7   1   4   -5.30   11.30
   6  -1  -4   63.99   11.70
   6  -1  -4   50.99   12.30
   6  -1  -4   36.80    9.80
   6  -1  -4   21.20    9.00
  -6   1   4   28.60   10.80
  -6   1   4   43.40   14.70
  -6   1   4   73.49   18.10
   5  -1  -4   28.80    7.70
   5  -1  -4   32.80    8.10
   5  -1  -4   33.20   10.60
  -5   1   4   26.30   11.40
  -5   1   4   30.60   11.30
  -5   1   4   37.60    9.70
  -5   1   4   33.40   11.70
   4  -1  -4  122.99   19.20
   4  -1  -4  147.49   18.80
   4  -1  -4  105.39   19.80
  -4   1   4  124.59   20.10
  -4   1   4   81.79   19.60
  -4   1   4  163.58   22.30
  -4   1   4   80.49   18.90
   3  -1  -4   17.10    4.90
   3  -1  -4   24.80    7.30
   3  -1  -4   16.20    5.30
  -3   1   4   25.90    7.40
  -3   1   4   11.30    5.50
  -3   1   4   25.30    6.70
   2  -1  -4    6.60    3.20
   2  -1  -4   20.90    5.80
   2  -1  -4   15.70    3.70
  -2   1   4   12.00    3.80
  -2   1   4    8.30    4.70
   1  -1  -4  452.55   59.09
   1  -1  -4  437.96   58.49
   1  -1  -4  460.25   57.89
   1  -1  -4  450.95   58.09
  -1   1   4  484.85   59.39
  -1   1   4  423.96   57.89
   0  -1  -4   91.49   11.90
   0  -1  -4  101.49   13.10
   0  -1  -4   78.69   13.00
   0  -1  -4  100.89   12.70
   0  -1  -4   90.39   12.90
   0   1   4   84.99   13.00
   0   1   4   75.09   11.80
  -1  -1  -4   32.20    4.20
  -1  -1  -4   19.40    4.20
  -1  -1  -4   30.30    5.40
  -1  -1  -4   20.20    5.30
   1   1   4   26.80    4.80
   1   1   4   21.60    4.00
  -2  -1  -4  225.58   31.80
  -2  -1  -4  240.28   32.60
  -2  -1  -4  223.88   32.00
   2   1   4  238.18   31.50
  -3  -1  -4   22.00    7.00
  -3  -1  -4   31.70    7.10
  -3  -1  -4   31.90    8.50
   3   1   4   28.20    4.30
   3   1   4   27.70    4.50
   3   1   4   16.30    5.80
  -4  -1  -4  363.36   53.49
  -4  -1  -4  416.36   55.69
  -4  -1  -4  364.76   55.09
   4   1   4  370.96   51.59
   4   1   4  421.16   54.09
   4   1   4  436.46   51.99
  -5  -1  -4   -6.00    6.70
  -5  -1  -4   -7.10    5.00
  -5  -1  -4    7.40    8.80
   5   1   4    2.20    5.50
  -6  -1  -4   -3.70    6.20
  -6  -1  -4    0.10    8.90
   6   1   4    7.50    6.90
  -7  -1  -4    4.80   12.30
  -7  -1  -4   15.40   13.10
   7   1   4   -1.20    7.00
   7  -2  -4   44.80   11.80
   7  -2  -4   50.79   14.90
   7  -2  -4   36.00   12.90
  -7   2   4   30.80   16.30
  -7   2   4   45.60   16.00
  -7   2   4   23.90   15.80
   6  -2  -4    0.40    4.50
   6  -2  -4    6.60    5.90
   6  -2  -4    2.00    4.20
   6  -2  -4   -3.20    4.10
  -6   2   4    7.20    9.30
  -6   2   4    7.60    7.20
  -6   2   4   -5.20    5.90
  -6   2   4    9.30   10.30
   5  -2  -4   26.00    8.00
   5  -2  -4   13.50    5.90
   5  -2  -4   22.00    7.20
   5  -2  -4   16.70    7.90
  -5   2   4   14.50    8.70
  -5   2   4   12.50    9.90
  -5   2   4   26.50   10.60
  -5   2   4   14.00    8.50
   4  -2  -4  326.37   49.90
   4  -2  -4  298.37   46.30
   4  -2  -4  385.46   47.10
   4  -2  -4  384.76   47.70
  -4   2   4  381.76   48.90
  -4   2   4  333.57   50.89
  -4   2   4  421.46   50.09
  -4   2   4  299.37   47.80
   3  -2  -4   -2.60    3.10
   3  -2  -4    2.40    3.20
   3  -2  -4    0.70    3.80
  -3   2   4    3.70    5.50
  -3   2   4   -3.90    3.80
  -3   2   4   -0.40    3.50
   2  -2  -4  275.07   36.00
   2  -2  -4  283.17   36.60
   2  -2  -4  215.58   35.80
  -2   2   4  272.17   35.80
  -2   2   4  328.67   38.20
  -2   2   4  296.57   37.40
   1  -2  -4    0.80    0.90
   1  -2  -4    1.90    2.10
   1  -2  -4    1.00    1.30
  -1   2   4    4.50    3.40
  -1   2   4    0.20    2.60
  -1   2   4    1.20    1.00
   0  -2  -4    4.10    1.40
   0  -2  -4    2.60    2.30
   0  -2  -4    3.60    1.80
   0   2   4    3.50    1.40
   0   2   4    7.30    3.30
   0   2   4    7.00    2.00
  -1  -2  -4 3074.79  395.66
  -1  -2  -4 2695.23  395.06
  -1  -2  -4 3027.10  395.56
  -1  -2  -4 3293.37  395.06
   1   2   4 3439.06  395.26
   1   2   4 3065.59  395.16
  -2  -2  -4  555.34   77.59
  -2  -2  -4  532.75   75.89
  -2  -2  -4  624.84   77.39
  -2  -2  -4  568.14   76.39
   2   2   4  569.14   75.79
   2   2   4  664.03   76.19
   2   2   4  639.24   77.09
  -3  -2  -4    8.50    2.30
  -3  -2  -4    9.10    4.80
  -3  -2  -4    5.60    3.40
  -3  -2  -4    4.00    4.90
   3   2   4    9.90    3.20
   3   2   4   10.40    4.40
   3   2   4    7.00    2.00
  -4  -2  -4   -0.10    4.60
  -4  -2  -4   -2.00    5.70
  -4  -2  -4   -0.70    3.90
   4   2   4   -1.40    3.00
   4   2   4    0.50    2.30
   4   2   4    3.70    4.90
  -5  -2  -4  106.99   22.80
  -5  -2  -4  153.28   25.20
  -5  -2  -4  104.99   18.50
   5   2   4  136.19   21.90
  -6  -2  -4   -3.40   10.40
  -6  -2  -4   14.90   11.00
   6   2   4   -1.20    5.70
  -7  -2  -4   27.80   14.30
  -7  -2  -4    1.50   15.50
   7   2   4    3.80    5.20
   7  -3  -4   19.30    9.70
   7  -3  -4   20.70   10.20
   7  -3  -4   29.30   10.80
  -7   3   4   21.40   12.70
  -7   3   4    3.20   16.10
  -7   3   4   21.30   11.40
   6  -3  -4    7.90    6.00
   6  -3  -4   10.90    8.80
   6  -3  -4   18.00    6.70
   6  -3  -4    4.30    6.00
  -6   3   4    7.70    7.50
  -6   3   4   -2.90   10.30
  -6   3   4    6.90   10.00
  -6   3   4   -1.00   10.00
   5  -3  -4   20.60    6.50
   5  -3  -4   30.60    8.50
   5  -3  -4   23.50    6.80
   5  -3  -4   16.60    7.20
  -5   3   4    7.30    7.30
  -5   3   4   26.90    9.70
  -5   3   4   10.10    9.10
  -5   3   4   26.50   10.90
   4  -3  -4   10.10    4.90
   4  -3  -4    3.80    4.40
   4  -3  -4    2.90    3.10
  -4   3   4   -5.40    3.50
  -4   3   4   -6.90    4.60
  -4   3   4    0.30    4.30
   3  -3  -4   -0.10    2.00
   3  -3  -4   -3.20    3.10
   3  -3  -4    3.80    3.50
  -3   3   4    4.90    4.60
  -3   3   4    1.00    3.50
  -3   3   4    4.90    5.10
   2  -3  -4  176.18   24.00
   2  -3  -4  201.58   23.10
   2  -3  -4  148.39   21.10
   2  -3  -4  145.59   21.30
  -2   3   4  215.88   26.50
  -2   3   4  158.28   21.60
  -2   3   4  153.98   25.40
   1  -3  -4    5.70    2.80
   1  -3  -4    2.40    2.50
  -1   3   4   24.10    6.60
  -1   3   4   10.10    3.80
   0  -3  -4  127.49   17.00
   0  -3  -4  123.49   16.30
   0  -3  -4  140.39   17.50
   0   3   4  139.49   19.70
   0   3   4  108.19   15.90
   0   3   4  124.69   16.20
  -1  -3  -4  413.06   50.49
  -1  -3  -4  375.06   50.99
  -1  -3  -4  401.06   51.09
   1   3   4  382.56   51.39
   1   3   4  363.36   50.39
  -2  -3  -4  322.67   49.60
  -2  -3  -4  364.16   47.60
  -2  -3  -4  377.26   49.70
  -2  -3  -4  317.17   48.60
   2   3   4  400.26   48.90
   2   3   4  341.67   48.50
   2   3   4  403.46   47.40
  -3  -3  -4    4.20    3.40
  -3  -3  -4    3.00    3.00
  -3  -3  -4    1.30    4.50
  -3  -3  -4    8.70    5.10
   3   3   4    0.10    2.70
   3   3   4    2.70    1.90
   3   3   4   -0.60    3.50
  -4  -3  -4    3.10    4.60
  -4  -3  -4    1.80    6.00
  -4  -3  -4    1.10    2.20
   4   3   4    1.30    2.90
   4   3   4   -4.00    3.90
  -5  -3  -4   81.09   18.60
  -5  -3  -4  106.49   21.40
   5   3   4   81.89   16.80
  -6  -3  -4   24.40   11.20
  -6  -3  -4   50.79   17.30
   6   3   4   43.00   11.60
  -7  -3  -4   -1.90   10.70
  -7  -3  -4   11.50   17.30
   7   3   4   11.00    9.50
   7  -4  -4   13.70    9.20
   7  -4  -4   15.00    9.70
   7  -4  -4    4.30   11.10
  -7   4   4   20.60   15.70
  -7   4   4    7.50   11.00
   6  -4  -4   28.00   12.00
   6  -4  -4   26.20   11.60
   6  -4  -4   35.60    9.70
  -6   4   4   46.10   16.80
  -6   4   4   22.60   14.20
   5  -4  -4   75.09   15.20
   5  -4  -4   60.39   12.90
   5  -4  -4  101.69   17.30
   5  -4  -4   49.20   15.30
  -5   4   4   94.19   17.50
  -5   4   4  100.79   19.00
  -5   4   4   62.99   17.60
   4  -4  -4   45.90   11.10
   4  -4  -4   56.49    9.20
   4  -4  -4   39.70    9.80
  -4   4   4   34.90   11.10
  -4   4   4   32.50   11.60
   3  -4  -4   44.90    7.50
   3  -4  -4   45.10    9.60
   3  -4  -4   38.50   10.00
  -3   4   4   23.60    9.70
  -3   4   4   63.49   13.10
   2  -4  -4  330.67   45.40
   2  -4  -4  344.57   46.00
   2  -4  -4  336.27   43.50
  -2   4   4  400.06   47.60
  -2   4   4  274.27   48.00
   1  -4  -4   33.10    7.50
   1  -4  -4   34.60    7.50
  -1   4   4   42.10    9.70
  -1   4   4   45.20    9.10
   0  -4  -4   16.70    3.60
   0  -4  -4   15.90    4.80
   0  -4  -4    7.60    3.30
   0   4   4   11.60    5.60
   0   4   4   21.50    5.10
   0   4   4   19.30    3.40
  -1  -4  -4  207.48   29.70
  -1  -4  -4  222.88   30.50
  -1  -4  -4  223.48   30.60
   1   4   4  263.87   32.40
  -2  -4  -4    3.00    4.60
  -2  -4  -4    1.30    2.20
  -2  -4  -4   -4.50    3.70
  -2  -4  -4    2.70    2.50
   2   4   4    0.70    1.90
   2   4   4   -2.00    4.00
  -3  -4  -4   42.80   10.40
  -3  -4  -4   41.10    6.70
  -3  -4  -4   43.70    9.50
  -3  -4  -4   34.60    6.00
   3   4   4   47.50    9.90
   3   4   4   38.70    5.70
  -4  -4  -4    2.80    6.50
  -4  -4  -4   -2.80    5.40
   4   4   4    0.20    5.00
   4   4   4   -1.40    4.80
  -5  -4  -4   15.60    8.20
  -5  -4  -4   53.29   13.80
   5   4   4   17.50    6.70
  -6  -4  -4    8.70   10.60
  -6  -4  -4    2.00   12.70
   6   4   4   -1.70    7.40
  -7  -4  -4   -3.40    8.40
   7   4   4    2.70    6.10
   6  -5  -4   69.39   17.10
   6  -5  -4   61.49   17.00
   6  -5  -4   24.90   10.90
  -6   5   4   27.50   16.00
  -6   5   4   32.00   14.60
   5  -5  -4   27.10    9.70
   5  -5  -4   19.30    8.50
  -5   5   4   21.30   12.30
  -5   5   4   19.30   10.90
   4  -5  -4    4.60    5.20
   4  -5  -4   -2.30    3.90
   4  -5  -4    2.60    3.20
  -4   5   4   13.00    7.70
  -4   5   4   -0.50    5.40
   3  -5  -4  216.48   29.20
   3  -5  -4  185.98   29.00
   3  -5  -4  172.58   24.60
  -3   5   4  194.48   31.40
  -3   5   4  175.68   31.40
   2  -5  -4   35.00    5.30
   2  -5  -4   25.60    5.30
   2  -5  -4   52.69    9.30
   2  -5  -4   30.10    8.00
  -2   5   4   42.80   10.80
  -2   5   4   29.40    9.60
   1  -5  -4  133.89   18.60
   1  -5  -4  133.59   22.00
   1  -5  -4  141.99   22.10
   1  -5  -4  139.59   18.60
  -1   5   4  140.59   25.10
  -1   5   4  154.68   18.50
  -1   5   4  154.98   23.80
   0  -5  -4    4.60    3.20
   0  -5  -4    0.20    1.70
   0  -5  -4    0.60    2.20
   0   5   4   -0.30    1.50
   0   5   4   -3.20    4.70
   0   5   4   -2.30    2.20
  -1  -5  -4   -1.10    2.50
  -1  -5  -4    0.80    2.30
  -1  -5  -4   -2.10    2.10
   1   5   4    5.50    4.40
  -2  -5  -4  541.95   75.49
  -2  -5  -4  539.45   76.29
  -2  -5  -4  580.34   73.99
   2   5   4  648.94   77.89
  -3  -5  -4   65.49    8.30
  -3  -5  -4   45.10    7.70
  -3  -5  -4   63.99   12.40
  -3  -5  -4   58.39   12.90
   3   5   4   63.19   13.40
  -4  -5  -4   75.89   17.80
  -4  -5  -4   79.99   16.40
   4   5   4   94.79   18.10
  -5  -5  -4    4.10    8.20
  -5  -5  -4    1.40    6.10
   5   5   4   -4.00    5.20
  -6  -5  -4   -0.70   10.60
  -6  -5  -4   -9.90   13.10
   6   5   4   30.80   10.30
  -7  -5  -4   -2.90    7.70
   7   5   4   -1.60    6.30
   6  -6  -4   61.49   14.70
   6  -6  -4   65.59   14.70
  -6   6   4   52.69   17.30
  -6   6   4   12.00   11.90
   5  -6  -4    8.00    7.40
   5  -6  -4    0.80    7.20
  -5   6   4   -8.70   11.10
  -5   6   4    4.60   10.40
   4  -6  -4   97.59   17.80
   4  -6  -4   68.89   14.60
  -4   6   4   45.90   17.20
  -4   6   4   59.39   17.90
   3  -6  -4   26.80    8.90
   3  -6  -4   34.60    9.10
  -3   6   4   45.60   12.60
  -3   6   4   27.20   11.00
   2  -6  -4   41.20    6.70
   2  -6  -4   32.30    9.10
   2  -6  -4   63.49   11.20
  -2   6   4   59.69   14.60
  -2   6   4   57.99   13.00
   1  -6  -4  489.85   71.19
   1  -6  -4  505.25   69.09
   1  -6  -4  543.35   71.69
  -1   6   4  588.54   69.19
  -1   6   4  580.34   73.19
  -1   6   4  487.35   74.59
   0  -6  -4  274.77   40.20
   0  -6  -4  290.67   40.60
   0   6   4  348.67   47.60
   0   6   4  313.77   41.50
  -1  -6  -4   58.19   11.30
  -1  -6  -4   68.19   12.80
  -1  -6  -4   61.69   12.30
   1   6   4  114.39   19.40
   1   6   4   98.59   13.60
  -2  -6  -4   91.19   16.90
  -2  -6  -4   84.29   15.40
  -2  -6  -4   90.09   13.50
   2   6   4   90.19   18.80
  -3  -6  -4  363.96   63.39
  -3  -6  -4  618.94   67.39
   3   6   4  564.14   67.59
  -4  -6  -4   18.50   10.10
  -4  -6  -4    2.20    7.20
   4   6   4   13.90    9.00
  -5  -6  -4   -2.40    6.20
  -5  -6  -4   -0.30    7.70
  -6  -6  -4   -5.20    9.00
   6   6   4    0.50    7.70
   6  -7  -4    4.60    8.80
   6  -7  -4   -0.80    9.50
  -6   7   4    1.10   13.70
  -6   7   4   11.30   15.20
   5  -7  -4   26.30   11.30
   5  -7  -4    3.70    6.20
  -5   7   4   17.00   11.80
  -5   7   4   25.60   15.90
   4  -7  -4   90.39   19.70
   4  -7  -4   91.19   18.70
  -4   7   4  109.79   24.10
  -4   7   4  100.29   23.40
   3  -7  -4   18.40    8.50
   3  -7  -4    3.40    5.00
  -3   7   4   -2.00    8.70
  -3   7   4   22.50    9.30
   2  -7  -4   44.50    9.90
   2  -7  -4   36.20    9.40
  -2   7   4   28.90   12.20
  -2   7   4   20.60    9.10
   1  -7  -4   46.30    7.60
   1  -7  -4   63.99   12.20
   1  -7  -4   29.30    9.50
  -1   7   4   37.40   11.80
  -1   7   4   42.40   15.50
   0  -7  -4   44.60    9.30
   0  -7  -4   52.79   10.30
   0  -7  -4   44.50   10.80
   0   7   4   63.99   12.30
   0   7   4   48.00   14.40
  -1  -7  -4   53.69   10.90
  -1  -7  -4   38.40   10.20
  -1  -7  -4   40.60    9.20
   1   7   4   70.39   11.70
   1   7   4   57.49   15.10
  -2  -7  -4    2.00    3.10
  -2  -7  -4    2.90    4.70
  -2  -7  -4    0.60    5.10
   2   7   4   -2.00    6.50
  -3  -7  -4   43.50   13.60
  -3  -7  -4   55.89   13.10
   3   7   4   77.29   16.70
  -4  -7  -4    7.80   10.30
  -4  -7  -4   15.20    7.40
   4   7   4   14.90   11.20
  -5  -7  -4   17.00   10.90
  -5  -7  -4   10.70   10.40
  -6  -7  -4    6.40   12.10
   6   7   4    4.80    9.40
   5  -8  -4    8.70    9.40
   5  -8  -4    5.70    7.40
  -5   8   4   14.40   16.60
  -5   8   4   -7.70    8.30
   4  -8  -4   14.30    7.10
   4  -8  -4   -4.50    7.60
  -4   8   4    1.70    9.20
  -4   8   4    6.00   11.90
   3  -8  -4   13.60    7.50
   3  -8  -4   17.40    8.00
  -3   8   4   13.60   12.90
  -3   8   4    7.30    8.70
   2  -8  -4    8.50    6.00
   2  -8  -4    3.90    5.30
  -2   8   4    6.80   11.60
  -2   8   4    6.40    5.70
   1  -8  -4   -2.80    4.10
   1  -8  -4    6.80    6.00
  -1   8   4   -6.70    6.40
  -1   8   4    8.30   11.50
   0  -8  -4  320.97   45.20
   0  -8  -4  343.37   46.50
   0  -8  -4  324.67   45.90
   0   8   4  385.96   48.10
   0   8   4  305.87   52.89
  -1  -8  -4   -0.60    3.70
  -1  -8  -4    8.10    4.90
  -1  -8  -4    0.30    5.20
   1   8   4   -5.30    5.40
   1   8   4   -2.50    5.70
  -2  -8  -4   51.09   11.30
  -2  -8  -4   24.70    8.20
   2   8   4   53.89   15.90
  -3  -8  -4    6.10    5.00
  -3  -8  -4   -5.30    6.30
   3   8   4   -6.60   10.50
  -4  -8  -4   -8.00    6.90
  -4  -8  -4    5.60   10.00
   4   8   4    3.20   10.40
  -5  -8  -4    6.00   11.40
  -6  -8  -4  -18.00    6.30
   5  -9  -4   -3.20    8.90
   5  -9  -4   21.90   11.50
  -5   9   4    3.40   17.50
  -5   9   4   -6.40   15.80
   4  -9  -4   -4.70    4.90
   4  -9  -4   -6.00    8.00
  -4   9   4   -1.10   16.50
  -4   9   4   11.70   13.80
   3  -9  -4    7.60    8.60
   3  -9  -4   23.30    8.70
  -3   9   4   11.10   10.20
  -3   9   4   12.70    9.00
   2  -9  -4    2.40    5.10
   2  -9  -4    7.80    5.40
  -2   9   4  -13.70    5.10
  -2   9   4   22.40   11.70
   1  -9  -4   10.90    7.30
   1  -9  -4    8.70    5.70
  -1   9   4  -14.80    7.30
  -1   9   4   17.60   12.10
   0  -9  -4   31.00   11.10
   0  -9  -4   39.70    9.80
   0   9   4   58.29   14.40
   0   9   4   39.00   17.30
  -1  -9  -4   16.20    6.90
  -1  -9  -4   39.60   11.70
  -1  -9  -4   13.40    5.90
   1   9   4   31.50   15.30
   1   9   4   64.89   12.10
  -2  -9  -4   51.79   14.40
  -2  -9  -4   53.89   13.00
   2   9   4   69.29   19.80
  -3  -9  -4   -1.80    6.50
  -3  -9  -4    6.40    6.10
   3   9   4   -0.50   12.10
  -4  -9  -4    3.30    9.30
  -4  -9  -4   -8.20    6.40
  -5  -9  -4    2.40    8.80
   4 -10  -4   -0.20    9.00
   4 -10  -4   -4.50    5.70
  -4  10   4   -1.50   10.70
  -4  10   4  -11.20   10.80
   3 -10  -4  -10.70    4.80
   3 -10  -4   13.60    9.10
  -3  10   4   -6.90    9.90
  -3  10   4   -2.20   13.10
   2 -10  -4    5.10    8.90
   2 -10  -4   -9.00    4.40
  -2  10   4   -4.20   11.20
  -2  10   4   25.10   15.40
   1 -10  -4   -2.90    4.50
   1 -10  -4    5.70    8.10
  -1  10   4   -5.40    5.90
  -1  10   4    0.90   12.20
   0 -10  -4   -3.00    6.70
   0 -10  -4    6.20    8.60
   0  10   4    7.60   13.00
   0  10   4   27.40   11.40
  -1 -10  -4   41.00   10.50
   1  10   4   11.10   13.10
  -2 -10  -4    5.90    8.00
   2  10   4   19.30   15.00
  -3 -10  -4   -1.10    5.70
  -3 -10  -4   -0.60    7.30
   3  10   4    4.10   14.90
  -4 -10  -4    6.80    9.80
   3 -11  -4   -5.20    5.90
   3 -11  -4    2.40    7.40
  -3  11   4  -14.50   16.10
  -3  11   4  -10.70    9.00
   2 -11  -4   -5.20    8.50
   2 -11  -4    2.30    7.20
  -2  11   4    3.50   13.10
  -2  11   4    0.70   11.30
   1 -11  -4   22.70    9.70
   1 -11  -4   36.10   13.10
  -1  11   4   33.10   19.40
  -1  11   4   53.29   15.40
   0 -11  -4    0.10    5.90
   0 -11  -4   -3.90    7.70
   0  11   4    0.70   11.00
   0  11   4   23.70   14.30
  -1 -11  -4   18.90    9.40
   1  11   4   75.19   19.90
  -2 -11  -4   -6.20    8.10
   2  11   4   -8.30   10.30
  -3 -11  -4    8.90   12.40
   3  11   4   14.00   17.50
   1 -12  -4    0.50   10.60
   1 -12  -4    4.90   10.00
  -1  12   4   -6.10   11.70
  -1  12   4    3.90   14.10
   0 -12  -4   18.30    8.90
   0  12   4   23.90   18.20
  -1 -12  -4    0.80   10.20
   1  12   4   -8.80   16.50
  -2 -12  -4   -1.80    7.10
   2  12   4    5.10   14.70
   1  12  -5   20.50   20.70
  -1 -12   5    1.70    8.60
   0  12  -5   -8.90   12.70
   0 -12   5   23.10   13.30
  -1  12  -5   18.50   22.60
   3  11  -5   -0.10   11.30
  -3 -11   5  -16.10   11.60
   2  11  -5   25.20   21.50
  -2 -11   5   37.00   15.20
   1  11  -5   14.60   13.10
  -1 -11   5   36.10   13.70
   0  11  -5   -0.70    9.40
   0  11  -5   -4.00   17.00
   0 -11   5    8.60    8.50
  -1  11  -5   -6.00   13.50
  -1  11  -5    3.80   16.60
   1 -11   5   15.50   10.70
   1 -11   5    1.80    8.70
  -2  11  -5   10.60   21.00
  -2  11  -5   22.50   16.60
   2 -11   5    5.80   10.50
   2 -11   5   14.40   11.80
  -3  11  -5    3.10   14.90
  -3  11  -5   20.70   16.50
   3 -11   5    0.50   11.30
   4  10  -5  -19.40   13.30
  -4 -10   5   31.60   15.10
   3  10  -5   13.70   11.60
  -3 -10   5   12.80    9.70
   2  10  -5    7.30   15.80
  -2 -10   5   22.00   12.10
   1  10  -5    8.60   10.80
   1  10  -5    3.10   10.00
  -1 -10   5   12.30    9.80
   0  10  -5   -2.90    8.70
   0  10  -5    0.50   11.40
   0 -10   5   28.80   10.80
   0 -10   5   -6.40    6.00
  -1  10  -5    2.90   11.30
  -1  10  -5   11.10   15.00
   1 -10   5   23.00    9.60
   1 -10   5    4.10    5.80
  -2  10  -5   29.70   14.70
  -2  10  -5   18.40   19.10
   2 -10   5   27.10   11.50
   2 -10   5   44.90   11.90
  -3  10  -5    5.30   11.40
  -3  10  -5   48.00   21.50
  -3  10  -5   37.60   19.00
   3 -10   5   48.40   13.40
   3 -10   5   48.20   14.80
  -4  10  -5   12.00   16.70
  -4  10  -5   -6.60   14.80
  -4  10  -5   -2.40   10.70
   4 -10   5   18.10   11.90
   5   9  -5    1.50   16.00
  -5  -9   5   -1.10   12.30
   4   9  -5   -5.90   14.20
  -4  -9   5    7.90    8.50
   3   9  -5    5.70   13.00
  -3  -9   5   -0.30    8.80
   2   9  -5   37.10   17.80
  -2  -9   5   34.40   13.50
   1   9  -5    2.30    8.50
   1   9  -5    7.90    9.80
  -1  -9   5    3.90    5.80
   0   9  -5   45.80   16.00
   0   9  -5   35.70   16.00
   0  -9   5   66.09   15.30
   0  -9   5   41.50   10.10
  -1   9  -5   50.69   22.00
  -1   9  -5   82.79   20.10
   1  -9   5   69.29   15.40
   1  -9   5   60.09   13.90
  -2   9  -5   14.10   17.50
  -2   9  -5    1.90    7.50
  -2   9  -5   -7.30    6.20
   2  -9   5    5.50    6.20
   2  -9   5  -10.30    6.00
  -3   9  -5    0.60   16.80
  -3   9  -5    9.00   10.20
  -3   9  -5   -1.90   12.00
   3  -9   5   25.20   10.60
   3  -9   5    5.80    6.60
  -4   9  -5   12.00   14.60
  -4   9  -5   11.30   13.10
  -4   9  -5   14.70   16.60
   4  -9   5    6.00    9.40
   4  -9   5    7.60    9.40
  -5   9  -5   13.30   14.40
  -5   9  -5  -11.10   16.60
  -5   9  -5   15.80   19.40
   5  -9   5    0.50    6.10
   5   8  -5   -9.40   12.10
  -5  -8   5    6.10   10.60
   4   8  -5   32.20   17.20
  -4  -8   5   27.20   12.70
   3   8  -5   -1.80    6.50
  -3  -8   5   -3.00    5.00
   2   8  -5    8.10    8.70
   2   8  -5    3.70    5.50
  -2  -8   5   -0.20    5.80
   1   8  -5  118.69   25.50
   1   8  -5   74.89   25.90
  -1  -8   5  173.78   26.20
  -1  -8   5  169.48   22.10
   0   8  -5   32.50   14.60
   0   8  -5   31.00   11.40
   0  -8   5   36.20   11.40
   0  -8   5   48.30   10.20
  -1   8  -5    8.30    6.60
  -1   8  -5   10.20    9.80
  -1   8  -5   -3.60    7.90
   1  -8   5    3.80    4.60
   1  -8   5   17.60    8.70
  -2   8  -5    4.30   14.50
  -2   8  -5   13.20   13.00
  -2   8  -5    3.50   10.80
   2  -8   5   13.50    6.20
   2  -8   5   33.60   10.00
  -3   8  -5   10.60   11.50
  -3   8  -5   -3.40    9.90
  -3   8  -5    7.50   11.50
   3  -8   5   -3.60    6.60
   3  -8   5   -2.20    6.30
  -4   8  -5   33.50   14.40
  -4   8  -5   18.70   15.20
  -4   8  -5    7.80   11.10
   4  -8   5   34.10   11.50
   4  -8   5   22.00    8.70
  -5   8  -5   12.50   10.90
  -5   8  -5   18.50   17.00
  -5   8  -5   -2.60   14.10
   5  -8   5    8.10    7.40
   5  -8   5   18.40    8.60
   6   7  -5   17.50   17.90
  -6  -7   5   -6.80    7.00
   5   7  -5   -7.30    7.50
  -5  -7   5    5.80   10.30
   4   7  -5   31.30   13.00
  -4  -7   5   13.60   10.60
   3   7  -5   38.60   15.70
  -3  -7   5   62.59   15.50
   2   7  -5  148.49   30.00
   2   7  -5  146.79   25.60
  -2  -7   5  159.88   26.80
   1   7  -5   30.90   11.70
   1   7  -5   24.30   14.10
  -1  -7   5   65.49    9.90
  -1  -7   5   57.19   13.20
   0   7  -5  236.58   46.80
   0   7  -5  283.57   44.50
   0  -7   5  312.97   41.00
   0  -7   5  279.97   38.90
  -1   7  -5   43.30   13.50
  -1   7  -5   55.09   13.40
  -1   7  -5   44.00   17.60
   1  -7   5   57.99   13.20
   1  -7   5   64.79   11.70
  -2   7  -5   30.40   14.50
  -2   7  -5   22.70   11.40
  -2   7  -5   -3.00    8.70
   2  -7   5   29.20    8.60
   2  -7   5   32.80    8.50
  -3   7  -5   -7.20    6.40
  -3   7  -5   15.40    9.80
  -3   7  -5   -3.50   10.30
   3  -7   5    1.00    6.30
   3  -7   5    5.90    5.00
  -4   7  -5   86.29   22.70
  -4   7  -5   91.49   24.20
  -4   7  -5  123.89   26.20
   4  -7   5  111.99   20.90
   4  -7   5   94.89   20.00
  -5   7  -5   13.40   14.90
  -5   7  -5   50.49   20.10
  -5   7  -5   39.40   17.10
   5  -7   5   38.90   12.40
   5  -7   5   35.60   11.00
  -6   7  -5    7.30   13.00
  -6   7  -5    4.60   11.10
   6  -7   5    7.30    7.20
   6  -7   5    3.70    9.50
   6   6  -5   -1.50   12.10
  -6  -6   5   -0.40   11.50
   5   6  -5   16.00   10.70
  -5  -6   5    4.00    7.00
   4   6  -5   32.00   14.50
  -4  -6   5   20.00    9.90
   3   6  -5  117.59   26.50
   3   6  -5  114.89   19.80
  -3  -6   5  118.89   22.80
   2   6  -5    1.00    8.10
   2   6  -5   -1.50    5.00
  -2  -6   5    7.30    5.60
  -2  -6   5    1.20    2.10
   1   6  -5   14.50    8.00
   1   6  -5    9.50    7.10
  -1  -6   5   11.70    6.20
  -1  -6   5    9.80    3.70
   0   6  -5   52.49   14.20
   0   6  -5   62.09   16.90
   0   6  -5   71.29   13.90
   0  -6   5   69.39   14.40
   0  -6   5   92.89   13.10
  -1   6  -5  117.69   25.10
  -1   6  -5  108.89   22.00
  -1   6  -5  110.29   21.30
   1  -6   5  123.19   20.30
   1  -6   5  115.89   18.50
  -2   6  -5    2.30    7.90
  -2   6  -5    5.40    7.60
  -2   6  -5    2.60   10.00
   2  -6   5    4.10    4.50
   2  -6   5    0.00    3.20
  -3   6  -5   -5.50    9.30
  -3   6  -5    3.20    8.50
  -3   6  -5   16.00   11.10
   3  -6   5   12.30    6.90
   3  -6   5    9.10    5.90
  -4   6  -5   59.19   16.00
  -4   6  -5   33.30   14.10
  -4   6  -5   75.79   18.70
   4  -6   5   61.69   12.80
   4  -6   5   42.20   11.40
  -5   6  -5   -8.10    9.20
  -5   6  -5   -3.80    8.40
  -5   6  -5  -10.30   10.50
   5  -6   5   -0.30    6.40
   5  -6   5   -1.90    6.00
  -6   6  -5   53.39   21.80
  -6   6  -5   18.90   14.50
   6  -6   5   32.90   12.50
   6  -6   5   14.60    7.90
   6   5  -5   12.10   12.50
  -6  -5   5   -7.20    6.60
   5   5  -5    7.30    8.60
  -5  -5   5   -5.80    8.10
   4   5  -5   30.30   12.00
  -4  -5   5   11.20    8.90
   3   5  -5   14.70    7.90
   3   5  -5    2.00    4.40
  -3  -5   5    6.00    7.10
   2   5  -5   -1.00    4.60
   2   5  -5   -0.60    4.00
  -2  -5   5    4.00    2.40
  -2  -5   5    0.00    3.40
  -2  -5   5    0.30    1.50
   1   5  -5   23.80    8.00
   1   5  -5   49.20   13.50
  -1  -5   5   23.50    8.00
  -1  -5   5   38.90    6.20
   0   5  -5   -3.40    6.60
   0   5  -5   -4.40    3.60
   0   5  -5    4.30    5.90
   0  -5   5    2.20    2.80
   0  -5   5    6.00    4.50
  -1   5  -5    8.70    8.70
  -1   5  -5   -4.60    3.60
  -1   5  -5   -2.10    3.50
   1  -5   5    4.40    2.80
   1  -5   5    3.10    4.30
  -2   5  -5   31.80   11.00
  -2   5  -5   16.10    7.90
  -2   5  -5   19.10    9.00
   2  -5   5    7.00    4.40
  -3   5  -5    1.80    5.60
  -3   5  -5    7.40    8.60
  -3   5  -5   10.30    8.80
   3  -5   5    0.10    3.40
  -4   5  -5  139.39   28.20
  -4   5  -5  125.69   26.70
  -4   5  -5  146.99   29.20
   4  -5   5  180.88   26.00
  -5   5  -5   39.60   16.40
  -5   5  -5   54.29   13.30
  -5   5  -5   49.90   16.30
   5  -5   5   56.99   13.70
  -6   5  -5   45.60   16.70
  -6   5  -5   21.10   12.80
   6  -5   5   20.60    9.70
   6  -5   5   37.50   11.00
  -7   5  -5  -10.90   16.30
   7  -5   5    9.10   10.10
   7  -5   5   -0.60    6.10
   7   4  -5   -8.10   13.10
  -7  -4   5    4.50   10.00
   6   4  -5   32.20   13.40
  -6  -4   5   12.00   10.10
   5   4  -5   12.80   10.10
  -5  -4   5    7.90    7.30
   4   4  -5   44.50    9.10
   4   4  -5   37.90   12.90
  -4  -4   5   30.30   10.60
   3   4  -5  420.96   58.09
   3   4  -5  401.26   54.99
  -3  -4   5  418.46   56.99
   2   4  -5  190.78   26.90
   2   4  -5  159.18   28.80
  -2  -4   5  171.28   27.30
   1   4  -5  266.37   39.50
   1   4  -5  237.28   33.10
   1   4  -5  249.78   36.70
  -1  -4   5  240.98   33.30
  -1  -4   5  251.87   35.00
  -1  -4   5  261.77   32.70
   0   4  -5   12.00    6.90
   0   4  -5    4.20    5.30
   0   4  -5    3.30    4.10
   0  -4   5    2.20    1.80
   0  -4   5    2.40    3.30
  -1   4  -5   45.30   13.10
  -1   4  -5   46.80   11.40
  -1   4  -5   36.80   10.50
   1  -4   5   44.70    9.60
  -2   4  -5  166.78   30.20
  -2   4  -5  201.38   31.90
  -2   4  -5  146.29   28.30
   2  -4   5  205.68   28.00
  -3   4  -5  356.76   46.10
  -3   4  -5  248.08   44.10
  -3   4  -5  256.97   45.10
   3  -4   5  303.17   40.90
  -4   4  -5  162.08   34.40
  -4   4  -5  224.18   36.80
  -4   4  -5  188.58   32.80
   4  -4   5  262.07   33.70
  -5   4  -5    4.00   10.60
  -5   4  -5    4.20    7.40
  -5   4  -5  -16.90    9.60
   5  -4   5   -4.00    5.10
  -6   4  -5  105.39   26.30
  -6   4  -5   87.79   23.90
   6  -4   5  105.89   20.60
  -7   4  -5   29.30   16.60
  -7   4  -5   32.90   20.60
   7  -4   5   14.10   10.70
   7  -4   5   11.20   11.20
   7   3  -5   26.20   12.00
  -7  -3   5   26.70   17.50
   6   3  -5   38.20   12.60
  -6  -3   5   35.40   12.90
   5   3  -5   69.99   16.60
  -5  -3   5   53.59   16.40
   4   3  -5  212.98   29.00
   4   3  -5  200.78   33.80
  -4  -3   5  197.88   33.00
   3   3  -5   39.00   11.00
   3   3  -5   25.80    6.10
  -3  -3   5   23.20    7.70
   2   3  -5 1501.85  192.58
   2   3  -5 1426.76  190.28
  -2  -3   5 1524.95  191.48
   1   3  -5   18.00    6.10
   1   3  -5    6.80    6.80
   1   3  -5   19.70    3.80
  -1  -3   5   16.60    5.20
  -1  -3   5   11.90    3.50
  -1  -3   5   18.90    3.00
   0   3  -5   23.00    6.00
   0   3  -5   23.50    6.80
   0   3  -5   26.50    8.90
   0  -3   5   22.30    6.10
  -1   3  -5  849.91  117.39
  -1   3  -5  904.81  117.89
  -1   3  -5  941.31  116.79
   1  -3   5  877.11  115.89
  -2   3  -5  724.43   95.79
  -2   3  -5  727.33   96.29
  -2   3  -5  686.63   95.39
   2  -3   5  733.83   94.19
  -3   3  -5  477.45   62.19
  -3   3  -5  479.05   64.59
  -3   3  -5  499.65   64.09
   3  -3   5  414.36   61.09
  -4   3  -5   54.79   16.40
  -4   3  -5   79.39   17.30
  -4   3  -5   82.19   14.50
   4  -3   5   64.79   13.80
  -5   3  -5   98.69   21.50
  -5   3  -5   68.79   20.80
  -5   3  -5   81.19   16.50
   5  -3   5   93.99   17.60
  -6   3  -5   -0.80   13.50
  -6   3  -5    3.70   11.90
   6  -3   5    6.60    6.00
  -7   3  -5   57.69   18.70
  -7   3  -5   68.59   23.30
   7  -3   5   61.69   15.20
   7   2  -5    7.50    8.30
  -7  -2   5   15.60   15.50
   6   2  -5   15.20   10.00
  -6  -2   5    8.30   11.20
   5   2  -5   80.29   19.40
   5   2  -5  118.59   17.30
  -5  -2   5   87.89   19.30
   4   2  -5  111.89   22.60
   4   2  -5  127.79   17.80
   4   2  -5  150.48   20.50
  -4  -2   5  132.99   23.50
   3   2  -5    9.00    2.40
   3   2  -5    9.50    4.20
   3   2  -5    0.40    5.20
   3   2  -5    7.30    1.80
  -3  -2   5    8.10    4.50
   2   2  -5   20.90    6.80
   2   2  -5   25.10    5.80
  -2  -2   5   16.50    5.50
   1   2  -5    2.50    1.60
   1   2  -5   -1.60    1.90
   1   2  -5    2.80    4.70
  -1  -2   5    3.00    1.30
  -1  -2   5   -3.40    2.60
   0   2  -5    0.20    2.20
   0   2  -5    4.70    3.30
   0   2  -5    4.60    4.20
   0  -2   5    3.00    2.20
  -1   2  -5   -0.60    2.70
  -1   2  -5    3.90    3.10
  -1   2  -5    0.90    4.40
   1  -2   5    2.10    2.90
  -2   2  -5  492.75   63.79
  -2   2  -5  547.15   63.59
  -2   2  -5  387.86   63.59
   2  -2   5  463.45   62.39
  -3   2  -5  437.06   60.59
  -3   2  -5  436.36   60.69
  -3   2  -5  398.46   57.99
   3  -2   5  492.75   59.09
  -4   2  -5    4.60    8.40
  -4   2  -5   23.70    9.10
  -4   2  -5   20.40    6.30
   4  -2   5   21.70    6.90
  -5   2  -5    0.90    5.00
  -5   2  -5   -5.00    8.40
  -5   2  -5    1.10    9.00
   5  -2   5   -0.80    3.50
  -6   2  -5  103.29   24.80
  -6   2  -5  131.89   27.90
   6  -2   5  104.79   21.70
  -7   2  -5   -9.60   14.30
   7  -2   5    7.30    8.00
   7   1  -5   -1.90    9.60
  -7  -1   5    2.30   11.60
   6   1  -5    1.90    5.60
  -6  -1   5   -7.10    9.10
   5   1  -5  356.66   46.30
   5   1  -5  342.27   47.40
   5   1  -5  314.67   50.89
  -5  -1   5  372.86   53.29
   4   1  -5   27.70    7.30
   4   1  -5   29.70    5.60
   4   1  -5   18.70    7.70
  -4  -1   5   16.60    8.70
   3   1  -5    3.20    1.70
   3   1  -5   -0.60    3.90
   3   1  -5    1.20    3.20
  -3  -1   5    3.10    3.70
   2   1  -5  127.29   17.90
   2   1  -5  110.39   15.50
   2   1  -5  112.89   16.50
   2   1  -5   92.59   18.40
  -2  -1   5  110.99   18.40
  -2  -1   5  132.09   15.60
   1   1  -5  849.91  114.49
   1   1  -5  836.12  112.79
   1   1  -5  947.61  113.99
  -1  -1   5  882.71  112.69
  -1  -1   5  914.31  113.89
   0   1  -5  355.16   50.69
   0   1  -5  374.96   51.39
   0   1  -5  418.56   51.69
   0  -1   5  415.26   51.09
  -1   1  -5   40.40    7.70
  -1   1  -5   24.70    7.00
  -1   1  -5   53.39    9.70
   1  -1   5   36.40    7.20
   1  -1   5   37.00    7.10
  -2   1  -5   59.39   11.60
  -2   1  -5   57.09   11.80
  -2   1  -5   50.39    9.80
   2  -1   5   74.19   10.40
   2  -1   5   48.40    9.70
  -3   1  -5   22.10    9.10
  -3   1  -5   41.00    9.80
  -3   1  -5   32.00    6.30
   3  -1   5   28.20    6.70
   3  -1   5   34.40    7.60
  -4   1  -5  180.28   23.30
  -4   1  -5  176.98   28.40
  -4   1  -5  114.09   26.10
   4  -1   5  172.08   26.20
  -5   1  -5   32.10   13.90
  -5   1  -5   37.20   11.90
   5  -1   5   57.49   12.10
  -6   1  -5   -8.70   10.90
  -6   1  -5    6.50   10.80
   6  -1   5   -2.80    3.60
  -7   1  -5   15.90   17.20
   7  -1   5   23.60   10.40
   7   0  -5   11.00    8.40
   7   0  -5   -7.10    8.40
  -7   0   5    6.80   13.50
   6   0  -5   40.10   13.60
   6   0  -5   47.50   12.10
  -6   0   5   69.19   17.60
   5   0  -5  111.99   15.70
   5   0  -5   80.49   17.30
   5   0  -5   77.89   15.20
  -5   0   5  118.29   19.10
  -5   0   5   61.19   17.60
   4   0  -5  191.88   25.30
   4   0  -5  189.08   27.40
   4   0  -5  181.68   29.40
  -4   0   5  157.78   28.50
  -4   0   5  176.28   29.80
   3   0  -5   52.59    9.70
   3   0  -5   52.09   12.30
   3   0  -5   83.89   12.10
  -3   0   5   75.69   12.70
  -3   0   5   56.29   12.60
   2   0  -5    0.70    2.60
   2   0  -5   -1.50    1.30
   2   0  -5    2.00    2.10
  -2   0   5   -1.30    2.20
  -2   0   5    1.90    3.10
   1   0  -5  488.85   65.59
   1   0  -5  485.95   66.09
   1   0  -5  544.25   64.89
  -1   0   5  484.15   64.79
  -1   0   5  515.65   65.99
  -1   0   5  494.05   65.29
   0   0  -5  216.88   28.60
   0   0  -5  225.38   28.20
   0   0  -5  182.08   28.10
   0   0   5  219.58   28.10
  -1   0  -5  330.37   44.40
  -1   0  -5  351.76   43.30
  -1   0  -5  295.77   44.20
  -1   0  -5  300.87   43.30
   1   0   5  343.97   43.30
   1   0   5  367.76   44.10
  -2   0  -5   54.19    7.80
  -2   0  -5   75.69   12.20
  -2   0  -5   31.70    9.80
   2   0   5   47.90    9.60
   2   0   5   62.49    7.70
  -3   0  -5  145.39   19.60
  -3   0  -5  145.39   24.40
  -3   0  -5  156.58   24.90
   3   0   5  145.89   19.90
   3   0   5  163.98   19.60
   3   0   5  131.79   22.50
  -4   0  -5  524.95   71.29
  -4   0  -5  478.75   70.59
  -4   0  -5  519.15   70.39
   4   0   5  514.05   69.29
   4   0   5  440.06   66.99
   4   0   5  599.04   66.89
  -5   0  -5  184.38   32.70
  -5   0  -5  215.68   32.20
  -5   0  -5  167.88   32.00
   5   0   5  182.88   30.20
  -6   0  -5   39.50   13.90
  -6   0  -5   28.20   12.70
  -6   0  -5   45.30   15.90
   6   0   5   39.50   10.80
  -7   0  -5   -8.10   14.90
  -7   0  -5    7.30   12.30
   7   0   5    4.80    8.10
   7  -1  -5    4.00    7.70
   7  -1  -5    7.90    7.70
  -7   1   5    6.40   12.80
   6  -1  -5    4.20    5.10
   6  -1  -5   25.80    8.10
   6  -1  -5    5.00    8.20
   6  -1  -5   18.70    6.90
  -6   1   5   11.30    8.90
  -6   1   5   18.10   12.10
   5  -1  -5    0.00    3.20
   5  -1  -5   -5.60    4.90
   5  -1  -5   -0.40    4.00
  -5   1   5   -0.40    7.10
  -5   1   5   -1.90    7.80
   4  -1  -5  434.56   54.89
   4  -1  -5  418.66   55.69
   4  -1  -5  416.56   57.09
  -4   1   5  351.06   56.29
  -4   1   5  452.05   58.49
   3  -1  -5  255.07   36.50
   3  -1  -5  249.28   33.80
   3  -1  -5  247.18   32.90
  -3   1   5  221.98   33.90
  -3   1   5  262.17   37.10
   2  -1  -5   19.00    4.70
   2  -1  -5   15.70    5.00
   2  -1  -5   16.80    3.90
  -2   1   5    7.40    3.60
  -2   1   5   15.30    5.20
   1  -1  -5  162.18   19.70
   1  -1  -5  126.19   18.10
   1  -1  -5  136.39   18.40
   1  -1  -5  155.68   20.10
  -1   1   5  143.19   20.40
  -1   1   5  118.99   18.10
   0  -1  -5  395.96   50.79
   0  -1  -5  364.16   50.09
   0  -1  -5  390.96   50.59
   0  -1  -5  403.16   50.69
   0   1   5  383.16   50.69
   0   1   5  391.66   50.09
  -1  -1  -5  263.77   33.30
  -1  -1  -5  261.17   34.50
  -1  -1  -5  258.67   34.20
  -1  -1  -5  242.88   33.50
   1   1   5  273.37   34.00
   1   1   5  241.88   33.20
  -2  -1  -5  169.08   23.50
  -2  -1  -5  156.08   22.70
  -2  -1  -5  168.68   23.30
   2   1   5  125.29   21.30
  -3  -1  -5  465.25   68.09
  -3  -1  -5  493.05   67.99
  -3  -1  -5  505.45   68.89
   3   1   5  561.44   67.79
  -4  -1  -5   55.59   15.70
  -4  -1  -5  102.59   16.60
  -4  -1  -5   56.19   15.40
   4   1   5   68.89   14.20
   4   1   5   81.59   10.80
   4   1   5   80.69   10.70
  -5  -1  -5  100.19   22.20
  -5  -1  -5   91.99   18.60
  -5  -1  -5   99.69   21.50
   5   1   5  132.59   20.50
  -6  -1  -5   19.70   13.70
  -6  -1  -5   -3.10    9.50
   6   1   5    9.40    8.80
  -7  -1  -5   13.80   11.40
  -7  -1  -5    0.80   12.50
   7   1   5    7.80    8.50
   7  -2  -5   -5.20    6.70
   7  -2  -5    1.90    7.90
   7  -2  -5    3.00    9.10
  -7   2   5   -2.40    8.80
  -7   2   5   -4.00   12.50
   6  -2  -5    2.70    5.20
   6  -2  -5    1.80    5.20
   6  -2  -5   -0.70    7.50
   6  -2  -5    6.30    6.00
  -6   2   5    7.50   10.40
  -6   2   5   -3.60    8.90
   5  -2  -5   -1.50    3.50
   5  -2  -5    2.80    4.80
   5  -2  -5   -4.10    3.20
   5  -2  -5    1.10    4.50
  -5   2   5   -1.50    4.90
  -5   2   5    5.30    7.40
  -5   2   5    1.40    5.70
   4  -2  -5  335.77   49.80
   4  -2  -5  334.27   46.30
   4  -2  -5  386.06   47.70
  -4   2   5  371.66   48.80
  -4   2   5  341.67   51.09
  -4   2   5  298.37   47.20
   3  -2  -5   54.69   11.40
   3  -2  -5   65.89   10.50
   3  -2  -5   79.29   11.70
  -3   2   5   38.60   10.60
  -3   2   5   33.80    9.20
  -3   2   5   52.59   11.40
   2  -2  -5    6.80    3.30
   2  -2  -5   11.50    3.90
  -2   2   5    6.20    2.70
  -2   2   5   13.40    5.20
   1  -2  -5   18.20    3.10
   1  -2  -5   13.70    4.00
   1  -2  -5   11.40    3.80
  -1   2   5   15.60    3.00
  -1   2   5   19.70    5.80
   0  -2  -5    3.80    2.70
   0  -2  -5    5.30    3.00
   0  -2  -5    3.20    1.30
   0   2   5    0.70    1.70
   0   2   5    1.90    1.30
   0   2   5    2.10    1.80
  -1  -2  -5  277.87   35.10
  -1  -2  -5  226.78   34.30
  -1  -2  -5  262.67   34.60
   1   2   5  278.57   34.50
   1   2   5  260.87   34.40
  -2  -2  -5   16.70    5.60
  -2  -2  -5   24.10    5.80
  -2  -2  -5   11.80    4.40
  -2  -2  -5   16.90    3.90
   2   2   5   15.60    3.20
   2   2   5   17.80    4.80
  -3  -2  -5   66.99   11.60
  -3  -2  -5   51.09   12.00
  -3  -2  -5   36.00   11.30
   3   2   5   81.29   12.50
  -4  -2  -5   15.20    7.60
  -4  -2  -5   35.90    8.30
  -4  -2  -5   23.10   10.40
   4   2   5   22.30    7.90
   4   2   5   32.50    4.80
   4   2   5   30.40    5.00
  -5  -2  -5    5.70    6.30
  -5  -2  -5   19.30    8.60
  -5  -2  -5   14.40   10.30
   5   2   5   17.00    6.70
  -6  -2  -5   45.60   16.40
  -6  -2  -5   33.40   12.50
   6   2   5   17.90    8.20
  -7  -2  -5    1.30   11.60
  -7  -2  -5   16.10   11.20
   7   2   5   -2.40    5.10
   7  -3  -5   54.49   13.90
   7  -3  -5   39.40   15.70
  -7   3   5   26.30   16.70
   6  -3  -5    4.10    6.20
   6  -3  -5    7.20    5.60
   6  -3  -5   -9.50    5.20
   6  -3  -5   -2.40    7.20
  -6   3   5   -2.40    9.40
  -6   3   5   -3.90    6.50
  -6   3   5   -6.60    8.70
   5  -3  -5   65.89   13.50
   5  -3  -5   57.19   12.70
   5  -3  -5   78.39   15.30
   5  -3  -5  111.79   18.00
  -5   3   5   79.29   17.40
  -5   3   5   62.19   15.90
  -5   3   5   76.69   16.20
   4  -3  -5    3.10    3.10
   4  -3  -5    6.00    6.00
   4  -3  -5   14.00    7.40
   4  -3  -5    4.30    4.60
  -4   3   5    6.10    8.20
  -4   3   5   30.30   10.10
  -4   3   5   14.50    6.80
   3  -3  -5  344.27   46.50
   3  -3  -5  377.36   47.30
  -3   3   5  320.97   49.90
  -3   3   5  317.27   46.00
  -3   3   5  372.56   48.50
   2  -3  -5   18.00    3.80
   2  -3  -5   23.30    5.80
   2  -3  -5   20.20    6.10
   2  -3  -5   24.40    4.50
  -2   3   5   29.20    4.90
  -2   3   5   25.80    7.30
  -2   3   5   27.50    8.30
   1  -3  -5  176.78   27.30
   1  -3  -5  196.48   27.80
  -1   3   5  206.38   30.20
  -1   3   5  249.18   29.10
   0  -3  -5  168.48   26.90
   0  -3  -5  204.08   27.40
   0   3   5  207.98   26.10
   0   3   5  212.48   28.20
   0   3   5  201.98   26.30
  -1  -3  -5   32.30    6.30
  -1  -3  -5   15.00    5.30
  -1  -3  -5   30.90    5.60
   1   3   5   28.50    6.40
   1   3   5   21.00    4.80
  -2  -3  -5  256.37   35.60
  -2  -3  -5  294.77   36.70
  -2  -3  -5  268.37   34.60
  -2  -3  -5  230.58   35.10
   2   3   5  265.67   35.30
   2   3   5  253.57   34.70
  -3  -3  -5   -1.40    3.10
  -3  -3  -5   -0.10    3.50
  -3  -3  -5   -1.40    2.70
  -3  -3  -5   -1.40    2.30
   3   3   5   -0.60    2.40
   3   3   5    2.30    2.40
  -4  -3  -5   52.39   12.60
  -4  -3  -5   57.19    9.80
  -4  -3  -5   82.29   16.00
   4   3   5   48.30   11.40
   4   3   5   44.70    9.10
  -5  -3  -5  211.68   38.90
  -5  -3  -5  259.77   39.90
   5   3   5  257.27   37.40
  -6  -3  -5   23.80   14.80
  -6  -3  -5    0.70   10.40
   6   3   5    5.90    7.30
  -7  -3  -5  -10.60   10.90
  -7  -3  -5   10.70   16.70
   7   3   5   -0.30    7.70
   7  -4  -5    0.30   11.20
   7  -4  -5   -4.60    8.50
   7  -4  -5  -17.60    8.60
  -7   4   5   -1.30   13.60
  -7   4   5  -15.50   12.60
   6  -4  -5   56.39   11.60
   6  -4  -5   36.90   14.60
   6  -4  -5   21.70    9.50
  -6   4   5   72.89   17.00
  -6   4   5   27.30   14.50
   5  -4  -5   22.90    8.30
   5  -4  -5   12.80    9.20
   5  -4  -5   18.10    7.90
   5  -4  -5    1.70    5.10
  -5   4   5   26.10   11.30
  -5   4   5   31.20   11.20
  -5   4   5   12.10   10.60
   4  -4  -5    4.50    4.30
   4  -4  -5    0.30    2.80
   4  -4  -5    0.90    4.60
  -4   4   5   -1.50    6.80
  -4   4   5   -0.80    5.10
  -4   4   5    0.80    4.70
   3  -4  -5  198.28   29.10
   3  -4  -5  221.98   29.00
   3  -4  -5  168.88   25.00
  -3   4   5  188.98   30.30
  -3   4   5  221.48   32.40
   2  -4  -5    5.90    5.10
   2  -4  -5   18.30    3.10
   2  -4  -5   20.80    3.40
   2  -4  -5   22.10    6.10
  -2   4   5   15.20    7.60
  -2   4   5   24.60    7.60
   1  -4  -5   55.59   12.00
   1  -4  -5   87.19   13.00
  -1   4   5   81.89   15.00
  -1   4   5   75.49   13.50
   0  -4  -5   -0.90    2.50
   0  -4  -5   -0.80    2.00
   0  -4  -5   -0.50    1.70
   0   4   5    0.90    1.20
   0   4   5    1.90    1.60
   0   4   5   -2.00    2.20
  -1  -4  -5    0.70    2.20
  -1  -4  -5    5.90    3.90
  -1  -4  -5    0.60    2.70
   1   4   5    0.60    2.10
   1   4   5    6.50    4.30
  -2  -4  -5 1513.05  195.68
  -2  -4  -5 1533.35  197.68
  -2  -4  -5 1441.16  196.88
   2   4   5 1670.93  197.48
   2   4   5 1501.85  196.68
  -3  -4  -5  446.86   54.29
  -3  -4  -5  341.57   50.39
  -3  -4  -5  361.36   52.09
   3   4   5  430.36   51.99
   3   4   5  389.16   52.19
  -4  -4  -5   93.79   19.40
  -4  -4  -5   65.29   16.50
   4   4   5  119.39   17.10
   4   4   5  105.79   17.90
  -5  -4  -5   -8.10    7.20
  -5  -4  -5    0.90    8.20
   5   4   5    2.60    6.40
  -6  -4  -5   20.40   15.60
  -6  -4  -5   54.29   16.00
   6   4   5   47.90   12.40
  -7  -4  -5   -5.90   16.30
  -7  -4  -5  -11.60   11.10
   7   4   5    2.80    9.10
   6  -5  -5   27.90    9.30
   6  -5  -5   21.10   12.90
   6  -5  -5   25.20   10.00
  -6   5   5    8.00   10.50
  -6   5   5   32.40   15.20
   5  -5  -5   30.40   10.00
   5  -5  -5   37.00   10.20
  -5   5   5   21.80   12.80
  -5   5   5   17.60   10.80
   4  -5  -5    9.80    6.00
   4  -5  -5    4.50    5.10
  -4   5   5    7.10    7.80
  -4   5   5   12.60    7.70
   3  -5  -5    0.40    2.20
   3  -5  -5   15.90    6.20
   3  -5  -5    1.90    3.80
  -3   5   5    1.00    5.00
  -3   5   5    7.30    6.00
   2  -5  -5    6.30    3.80
   2  -5  -5    7.00    4.00
  -2   5   5    2.70    3.80
  -2   5   5    2.10    5.30
   1  -5  -5   65.29   12.30
   1  -5  -5   63.09   12.10
  -1   5   5   73.69   15.50
  -1   5   5   61.29   13.00
   0  -5  -5   50.09   10.20
   0  -5  -5   51.59    8.60
   0  -5  -5   55.59   10.00
   0   5   5   54.99   10.90
   0   5   5   55.39   13.20
   0   5   5   57.39    8.30
   0   5   5   49.20    8.00
  -1  -5  -5  266.07   35.20
  -1  -5  -5  238.28   34.00
  -1  -5  -5  267.97   35.00
   1   5   5  245.88   38.40
  -2  -5  -5  374.56   55.99
  -2  -5  -5  405.36   56.59
  -2  -5  -5  435.66   54.69
   2   5   5  451.05   57.49
  -3  -5  -5  116.09   20.20
  -3  -5  -5   83.99   14.70
  -3  -5  -5  104.69   18.60
   3   5   5  167.58   21.30
  -4  -5  -5    3.20    7.30
  -4  -5  -5   -3.40    4.10
   4   5   5   -1.70    3.60
   4   5   5    6.60    7.10
  -5  -5  -5   -3.10    8.60
  -5  -5  -5  -10.90    6.90
   5   5   5    4.50    6.70
  -6  -5  -5    0.70    7.70
  -6  -5  -5   -2.20   12.60
   6   5   5    5.90    5.80
  -7  -5  -5   26.10   16.30
   7   5   5   11.10    8.90
   6  -6  -5   16.20   10.70
   6  -6  -5   47.10   14.90
   6  -6  -5   37.30   11.00
  -6   6   5   35.10   17.50
  -6   6   5   12.60   12.50
   5  -6  -5    1.70    7.00
   5  -6  -5    3.40    7.80
  -5   6   5    6.50   11.90
  -5   6   5   21.70   13.10
   4  -6  -5  179.88   25.30
   4  -6  -5  215.18   27.50
  -4   6   5   64.69   23.40
  -4   6   5  120.39   25.90
   3  -6  -5   44.60   10.40
   3  -6  -5   33.00    8.70
  -3   6   5   21.90    9.50
  -3   6   5   18.70   12.10
   2  -6  -5   14.40    5.80
   2  -6  -5    8.20    6.20
  -2   6   5    5.20    6.00
  -2   6   5   36.60   10.40
   1  -6  -5  176.48   28.30
   1  -6  -5  166.98   28.00
  -1   6   5  224.28   30.80
  -1   6   5  195.28   32.80
   0  -6  -5    9.10    4.00
   0  -6  -5    1.50    2.80
   0  -6  -5   -4.20    3.80
   0   6   5    1.60    3.50
   0   6   5   11.10    8.50
   0   6   5    3.00    2.50
  -1  -6  -5  210.48   28.10
  -1  -6  -5  170.58   26.00
  -1  -6  -5  166.58   26.60
   1   6   5  195.78   31.10
  -2  -6  -5    9.10    6.00
  -2  -6  -5   13.80    6.50
  -2  -6  -5   11.50    4.10
   2   6   5   33.60   10.70
  -3  -6  -5  157.28   26.80
  -3  -6  -5  170.38   25.50
   3   6   5  126.09   25.60
  -4  -6  -5    5.00    8.70
  -4  -6  -5   20.90    9.80
   4   6   5   46.60   14.00
  -5  -6  -5    9.00   10.50
  -5  -6  -5    8.10    9.90
   5   6   5   -0.30    6.30
  -6  -6  -5   16.80   11.30
  -6  -6  -5   35.20   16.30
   6   6   5    9.40    7.80
   6  -7  -5   -5.30    9.90
   6  -7  -5    0.00    6.20
  -6   7   5    1.60   15.50
  -6   7   5   -0.30   14.60
   5  -7  -5   56.09   15.80
   5  -7  -5   70.69   16.10
  -5   7   5   98.09   22.10
  -5   7   5   62.39   21.50
   4  -7  -5   12.50    8.00
   4  -7  -5   -5.60    6.50
  -4   7   5    1.00   10.30
  -4   7   5   18.30   12.20
   3  -7  -5   12.90    6.70
   3  -7  -5   14.90    6.80
  -3   7   5    7.90    7.60
  -3   7   5    6.70    8.30
   2  -7  -5   57.59   13.70
   2  -7  -5   86.29   15.50
  -2   7   5   53.79   17.00
  -2   7   5   92.79   17.80
   1  -7  -5   16.60    5.80
   1  -7  -5    3.40    4.20
  -1   7   5   11.90    6.40
  -1   7   5    2.50    6.20
   0  -7  -5  521.65   65.09
   0  -7  -5  444.46   63.99
   0  -7  -5  443.56   63.09
   0   7   5  580.24   70.19
   0   7   5  519.85   65.59
  -1  -7  -5   -2.70    2.30
  -1  -7  -5   -1.70    4.20
  -1  -7  -5    0.20    4.20
   1   7   5   -3.40    6.70
  -2  -7  -5    2.30    3.60
  -2  -7  -5    4.40    6.20
  -2  -7  -5    7.20    6.30
   2   7   5    7.50    9.00
  -3  -7  -5  168.28   30.30
  -3  -7  -5  200.88   33.10
   3   7   5  260.07   36.70
  -4  -7  -5   56.39   14.50
  -4  -7  -5   70.09   16.70
  -5  -7  -5    8.20   10.50
  -5  -7  -5   12.10   11.30
   5   7   5   -0.50    7.00
  -6  -7  -5   -7.00    7.90
   6   7   5    3.30    5.70
   5  -8  -5   -7.00    7.70
   5  -8  -5    4.70    7.90
  -5   8   5   16.20   17.40
  -5   8   5   31.50   15.10
   4  -8  -5   -5.70    7.40
   4  -8  -5   16.40    9.30
  -4   8   5    5.40    8.60
  -4   8   5    1.40   12.70
   3  -8  -5   13.50    7.30
   3  -8  -5   -1.50    5.30
  -3   8   5    8.30   10.00
  -3   8   5    1.70    6.40
   2  -8  -5   -0.80    5.80
   2  -8  -5   -4.30    4.50
  -2   8   5   -0.30    5.60
  -2   8   5   -6.50    7.00
   1  -8  -5   31.50    8.80
   1  -8  -5   40.40   10.80
  -1   8   5   51.09   12.20
  -1   8   5   11.30    9.80
   0  -8  -5   74.49   14.50
   0  -8  -5   71.29   15.20
   0   8   5   90.49   21.50
   0   8   5   62.59   15.60
  -1  -8  -5   19.20    8.70
  -1  -8  -5   39.90    8.40
  -1  -8  -5   21.50    8.40
   1   8   5   72.89   18.10
   1   8   5   62.89   11.50
  -2  -8  -5   23.40    8.50
  -2  -8  -5   12.10    7.50
   2   8   5   11.00    9.10
  -3  -8  -5   54.49   15.30
  -3  -8  -5   63.19   14.70
   3   8   5  101.59   21.80
  -4  -8  -5   40.00   12.70
  -4  -8  -5   27.90   12.80
  -5  -8  -5    0.60   10.50
  -5  -8  -5    2.60    7.80
  -6  -8  -5  -12.40   11.60
   6   8   5    6.00   10.40
   4  -9  -5   -6.90    8.00
   4  -9  -5   -3.50    8.10
  -4   9   5   -7.80   13.90
  -4   9   5   -2.10   12.00
   3  -9  -5   42.30   13.50
   3  -9  -5   46.50   13.10
  -3   9   5   71.39   18.40
  -3   9   5   89.59   25.50
   2  -9  -5    1.90    5.80
   2  -9  -5   12.90    8.60
  -2   9   5    7.20   13.10
  -2   9   5    4.40    7.80
   1  -9  -5    0.50    4.80
   1  -9  -5    6.80    5.20
  -1   9   5   -2.10    7.70
  -1   9   5    0.50    5.30
   0  -9  -5   51.09   12.90
   0  -9  -5   66.19   14.10
   0   9   5   64.49   15.70
   0   9   5   51.89   19.10
  -1  -9  -5    2.50    7.50
  -1  -9  -5    1.30    5.20
   1   9   5    0.90    7.00
   1   9   5    1.60   11.40
  -2  -9  -5   56.29   13.00
  -2  -9  -5   34.80   12.50
   2   9   5   55.89   18.70
  -3  -9  -5    6.40    8.00
  -3  -9  -5    0.90    8.70
   3   9   5   -2.90   11.00
  -4  -9  -5    8.80   10.20
  -4  -9  -5   19.50   11.00
  -5  -9  -5    8.30   15.10
   4 -10  -5   -4.80    9.60
   4 -10  -5    2.30    9.80
  -4  10   5    4.60   15.70
  -4  10   5   -4.10   10.40
   3 -10  -5    6.30   10.10
   3 -10  -5    1.50    9.00
  -3  10   5   11.40   13.80
  -3  10   5   25.90   14.90
   2 -10  -5   -6.20    7.50
   2 -10  -5    1.30    8.40
  -2  10   5   15.30   12.40
  -2  10   5   -9.50   11.90
   1 -10  -5   14.00    8.10
   1 -10  -5    5.90    8.00
  -1  10   5   22.20   14.00
  -1  10   5   25.30   12.00
   0 -10  -5    3.40    7.30
   0 -10  -5    3.90    5.00
   0  10   5    6.80   13.10
   0  10   5   -3.50    6.20
  -1 -10  -5   81.19   17.80
   1  10   5   97.59   23.90
  -2 -10  -5    1.80    5.20
   2  10   5  -11.60   12.20
  -3 -10  -5   -4.30    8.70
   3  10   5    1.00   13.30
  -4 -10  -5    9.90   13.80
   3 -11  -5   10.40   10.70
   3 -11  -5    1.50    6.80
  -3  11   5   10.30   12.10
  -3  11   5   -7.50   11.40
   2 -11  -5    5.00    7.70
   2 -11  -5    5.40    8.90
  -2  11   5   29.60   18.90
  -2  11   5   30.10   13.50
   1 -11  -5   13.80    8.30
   1 -11  -5    5.20    9.10
  -1  11   5   13.90   13.20
  -1  11   5   15.20   14.00
   0 -11  -5    6.60    8.30
   0 -11  -5   -1.00    5.80
   0  11   5    3.60   14.60
   0  11   5    3.80   11.80
  -1 -11  -5   13.40    9.90
   1  11   5  -17.30   12.90
  -2 -11  -5    8.40    9.50
   2  11   5   31.50   16.90
  -3 -11  -5   -0.70    6.70
   3  11   5   15.90   19.80
   1 -12  -5   -1.90    9.50
   1 -12  -5   -2.70    9.90
  -1  12   5    0.00   13.80
  -1  12   5   -0.80   15.00
   0 -12  -5    1.30   10.40
   0  12   5   -0.40   17.90
  -1 -12  -5   -1.50   10.70
   1  12   5  -14.60   16.20
   2  11  -6   19.90   15.00
  -2 -11   6   21.20   12.70
   1  11  -6    6.90   13.40
  -1 -11   6    1.80    6.50
   0  11  -6   20.40   16.50
   0  11  -6   15.00   18.10
   0 -11   6   27.90   13.20
  -1  11  -6   12.80   20.70
  -1  11  -6   24.20   14.20
   1 -11   6   61.79   14.30
   1 -11   6    7.20   10.80
  -2  11  -6   -7.10   10.30
  -2  11  -6   20.50   22.00
   2 -11   6    4.60    7.50
   2 -11   6   -1.70    9.60
   4  10  -6   10.60   17.40
  -4 -10   6    8.20   12.90
   3  10  -6    6.70   11.60
  -3 -10   6   -0.40    7.90
   2  10  -6    5.30   11.70
  -2 -10   6   14.80   12.50
   1  10  -6   23.80   13.40
   1  10  -6   25.60   14.90
  -1 -10   6   28.50   12.70
   0  10  -6   -0.30    8.30
   0  10  -6    5.30   12.30
   0 -10   6   -0.70    8.30
  -1  10  -6    0.80   10.50
  -1  10  -6    4.50    8.60
   1 -10   6    0.10    5.00
   1 -10   6   19.50   10.90
  -2  10  -6   44.10   17.80
  -2  10  -6   10.60   20.00
   2 -10   6   31.90   11.90
   2 -10   6   30.00   11.70
  -3  10  -6    7.70   19.80
  -3  10  -6    7.70   11.30
  -3  10  -6  -15.50   13.30
   3 -10   6    9.80   10.20
   3 -10   6   -0.40    9.00
  -4  10  -6   -7.60   15.70
  -4  10  -6   26.30   23.00
  -4  10  -6    1.70   15.00
   4 -10   6   -2.00   10.10
   4   9  -6    5.80   12.80
  -4  -9   6   11.80    9.30
   3   9  -6    8.50   15.50
  -3  -9   6    3.50   10.10
   2   9  -6    9.40   14.30
  -2  -9   6   21.00   10.90
   1   9  -6   49.70   18.10
   1   9  -6   54.19   16.20
  -1  -9   6   45.00   12.50
   0   9  -6  101.59   28.40
   0   9  -6  101.09   25.10
   0  -9   6  142.99   25.40
   0  -9   6  140.89   21.50
  -1   9  -6    0.90   13.10
  -1   9  -6    3.40    8.40
   1  -9   6   10.20    8.10
   1  -9   6    0.50    7.20
  -2   9  -6    9.10   12.00
  -2   9  -6    2.10   15.80
  -2   9  -6    1.70   11.20
   2  -9   6   -1.90    7.30
   2  -9   6    4.50    7.00
  -3   9  -6   37.60   14.70
  -3   9  -6   45.40   18.90
  -3   9  -6   59.09   23.80
   3  -9   6   52.09   14.30
   3  -9   6   41.00   11.90
  -4   9  -6   24.70   17.10
  -4   9  -6   13.70   14.80
  -4   9  -6    7.20   15.50
   4  -9   6   10.30    9.90
   4  -9   6   -2.50    9.00
   5   8  -6   35.60   16.30
  -5  -8   6    8.70   13.30
   4   8  -6    0.80   13.20
  -4  -8   6    1.60    6.30
   3   8  -6   23.60   13.20
  -3  -8   6   29.50   10.90
   2   8  -6   73.79   21.10
   2   8  -6  110.49   20.20
  -2  -8   6   72.79   18.10
   1   8  -6   85.09   24.20
   1   8  -6   72.69   19.80
  -1  -8   6  123.29   17.70
  -1  -8   6  120.89   21.40
   0   8  -6   21.30   10.50
   0   8  -6   44.90   16.10
   0  -8   6   38.30   10.90
   0  -8   6   41.80    8.80
  -1   8  -6   17.00   12.20
  -1   8  -6   19.00    9.70
  -1   8  -6   17.00   10.40
   1  -8   6   21.80    8.00
   1  -8   6    8.40    7.70
  -2   8  -6   37.50   12.30
  -2   8  -6   13.20   16.50
  -2   8  -6   20.80   13.10
   2  -8   6   32.60    9.00
   2  -8   6   30.60   10.70
  -3   8  -6   10.80   12.90
  -3   8  -6   -1.90   10.90
  -3   8  -6   20.10   13.40
   3  -8   6    9.60    6.70
   3  -8   6   21.00    9.30
  -4   8  -6   69.09   21.50
  -4   8  -6   61.99   18.50
  -4   8  -6   49.60   17.20
   4  -8   6   38.90   11.80
   4  -8   6   36.90   13.00
  -5   8  -6    7.60   11.10
  -5   8  -6   -1.10   14.60
  -5   8  -6   17.80   16.70
   5  -8   6   -0.10    9.10
   5  -8   6   13.70    8.00
   6   7  -6   -1.10   10.50
  -6  -7   6   -2.00    8.40
   5   7  -6   22.80   14.60
  -5  -7   6    5.70   11.70
   4   7  -6   38.40   14.90
  -4  -7   6   41.70   14.10
   3   7  -6   -3.20   10.10
  -3  -7   6   24.70   10.20
   2   7  -6    0.30   10.10
   2   7  -6    1.30    7.50
  -2  -7   6    3.30    4.70
   1   7  -6   14.80    9.30
   1   7  -6   56.99   17.40
  -1  -7   6   41.20   11.90
  -1  -7   6   68.49    9.40
   0   7  -6   30.10    9.10
   0   7  -6   33.00   11.50
   0   7  -6   24.00   11.80
   0  -7   6   34.60   11.10
   0  -7   6   47.50    8.60
  -1   7  -6   48.60   18.60
  -1   7  -6   33.40   11.50
  -1   7  -6   39.00   13.60
   1  -7   6   40.50   11.00
   1  -7   6   48.40   10.10
  -2   7  -6   25.20   12.30
  -2   7  -6   46.00   13.40
  -2   7  -6   39.00   17.50
   2  -7   6   55.89   12.10
   2  -7   6   40.40   10.10
  -3   7  -6    3.80   12.20
  -3   7  -6   -0.70    6.90
  -3   7  -6   12.70    9.60
   3  -7   6    1.10    4.80
   3  -7   6    0.40    4.00
  -4   7  -6    6.70    9.40
  -4   7  -6    3.70    8.60
  -4   7  -6   -5.50   10.20
   4  -7   6    9.40    7.80
   4  -7   6   12.40    8.50
  -5   7  -6    7.50   12.90
  -5   7  -6    8.90   15.50
  -5   7  -6   28.40   16.60
   5  -7   6   12.90    9.50
   5  -7   6   10.40    9.10
  -6   7  -6   11.90   17.30
  -6   7  -6   -9.00   12.10
   6  -7   6   15.80   11.00
   6  -7   6   -2.30    9.30
   6   6  -6    2.40    8.70
  -6  -6   6   -4.70   10.40
   5   6  -6    9.50   11.90
  -5  -6   6   14.80    9.10
   4   6  -6   25.80   11.50
  -4  -6   6   21.30    9.90
   3   6  -6  100.69   18.40
   3   6  -6   90.79   22.90
  -3  -6   6  113.89   21.70
   2   6  -6   11.50    9.70
   2   6  -6   26.60    8.00
  -2  -6   6   13.00    7.30
   1   6  -6   96.69   21.40
   1   6  -6   73.99   23.20
  -1  -6   6  141.29   17.50
  -1  -6   6  129.89   22.20
   0   6  -6  214.08   37.70
   0   6  -6  199.08   32.00
   0   6  -6  158.78   32.90
   0  -6   6  239.48   29.80
   0  -6   6  232.38   33.40
  -1   6  -6  207.18   42.00
  -1   6  -6  277.87   47.00
  -1   6  -6  328.47   43.40
   1  -6   6  275.37   41.30
   1  -6   6  294.37   38.30
  -2   6  -6   69.59   19.00
  -2   6  -6   53.79   16.30
  -2   6  -6  107.49   19.20
   2  -6   6   88.59   15.10
   2  -6   6   84.99   16.20
  -3   6  -6    0.30    6.90
  -3   6  -6   -0.20    5.90
  -3   6  -6   -0.10    9.60
   3  -6   6    0.20    3.50
   3  -6   6   -1.10    3.20
  -4   6  -6    0.70   11.10
  -4   6  -6   -5.80    4.80
  -4   6  -6    7.90   10.30
   4  -6   6   -0.60    3.60
   4  -6   6    0.30    6.20
  -5   6  -6   -1.20   14.00
  -5   6  -6   14.40   14.80
  -5   6  -6   17.30   12.00
   5  -6   6    4.50    7.20
   5  -6   6   14.60    8.90
  -6   6  -6   28.90   14.30
  -6   6  -6    0.50   11.40
   6  -6   6   52.89   12.70
   6  -6   6   22.60   10.30
   6   5  -6   11.00    9.80
  -6  -5   6    0.40    7.80
   5   5  -6    4.00    7.40
  -5  -5   6   -1.70    7.70
   4   5  -6   52.69   15.60
  -4  -5   6   37.20   11.50
   3   5  -6  156.88   26.60
   3   5  -6  203.58   32.40
  -3  -5   6  178.08   29.50
   2   5  -6  274.37   44.90
   2   5  -6  297.17   41.90
  -2  -5   6  273.57   41.80
   1   5  -6   85.69   16.10
   1   5  -6   43.90   16.60
  -1  -5   6   89.99   12.40
  -1  -5   6   85.39   15.60
   0   5  -6   58.19   12.40
   0   5  -6   51.19   14.80
   0   5  -6   60.39   14.50
   0  -5   6   79.79   13.40
   0  -5   6   72.89   11.20
  -1   5  -6  408.26   56.29
  -1   5  -6  392.76   59.59
  -1   5  -6  396.16   61.19
   1  -5   6  419.66   55.79
  -2   5  -6    0.30    8.10
  -2   5  -6   13.60    8.20
  -2   5  -6   -2.90    5.80
   2  -5   6    0.50    4.70
  -3   5  -6   26.20   10.90
  -3   5  -6   35.80   10.60
  -3   5  -6   31.40   10.80
   3  -5   6   16.80    6.80
  -4   5  -6   44.00   14.80
  -4   5  -6   32.00   10.50
  -4   5  -6   47.90   14.40
   4  -5   6   24.50    8.90
  -5   5  -6  117.59   26.20
  -5   5  -6   85.89   22.10
   5  -5   6  106.79   20.10
  -6   5  -6    3.30   11.40
  -6   5  -6   -9.80   14.10
   6  -5   6   -0.70    7.20
   7   4  -6    8.10   14.80
  -7  -4   6   13.90   13.70
   6   4  -6    1.20    7.70
  -6  -4   6    8.00    9.10
   5   4  -6   -1.30    7.40
  -5  -4   6   -4.50    5.40
   4   4  -6   55.19   15.60
   4   4  -6   79.39   13.60
  -4  -4   6   71.99   15.90
   3   4  -6  214.88   34.70
   3   4  -6  198.08   29.50
  -3  -4   6  188.08   31.90
   2   4  -6   14.40    8.10
   2   4  -6   18.80    7.20
  -2  -4   6   19.20    7.20
   1   4  -6  107.89   18.30
   1   4  -6  109.19   15.50
   1   4  -6  123.49   20.90
  -1  -4   6  109.79   17.90
  -1  -4   6  114.29   15.70
  -1  -4   6   93.89   14.00
   0   4  -6   90.79   19.40
   0   4  -6   98.99   18.60
   0   4  -6  118.59   17.50
   0  -4   6   93.59   16.60
  -1   4  -6   21.10    6.90
  -1   4  -6   12.10    7.10
  -1   4  -6   11.00    5.90
   1  -4   6   14.20    6.00
  -2   4  -6   17.50    7.30
  -2   4  -6   10.20    6.90
  -2   4  -6    1.50    6.80
   2  -4   6   21.00    6.60
  -3   4  -6   -3.00    6.80
  -3   4  -6    0.10    5.40
  -3   4  -6   -0.30    6.10
   3  -4   6   -4.00    4.10
  -4   4  -6   15.40    9.30
  -4   4  -6   25.30   11.90
  -4   4  -6   13.40    8.00
   4  -4   6   19.10    8.10
  -5   4  -6   17.70   13.90
  -5   4  -6   55.29   17.50
  -5   4  -6   19.90   10.60
   5  -4   6   40.50   11.30
  -6   4  -6   -1.60    8.90
  -6   4  -6    7.70   11.00
   6  -4   6   12.00    8.90
  -7   4  -6   22.00   20.00
  -7   4  -6   33.70   19.90
   7  -4   6   10.30   10.40
   7   3  -6   13.00   13.50
  -7  -3   6    1.30   12.50
   6   3  -6    7.70   10.20
  -6  -3   6    0.00    7.80
   5   3  -6    2.20    9.50
  -5  -3   6   16.00    8.40
   4   3  -6   49.90   13.80
   4   3  -6   37.90    9.10
  -4  -3   6   41.80   12.40
   3   3  -6    8.80    6.30
   3   3  -6   12.20    5.50
  -3  -3   6   34.60    9.00
   2   3  -6  208.18   34.70
   2   3  -6  286.87   39.00
  -2  -3   6  261.17   34.90
   1   3  -6  287.47   40.60
   1   3  -6  283.27   38.60
   1   3  -6  287.67   43.60
  -1  -3   6  337.97   38.60
  -1  -3   6  246.68   39.80
   0   3  -6   11.10    4.50
   0   3  -6   11.30    5.10
   0   3  -6   14.60    6.60
   0  -3   6    6.90    3.50
  -1   3  -6   14.00    6.30
  -1   3  -6   20.00    8.40
  -1   3  -6   39.80    9.90
   1  -3   6   21.60    5.90
  -2   3  -6   46.40   11.80
  -2   3  -6    1.80    4.20
  -2   3  -6   28.90    9.00
   2  -3   6   19.70    5.70
  -3   3  -6   90.99   19.10
  -3   3  -6   72.59   16.30
  -3   3  -6   67.59   15.10
   3  -3   6   91.69   15.50
  -4   3  -6   -6.10    7.90
  -4   3  -6    2.00    5.10
  -4   3  -6   -3.40    5.20
   4  -3   6   -2.40    3.90
  -5   3  -6   67.99   18.10
  -5   3  -6   53.49   16.30
   5  -3   6   67.09   14.60
  -6   3  -6   59.49   20.10
  -6   3  -6   59.19   19.20
   6  -3   6   40.50   12.20
  -7   3  -6   50.59   22.30
  -7   3  -6    1.20   17.10
   7  -3   6   30.80   10.60
   7   2  -6   -5.30   10.30
  -7  -2   6   14.30   15.40
   6   2  -6    2.50    8.80
  -6  -2   6   -1.20   10.30
   5   2  -6  103.19   24.80
   5   2  -6  191.48   24.30
  -5  -2   6  128.49   26.50
   4   2  -6   -0.60    6.10
   4   2  -6    0.20    4.20
   4   2  -6   -0.50    2.00
  -4  -2   6    3.50    4.30
   3   2  -6  125.09   14.50
   3   2  -6  110.19   20.20
   3   2  -6  123.59   17.60
   3   2  -6   86.19   14.60
  -3  -2   6  152.68   21.20
   2   2  -6  581.54   80.19
   2   2  -6  687.03   82.39
   2   2  -6  667.43   83.99
   2   2  -6  619.04   80.09
  -2  -2   6  712.23   83.29
   1   2  -6 1539.95  211.58
   1   2  -6 1456.25  209.18
   1   2  -6 1526.15  210.68
  -1  -2   6 1775.92  210.98
  -1  -2   6 1864.91  209.18
   0   2  -6  237.68   31.80
   0   2  -6  202.18   28.40
   0   2  -6  206.38   30.90
   0  -2   6  205.28   28.80
  -1   2  -6   14.30    6.20
  -1   2  -6    6.40    3.80
  -1   2  -6    5.70    3.50
   1  -2   6    7.60    4.00
  -2   2  -6    1.70    3.50
  -2   2  -6    7.30    5.00
  -2   2  -6    3.00    4.40
   2  -2   6    7.10    4.10
  -3   2  -6   19.60    7.80
  -3   2  -6   31.40    7.20
  -3   2  -6   38.50   12.00
   3  -2   6   31.40    7.50
  -4   2  -6  172.18   32.10
  -4   2  -6  194.08   33.90
   4  -2   6  221.68   31.20
  -5   2  -6   97.99   21.50
  -5   2  -6   79.99   19.50
   5  -2   6   98.89   18.10
  -6   2  -6   84.09   22.90
  -6   2  -6   47.60   18.50
   6  -2   6   60.69   15.50
  -7   2  -6   72.39   23.50
   7  -2   6   60.19   16.20
   7   1  -6   -1.60   10.60
  -7  -1   6   -9.50   12.20
   6   1  -6   22.40   11.40
  -6  -1   6   12.40   12.10
   5   1  -6   18.00    6.50
   5   1  -6   25.70    9.40
  -5  -1   6   17.30   10.00
   4   1  -6  186.38   24.30
   4   1  -6  147.29   28.40
   4   1  -6  200.88   27.50
  -4  -1   6  157.78   28.80
   3   1  -6  111.49   22.10
   3   1  -6  139.29   18.40
   3   1  -6  147.09   21.30
  -3  -1   6  141.09   22.90
   2   1  -6  589.04   69.09
   2   1  -6  555.94   71.89
   2   1  -6  491.15   69.39
   2   1  -6  526.35   70.39
  -2  -1   6  538.05   70.99
  -2  -1   6  524.95   68.99
   1   1  -6 2106.89  276.07
   1   1  -6 2029.60  274.27
   1   1  -6 2112.09  275.37
  -1  -1   6 2275.37  274.17
  -1  -1   6 2219.18  275.37
   0   1  -6  213.38   32.30
   0   1  -6  231.18   31.60
   0   1  -6  223.48   32.30
   0  -1   6  267.77   32.00
  -1   1  -6   68.49   13.30
  -1   1  -6   65.29   12.40
  -1   1  -6   72.79   12.40
   1  -1   6   91.49   13.00
  -2   1  -6  174.38   25.90
  -2   1  -6  209.38   29.90
  -2   1  -6  216.98   29.40
   2  -1   6  192.98   26.40
   2  -1   6  178.68   25.60
  -3   1  -6  732.03  102.09
  -3   1  -6  941.31  103.89
  -3   1  -6  697.33   99.09
   3  -1   6  784.22   99.59
   3  -1   6  806.42  100.89
  -4   1  -6   45.80    7.40
  -4   1  -6   12.40    8.00
  -4   1  -6   63.99   15.10
   4  -1   6   58.19   11.10
  -5   1  -6  103.99   26.30
  -5   1  -6  156.58   28.20
   5  -1   6  162.58   25.30
  -6   1  -6  107.29   23.20
  -6   1  -6   48.10   18.00
   6  -1   6  128.19   21.20
  -7   1  -6   -3.60   15.40
   7  -1   6    2.50    8.80
   7   0  -6    2.80    7.70
   7   0  -6   -1.10    7.50
  -7   0   6    4.60   14.00
   6   0  -6    5.60    7.00
   6   0  -6   -0.80    5.10
  -6   0   6    4.80    9.90
   5   0  -6  275.87   42.60
   5   0  -6  272.47   39.70
   5   0  -6  299.67   37.20
  -5   0   6  202.88   40.60
   4   0  -6   -1.50    4.30
   4   0  -6   -1.40    4.60
   4   0  -6    0.70    2.80
  -4   0   6   -4.80    5.10
   3   0  -6  170.08   22.50
   3   0  -6  208.28   24.20
   3   0  -6  139.79   25.70
  -3   0   6  163.88   26.50
  -3   0   6  129.19   24.70
   2   0  -6   43.30    8.60
   2   0  -6   45.60    9.60
   2   0  -6   42.00    7.20
  -2   0   6   39.40    8.30
  -2   0   6   47.80    9.80
   1   0  -6  517.55   71.09
   1   0  -6  499.15   70.49
   1   0  -6  576.74   69.89
  -1   0   6  543.55   70.89
  -1   0   6  547.15   70.29
   0   0  -6  195.68   29.00
   0   0  -6  218.58   29.00
   0   0  -6  218.88   28.70
   0   0   6  214.68   28.60
  -1   0  -6   22.50    6.00
  -1   0  -6   25.00    5.30
  -1   0  -6   24.80    6.70
  -1   0  -6   23.80    5.00
   1   0   6   29.80    5.90
   1   0   6   26.40    5.10
  -2   0  -6  116.79   15.30
  -2   0  -6  121.09   19.60
  -2   0  -6  109.99   19.10
  -2   0  -6  101.49   15.70
   2   0   6  115.99   17.70
   2   0   6  122.59   15.40
  -3   0  -6  101.99   17.50
  -3   0  -6   95.09   16.90
   3   0   6   68.99   14.30
  -4   0  -6  170.48   28.90
  -4   0  -6  172.58   27.90
   4   0   6  153.38   25.80
  -5   0  -6    2.50    6.70
  -5   0  -6   -0.80    8.30
   5   0   6    7.40    5.00
  -6   0  -6   16.20   10.90
  -6   0  -6    9.90    7.80
   6   0   6   -1.70    7.00
  -7   0  -6   22.70   17.30
   7   0   6    2.80    8.70
   7  -1  -6   -9.10    8.50
   7  -1  -6   -5.10    6.80
  -7   1   6   26.50   16.70
   6  -1  -6    5.70    5.70
   6  -1  -6    9.80    7.10
  -6   1   6    3.40    7.00
   5  -1  -6    2.70    3.30
   5  -1  -6   14.20    6.40
   5  -1  -6    2.40    5.60
  -5   1   6    0.70    5.80
  -5   1   6   10.50    8.70
   4  -1  -6  783.82   97.59
   4  -1  -6  707.73   98.29
   4  -1  -6  742.33   99.99
  -4   1   6  872.81  101.59
  -4   1   6  676.13   98.89
   3  -1  -6   49.50   10.90
   3  -1  -6   54.79    8.00
   3  -1  -6   27.30    7.60
  -3   1   6   24.90    7.70
  -3   1   6   33.70   10.10
   2  -1  -6   43.70   10.70
   2  -1  -6   56.19    9.00
   2  -1  -6   57.79   10.10
  -2   1   6   56.49   11.60
  -2   1   6   48.20    9.40
   1  -1  -6   24.10    5.00
   1  -1  -6   11.80    5.00
   1  -1  -6   22.80    5.40
  -1   1   6   23.20    4.50
  -1   1   6   34.10    6.80
   0  -1  -6  162.58   25.10
   0  -1  -6  175.98   24.30
   0  -1  -6  203.38   24.40
   0   1   6  163.08   24.20
   0   1   6  175.68   23.70
  -1  -1  -6   45.00    8.10
  -1  -1  -6   37.30    6.90
  -1  -1  -6   39.10    6.60
  -1  -1  -6   42.20    7.90
   1   1   6   37.50    7.10
   1   1   6   37.10    6.40
  -2  -1  -6  196.58   27.40
  -2  -1  -6  234.48   32.00
  -2  -1  -6  221.08   27.50
  -2  -1  -6  225.68   31.40
   2   1   6  234.18   29.60
  -3  -1  -6   18.50    7.10
  -3  -1  -6   11.40    7.20
  -3  -1  -6   40.90    9.70
   3   1   6   39.10    8.00
  -4  -1  -6    1.90    6.30
  -4  -1  -6   12.40    7.60
  -4  -1  -6    9.00    6.50
   4   1   6    7.40    4.90
  -5  -1  -6  330.47   41.60
  -5  -1  -6  266.37   41.90
  -5  -1  -6  200.48   40.10
   5   1   6  258.97   39.70
  -6  -1  -6   22.60   14.10
  -6  -1  -6   14.10    9.00
   6   1   6    3.60    6.70
  -7  -1  -6   -0.20    8.30
  -7  -1  -6   -1.30   10.30
   7   1   6    2.00    6.00
   7  -2  -6   54.49   13.20
   7  -2  -6   22.80   13.70
  -7   2   6   40.50   17.20
   6  -2  -6   33.20    9.60
   6  -2  -6   32.40    9.90
   6  -2  -6   35.30    9.40
   6  -2  -6    4.50    9.50
  -6   2   6    8.20   11.70
  -6   2   6   36.60   12.60
   5  -2  -6   59.29   13.20
   5  -2  -6   42.20    9.50
   5  -2  -6   37.80    9.70
   5  -2  -6   56.19   11.30
  -5   2   6   28.40   10.70
  -5   2   6   36.80   12.20
   4  -2  -6   88.39   15.60
   4  -2  -6   94.09   14.50
   4  -2  -6   80.69   17.00
  -4   2   6   52.69   15.90
  -4   2   6   77.99   15.40
   3  -2  -6  226.58   34.60
   3  -2  -6  291.97   38.50
   3  -2  -6  251.77   34.30
  -3   2   6  276.97   39.20
  -3   2   6  242.48   34.50
   2  -2  -6   49.30   10.40
   2  -2  -6   57.59   11.90
   2  -2  -6   71.09   10.60
  -2   2   6   52.09    9.40
  -2   2   6   53.09   12.20
   1  -2  -6   85.59   11.40
   1  -2  -6   84.89   13.60
   1  -2  -6   81.89   12.90
  -1   2   6   96.39   15.30
  -1   2   6   74.59   11.40
   0  -2  -6  194.18   25.90
   0  -2  -6  201.08   25.90
   0  -2  -6  190.78   24.90
   0   2   6  204.08   26.50
   0   2   6  168.88   24.80
  -1  -2  -6  140.89   22.30
  -1  -2  -6  161.68   22.20
   1   2   6  159.18   20.90
   1   2   6  142.49   20.70
  -2  -2  -6  199.38   30.80
  -2  -2  -6  260.17   33.60
  -2  -2  -6  206.38   31.80
  -2  -2  -6  191.78   33.20
   2   2   6  271.67   30.50
   2   2   6  249.38   32.20
  -3  -2  -6   94.39   15.60
  -3  -2  -6   81.59   15.70
  -3  -2  -6   69.79   15.70
   3   2   6   87.29   15.00
  -4  -2  -6  168.28   27.80
  -4  -2  -6  160.48   24.90
  -4  -2  -6  146.69   26.00
   4   2   6  142.29   24.60
  -5  -2  -6  132.79   26.10
  -5  -2  -6  111.69   24.20
  -5  -2  -6  158.48   24.40
   5   2   6  119.49   22.20
  -6  -2  -6   25.70   16.00
  -6  -2  -6   57.29   17.10
   6   2   6   65.19   14.50
  -7  -2  -6    8.00   12.90
  -7  -2  -6    6.60   12.70
   7   2   6   -3.30    7.50
   7  -3  -6    4.10    9.80
   7  -3  -6   -1.60   11.00
  -7   3   6   14.00   16.70
   6  -3  -6   13.10    7.10
   6  -3  -6   -0.60    5.50
   6  -3  -6    1.20    9.10
  -6   3   6  -11.90    8.50
   5  -3  -6   16.60    6.10
   5  -3  -6   21.30    6.90
   5  -3  -6   12.90    6.70
   5  -3  -6   10.30    7.40
  -5   3   6   25.00   10.50
  -5   3   6    3.30    7.90
  -5   3   6    6.40    7.40
   4  -3  -6   18.50    5.50
   4  -3  -6   36.60    8.90
   4  -3  -6   29.70    9.70
   4  -3  -6   20.00    7.00
  -4   3   6   24.00    8.20
  -4   3   6   32.40    9.70
  -4   3   6   25.00   11.00
   3  -3  -6   28.80    8.10
   3  -3  -6   31.50    7.90
   3  -3  -6   33.10    6.10
  -3   3   6   56.59   11.40
  -3   3   6   23.50    6.90
  -3   3   6   35.20    9.90
   2  -3  -6  185.08   23.00
   2  -3  -6  168.68   23.30
  -2   3   6  133.19   19.90
  -2   3   6  143.99   24.40
   1  -3  -6   48.30    6.30
   1  -3  -6   54.09    9.60
   1  -3  -6   50.89    9.10
  -1   3   6   43.40   10.10
  -1   3   6   44.50    6.40
   0  -3  -6   62.59   10.10
   0  -3  -6   56.99   10.10
   0   3   6   50.69    8.60
   0   3   6   58.59    8.40
   0   3   6   45.50   10.60
  -1  -3  -6  186.38   25.70
  -1  -3  -6  181.38   27.30
  -1  -3  -6  187.28   26.20
   1   3   6  195.68   25.30
   1   3   6  174.78   25.80
  -2  -3  -6  114.29   18.90
  -2  -3  -6  122.39   18.20
  -2  -3  -6  113.59   17.00
  -2  -3  -6   77.09   17.40
   2   3   6  116.09   16.40
   2   3   6  112.79   17.40
  -3  -3  -6  104.59   21.80
  -3  -3  -6  155.98   24.50
  -3  -3  -6  160.08   22.10
   3   3   6  130.59   18.70
   3   3   6  186.08   23.30
  -4  -3  -6    2.10    6.50
  -4  -3  -6   -2.10    4.10
  -4  -3  -6    9.70    8.10
   4   3   6    1.50    5.00
  -5  -3  -6   98.59   20.10
  -5  -3  -6   66.19   17.50
   5   3   6   94.79   17.50
  -6  -3  -6   11.20   14.10
  -6  -3  -6   13.30    9.60
   6   3   6   31.00   10.00
  -7  -3  -6   -1.10    8.30
  -7  -3  -6   13.70   17.40
   7   3   6    0.90    6.50
   6  -4  -6   22.40   12.10
   6  -4  -6   26.50   10.00
   6  -4  -6   16.10    7.30
  -6   4   6    1.60   10.70
  -6   4   6   20.20   11.60
   5  -4  -6   36.20   11.50
   5  -4  -6    5.80    5.90
   5  -4  -6    7.60    6.90
  -5   4   6   18.80    9.50
  -5   4   6   20.30   11.40
   4  -4  -6    3.40    5.60
   4  -4  -6   -0.10    2.90
   4  -4  -6    1.20    4.80
  -4   4   6    4.00    5.90
  -4   4   6    1.10    5.30
  -4   4   6    3.40    7.60
   3  -4  -6  463.25   58.99
   3  -4  -6  404.76   56.79
   3  -4  -6  508.05   60.19
  -3   4   6  588.44   62.59
  -3   4   6  410.26   57.49
  -3   4   6  400.76   60.79
   2  -4  -6   24.20    6.40
   2  -4  -6   27.20    6.70
   2  -4  -6   17.30    2.70
  -2   4   6   27.10    9.00
  -2   4   6   24.50    7.20
   1  -4  -6  201.18   30.40
   1  -4  -6  231.98   30.60
  -1   4   6  236.18   34.20
   0  -4  -6   53.69   10.40
   0  -4  -6   59.39   10.30
   0   4   6   55.79    8.30
   0   4   6   56.69   12.20
   0   4   6   56.49    8.50
  -1  -4  -6   65.79   14.10
  -1  -4  -6   80.29   14.10
  -1  -4  -6   89.39   13.80
   1   4   6   92.59   13.40
   1   4   6  107.29   16.20
  -2  -4  -6  426.96   63.49
  -2  -4  -6  485.65   65.49
  -2  -4  -6  442.86   64.89
   2   4   6  575.94   65.09
   2   4   6  531.85   64.69
  -3  -4  -6   63.89   11.20
  -3  -4  -6   59.49   14.50
  -3  -4  -6   53.49   12.30
   3   4   6   54.19   12.00
   3   4   6   75.39   11.70
  -4  -4  -6    8.50    8.50
  -4  -4  -6   31.80   10.70
   4   4   6   26.80    8.70
  -5  -4  -6   26.80   12.40
  -5  -4  -6   63.09   16.80
   5   4   6   66.89   14.00
  -6  -4  -6   13.40   11.50
  -6  -4  -6   14.90   12.90
   6   4   6   21.20   10.40
  -7  -4  -6   -1.00   12.00
  -7  -4  -6    1.10   16.70
   7   4   6   10.00    7.70
   6  -5  -6   83.79   19.50
   6  -5  -6   84.19   17.80
   6  -5  -6   84.69   22.20
  -6   5   6  107.59   23.10
  -6   5   6   79.89   22.90
   5  -5  -6    2.30    6.30
   5  -5  -6   12.80    9.40
   5  -5  -6   -2.80    4.30
  -5   5   6    0.90    6.70
  -5   5   6    3.30   10.00
   4  -5  -6   42.20   12.80
   4  -5  -6   77.69   14.40
  -4   5   6   60.09   15.90
  -4   5   6   46.50   15.50
   3  -5  -6   12.80    6.30
   3  -5  -6   21.50    6.90
  -3   5   6    5.40    5.80
  -3   5   6    3.80    6.10
   2  -5  -6  170.78   25.70
   2  -5  -6  180.68   26.00
  -2   5   6  119.89   26.20
  -2   5   6  184.18   27.90
   1  -5  -6   70.29   14.20
   1  -5  -6   94.39   15.10
  -1   5   6  107.89   16.60
  -1   5   6   65.39   15.90
   0  -5  -6  216.08   30.70
   0  -5  -6  209.48   30.30
   0   5   6  237.68   34.10
   0   5   6  198.38   27.30
   0   5   6  211.48   27.30
  -1  -5  -6   83.59   12.30
  -1  -5  -6   51.09   11.80
  -1  -5  -6   69.99   13.00
   1   5   6   85.69   15.60
   1   5   6   73.89   11.60
  -2  -5  -6    4.60    4.10
  -2  -5  -6    8.40    5.90
  -2  -5  -6   11.20    3.70
   2   5   6    5.70    5.60
   2   5   6    0.10    3.60
  -3  -5  -6   67.39   12.80
  -3  -5  -6  100.89   18.70
  -3  -5  -6   85.59   16.80
   3   5   6  101.99   16.40
   3   5   6   93.09   15.80
  -4  -5  -6    7.40    6.70
  -4  -5  -6   -1.00    4.90
   4   5   6    4.40    5.20
  -5  -5  -6    7.30    7.80
  -5  -5  -6    8.60   10.40
   5   5   6   22.80    8.00
  -6  -5  -6   73.79   21.50
  -6  -5  -6   76.39   22.00
   6   5   6   65.09   16.40
  -7  -5  -6   14.80   14.90
   7   5   6   -3.20    9.30
   6  -6  -6   -6.50    7.90
   6  -6  -6    6.00   11.40
   6  -6  -6    0.40   11.20
  -6   6   6   11.00   15.80
  -6   6   6    2.20   13.60
   5  -6  -6   32.30   10.60
   5  -6  -6   22.90    9.70
  -5   6   6   29.40   12.50
  -5   6   6   20.60   11.50
   4  -6  -6   -2.80    6.70
   4  -6  -6   -4.00    5.80
  -4   6   6  -14.50    8.40
  -4   6   6   -3.20    5.90
   3  -6  -6   -1.90    5.70
   3  -6  -6    2.80    3.80
  -3   6   6    3.70    7.20
  -3   6   6   -4.20    5.00
   2  -6  -6   15.60    6.20
   2  -6  -6   38.50    9.30
  -2   6   6   14.50    7.00
  -2   6   6   21.90    9.50
   1  -6  -6  106.49   18.40
   1  -6  -6  125.19   19.40
  -1   6   6   96.59   21.20
  -1   6   6  104.09   19.20
   0  -6  -6    5.00    3.30
   0  -6  -6   -2.30    2.20
   0  -6  -6    4.70    2.70
   0   6   6    0.60    4.40
   0   6   6    0.00    2.00
   0   6   6    3.90    2.10
  -1  -6  -6    1.70    3.30
  -1  -6  -6   -4.40    4.30
  -1  -6  -6   -1.70    3.80
   1   6   6    3.90    4.70
   1   6   6    3.80    3.30
  -2  -6  -6    3.70    3.50
  -2  -6  -6    2.70    5.10
  -2  -6  -6    1.00    5.20
   2   6   6    2.90    4.40
   2   6   6    6.50    7.00
  -3  -6  -6  129.09   24.80
  -3  -6  -6  136.79   25.40
   3   6   6  145.29   23.90
   3   6   6  216.38   28.10
  -4  -6  -6  170.28   30.70
  -4  -6  -6  198.88   32.40
   4   6   6  185.28   29.50
  -5  -6  -6    7.50    8.50
  -5  -6  -6    7.90   10.10
   5   6   6   24.50    9.20
  -6  -6  -6    4.70   11.60
  -6  -6  -6    2.20   13.30
   6   6   6    7.80    9.10
   5  -7  -6    3.50    6.30
   5  -7  -6   -2.30    6.30
  -5   7   6    0.10   13.00
  -5   7   6   -4.30    9.70
   4  -7  -6   81.69   15.40
   4  -7  -6   29.90   10.70
  -4   7   6   59.09   16.30
  -4   7   6   48.00   17.30
   3  -7  -6    5.70    5.70
   3  -7  -6    2.20    4.70
  -3   7   6    3.70   10.00
  -3   7   6   -1.00    6.00
   2  -7  -6  122.99   23.80
   2  -7  -6  149.19   24.60
  -2   7   6  149.29   26.50
  -2   7   6  154.98   29.60
   1  -7  -6   21.00    7.60
   1  -7  -6   10.80    6.80
  -1   7   6   16.70    9.10
  -1   7   6    5.30    6.90
   0  -7  -6    4.50    3.50
   0  -7  -6    0.70    3.70
   0  -7  -6   -2.80    4.40
   0   7   6    1.50    3.90
   0   7   6    2.10    3.30
   0   7   6   -0.20    5.10
  -1  -7  -6   -3.20    4.20
  -1  -7  -6    0.10    5.30
  -1  -7  -6   -2.60    2.60
   1   7   6    7.70    8.50
  -2  -7  -6    7.90    4.90
  -2  -7  -6   13.10    7.00
  -2  -7  -6   26.80    8.80
   2   7   6   22.30   10.60
  -3  -7  -6  249.18   42.90
  -3  -7  -6  268.47   44.30
   3   7   6  427.46   49.30
  -4  -7  -6   19.50    9.50
  -4  -7  -6    3.30    6.30
   4   7   6   20.20    7.70
  -5  -7  -6   -5.70    9.70
  -5  -7  -6   11.80   10.50
   5   7   6   -4.90    7.10
  -6  -7  -6   39.70   15.70
   6   7   6   -0.70    9.20
   5  -8  -6   74.49   18.20
   5  -8  -6   59.99   14.90
  -5   8   6   21.90   18.40
  -5   8   6   63.89   24.30
   4  -8  -6    4.80    7.00
   4  -8  -6   -5.20    4.40
  -4   8   6    8.10   13.80
  -4   8   6   -6.90    6.90
   3  -8  -6  159.68   27.20
   3  -8  -6  165.68   27.80
  -3   8   6  169.08   30.70
  -3   8   6  117.29   31.20
   2  -8  -6   -0.60    4.60
   2  -8  -6   23.40    7.80
  -2   8   6   20.20    8.80
  -2   8   6   14.60   10.40
   1  -8  -6    6.50    5.00
   1  -8  -6    7.50    5.40
  -1   8   6    9.90    9.20
  -1   8   6    6.50    5.70
   0  -8  -6  191.98   28.30
   0  -8  -6  154.88   27.80
   0   8   6  206.98   35.40
   0   8   6  179.18   29.70
  -1  -8  -6   24.10    8.50
  -1  -8  -6   32.50    8.30
   1   8   6   20.40   10.20
  -2  -8  -6   33.20   10.20
  -2  -8  -6   44.90   12.10
   2   8   6   22.60   13.00
  -3  -8  -6    4.50    8.50
  -3  -8  -6    1.00    4.70
   3   8   6   -4.30    9.40
  -4  -8  -6   92.89   20.90
  -4  -8  -6   57.39   15.90
   4   8   6   65.39   15.80
  -5  -8  -6   14.70   13.70
  -5  -8  -6    4.40    7.50
   5   8   6   14.50   10.50
   4  -9  -6   51.89   12.90
   4  -9  -6   22.20   11.00
  -4   9   6   48.10   21.00
  -4   9   6   19.10   12.50
   3  -9  -6    1.10    6.30
   3  -9  -6   -5.20    7.60
  -3   9   6    3.10   10.10
  -3   9   6   22.30   12.10
   2  -9  -6   -2.60    6.90
   2  -9  -6    4.60    6.00
  -2   9   6   -5.60    9.60
  -2   9   6    3.60    8.10
   1  -9  -6   19.10    9.80
   1  -9  -6   24.00    8.10
  -1   9   6    3.20    7.30
  -1   9   6   50.79   17.80
   0  -9  -6   36.30   11.10
   0  -9  -6   63.69   14.10
   0   9   6   72.49   19.00
   0   9   6   79.19   15.40
  -1  -9  -6   68.99   13.10
  -1  -9  -6   43.10   12.80
   1   9   6   44.50   15.00
  -2  -9  -6   -0.40    4.10
   2   9   6    3.20    8.50
  -3  -9  -6   29.50   12.50
  -3  -9  -6    3.40    6.50
   3   9   6    7.90   13.40
  -4  -9  -6    8.80   10.20
  -4  -9  -6    5.00    9.50
  -5  -9  -6    6.00   13.70
   5   9   6   16.20   12.20
   3 -10  -6    0.40    6.80
   3 -10  -6    2.20    8.90
  -3  10   6    7.60   16.80
  -3  10   6    2.20    9.50
   2 -10  -6    6.50    7.90
   2 -10  -6   -0.50    8.00
  -2  10   6    6.90   10.70
  -2  10   6   -5.60    9.50
   1 -10  -6    6.10    6.60
   1 -10  -6   17.00    8.60
  -1  10   6   -1.30   13.10
  -1  10   6   -1.80   10.20
   0 -10  -6    6.80    5.90
   0 -10  -6   -8.30    6.80
   0  10   6    5.00    7.20
   0  10   6    3.60   13.90
  -1 -10  -6    2.10    8.00
   1  10   6    4.10    9.80
  -2 -10  -6   18.30    8.20
   2  10   6   13.90   15.60
  -3 -10  -6   -5.20    8.80
   3  10   6    2.10   15.10
  -4 -10  -6   12.20   12.40
   2 -11  -6   23.40   12.20
   2 -11  -6   25.20   12.10
  -2  11   6   45.60   17.50
  -2  11   6   -6.90   10.30
   1 -11  -6   -8.60    5.10
   1 -11  -6    3.00    9.50
  -1  11   6  -16.00   13.30
  -1  11   6  -15.20   10.60
   0 -11  -6   -7.60    8.70
   0 -11  -6   -0.90    7.20
   0  11   6   -4.20   13.40
   0  11   6  -10.30    9.30
  -1 -11  -6   20.00   11.90
   1  11   6   16.80   17.80
  -2 -11  -6   -1.90    6.20
   2  11   6    1.80   10.90
  -3 -11  -6    4.70   12.20
   0 -12  -6   -5.80   10.20
   0  12   6   14.40   18.80
  -1 -12  -6    7.30    8.20
   1  12   6   -7.90   10.60
   2  11  -7   -6.10    9.70
  -2 -11   7   10.30   10.70
   1  11  -7    5.80   12.60
  -1 -11   7    1.80    7.00
   0  11  -7    0.70   16.60
   0  11  -7   -0.80    9.80
   0 -11   7    7.00   11.40
  -1  11  -7   14.80   13.10
  -1  11  -7    2.60   17.70
   1 -11   7    8.30    9.60
  -2  11  -7   18.20   21.70
  -2  11  -7   71.19   21.00
   2 -11   7    9.70   12.80
   2 -11   7   22.30   13.00
   3  10  -7   11.50   17.30
  -3 -10   7   40.60   16.30
   2  10  -7   24.40   14.90
  -2 -10   7    3.70   10.60
   1  10  -7    3.60   11.70
   1  10  -7  -10.70   10.40
  -1 -10   7    0.10    8.80
   0  10  -7   14.30   12.10
   0  10  -7   20.80   14.50
   0 -10   7   28.90   11.00
  -1  10  -7   48.10   20.50
  -1  10  -7   65.89   20.00
   1 -10   7   46.50   11.90
   1 -10   7   37.50   12.70
  -2  10  -7   16.50   12.50
  -2  10  -7   24.70   20.90
  -2  10  -7    9.10   14.60
   2 -10   7    9.30   10.00
   2 -10   7   19.00   11.10
  -3  10  -7   28.50   17.50
  -3  10  -7   22.10   17.70
  -3  10  -7  -10.20   19.50
   3 -10   7   29.40   12.20
   3 -10   7   19.10   12.00
   4   9  -7    7.60   15.20
  -4  -9   7   -3.00    9.50
   3   9  -7   16.00   13.30
  -3  -9   7    7.70    9.70
   2   9  -7   -1.50   12.60
  -2  -9   7   -0.40    7.90
   1   9  -7   90.09   19.60
   1   9  -7   57.69   20.10
  -1  -9   7   56.89   16.10
   0   9  -7    5.10   10.30
   0   9  -7   -0.80    7.70
   0  -9   7    6.90    8.20
   0  -9   7    4.70    6.40
  -1   9  -7    3.10   11.50
  -1   9  -7   -3.10   12.90
  -1   9  -7   24.60   12.70
   1  -9   7   -4.80    5.20
   1  -9   7   -4.50    6.20
  -2   9  -7   21.00   11.60
  -2   9  -7   37.60   21.50
  -2   9  -7   22.90   14.00
   2  -9   7   50.49   12.30
   2  -9   7   35.80   11.60
  -3   9  -7   20.40   11.00
  -3   9  -7   10.00   11.10
  -3   9  -7   16.40   18.00
   3  -9   7    2.90    8.70
   3  -9   7    5.70    9.10
  -4   9  -7   12.60   14.70
  -4   9  -7  -15.80   14.50
  -4   9  -7   47.30   17.50
   4  -9   7   19.10   10.70
   4  -9   7    6.40    9.30
   5   8  -7   -3.10   14.60
  -5  -8   7    0.30   11.30
   4   8  -7   -7.90    7.30
  -4  -8   7   10.90    9.90
   3   8  -7    2.10   12.20
  -3  -8   7   13.60    8.40
   2   8  -7   -0.90   11.50
   2   8  -7   15.10    9.60
  -2  -8   7    0.90    7.50
   1   8  -7   12.40    9.70
   1   8  -7    2.10    8.70
  -1  -8   7   15.80    9.10
   0   8  -7   67.59   21.50
   0   8  -7   63.39   18.70
   0  -8   7  125.69   16.80
   0  -8   7   74.99   18.30
  -1   8  -7   -4.90    9.40
  -1   8  -7   -4.80    6.40
  -1   8  -7    1.80    8.80
   1  -8   7   -1.40    4.30
   1  -8   7   -2.50    5.30
  -2   8  -7   30.00   10.90
  -2   8  -7   13.30   12.80
  -2   8  -7   27.50   12.10
   2  -8   7   31.00   11.30
   2  -8   7   18.10    7.50
  -3   8  -7    8.50   12.50
  -3   8  -7   25.80   15.70
  -3   8  -7   44.00   16.40
   3  -8   7   22.20    9.90
   3  -8   7   32.70   10.90
  -4   8  -7   24.00   13.00
  -4   8  -7   16.90   15.80
  -4   8  -7   13.70   11.30
   4  -8   7   22.30    9.30
   4  -8   7   10.10    7.40
  -5   8  -7    3.20   11.00
  -5   8  -7  -11.10    9.80
  -5   8  -7   -1.70   11.50
   5  -8   7    5.20   10.40
   5  -8   7   -9.60    4.70
   5   7  -7   20.10   15.20
  -5  -7   7   -3.60   10.50
   4   7  -7   18.30   13.40
  -4  -7   7    6.10    7.10
   3   7  -7    1.40    9.80
  -3  -7   7   -1.80    7.70
   2   7  -7   47.20   16.00
   2   7  -7   13.50    9.10
  -2  -7   7   25.70    9.20
   1   7  -7   71.09   17.80
   1   7  -7   69.19   20.80
  -1  -7   7   81.09   12.90
  -1  -7   7   73.89   16.00
   0   7  -7   24.70   11.60
   0   7  -7    8.00    7.70
   0   7  -7   11.60   10.10
   0  -7   7   55.99    9.20
   0  -7   7   39.10    9.70
  -1   7  -7  249.58   42.20
  -1   7  -7  184.98   36.50
  -1   7  -7  229.18   35.90
   1  -7   7  228.88   35.40
   1  -7   7  227.28   33.10
  -2   7  -7   49.20   13.10
  -2   7  -7   57.89   15.80
  -2   7  -7   45.70   16.40
   2  -7   7   31.40    9.40
   2  -7   7   27.80   10.30
  -3   7  -7   -5.50    9.80
  -3   7  -7    3.50   10.30
  -3   7  -7    1.10    7.60
   3  -7   7   -5.00    3.50
   3  -7   7    1.90    5.70
  -4   7  -7   31.60   15.80
  -4   7  -7   52.49   16.50
  -4   7  -7   24.40   15.70
   4  -7   7   18.80   10.20
   4  -7   7   15.80    8.90
  -5   7  -7   17.60   14.30
  -5   7  -7  -12.50    8.70
   5  -7   7    5.30    6.60
   5  -7   7    5.60    8.70
   6  -7   7   35.90   13.80
   6   6  -7    8.90   14.30
  -6  -6   7    0.70   12.30
   5   6  -7    0.50   12.50
  -5  -6   7   -0.90    6.90
   4   6  -7   15.10   11.30
  -4  -6   7    4.80    6.30
   3   6  -7    7.70   10.10
   3   6  -7   16.60    7.00
  -3  -6   7   24.90   10.20
   2   6  -7   11.50    6.30
   2   6  -7   26.90   11.60
  -2  -6   7   12.50    7.20
   1   6  -7  143.99   29.60
   1   6  -7  147.19   26.40
  -1  -6   7  145.69   25.40
  -1  -6   7  158.38   21.20
   0   6  -7  440.06   56.59
   0   6  -7  340.87   59.79
   0   6  -7  385.16   62.89
   0  -6   7  458.25   57.69
   0  -6   7  406.36   54.69
  -1   6  -7   74.59   14.90
  -1   6  -7   37.60   12.80
  -1   6  -7   18.70   13.50
   1  -6   7   60.09   11.00
   1  -6   7   53.39   12.30
  -2   6  -7   30.30   15.00
  -2   6  -7   33.30   11.80
  -2   6  -7    2.30    6.40
   2  -6   7   37.20   10.00
   2  -6   7   19.90    7.90
  -3   6  -7   17.30    9.20
  -3   6  -7    8.20   11.60
  -3   6  -7    3.90    8.60
   3  -6   7    5.70    6.00
  -4   6  -7   -2.40    6.60
  -4   6  -7   -8.60    5.40
  -4   6  -7    1.20    7.70
   4  -6   7    9.90    7.20
  -5   6  -7   31.00   14.40
  -5   6  -7   49.90   17.20
   5  -6   7   66.99   14.40
   5  -6   7   23.40   10.90
  -6   6  -7    3.60   11.70
  -6   6  -7    2.30   13.30
   6  -6   7    2.10    7.90
   6  -6   7   -1.90    8.70
   6   5  -7   21.70   12.70
  -6  -5   7   13.00   12.40
   5   5  -7    5.30    9.70
  -5  -5   7    7.30   10.70
   4   5  -7   -6.30    4.90
  -4  -5   7   11.30    7.20
   3   5  -7   93.49   17.20
   3   5  -7   75.29   19.90
  -3  -5   7  101.69   19.60
   2   5  -7   80.19   18.20
   2   5  -7   56.89   13.10
  -2  -5   7   64.79   13.60
   1   5  -7   45.90   13.80
   1   5  -7   48.60   16.10
   1   5  -7   66.19   11.90
  -1  -5   7   95.19   11.50
  -1  -5   7   83.59   15.20
   0   5  -7    1.30    7.30
   0   5  -7    3.00    5.10
   0   5  -7    1.90    4.90
   0  -5   7    0.70    3.00
   0  -5   7   -0.70    4.40
  -1   5  -7  169.18   36.00
  -1   5  -7  259.57   35.20
  -1   5  -7  172.98   35.10
   1  -5   7  287.37   35.60
  -2   5  -7  106.49   18.30
  -2   5  -7   41.10   17.30
  -2   5  -7   90.79   18.60
   2  -5   7   95.39   16.40
  -3   5  -7   19.70    9.90
  -3   5  -7   24.10   11.90
  -3   5  -7   11.90    9.80
   3  -5   7   31.70    9.30
  -4   5  -7    1.30    7.40
  -4   5  -7    1.40    8.00
  -4   5  -7   -8.10   10.40
   4  -5   7    0.60    6.20
  -5   5  -7   -7.20    7.30
  -5   5  -7   21.30   10.90
   5  -5   7   -6.40    6.30
  -6   5  -7    8.60   11.00
  -6   5  -7   25.40   14.20
   6  -5   7    5.50    9.60
   6   4  -7   -5.30    9.90
  -6  -4   7   -4.90    7.70
   5   4  -7   15.50   10.20
  -5  -4   7   11.40    7.90
   4   4  -7   10.10    5.90
   4   4  -7    1.20    8.60
  -4  -4   7    5.70    7.70
   3   4  -7   33.40    9.70
   3   4  -7   59.69   14.80
  -3  -4   7   33.90   11.00
   2   4  -7  368.96   54.79
   2   4  -7  364.56   49.99
  -2  -4   7  360.66   50.49
   1   4  -7    6.00    6.00
   1   4  -7   17.30    7.20
   1   4  -7    5.40    3.60
  -1  -4   7   11.20    2.80
  -1  -4   7    8.70    5.00
  -1  -4   7    9.50    4.90
   0   4  -7  298.47   45.80
   0   4  -7  338.47   41.30
   0   4  -7  257.87   43.50
   0  -4   7  283.07   41.00
  -1   4  -7  232.58   36.40
  -1   4  -7  199.28   32.00
  -1   4  -7  209.28   34.30
   1  -4   7  217.58   32.20
  -2   4  -7  599.84   88.99
  -2   4  -7  630.34   89.79
  -2   4  -7  606.74   87.99
   2  -4   7  766.42   87.89
  -3   4  -7    8.90   10.40
  -3   4  -7   11.10    9.20
  -3   4  -7   15.60    8.60
   3  -4   7   11.80    5.10
  -4   4  -7    6.00    7.00
  -4   4  -7    4.40    9.50
  -4   4  -7  -15.00    8.60
   4  -4   7   13.00    6.90
  -5   4  -7   26.90   12.90
  -5   4  -7    1.80   10.70
   5  -4   7    2.00    6.40
  -6   4  -7    3.30    9.60
  -6   4  -7    3.10   16.00
   6  -4   7   -4.90    7.20
  -7   4  -7    9.60   18.60
  -7   4  -7   43.80   20.10
   7  -4   7   77.99   18.70
   7   3  -7   12.40   13.10
  -7  -3   7    0.80   13.60
   6   3  -7   12.10   10.50
  -6  -3   7    8.20    9.30
   5   3  -7    0.70    5.90
  -5  -3   7   -3.10    6.20
   4   3  -7   22.90    7.60
   4   3  -7   16.70    7.50
  -4  -3   7   13.10    8.30
   3   3  -7  126.89   22.20
   3   3  -7  179.88   26.80
  -3  -3   7  138.99   24.40
   2   3  -7  180.88   25.80
   2   3  -7  155.38   27.10
  -2  -3   7  149.69   25.10
   1   3  -7   95.89   17.80
   1   3  -7   69.69   12.70
   1   3  -7   89.79   16.20
  -1  -3   7  101.79   13.10
  -1  -3   7   78.09   14.60
   0   3  -7   73.09   12.50
   0   3  -7   61.09   14.50
   0   3  -7   63.39   13.70
   0  -3   7   70.39   12.60
  -1   3  -7   30.60    9.00
  -1   3  -7   36.10   10.80
  -1   3  -7   41.80   10.60
   1  -3   7   38.30    8.80
  -2   3  -7   40.20   10.90
  -2   3  -7   13.60    8.70
  -2   3  -7   35.10   10.30
   2  -3   7   27.90    7.30
  -3   3  -7   -0.50    8.50
  -3   3  -7   -1.00    4.70
  -3   3  -7    9.60    7.60
   3  -3   7    0.10    3.10
  -4   3  -7   24.80    8.60
  -4   3  -7   26.60   10.60
  -4   3  -7   39.20   12.90
   4  -3   7   37.50    9.10
  -5   3  -7   61.79   18.40
  -5   3  -7   64.09   18.60
   5  -3   7  107.59   17.80
  -6   3  -7   14.00   12.70
  -6   3  -7   15.50   14.90
   6  -3   7   45.80   12.10
  -7   3  -7    1.10   16.30
  -7   3  -7   -3.40   11.40
   7  -3   7    9.50    7.90
   7   2  -7   -4.00   10.40
  -7  -2   7   23.60   13.80
   6   2  -7   -6.80    7.60
  -6  -2   7    8.10   11.60
   5   2  -7    7.00    5.20
   5   2  -7    3.50    7.50
  -5  -2   7    4.80    9.90
   4   2  -7   -2.60    5.60
   4   2  -7    2.00    3.00
  -4  -2   7   -2.80    4.10
   3   2  -7   38.60   10.00
   3   2  -7   61.39    7.90
   3   2  -7   75.79   15.00
   3   2  -7   56.99    8.40
  -3  -2   7   56.69   12.90
   2   2  -7  317.57   40.90
   2   2  -7  319.07   44.40
   2   2  -7  327.67   43.20
   2   2  -7  298.47   40.70
  -2  -2   7  361.16   43.70
  -2  -2   7  314.27   40.60
   1   2  -7   15.80    7.60
   1   2  -7   28.60    7.70
   1   2  -7   32.10    5.50
  -1  -2   7   20.70    6.50
  -1  -2   7   32.00    5.30
   0   2  -7  348.07   49.99
   0   2  -7  329.57   50.09
   0   2  -7  394.36   49.10
   0  -2   7  389.96   49.60
  -1   2  -7    2.00    4.00
  -1   2  -7   -1.90    3.70
  -1   2  -7    8.20    4.10
   1  -2   7    8.50    4.40
  -2   2  -7  108.19   18.90
  -2   2  -7  122.59   19.80
  -2   2  -7   88.99   19.20
   2  -2   7  108.49   17.70
  -3   2  -7   79.49   17.40
  -3   2  -7   73.69   12.60
  -3   2  -7   48.00   12.90
   3  -2   7   61.89   12.50
  -4   2  -7   67.89   15.70
  -4   2  -7   80.79   18.80
   4  -2   7   52.59   12.00
  -5   2  -7    6.90   11.60
  -5   2  -7    9.70   11.10
   5  -2   7    0.90    5.70
  -6   2  -7   20.20   15.00
  -6   2  -7   18.00   14.40
   6  -2   7    5.90    5.90
  -7   2  -7   32.00   19.00
   7  -2   7   16.10    8.80
   7   1  -7   -4.60    6.70
  -7  -1   7    9.00   14.30
   6   1  -7   26.80   12.10
  -6  -1   7    2.40   10.60
   5   1  -7   63.29   16.70
   5   1  -7   78.99   15.00
  -5  -1   7   65.79   16.80
   4   1  -7  224.48   27.60
   4   1  -7  170.68   23.10
   4   1  -7  145.19   28.40
  -4  -1   7  133.29   27.50
   3   1  -7  112.19   19.80
   3   1  -7  105.89   14.70
   3   1  -7  121.79   17.80
  -3  -1   7   87.19   17.90
   2   1  -7    2.80    3.40
   2   1  -7    1.40    1.40
   2   1  -7   -0.60    3.40
  -2  -1   7   -0.50    1.90
  -2  -1   7   -2.30    1.70
   1   1  -7 1745.33  227.28
   1   1  -7 1807.52  226.68
   1   1  -7 1722.23  225.38
  -1  -1   7 1789.72  226.38
   0   1  -7  165.28   26.80
   0   1  -7  184.68   27.50
   0   1  -7  180.98   25.30
   0  -1   7  196.98   25.70
  -1   1  -7   98.69   14.80
  -1   1  -7   71.19   13.40
  -1   1  -7   62.69   14.20
   1  -1   7   98.69   14.40
  -2   1  -7  139.79   23.00
  -2   1  -7  148.69   22.40
  -2   1  -7  114.49   19.70
   2  -1   7  129.19   20.20
  -3   1  -7  221.78   36.20
  -3   1  -7  289.57   39.10
  -3   1  -7  203.48   31.40
   3  -1   7  245.28   33.60
   3  -1   7  266.57   32.00
  -4   1  -7   63.99   16.90
  -4   1  -7   82.99   12.20
  -4   1  -7   88.49   17.90
   4  -1   7   84.39   15.90
  -5   1  -7    2.20   10.20
  -5   1  -7   -0.80    9.70
   5  -1   7   10.10    5.80
  -6   1  -7   16.20   14.50
  -6   1  -7   13.10   10.70
   6  -1   7    6.60    7.00
  -7   1  -7    5.70   16.40
   7  -1   7   25.90   10.40
   7   0  -7   -3.30   10.20
  -7   0   7   -1.30   13.90
   6   0  -7   50.69   11.90
   6   0  -7   21.20   11.50
  -6   0   7   22.00   13.30
   5   0  -7   21.40    9.30
   5   0  -7   25.80    7.70
  -5   0   7   28.30   11.80
   4   0  -7  509.35   71.69
   4   0  -7  514.25   68.19
   4   0  -7  554.34   70.19
  -4   0   7  511.45   70.89
   3   0  -7    9.90    3.40
   3   0  -7   18.50    5.50
   3   0  -7    6.10    4.70
  -3   0   7    9.60    5.40
   2   0  -7  192.28   25.30
   2   0  -7  182.88   27.60
   2   0  -7  206.58   29.40
  -2   0   7  178.08   26.40
   1   0  -7  792.92  102.49
   1   0  -7  764.32  101.59
   1   0  -7  782.12  103.09
  -1   0   7  815.42  102.09
   0   0  -7 1681.43  208.58
   0   0  -7 1508.25  207.98
   0   0  -7 1653.53  208.78
   0   0   7 1659.83  208.18
  -1   0  -7  143.99   25.10
  -1   0  -7  162.68   25.20
  -1   0  -7  163.68   23.50
   1   0   7  203.68   24.30
  -2   0  -7    1.20    3.40
  -2   0  -7    2.90    2.70
  -2   0  -7    2.10    2.00
  -2   0  -7    4.10    4.00
   2   0   7   -1.10    1.70
   2   0   7    1.20    3.60
  -3   0  -7   38.40   10.80
  -3   0  -7   34.80    9.40
   3   0   7   25.00    7.40
  -4   0  -7   13.10    8.90
  -4   0  -7    5.20    8.40
   4   0   7    4.40    5.60
  -5   0  -7   72.59   16.60
  -5   0  -7   41.90   15.20
   5   0   7   94.29   16.50
  -6   0  -7   -4.00   10.80
  -6   0  -7   14.50   11.30
   6   0   7    5.50    7.50
  -7   0  -7   44.40   19.50
   7   0   7   38.70   11.90
   7  -1  -7    0.60    5.30
   7  -1  -7   -7.20    8.80
  -7   1   7    3.30    9.60
   6  -1  -7   -1.90    8.20
   6  -1  -7    6.80    7.10
  -6   1   7    7.50    8.30
   5  -1  -7   11.70    5.80
   5  -1  -7    8.40    8.00
   5  -1  -7    9.90    5.80
  -5   1   7   11.70    8.40
  -5   1   7    4.70    9.00
   4  -1  -7    2.60    4.10
   4  -1  -7   12.40    6.50
   4  -1  -7    4.00    4.90
  -4   1   7   12.60    7.80
  -4   1   7    3.50    6.10
   3  -1  -7   -0.10    4.30
   3  -1  -7    1.10    3.90
   3  -1  -7    2.80    2.20
  -3   1   7    3.20    4.80
  -3   1   7   -1.90    5.50
   2  -1  -7   19.40    5.90
   2  -1  -7   17.80    4.60
   2  -1  -7    7.80    4.90
  -2   1   7   21.80    5.90
  -2   1   7   23.30    6.90
   1  -1  -7  691.93   90.89
   1  -1  -7  699.13   90.19
   1  -1  -7  718.43   91.49
  -1   1   7  663.83   89.99
  -1   1   7  729.83   91.59
   0  -1  -7    2.30    2.70
   0  -1  -7   -1.50    1.70
   0  -1  -7    2.90    3.20
   0   1   7    1.90    3.10
   0   1   7    4.00    2.00
  -1  -1  -7  223.48   31.40
  -1  -1  -7  213.48   32.40
  -1  -1  -7  230.88   32.50
   1   1   7  279.17   32.40
  -2  -1  -7  111.29   17.50
  -2  -1  -7  100.29   13.00
  -2  -1  -7  103.29   16.70
  -2  -1  -7   83.59   12.90
   2   1   7  108.79   15.80
  -3  -1  -7   20.20    8.20
  -3  -1  -7   28.90    8.30
   3   1   7   27.10    7.50
  -4  -1  -7  135.49   24.80
  -4  -1  -7  117.29   24.90
   4   1   7  166.78   24.10
  -5  -1  -7   20.60   10.80
  -5  -1  -7   26.30   12.40
  -5  -1  -7   47.30   13.00
   5   1   7   31.20   10.10
  -6  -1  -7   60.39   19.70
  -6  -1  -7   34.60   16.40
   6   1   7   66.19   15.60
  -7  -1  -7   27.90   14.60
   7   1   7    6.50    9.60
   7  -2  -7   14.30   10.90
   7  -2  -7   38.00   13.30
   6  -2  -7    7.90    7.60
   6  -2  -7   21.60    7.90
   6  -2  -7   31.40   10.10
  -6   2   7    7.60    8.30
  -6   2   7   22.60   11.70
   5  -2  -7   30.30    8.80
   5  -2  -7   26.30    8.30
   5  -2  -7   22.30   10.10
  -5   2   7   20.10   11.30
  -5   2   7   21.00   10.00
   4  -2  -7  252.47   37.40
   4  -2  -7  296.07   37.80
   4  -2  -7  258.77   40.70
  -4   2   7  227.18   38.10
  -4   2   7  292.57   42.90
   3  -2  -7  218.48   31.10
   3  -2  -7  214.58   29.80
   3  -2  -7  178.78   31.30
  -3   2   7  193.08   29.50
  -3   2   7  218.88   33.30
   2  -2  -7  582.44   73.19
   2  -2  -7  516.55   71.09
   2  -2  -7  533.45   71.79
  -2   2   7  614.94   73.89
  -2   2   7  521.45   70.79
   1  -2  -7  128.79   17.70
   1  -2  -7  124.59   20.30
   1  -2  -7  168.28   20.30
   1  -2  -7  132.29   20.70
  -1   2   7  120.29   17.70
  -1   2   7  141.99   21.40
   0  -2  -7  632.14   82.89
   0  -2  -7  684.03   83.19
   0  -2  -7  585.84   82.79
   0   2   7  619.04   81.89
   0   2   7  668.43   83.39
  -1  -2  -7   -3.60    1.80
  -1  -2  -7   -0.90    3.10
  -1  -2  -7    0.80    2.20
   1   2   7    0.50    1.60
   1   2   7    2.00    2.20
  -2  -2  -7  294.27   39.10
  -2  -2  -7  307.77   36.80
  -2  -2  -7  274.27   38.30
  -2  -2  -7  233.38   37.00
   2   2   7  319.77   38.60
  -3  -2  -7    7.90    6.00
  -3  -2  -7   -2.30    3.00
  -3  -2  -7   -3.30    4.50
   3   2   7    3.90    3.00
  -4  -2  -7   17.90    9.10
  -4  -2  -7   -1.80    4.50
  -4  -2  -7   34.50    9.20
   4   2   7   13.30    6.00
  -5  -2  -7  108.69   23.80
  -5  -2  -7  126.89   25.00
   5   2   7  130.19   22.70
  -6  -2  -7   20.80   13.40
  -6  -2  -7   -1.70    7.00
   6   2   7    0.90    5.40
  -7  -2  -7   14.30   12.30
  -7  -2  -7    7.10   12.50
   7   2   7   -1.40    9.00
   6  -3  -7   30.30    9.80
   6  -3  -7   40.20   11.10
   6  -3  -7   17.90   11.60
  -6   3   7   26.90   15.20
   5  -3  -7   18.70    9.30
   5  -3  -7   26.80    8.00
   5  -3  -7   23.70    8.70
   5  -3  -7   16.60    6.60
  -5   3   7   26.50   11.20
   4  -3  -7    3.70    4.00
   4  -3  -7    0.00    3.50
   4  -3  -7   -1.30    4.30
   4  -3  -7    4.40    4.90
  -4   3   7    3.10    6.20
  -4   3   7    0.50    5.60
   3  -3  -7 1035.00  136.79
   3  -3  -7 1143.99  136.19
   3  -3  -7 1126.29  135.19
  -3   3   7  913.91  134.09
  -3   3   7 1048.30  137.69
   2  -3  -7   13.60    5.80
   2  -3  -7   25.00    7.00
   2  -3  -7   18.40    4.00
  -2   3   7   20.30    4.50
  -2   3   7   21.80    7.90
   1  -3  -7    7.00    3.90
   1  -3  -7    9.00    2.00
   1  -3  -7   11.40    4.60
  -1   3   7    5.10    2.00
  -1   3   7    5.70    5.50
   0  -3  -7  243.28   32.80
   0  -3  -7  273.47   33.00
   0  -3  -7  231.78   31.10
   0   3   7  226.48   31.60
   0   3   7  240.88   33.40
   0   3   7  232.08   31.20
  -1  -3  -7  226.88   32.70
  -1  -3  -7  215.58   31.90
   1   3   7  241.18   32.40
   1   3   7  251.77   31.70
  -2  -3  -7    1.00    4.60
  -2  -3  -7    5.80    3.90
  -2  -3  -7    5.50    3.90
   2   3   7   -1.20    2.70
   2   3   7    2.40    3.40
  -3  -3  -7   32.20    5.40
  -3  -3  -7   58.89   12.10
  -3  -3  -7   27.00    7.70
  -3  -3  -7   37.00   10.50
   3   3   7   39.30    9.20
  -4  -3  -7   36.50   11.80
  -4  -3  -7   41.80   13.90
  -4  -3  -7   65.39   12.80
   4   3   7   54.69   12.20
  -5  -3  -7    5.90    9.40
  -5  -3  -7    5.00    7.10
   5   3   7    5.40    5.50
  -6  -3  -7   60.59   19.40
  -6  -3  -7   34.80   16.20
   6   3   7   29.00   11.80
  -7  -3  -7  -33.60   13.10
  -7  -3  -7  -15.30   12.10
   7   3   7    3.70    9.10
   6  -4  -7   22.30   10.50
   6  -4  -7   18.20   11.90
   6  -4  -7    6.30   10.50
  -6   4   7   32.40   15.90
   5  -4  -7    1.10    8.20
   5  -4  -7    4.00    5.30
   5  -4  -7    7.50    6.40
  -5   4   7    4.80    9.70
   4  -4  -7   -2.90    5.80
   4  -4  -7   -4.10    3.00
   4  -4  -7    6.60    5.80
  -4   4   7   -0.70    4.50
  -4   4   7   -1.20    6.70
   3  -4  -7   19.40    6.80
   3  -4  -7    5.60    2.60
   3  -4  -7   12.80    6.80
  -3   4   7    5.00    6.10
  -3   4   7    7.30    7.90
  -3   4   7   11.00    4.00
   2  -4  -7  132.49   20.70
   2  -4  -7  117.29   20.70
  -2   4   7  133.39   23.60
   1  -4  -7  134.79   22.00
   1  -4  -7  160.98   22.40
  -1   4   7  133.09   23.70
   0  -4  -7   48.50    9.90
   0  -4  -7   46.00   10.10
   0   4   7   25.60    9.70
   0   4   7   57.69    8.30
   0   4   7   53.59    7.70
  -1  -4  -7   45.10    9.10
  -1  -4  -7   29.50    8.50
   1   4   7   46.80    8.20
   1   4   7   71.39   11.40
  -2  -4  -7   21.10    7.30
  -2  -4  -7    3.60    4.00
  -2  -4  -7   15.30    5.90
   2   4   7   13.50    5.00
   2   4   7   10.70    4.60
  -3  -4  -7    8.70    5.20
  -3  -4  -7   28.40    6.80
  -3  -4  -7   25.40    8.80
   3   4   7   19.20    7.00
   3   4   7   20.90    5.50
  -4  -4  -7    6.60    6.90
  -4  -4  -7    5.50    7.20
   4   4   7   10.70    5.70
  -5  -4  -7   38.90   13.60
  -5  -4  -7   33.00   11.70
   5   4   7   38.60   11.90
  -6  -4  -7   26.60   15.00
  -6  -4  -7   32.70   13.10
   6   4   7   10.20    7.70
  -7  -4  -7   13.40   12.70
  -7  -4  -7   13.20   19.70
   7   4   7   12.20    8.20
   6  -5  -7   67.99   16.60
   6  -5  -7   71.19   19.70
   6  -5  -7   73.49   19.10
  -6   5   7   74.79   21.50
  -6   5   7   53.09   20.30
   5  -5  -7    9.90    9.10
   5  -5  -7   14.10    9.90
   5  -5  -7    6.30    7.40
  -5   5   7   -0.40   10.80
  -5   5   7    4.90    7.80
   4  -5  -7    7.60    6.80
   4  -5  -7    8.50    6.80
  -4   5   7    7.20    9.30
  -4   5   7    5.40    7.00
   3  -5  -7   85.79   14.90
   3  -5  -7   65.19   14.20
  -3   5   7   74.39   17.10
  -3   5   7   47.90   15.80
   2  -5  -7    4.40    4.20
   2  -5  -7   -8.50    3.50
  -2   5   7    4.20    4.50
  -2   5   7   -4.80    3.30
   1  -5  -7  184.48   24.90
   1  -5  -7  120.19   23.10
  -1   5   7  184.68   28.10
   0  -5  -7   57.59   11.80
   0  -5  -7   57.59   12.40
   0   5   7   59.59   14.40
   0   5   7   75.09    9.70
   0   5   7   64.59    9.80
  -1  -5  -7   57.89   10.40
  -1  -5  -7   33.10    9.20
  -1  -5  -7   57.29   10.30
   1   5   7   46.80    8.80
   1   5   7   59.39   12.40
  -2  -5  -7  127.19   18.10
  -2  -5  -7  134.09   20.60
  -2  -5  -7  118.49   19.40
   2   5   7  133.79   20.20
   2   5   7   79.09   17.10
  -3  -5  -7   38.30    8.70
  -3  -5  -7   45.30   11.70
  -3  -5  -7   43.00   12.70
   3   5   7   56.09   11.30
   3   5   7   43.10    9.60
  -4  -5  -7    7.10    7.90
  -4  -5  -7    8.70    6.00
   4   5   7   14.60    7.70
  -5  -5  -7    2.20    6.20
  -5  -5  -7   -5.10    6.40
   5   5   7    1.00    4.90
  -6  -5  -7   16.30   11.40
  -6  -5  -7   23.00   14.60
   6   5   7   18.10    8.90
   6  -6  -7   13.10    8.80
   6  -6  -7   -0.60   12.90
   6  -6  -7   -3.20    6.00
  -6   6   7    0.90    9.60
  -6   6   7   39.10   18.80
   5  -6  -7   42.10   10.70
   5  -6  -7   30.60   10.70
  -5   6   7   21.40   11.60
  -5   6   7    9.90    9.90
   4  -6  -7   49.50   13.60
   4  -6  -7   22.10    8.50
  -4   6   7   58.19   16.60
  -4   6   7   26.50   13.60
   3  -6  -7    7.10    7.50
   3  -6  -7   -4.00    3.70
  -3   6   7   47.70   13.10
  -3   6   7   18.20   10.00
   2  -6  -7  200.78   35.60
   2  -6  -7  276.07   37.20
  -2   6   7  286.37   39.40
  -2   6   7  231.28   39.80
   1  -6  -7    1.60    4.70
   1  -6  -7   -3.80    4.30
  -1   6   7   -1.90    6.90
  -1   6   7   -2.40    5.10
   0  -6  -7  131.99   25.50
   0  -6  -7  162.48   26.60
   0   6   7  192.28   30.80
   0   6   7  183.48   22.90
  -1  -6  -7    6.10    5.20
  -1  -6  -7   21.50    6.60
  -1  -6  -7   15.30    4.90
   1   6   7   10.50    4.40
   1   6   7   27.70    8.80
  -2  -6  -7   43.30    9.10
  -2  -6  -7   53.79   11.50
  -2  -6  -7   52.29   12.10
   2   6   7   66.69   13.40
   2   6   7   31.90    8.90
  -3  -6  -7  198.78   33.20
  -3  -6  -7  181.48   31.70
   3   6   7  241.18   33.10
   3   6   7  200.28   31.10
  -4  -6  -7   57.59   14.90
  -4  -6  -7   14.50   10.00
   4   6   7   38.80   10.90
  -5  -6  -7   12.00   11.10
  -5  -6  -7    3.10    7.70
   5   6   7   19.30    8.20
  -6  -6  -7   -2.40   12.40
  -6  -6  -7   -0.70    7.90
   6   6   7    0.50    6.10
   5  -7  -7   40.20   13.40
   5  -7  -7   51.89   15.00
  -5   7   7   43.50   19.60
  -5   7   7   -9.30   13.80
   4  -7  -7   15.50    7.80
   4  -7  -7   13.60    7.30
  -4   7   7   14.40   11.00
  -4   7   7    9.50    8.60
   3  -7  -7   -0.60    6.20
   3  -7  -7   -5.50    4.20
  -3   7   7    5.00    6.90
  -3   7   7    8.70    8.60
   2  -7  -7   38.00   10.40
   2  -7  -7   58.19   13.40
  -2   7   7   37.70   14.60
  -2   7   7   54.09   14.70
   1  -7  -7   22.90    8.90
   1  -7  -7   34.70    8.70
  -1   7   7   21.50    7.80
  -1   7   7   45.80   12.80
   0  -7  -7   17.30    7.40
   0  -7  -7   29.10    8.20
   0   7   7    9.70    9.70
  -1  -7  -7   93.39   16.30
  -1  -7  -7   93.69   16.70
  -1  -7  -7   81.99   16.00
   1   7   7   91.09   14.80
   1   7   7  114.39   21.70
  -2  -7  -7   -0.50    6.10
  -2  -7  -7    4.90    4.70
  -2  -7  -7    1.30    4.40
   2   7   7   14.00    8.80
   2   7   7   10.70    5.60
  -3  -7  -7   10.40    9.10
  -3  -7  -7    8.70    7.40
   3   7   7    8.60    7.20
   3   7   7   11.70    7.30
  -4  -7  -7   39.40   15.50
  -4  -7  -7   49.20   13.70
   4   7   7   49.90   13.20
  -5  -7  -7    8.70    8.50
  -5  -7  -7   -2.20    6.00
   5   7   7   -4.00    7.90
  -6  -7  -7   -7.40   13.40
  -6  -7  -7  -10.30   13.50
   6   7   7    3.20   11.20
   5  -8  -7    0.20    8.10
   5  -8  -7    4.40   11.10
  -5   8   7   14.00   15.50
  -5   8   7  -11.00   14.70
   4  -8  -7   15.70    9.90
   4  -8  -7    6.40    6.80
  -4   8   7   19.70   11.40
  -4   8   7    0.90    9.50
   3  -8  -7    9.50    8.50
   3  -8  -7    8.00    7.60
  -3   8   7   -0.10    9.70
  -3   8   7    2.10    9.20
   2  -8  -7    9.20    6.60
   2  -8  -7   13.20    7.40
  -2   8   7    8.20   11.30
  -2   8   7   -6.50    4.50
   1  -8  -7    1.60    6.50
   1  -8  -7   -1.90    6.30
  -1   8   7   -2.40    6.40
  -1   8   7   -6.80    4.70
   0  -8  -7  106.19   19.00
   0  -8  -7   95.49   18.30
   0   8   7  118.19   24.80
  -1  -8  -7    2.50    5.50
  -1  -8  -7    2.60    6.30
   1   8   7    7.60    9.20
  -2  -8  -7   -5.40    6.10
  -2  -8  -7   -2.30    5.70
   2   8   7    9.20    6.40
   2   8   7   -0.50    8.70
  -3  -8  -7    2.00    6.80
  -3  -8  -7   -1.30    8.10
   3   8   7    7.20    5.70
   3   8   7   -1.90    9.20
  -4  -8  -7    1.80   10.50
  -4  -8  -7    0.20    8.20
   4   8   7   -1.00    8.00
  -5  -8  -7   10.60   12.10
  -5  -8  -7   12.80   14.00
   5   8   7   37.10   13.10
   4  -9  -7   -2.90    9.90
   4  -9  -7    3.10    9.50
  -4   9   7    3.30   12.90
  -4   9   7   -1.00   11.90
   3  -9  -7   12.50    8.50
   3  -9  -7   49.90   13.60
  -3   9   7   53.49   17.40
  -3   9   7   41.30   19.50
   2  -9  -7   -0.70    4.80
   2  -9  -7    4.10    4.90
  -2   9   7   -2.70    7.50
  -2   9   7    8.10    8.60
   1  -9  -7   56.79   13.90
   1  -9  -7   78.59   15.60
  -1   9   7   63.09   21.50
  -1   9   7   53.49   15.20
   0  -9  -7    4.90    7.10
   0  -9  -7    0.50    7.00
   0   9   7    9.50   10.60
  -1  -9  -7   36.30   11.40
  -1  -9  -7   34.30    9.90
   1   9   7   26.80   12.40
  -2  -9  -7   -2.30    6.50
   2   9   7    1.80   12.00
  -3  -9  -7    8.00    9.30
  -4  -9  -7   94.69   24.00
  -4  -9  -7   90.09   21.60
   4   9   7  131.09   23.30
  -5  -9  -7    7.90   14.40
  -5  -9  -7    0.30   12.00
   5   9   7   -8.70   10.20
   3 -10  -7    3.30    6.50
   3 -10  -7   20.10    9.30
  -3  10   7    6.20    9.80
  -3  10   7    1.80   11.10
   2 -10  -7   45.30   12.50
   2 -10  -7   18.70    9.60
  -2  10   7   47.40   21.90
  -2  10   7   30.90   12.50
   1 -10  -7    8.60    7.90
   1 -10  -7   16.20   10.50
  -1  10   7    1.10    8.80
  -1  10   7   13.40   10.50
   0 -10  -7    3.90    6.00
   0 -10  -7   21.10   10.10
   0  10   7   -1.60    9.80
  -1 -10  -7   41.10   13.20
   1  10   7   37.90   15.20
  -2 -10  -7   37.90   12.20
   2  10   7    3.70   13.80
  -3 -10  -7    3.80    9.30
  -4 -10  -7   -4.10    7.40
   2 -11  -7   -9.20    9.10
   2 -11  -7   16.50   10.40
  -2  11   7   -2.70   16.20
  -2  11   7   -3.40   13.30
   1 -11  -7   -6.20    9.10
   1 -11  -7    0.40    6.90
  -1  11   7   -3.30   11.50
  -1  11   7   -4.50    9.30
   0 -11  -7   11.40   10.40
   0 -11  -7    4.70    7.50
   0  11   7   -2.60    9.70
  -1 -11  -7   28.10   12.90
   1  11   7   11.90   17.20
  -2 -11  -7    1.40   10.30
   2  11   7   17.80   19.10
  -3 -11  -7   -0.30    7.90
  -2 -11   8    8.50   10.00
   1  11  -8  -17.30   17.00
  -1 -11   8    7.30   12.20
   0  11  -8   12.70   17.20
   0  11  -8   -4.00   13.00
   0 -11   8    0.90    7.80
  -1  11  -8   -3.20   18.40
  -1  11  -8   -5.90   17.00
   1 -11   8    2.20   11.00
  -2  11  -8   -6.40   11.00
  -2  11  -8    7.30   15.90
   2 -11   8    2.70    7.70
   2 -11   8    1.70   10.90
   3  10  -8    8.60   18.60
  -3 -10   8    8.90   12.50
   2  10  -8   -0.40   16.00
  -2 -10   8   16.70   10.00
   1  10  -8   -7.10   15.30
   1  10  -8   -1.60   12.50
  -1 -10   8   15.80   10.90
   0  10  -8   17.60   12.10
   0  10  -8   16.40   13.60
   0 -10   8   -0.10    9.00
  -1  10  -8    2.70   13.50
  -1  10  -8   -3.20   12.00
   1 -10   8    5.50    6.60
   1 -10   8   -3.10    8.20
  -2  10  -8    7.10   11.40
  -2  10  -8   55.99   24.70
  -2  10  -8   17.10   15.30
   2 -10   8    6.40   10.80
   2 -10   8   39.60   13.30
  -3  10  -8   30.30   15.30
  -3  10  -8   35.90   19.30
  -3  10  -8   21.40   23.20
   3 -10   8   38.90   12.30
   3 -10   8   33.50   12.10
   4   9  -8    7.20   12.60
  -4  -9   8   -6.30    9.80
   3   9  -8    1.40   14.70
  -3  -9   8   -7.20    6.20
   2   9  -8   14.40   13.30
  -2  -9   8   11.60    9.20
   1   9  -8  -15.10   11.50
   1   9  -8   -0.80   11.00
  -1  -9   8    2.50    5.80
   0   9  -8   33.50   14.90
   0   9  -8   26.60   15.00
   0  -9   8   55.79   15.40
  -1   9  -8   35.80   14.80
  -1   9  -8   32.60   18.50
  -1   9  -8   51.79   15.40
   1  -9   8   34.10   14.10
   1  -9   8   64.69   13.20
  -2   9  -8   53.19   17.90
  -2   9  -8   33.00   15.80
  -2   9  -8   97.09   28.00
   2  -9   8   51.19   14.90
   2  -9   8   77.19   16.00
  -3   9  -8   19.20   15.30
  -3   9  -8   40.80   16.50
  -3   9  -8   18.00   19.00
   3  -9   8   46.80   13.10
   3  -9   8   30.40   13.00
  -4   9  -8   11.60   14.00
  -4   9  -8   31.80   18.30
  -4   9  -8   -0.20   17.90
   4  -9   8    3.60   10.10
   4  -9   8    4.20    8.50
   5   8  -8    3.00   15.50
  -5  -8   8    0.20    8.60
   4   8  -8    1.00   14.20
  -4  -8   8   -0.60   10.10
   3   8  -8   16.80   13.90
  -3  -8   8   15.60   10.40
   2   8  -8   26.90   15.80
   2   8  -8   23.40   10.60
  -2  -8   8   20.80    9.50
   1   8  -8  115.09   25.70
   1   8  -8   71.89   18.50
  -1  -8   8   93.99   19.90
   0   8  -8    4.50    7.40
   0   8  -8    6.20    9.60
   0   8  -8    0.80    7.10
   0  -8   8    0.90    5.30
   0  -8   8   -0.50    3.90
  -1   8  -8   33.70   12.00
  -1   8  -8    4.00    7.90
  -1   8  -8   19.00   12.70
   1  -8   8   34.70    9.30
   1  -8   8   19.30    8.60
  -2   8  -8   46.60   15.10
  -2   8  -8   22.00   11.80
  -2   8  -8   57.39   18.90
   2  -8   8   61.49   14.40
   2  -8   8   27.40    9.50
  -3   8  -8    4.70    9.10
  -3   8  -8  -19.00   10.60
  -3   8  -8   36.30   16.70
   3  -8   8   21.40   10.10
   3  -8   8   25.80    9.80
  -4   8  -8   21.90   18.60
  -4   8  -8    9.10   17.30
  -4   8  -8   53.19   15.50
   4  -8   8   18.20   11.20
   4  -8   8   12.90    8.40
  -5   8  -8   -8.30    9.90
  -5   8  -8   11.60   16.40
   5  -8   8    3.70    8.00
   5  -8   8   10.20   10.20
   5   7  -8    5.80    9.90
  -5  -7   8    2.70    7.50
   4   7  -8   -4.30   11.60
  -4  -7   8    8.20    8.20
   3   7  -8    2.20    7.60
  -3  -7   8   -6.00    3.50
   2   7  -8    0.20    7.80
   2   7  -8    0.00    5.60
  -2  -7   8    6.20    6.50
   1   7  -8    7.40    6.70
   1   7  -8   -2.30    9.30
  -1  -7   8   -4.40    5.80
   0   7  -8   92.99   22.20
   0   7  -8   68.69   22.40
   0   7  -8  146.99   22.40
   0  -7   8  140.49   19.30
   0  -7   8  132.19   23.00
  -1   7  -8  132.39   26.30
  -1   7  -8  101.99   22.60
  -1   7  -8   86.99   25.10
   1  -7   8  129.09   20.80
   1  -7   8  159.08   24.60
  -2   7  -8    5.30    9.10
  -2   7  -8    1.80    7.60
  -2   7  -8   -2.00    8.80
   2  -7   8   -0.50    5.60
   2  -7   8   -9.70    5.60
  -3   7  -8   22.70   14.50
  -3   7  -8   11.40   11.20
  -3   7  -8   13.40   11.60
   3  -7   8    8.10    5.90
   3  -7   8   29.70    9.60
  -4   7  -8   45.40   16.90
  -4   7  -8   22.30   15.90
  -4   7  -8   44.90   18.50
   4  -7   8   62.89   15.20
   4  -7   8   82.69   15.80
  -5   7  -8   -1.00   10.40
  -5   7  -8    8.60    9.90
   5  -7   8    6.10    9.30
   5  -7   8    6.20    6.70
   6   6  -8   -7.40   13.90
  -6  -6   8    0.10    9.60
   5   6  -8   14.60   12.10
  -5  -6   8   -9.00    9.40
   4   6  -8   -1.70    7.40
  -4  -6   8   23.70   10.50
   3   6  -8    6.20    6.80
   3   6  -8   -4.80    5.10
  -3  -6   8   -4.70    6.20
   2   6  -8   49.99   15.80
   2   6  -8   76.39   16.10
  -2  -6   8   54.39   13.90
   1   6  -8   40.80   11.70
   1   6  -8   35.60   13.10
   1   6  -8   48.70    9.60
  -1  -6   8   49.99    8.40
  -1  -6   8   33.50   11.30
   0   6  -8    8.60    6.00
   0   6  -8   -1.00    8.80
   0   6  -8    7.30    7.20
   0  -6   8   16.50    5.50
   0  -6   8   25.40    7.90
  -1   6  -8  180.58   32.10
  -1   6  -8  169.48   28.70
  -1   6  -8  128.59   28.90
   1  -6   8  168.28   25.30
   1  -6   8  175.28   28.10
  -2   6  -8   21.60   12.70
  -2   6  -8   48.70   13.80
  -2   6  -8   35.10   15.20
   2  -6   8   31.20    9.50
  -3   6  -8   60.19   20.20
  -3   6  -8   66.39   17.60
  -3   6  -8   44.70   19.00
   3  -6   8  108.89   17.90
  -4   6  -8   36.90   14.20
  -4   6  -8   30.50   14.00
  -4   6  -8   26.40   15.50
   4  -6   8   39.90   11.00
  -5   6  -8   61.99   22.90
  -5   6  -8   63.69   19.70
   5  -6   8   35.40   11.80
  -6   6  -8    2.50   20.20
  -6   6  -8    1.70   14.60
   6  -6   8    5.40    9.50
   6  -6   8   -6.70    8.00
   6   5  -8    9.50   12.40
  -6  -5   8    6.50   12.10
   5   5  -8   17.70   12.00
  -5  -5   8    2.20    8.90
   4   5  -8   55.39   15.50
  -4  -5   8   44.40   14.90
   3   5  -8   99.89   21.70
   3   5  -8   95.79   18.50
  -3  -5   8  100.29   20.20
   2   5  -8   29.00    8.60
   2   5  -8    9.20    7.90
  -2  -5   8   14.80    6.80
   1   5  -8  141.59   27.20
   1   5  -8  195.68   23.80
   1   5  -8  128.29   28.90
  -1  -5   8  225.28   29.10
  -1  -5   8  151.78   22.40
   0   5  -8  108.99   26.80
   0   5  -8  174.38   28.90
   0   5  -8  188.68   25.90
   0  -5   8  156.78   25.80
  -1   5  -8   54.59   13.50
  -1   5  -8   16.40   11.70
  -1   5  -8   45.40   12.10
   1  -5   8   58.69   12.30
  -2   5  -8  140.99   28.30
  -2   5  -8  151.08   28.90
  -2   5  -8  150.58   27.00
   2  -5   8  153.18   25.40
  -3   5  -8  142.39   26.70
  -3   5  -8  115.59   23.30
  -3   5  -8  119.29   24.40
   3  -5   8  117.89   21.80
  -4   5  -8   19.20    9.70
  -4   5  -8   18.80   11.30
  -4   5  -8   34.00   13.60
   4  -5   8   38.80   10.30
  -5   5  -8   18.40   16.10
  -5   5  -8   28.30   12.50
   5  -5   8   32.20   11.40
  -6   5  -8    8.50   14.80
  -6   5  -8   -3.90   11.40
   6  -5   8   -5.50    5.40
   6   4  -8   16.80   12.10
  -6  -4   8    7.60   11.20
   5   4  -8   -2.40    9.20
  -5  -4   8    3.30    8.90
   4   4  -8    4.20    6.00
   4   4  -8   -0.80    8.30
  -4  -4   8   -0.50    5.50
   3   4  -8    5.10    5.20
   3   4  -8   -6.80    6.50
  -3  -4   8   -3.30    5.70
   2   4  -8   -5.50    3.80
   2   4  -8   -2.10    5.10
  -2  -4   8   -2.50    2.50
   1   4  -8    3.40    3.60
   1   4  -8    2.30    4.40
   1   4  -8    7.60    5.10
  -1  -4   8    3.90    4.90
   0   4  -8   -6.70    5.90
   0   4  -8    4.80    5.60
   0   4  -8   -2.30    4.40
   0  -4   8    0.60    3.10
  -1   4  -8  268.77   43.60
  -1   4  -8  306.77   46.60
  -1   4  -8  276.47   45.60
   1  -4   8  340.17   42.90
  -2   4  -8   13.10    7.50
  -2   4  -8   10.30    8.70
  -2   4  -8    4.60    7.10
   2  -4   8    5.70    4.90
  -3   4  -8    2.60    5.60
  -3   4  -8  -13.20    7.00
  -3   4  -8    6.30    7.90
   3  -4   8    7.00    4.70
  -4   4  -8    2.00    8.20
  -4   4  -8    3.00    9.10
  -4   4  -8   -1.70    7.00
   4  -4   8   -4.40    3.20
  -5   4  -8    3.60   12.60
  -5   4  -8    3.20   11.30
   5  -4   8   14.00    6.40
  -6   4  -8    1.90    9.50
  -6   4  -8   16.40   13.30
   6  -4   8   14.10    9.70
   6   3  -8   -8.60    9.50
  -6  -3   8    7.60   12.20
   5   3  -8    0.10    6.90
   5   3  -8   21.90    9.40
  -5  -3   8   13.60    9.70
   4   3  -8   12.50    5.80
   4   3  -8   19.60    8.80
  -4  -3   8   11.60    8.70
   3   3  -8   94.89   19.10
   3   3  -8   75.29   14.80
  -3  -3   8   86.49   17.30
   2   3  -8  126.49   25.30
   2   3  -8  133.99   23.20
  -2  -3   8  177.38   24.80
   1   3  -8 1060.99  141.49
   1   3  -8 1012.50  142.39
   1   3  -8 1020.50  139.29
  -1  -3   8 1278.07  141.79
   0   3  -8  213.38   30.50
   0   3  -8  215.38   34.10
   0   3  -8  211.98   34.50
   0  -3   8  230.28   31.20
  -1   3  -8   -6.20    4.10
  -1   3  -8    7.40    6.40
  -1   3  -8   -2.20    2.90
   1  -3   8   -1.10    2.30
  -2   3  -8  509.05   78.19
  -2   3  -8  626.14   78.49
  -2   3  -8  502.95   76.89
   2  -3   8  654.73   77.29
  -3   3  -8    6.20    6.30
  -3   3  -8    9.10    7.50
  -3   3  -8    0.70    6.10
   3  -3   8   16.30    5.80
  -4   3  -8  108.59   22.70
  -4   3  -8   61.99   18.30
  -4   3  -8   96.89   16.80
   4  -3   8   90.79   17.00
  -5   3  -8    2.80   12.20
  -5   3  -8    1.40    8.40
   5  -3   8    0.50    6.50
  -6   3  -8    0.40   14.60
  -6   3  -8    3.20   10.00
   6  -3   8   10.70    8.60
  -7   3  -8   27.50   20.50
  -7   3  -8   20.20   20.70
   7  -3   8   36.30   12.70
  -7  -2   8    9.50   15.10
   6   2  -8   28.20   13.20
  -6  -2   8   26.80   14.20
   5   2  -8   -2.00    4.80
   5   2  -8   -2.90    4.00
  -5  -2   8    6.10    9.10
   4   2  -8    5.80    4.20
   4   2  -8   18.40    9.00
  -4  -2   8   10.60    8.40
   3   2  -8   71.99   10.30
   3   2  -8   86.29   14.40
   3   2  -8   90.49   17.00
  -3  -2   8   79.39   15.50
   2   2  -8  100.39   16.00
   2   2  -8   85.29   12.30
   2   2  -8   62.19   15.50
  -2  -2   8   97.99   16.20
  -2  -2   8   93.59   12.10
   1   2  -8  222.18   32.60
   1   2  -8  206.08   29.20
   1   2  -8  230.68   34.00
  -1  -2   8  228.68   30.70
   0   2  -8  177.18   30.20
   0   2  -8  172.28   30.20
   0   2  -8  210.08   27.80
   0  -2   8  215.48   28.50
  -1   2  -8  276.37   43.10
  -1   2  -8  338.77   41.70
  -1   2  -8  262.77   40.30
   1  -2   8  302.07   40.70
  -2   2  -8   13.70    6.70
  -2   2  -8   33.00   10.70
  -2   2  -8   22.30    7.80
   2  -2   8   18.10    6.50
  -3   2  -8  301.17   44.90
  -3   2  -8  252.17   38.30
  -3   2  -8  284.97   42.80
   3  -2   8  299.77   39.30
  -4   2  -8    1.20    4.30
  -4   2  -8    1.30    3.60
  -4   2  -8   -6.00    5.60
   4  -2   8    4.90    5.40
  -5   2  -8   35.40   16.10
  -5   2  -8   37.30   14.70
   5  -2   8   44.10   11.40
  -6   2  -8   11.10   12.50
  -6   2  -8   14.70   14.30
   6  -2   8   13.40    7.20
  -7   2  -8    7.70   12.40
   7  -2   8    7.60    6.30
   7   1  -8    4.00    7.80
  -7  -1   8   -0.80   11.40
   6   1  -8   12.20   10.50
  -6  -1   8   15.80   12.70
   5   1  -8    1.30    4.30
   5   1  -8    3.40    7.40
  -5  -1   8   -6.70    7.30
   4   1  -8   35.20    8.60
   4   1  -8   25.40    9.90
  -4  -1   8   32.90   11.00
   3   1  -8    1.80    2.40
   3   1  -8    5.60    4.50
   3   1  -8    6.00    6.50
  -3  -1   8    4.60    5.10
   2   1  -8    3.90    2.60
   2   1  -8    4.40    5.60
   2   1  -8   18.00    6.00
  -2  -1   8    3.10    3.10
   1   1  -8   82.79   13.40
   1   1  -8   78.69   15.50
   1   1  -8   93.69   15.80
  -1  -1   8   95.89   15.00
   0   1  -8  241.88   32.30
   0   1  -8  239.68   32.10
   0   1  -8  198.98   31.00
   0  -1   8  237.38   31.50
  -1   1  -8   -3.30    2.80
  -1   1  -8    0.80    4.10
  -1   1  -8    0.50    3.20
   1  -1   8    0.30    2.30
  -2   1  -8   90.89   14.90
  -2   1  -8   74.69   15.50
  -2   1  -8   70.09   16.10
   2  -1   8  100.99   15.90
  -3   1  -8    6.40    5.30
  -3   1  -8    2.60    3.30
  -3   1  -8    3.60    8.20
   3  -1   8    9.60    5.30
   3  -1   8   14.50    4.60
  -4   1  -8   -0.90    5.10
  -4   1  -8   31.90   12.20
   4  -1   8   16.40    6.20
  -5   1  -8  -11.70   10.20
  -5   1  -8    8.00   10.00
   5  -1   8    0.40    5.80
  -6   1  -8   37.00   17.30
  -6   1  -8   38.20   18.10
   6  -1   8   51.29   13.60
  -7   1  -8   11.90   11.60
   7  -1   8   20.30    9.60
   7   0  -8    1.50   11.00
  -7   0   8    2.70   14.60
   6   0  -8    8.30    7.30
   6   0  -8    2.90    5.60
  -6   0   8    6.20   11.60
   5   0  -8   13.20    6.10
   5   0  -8    8.70    9.00
  -5   0   8    8.20    9.50
   4   0  -8  120.89   17.20
   4   0  -8  114.39   19.70
   4   0  -8  107.49   21.80
  -4   0   8   91.19   20.10
   3   0  -8    4.50    3.30
   3   0  -8   -7.00    5.10
   3   0  -8   -2.40    2.00
  -3   0   8    2.10    4.60
   2   0  -8    1.40    2.10
   2   0  -8   -1.30    3.50
   2   0  -8   -1.90    4.80
  -2   0   8    0.20    3.20
   1   0  -8 1242.48  161.28
   1   0  -8 1240.58  161.78
   1   0  -8 1260.37  160.18
  -1   0   8 1242.98  160.68
   0   0  -8  262.97   38.00
   0   0  -8  285.17   38.70
   0   0  -8  304.97   39.30
   0   0   8  286.87   38.10
  -1   0  -8   73.39   15.10
  -1   0  -8   66.19   14.60
  -1   0  -8  105.99   15.10
   1   0   8  125.69   16.10
  -2   0  -8   14.70    5.60
  -2   0  -8   10.20    5.80
  -2   0  -8    5.40    3.10
  -2   0  -8    6.80    3.10
   2   0   8   11.50    5.20
   2   0   8    9.70    3.20
  -3   0  -8    9.80    5.30
  -3   0  -8    9.00    6.60
   3   0   8    1.60    4.70
  -4   0  -8   88.69   17.70
  -4   0  -8   93.49   19.30
   4   0   8   63.99   14.80
  -5   0  -8   58.29   17.00
  -5   0  -8   68.19   17.30
   5   0   8   84.79   16.80
  -6   0  -8    8.10    9.60
   6   0   8   11.50    6.80
  -7   0  -8    8.80   12.90
   7   0   8    3.40    9.60
   7  -1  -8    7.00    9.20
   6  -1  -8    7.10    7.20
   6  -1  -8    3.80    7.50
  -6   1   8    3.40    7.90
   5  -1  -8   56.99   14.90
   5  -1  -8   36.70    9.70
   5  -1  -8   75.79   13.20
  -5   1   8   32.10   13.50
  -5   1   8   35.90   13.00
   4  -1  -8  238.38   34.00
   4  -1  -8  255.97   39.40
   4  -1  -8  295.47   38.00
  -4   1   8  262.07   40.20
  -4   1   8  211.28   36.90
   3  -1  -8  320.37   45.30
   3  -1  -8  363.26   46.90
   3  -1  -8  364.36   44.00
  -3   1   8  302.07   48.30
  -3   1   8  281.17   44.80
   2  -1  -8   70.49   12.80
   2  -1  -8   70.09   13.70
   2  -1  -8   76.79   11.50
  -2   1   8   57.89   11.60
  -2   1   8   60.59   13.20
   1  -1  -8  154.98   25.10
   1  -1  -8  191.88   26.40
   1  -1  -8  183.38   23.80
  -1   1   8  150.38   23.10
  -1   1   8  189.68   26.60
   0  -1  -8 1656.43  226.88
   0  -1  -8 1865.51  227.58
   0  -1  -8 1736.33  227.18
   0   1   8 1823.32  226.58
   0   1   8 1766.42  227.08
  -1  -1  -8   25.40    7.50
  -1  -1  -8   28.00    7.50
  -1  -1  -8   26.20    5.90
   1   1   8   27.80    6.80
  -2  -1  -8   69.79   14.30
  -2  -1  -8   84.29   12.10
  -2  -1  -8   61.29   14.00
  -2  -1  -8   85.89   12.10
   2   1   8   86.69   14.30
  -3  -1  -8  146.39   24.10
  -3  -1  -8  107.79   23.10
   3   1   8  169.58   23.20
  -4  -1  -8  149.79   23.70
  -4  -1  -8   72.19   19.10
   4   1   8  129.29   20.30
  -5  -1  -8   12.20   10.10
  -5  -1  -8   -9.60    8.30
   5   1   8   17.50    8.00
  -6  -1  -8    1.60    8.70
   6   1   8   16.40    8.50
  -7  -1  -8    8.10   12.70
   7   1   8   15.20   10.60
   6  -2  -8   -4.20    7.80
   6  -2  -8    7.80    7.70
  -6   2   8    7.60   13.70
   5  -2  -8   16.20    6.00
   5  -2  -8    4.00    8.20
   5  -2  -8    0.60    4.90
  -5   2   8   20.90   10.00
  -5   2   8   -1.50   10.30
   4  -2  -8  196.88   34.30
   4  -2  -8  202.48   31.60
   4  -2  -8  231.88   33.70
  -4   2   8  240.08   33.40
  -4   2   8  210.18   35.70
   3  -2  -8  117.19   20.10
   3  -2  -8  149.49   24.10
   3  -2  -8  149.69   22.50
  -3   2   8  131.19   20.80
  -3   2   8  120.69   23.40
   2  -2  -8   75.59   15.50
   2  -2  -8   88.29   14.10
   2  -2  -8   86.99   15.30
  -2   2   8   79.79   13.40
  -2   2   8   94.59   16.90
   1  -2  -8   42.50    9.80
   1  -2  -8   45.30   10.20
   1  -2  -8   64.39   10.10
  -1   2   8   51.59    8.40
  -1   2   8   40.50   10.10
   0  -2  -8   95.69   16.80
   0  -2  -8  119.89   17.60
   0  -2  -8  102.89   16.90
   0   2   8   95.29   15.50
   0   2   8  131.29   18.20
  -1  -2  -8  315.17   42.90
  -1  -2  -8  281.47   42.50
  -1  -2  -8  304.57   41.70
   1   2   8  336.47   42.10
   1   2   8  323.67   41.80
  -2  -2  -8   -1.40    4.10
  -2  -2  -8   -0.40    1.90
  -2  -2  -8   -0.80    2.80
  -2  -2  -8    3.30    3.90
   2   2   8    0.10    3.40
   2   2   8   -0.30    1.80
  -3  -2  -8   67.59   14.60
  -3  -2  -8   72.09   14.30
   3   2   8   72.89   13.80
  -4  -2  -8   46.10   12.30
  -4  -2  -8   22.80    9.70
   4   2   8   49.90   11.00
  -5  -2  -8   10.50    8.30
  -5  -2  -8   14.70   10.60
   5   2   8    6.20    7.40
  -6  -2  -8    9.40    9.90
  -6  -2  -8   14.70   12.70
   6   2   8    6.90    9.20
  -7  -2  -8   -8.10   15.80
   7   2   8    9.10    8.70
   6  -3  -8   19.80   10.40
   6  -3  -8   46.20   12.40
  -6   3   8   15.00   11.60
   5  -3  -8   39.30   11.10
   5  -3  -8   33.50    9.80
   5  -3  -8   11.40    8.70
  -5   3   8   51.99   14.30
   4  -3  -8   -1.30    4.30
   4  -3  -8   -2.40    4.40
   4  -3  -8    2.60    4.80
  -4   3   8    4.60    6.00
  -4   3   8   10.10    7.40
   3  -3  -8  162.98   23.20
   3  -3  -8  146.29   24.20
   3  -3  -8  160.78   25.90
  -3   3   8  126.99   21.70
  -3   3   8  151.88   26.40
   2  -3  -8   14.40    5.00
   2  -3  -8   17.80    7.50
   2  -3  -8   23.30    6.60
   2  -3  -8   23.60    4.60
  -2   3   8   12.20    4.20
  -2   3   8   19.20    8.60
   1  -3  -8    6.80    4.20
   1  -3  -8   19.90    6.30
   1  -3  -8    6.80    2.40
  -1   3   8    6.80    2.50
  -1   3   8    8.10    5.50
   0  -3  -8   63.19   12.40
   0  -3  -8   62.49   12.40
   0   3   8   71.99   10.70
   0   3   8   70.59   13.40
  -1  -3  -8  101.59   16.60
  -1  -3  -8   89.39   16.80
   1   3   8   95.09   16.30
   1   3   8  110.49   15.80
  -2  -3  -8  146.39   25.00
  -2  -3  -8  148.39   26.30
   2   3   8  202.58   24.90
  -3  -3  -8    0.30    4.70
  -3  -3  -8    1.30    4.50
  -3  -3  -8    9.00    2.50
  -3  -3  -8    6.30    1.90
  -3  -3  -8   11.10    7.10
   3   3   8   11.50    4.60
  -4  -3  -8   26.20    8.00
  -4  -3  -8   28.10    9.70
  -4  -3  -8    7.60    6.60
   4   3   8   18.50    7.10
  -5  -3  -8   21.40    9.50
  -5  -3  -8   15.80   11.10
   5   3   8    9.30    8.20
  -6  -3  -8   29.70   13.60
  -6  -3  -8   59.29   16.70
   6   3   8   63.49   14.70
  -7  -3  -8   -1.40   12.00
  -7  -3  -8   -3.70   16.30
   7   3   8   25.70   11.90
   6  -4  -8   42.00   15.30
   6  -4  -8   37.90   12.70
   6  -4  -8   47.00   15.20
  -6   4   8   71.79   18.20
   5  -4  -8   78.89   16.60
   5  -4  -8   55.59   16.00
   5  -4  -8   56.39   13.20
  -5   4   8   39.00   16.10
   4  -4  -8   17.10    7.10
   4  -4  -8   24.50    9.00
   4  -4  -8   22.30    9.90
  -4   4   8    9.00    9.00
   3  -4  -8  161.68   24.10
   3  -4  -8  144.19   24.40
   3  -4  -8  124.39   25.30
  -3   4   8  164.38   27.60
   2  -4  -8  324.87   43.50
   2  -4  -8  314.97   44.00
  -2   4   8  309.27   47.80
   1  -4  -8  127.99   19.90
   1  -4  -8  115.69   19.60
  -1   4   8  125.39   22.20
   0  -4  -8    1.80    2.80
   0  -4  -8   -4.10    3.10
   0   4   8   -0.60    1.90
   0   4   8    4.40    5.10
   0   4   8    1.90    2.80
  -1  -4  -8  257.27   36.90
  -1  -4  -8  248.78   37.60
   1   4   8  256.57   36.90
   1   4   8  287.27   36.00
  -2  -4  -8   -3.70    4.40
  -2  -4  -8    1.00    3.80
  -2  -4  -8    3.10    5.00
   2   4   8    1.90    3.70
   2   4   8   -0.60    3.00
  -3  -4  -8   95.99   18.50
  -3  -4  -8   73.69   16.00
  -3  -4  -8   99.49   19.10
   3   4   8  105.09   15.00
   3   4   8  124.09   18.20
  -4  -4  -8    4.20    6.00
  -4  -4  -8    1.70    4.30
   4   4   8    3.00    5.90
  -5  -4  -8   74.79   16.80
  -5  -4  -8   48.70   14.90
   5   4   8   41.50   13.20
  -6  -4  -8    5.10    9.90
  -6  -4  -8   16.10   14.10
   6   4   8   43.40   12.90
  -7  -4  -8   18.00   15.30
  -7  -4  -8   -9.70   11.30
   7   4   8   -8.00    9.50
   6  -5  -8   -1.10    9.50
   6  -5  -8   -6.80   10.00
   6  -5  -8   14.70    8.60
  -6   5   8    3.10   12.90
   5  -5  -8   38.50   13.50
   5  -5  -8   48.20   12.60
   5  -5  -8   33.60   12.20
  -5   5   8   26.10   14.10
   4  -5  -8   26.90    9.20
   4  -5  -8   11.80    9.90
   4  -5  -8   20.50    8.70
  -4   5   8   22.90   11.90
   3  -5  -8   50.79   11.50
   3  -5  -8   67.99   11.90
  -3   5   8   12.10    9.00
   2  -5  -8  234.38   33.20
   2  -5  -8  219.98   33.30
  -2   5   8  192.88   35.50
   1  -5  -8    1.00    4.60
   1  -5  -8   -2.10    4.10
  -1   5   8    0.10    5.50
   0  -5  -8   31.90    8.00
   0  -5  -8   21.10    6.30
   0   5   8   14.80    7.80
   0   5   8   22.70    4.50
   0   5   8   20.50    4.10
  -1  -5  -8    9.80    5.10
  -1  -5  -8    8.90    4.30
   1   5   8   10.60    4.50
   1   5   8   22.30    7.70
  -2  -5  -8  142.39   22.00
  -2  -5  -8  139.89   24.10
  -2  -5  -8  138.59   24.60
   2   5   8  164.78   23.90
   2   5   8  145.19   22.40
  -3  -5  -8   24.20    6.80
  -3  -5  -8    9.50    6.60
  -3  -5  -8   28.30    8.30
   3   5   8   20.90    6.00
   3   5   8   12.60    6.40
  -4  -5  -8   31.10   13.60
  -4  -5  -8   52.79   13.40
   4   5   8   74.49   14.40
  -5  -5  -8    8.90    9.50
  -5  -5  -8    1.50    7.00
   5   5   8    4.00    5.40
  -6  -5  -8    4.20   13.20
  -6  -5  -8    3.90   12.60
   6   5   8   -3.60    7.80
   5  -6  -8    2.50    7.70
   5  -6  -8    1.10    7.90
   5  -6  -8    6.80   10.00
  -5   6   8   -4.30    7.80
  -5   6   8  -10.70   11.00
   4  -6  -8    1.70    8.50
   4  -6  -8   -2.20    3.60
  -4   6   8   -2.60   10.10
  -4   6   8   10.80   10.80
   3  -6  -8    0.60    4.50
   3  -6  -8   17.60    8.50
  -3   6   8   10.80    8.10
  -3   6   8   -1.60    7.60
   2  -6  -8   62.39   12.20
   2  -6  -8   50.69   13.20
  -2   6   8   25.90   11.60
   1  -6  -8  129.79   22.40
   1  -6  -8  134.19   22.50
  -1   6   8  152.88   26.30
   0  -6  -8    2.10    3.20
   0  -6  -8    3.60    3.40
   0   6   8   -1.50    6.30
  -1  -6  -8   26.10    7.70
  -1  -6  -8   20.60    7.50
  -1  -6  -8   30.30    8.40
   1   6   8   34.50   10.30
   1   6   8   32.60    7.30
  -2  -6  -8   14.60    5.80
  -2  -6  -8    4.00    4.90
  -2  -6  -8   11.60    5.50
   2   6   8    8.50    4.70
   2   6   8   12.30    7.10
  -3  -6  -8    4.80    6.50
  -3  -6  -8   -8.50    6.30
   3   6   8   11.50    6.80
   3   6   8   -2.70    5.00
  -4  -6  -8    4.90    9.60
  -4  -6  -8    3.70    8.30
   4   6   8   -0.40    6.80
  -5  -6  -8    4.50    8.10
  -5  -6  -8   -1.60    7.30
   5   6   8   -2.50    5.70
  -6  -6  -8    9.00   14.40
  -6  -6  -8   -5.50   12.00
   6   6   8    4.60   10.50
   5  -7  -8  128.49   23.50
   5  -7  -8  101.19   22.10
  -5   7   8  127.79   27.40
  -5   7   8   71.99   25.40
   4  -7  -8    9.10    8.30
   4  -7  -8   16.70    8.90
  -4   7   8   -6.00    7.30
  -4   7   8    6.40    9.70
   3  -7  -8    9.90    8.40
   3  -7  -8    5.80    6.50
  -3   7   8   10.90   11.50
  -3   7   8    0.70    6.40
   2  -7  -8   30.30   10.80
   2  -7  -8   11.00    8.30
  -2   7   8   24.70   11.00
  -2   7   8   43.80   14.30
   1  -7  -8   21.60    7.60
   1  -7  -8   13.00    6.60
  -1   7   8   19.30    9.80
   0  -7  -8   55.29   13.10
   0  -7  -8   55.19   12.40
   0   7   8   72.39   17.30
  -1  -7  -8   68.59   11.60
  -1  -7  -8   24.90    9.00
   1   7   8   72.09   16.30
  -2  -7  -8   15.90    8.20
  -2  -7  -8    9.50    4.70
  -2  -7  -8    9.60    5.80
   2   7   8   12.10    6.30
   2   7   8    0.20    5.40
  -3  -7  -8   -0.80    7.60
  -3  -7  -8   15.10    7.10
   3   7   8    4.10    6.40
  -4  -7  -8   21.50    9.00
  -4  -7  -8   30.80   14.10
   4   7   8   38.70   11.60
  -5  -7  -8    2.60   10.60
  -5  -7  -8    4.60    7.90
   5   7   8    1.80    6.40
  -6  -7  -8    6.80   10.90
  -6  -7  -8    2.40   15.00
   6   7   8   -1.80    6.40
   5  -8  -8   -1.90    6.40
   4  -8  -8   11.50   10.00
   4  -8  -8   24.10    9.30
  -4   8   8    9.90   10.60
  -4   8   8    8.20   12.90
   3  -8  -8   48.00   14.30
   3  -8  -8   32.40   11.40
  -3   8   8   45.00   18.20
  -3   8   8   50.59   16.30
   2  -8  -8   -0.60    4.00
   2  -8  -8    8.90    6.80
  -2   8   8    7.90    6.20
  -2   8   8   -0.10    7.70
   1  -8  -8   48.50   12.60
   1  -8  -8   54.99   12.70
  -1   8   8   33.60   13.50
   0  -8  -8    2.50    4.40
   0  -8  -8    2.10    6.60
   0   8   8   -9.50    7.50
  -1  -8  -8   28.70    9.80
  -1  -8  -8   22.50    8.30
   1   8   8   41.30   14.90
  -2  -8  -8    6.60    5.80
   2   8   8   -2.30    8.40
  -3  -8  -8   19.30   10.80
  -3  -8  -8   18.50    8.30
   3   8   8   21.30    9.30
  -4  -8  -8   36.40   15.50
  -4  -8  -8   17.70   11.40
   4   8   8   36.90   12.70
  -5  -8  -8   30.50   16.60
  -5  -8  -8   10.90   13.00
   5   8   8   18.50   12.00
   4  -9  -8   17.60    9.20
   4  -9  -8   20.90   12.90
  -4   9   8    3.20   11.40
  -4   9   8   13.30   13.90
   3  -9  -8   42.50   14.70
   3  -9  -8   18.30   10.60
  -3   9   8   78.39   20.20
  -3   9   8   29.10   13.90
   2  -9  -8    1.10    6.60
   2  -9  -8    2.70    7.80
  -2   9   8   -4.00    6.60
  -2   9   8   -5.20   11.40
   1  -9  -8    3.50    6.00
   1  -9  -8    0.30    7.20
  -1   9   8   22.50   15.10
   0  -9  -8    1.20    7.20
   0  -9  -8   11.20    7.60
   0   9   8    8.50   10.50
  -1  -9  -8    7.10    7.00
  -1  -9  -8    3.40    7.70
   1   9   8  -12.30    9.70
  -2  -9  -8   15.70   10.00
   2   9   8   50.49   17.50
  -3  -9  -8   -0.70    6.00
  -4  -9  -8   14.30    9.40
   3 -10  -8   -1.00    6.60
   3 -10  -8   -0.90   10.20
  -3  10   8   -6.50   10.70
  -3  10   8   14.10   14.20
   2 -10  -8    7.70    7.60
   2 -10  -8   10.00    8.70
  -2  10   8   29.10   16.10
  -2  10   8   13.40    9.90
   1 -10  -8   -1.20    5.90
   1 -10  -8   -2.30    8.50
  -1  10   8   -2.00    8.90
   0 -10  -8  -10.10    7.50
   0 -10  -8    1.70    5.70
   0  10   8  -16.50    6.50
  -1 -10  -8   44.50   14.70
   1  10   8   91.69   22.50
  -2 -10  -8   -5.00    8.30
   2  10   8    1.80   14.30
  -3 -10  -8   -2.30    9.70
  -4 -10  -8    2.00   11.70
   2 -11  -8   12.40    9.10
   2 -11  -8    5.90    8.00
  -2  11   8   14.00   18.10
   1 -11  -8    3.60    9.10
   1 -11  -8    4.70   10.10
  -1  11   8   12.70   16.30
   0 -11  -8    0.30    9.50
   0 -11  -8   -0.50    7.00
   0  11   8    7.80   12.50
  -1 -11  -8   12.80   10.70
   1  11   8   11.00   18.50
  -2 -11  -8    0.60   10.20
   2  11   8   15.90   13.40
   1  11  -9   19.00   20.30
  -1 -11   9   -3.50    7.30
   0  11  -9   -2.90   12.50
   0  11  -9   -2.00   16.20
   0 -11   9    9.90   11.40
  -1  11  -9   19.20   16.00
  -1  11  -9  -13.00   13.60
   1 -11   9   -5.60   11.40
   3  10  -9   17.50   16.40
  -3 -10   9  -15.80    6.10
   2  10  -9   10.00   17.20
  -2 -10   9    7.80   11.30
   1  10  -9   -4.80    8.90
   1  10  -9   -0.30   15.00
  -1 -10   9    3.40    9.40
   0  10  -9   -8.40    7.40
   0  10  -9   25.70   18.30
   0 -10   9   -5.80    5.30
  -1  10  -9    9.40   17.10
  -1  10  -9   -2.30    8.70
   1 -10   9   18.20   11.50
  -2  10  -9   43.40   18.50
  -2  10  -9   28.80   15.40
  -2  10  -9   26.90   18.60
   2 -10   9   39.00   14.10
   2 -10   9   72.89   17.20
  -3  10  -9   14.10   17.60
  -3  10  -9   -5.40   20.40
  -3  10  -9   -6.60    9.40
   3 -10   9    3.00    7.70
   3 -10   9   18.70   11.80
   4   9  -9   15.90   18.40
  -4  -9   9    7.40    8.40
   3   9  -9   -4.80   13.50
  -3  -9   9    3.60   10.10
   2   9  -9   -2.10   14.30
  -2  -9   9    3.40    9.30
   1   9  -9   -0.10    7.80
   1   9  -9   -7.50   13.20
  -1  -9   9    5.00    9.50
   0   9  -9   -2.70   14.50
   0   9  -9   -2.60   10.20
   0  -9   9    2.70    8.70
  -1   9  -9    9.70    9.30
  -1   9  -9    6.30   15.20
  -1   9  -9   -6.50    9.50
   1  -9   9    1.60    7.50
   1  -9   9    1.00    8.60
  -2   9  -9   -0.80    9.50
  -2   9  -9    2.80   12.70
  -2   9  -9   -6.80   15.30
   2  -9   9   14.40    9.00
   2  -9   9   -1.40    5.10
  -3   9  -9   -2.90   10.90
  -3   9  -9   16.20   19.90
  -3   9  -9   16.00   14.00
   3  -9   9   35.70   12.60
   3  -9   9   11.20    8.70
  -4   9  -9   -0.20   11.20
  -4   9  -9   -4.40   18.60
  -4   9  -9   -4.50    8.90
   4  -9   9    1.00    8.80
   4  -9   9    3.90    7.90
   4   8  -9    4.30   10.40
  -4  -8   9    4.20   11.50
   3   8  -9    2.60    8.80
  -3  -8   9   -9.10    8.80
   2   8  -9   11.30   11.10
   2   8  -9   -4.10    9.90
  -2  -8   9   24.00   11.20
   1   8  -9   66.59   21.90
   1   8  -9   54.39   16.60
  -1  -8   9  118.39   21.10
   0   8  -9    2.00   11.40
   0   8  -9   16.90   11.60
   0  -8   9    9.90    7.40
  -1   8  -9    6.70    7.20
  -1   8  -9   -2.10    8.50
  -1   8  -9   -0.80   10.30
   1  -8   9    8.80    5.30
   1  -8   9   -0.50    6.70
  -2   8  -9   49.10   21.90
  -2   8  -9   70.29   20.50
  -2   8  -9   78.49   19.50
   2  -8   9   71.19   16.70
   2  -8   9   72.79   15.20
  -3   8  -9    2.40   11.30
  -3   8  -9   15.00   11.50
  -3   8  -9   -2.80   11.40
   3  -8   9    6.50    7.80
   3  -8   9    8.30    8.80
  -4   8  -9   69.09   25.30
  -4   8  -9   55.49   20.40
  -4   8  -9   57.39   20.10
   4  -8   9   78.09   18.70
   4  -8   9   73.59   17.20
  -5   8  -9   -1.90   15.00
   5  -8   9  -10.70    8.10
   5  -8   9   -0.20   10.10
   5   7  -9  -10.50   11.30
  -5  -7   9    7.70   12.30
   4   7  -9   40.60   16.80
  -4  -7   9   28.40   14.00
   3   7  -9   11.80   12.80
  -3  -7   9   -5.90    7.40
   2   7  -9   16.80   12.70
   2   7  -9   24.50   10.70
  -2  -7   9    4.30    5.20
   1   7  -9   64.79   17.20
   1   7  -9   43.80   15.90
  -1  -7   9   64.99   14.80
   0   7  -9   22.30   11.90
   0   7  -9   26.30    8.90
   0   7  -9   19.20   11.80
   0  -7   9   43.30   11.30
   0  -7   9   24.20    7.40
  -1   7  -9  145.49   25.80
  -1   7  -9   83.79   25.70
  -1   7  -9  115.89   26.00
   1  -7   9  175.78   26.40
   1  -7   9  145.09   22.40
  -2   7  -9   78.09   19.70
  -2   7  -9   35.50   18.40
  -2   7  -9   40.10   14.80
   2  -7   9   51.59   13.70
   2  -7   9   50.79   12.10
  -3   7  -9   46.50   15.20
  -3   7  -9   51.99   16.80
  -3   7  -9   63.79   19.80
   3  -7   9   83.59   16.30
   3  -7   9   59.69   13.70
  -4   7  -9    3.60   14.30
  -4   7  -9   11.90   12.70
  -4   7  -9    5.40   10.40
   4  -7   9    0.10    6.70
   4  -7   9    8.60    8.90
  -5   7  -9   23.20   12.70
  -5   7  -9   14.10   18.70
   5  -7   9    4.90    7.00
   5  -7   9    9.70    7.50
   5   6  -9    9.80    9.40
  -5  -6   9   12.70   12.10
   4   6  -9    3.70   10.90
  -4  -6   9   -2.90    9.20
   3   6  -9   23.50   14.50
   3   6  -9   36.00   11.90
  -3  -6   9   28.60   10.10
   2   6  -9   12.70    8.50
   2   6  -9    5.20    9.70
  -2  -6   9   12.50    7.00
   1   6  -9   31.50   10.80
   1   6  -9   32.80   12.60
  -1  -6   9   27.10    9.20
   0   6  -9  108.49   18.90
   0   6  -9  101.19   21.80
   0   6  -9   50.59   19.40
   0  -6   9  111.79   16.30
   0  -6   9  117.29   20.10
  -1   6  -9   95.19   22.60
  -1   6  -9   71.79   21.30
   1  -6   9  166.18   22.90
  -2   6  -9    9.00    9.40
  -2   6  -9   -2.70    5.00
  -2   6  -9  -11.70    7.80
   2  -6   9   -4.50    6.50
  -3   6  -9    2.70   11.00
  -3   6  -9    4.00   12.50
  -3   6  -9   -6.30    8.70
   3  -6   9   21.40    9.70
  -4   6  -9    5.90    7.70
  -4   6  -9   33.50   16.90
  -4   6  -9   23.60   13.50
   4  -6   9   22.40    8.60
  -5   6  -9   -0.80   10.90
  -5   6  -9   -6.60   16.00
   5  -6   9   11.00    9.70
  -6   6  -9   -1.70   14.60
  -6   6  -9   20.40   20.30
   6  -6   9   -7.10    7.70
   6   5  -9    0.00   12.80
  -6  -5   9    0.80    8.00
   5   5  -9   -2.40    7.10
  -5  -5   9   -2.70    5.60
   4   5  -9    1.30   11.30
  -4  -5   9   22.30   12.30
   3   5  -9    4.60    9.50
   3   5  -9    7.60    5.70
  -3  -5   9   -1.10    4.50
   2   5  -9  124.89   24.60
   2   5  -9  105.59   19.50
  -2  -5   9   75.49   18.10
   1   5  -9   19.80    9.00
   1   5  -9   17.30    9.60
   1   5  -9   32.00    7.50
  -1  -5   9   25.90    9.00
  -1  -5   9   41.00    6.50
   0   5  -9  117.49   24.20
   0   5  -9   91.59   18.30
   0   5  -9  101.99   22.20
   0  -5   9  141.69   21.70
  -1   5  -9   65.89   16.30
  -1   5  -9  123.19   22.40
  -1   5  -9   92.79   21.30
   1  -5   9  106.99   18.30
  -2   5  -9   80.59   21.10
  -2   5  -9  111.79   23.40
  -2   5  -9   81.89   19.60
   2  -5   9  134.49   20.80
  -3   5  -9   23.50   13.10
  -3   5  -9    0.20    8.40
  -3   5  -9   -3.60    9.00
   3  -5   9    4.30    6.30
  -4   5  -9   -3.20    8.00
  -4   5  -9   -4.60    5.60
  -4   5  -9   -0.60    8.50
   4  -5   9    5.90    6.60
  -5   5  -9   99.49   26.10
  -5   5  -9   57.79   20.00
   5  -5   9  111.69   20.90
  -6   5  -9    5.50   18.50
  -6   5  -9   -6.60   13.60
   6  -5   9   -2.40    6.30
   6   4  -9   -3.20   11.70
  -6  -4   9    6.10   12.00
   5   4  -9    0.90    6.40
  -5  -4   9    4.40    9.50
   4   4  -9   59.29   17.90
   4   4  -9   58.19   13.80
  -4  -4   9   86.59   17.60
   3   4  -9  116.99   23.10
   3   4  -9  115.19   19.70
  -3  -4   9   89.49   19.50
   2   4  -9    3.30    5.40
   2   4  -9    1.10    4.50
  -2  -4   9    0.30    5.30
   1   4  -9   72.49   10.70
   1   4  -9   55.59   14.50
   1   4  -9   41.30   11.80
  -1  -4   9   37.60   10.80
   0   4  -9   87.69   17.40
   0   4  -9   87.49   15.40
   0   4  -9   81.19   19.10
   0  -4   9   82.69   16.00
  -1   4  -9    9.10    7.60
  -1   4  -9    5.00    6.50
  -1   4  -9   13.70    8.90
   1  -4   9   22.10    7.10
  -2   4  -9  110.39   22.70
  -2   4  -9   97.29   20.40
  -2   4  -9  105.19   22.60
   2  -4   9  127.89   20.70
  -3   4  -9   52.69   13.80
  -3   4  -9   36.30   14.80
  -3   4  -9   18.60    8.90
   3  -4   9   52.59   11.90
  -4   4  -9   56.09   15.10
  -4   4  -9   36.00   10.80
  -4   4  -9   18.90   13.40
   4  -4   9   16.30    7.10
  -5   4  -9   25.60   14.70
  -5   4  -9   -4.90    9.50
   5  -4   9   44.20   10.80
  -6   4  -9   17.00   14.10
  -6   4  -9    9.30   14.80
   6  -4   9   25.60   11.60
   6   3  -9    2.80   11.40
  -6  -3   9   15.90   13.10
   5   3  -9    2.10    8.40
   5   3  -9    2.40    6.10
  -5  -3   9    7.00   10.40
   4   3  -9    9.10    6.60
   4   3  -9   12.90    6.80
  -4  -3   9   -2.60    7.00
   3   3  -9   -1.40    6.60
   3   3  -9    2.80    5.40
  -3  -3   9    0.80    5.70
   2   3  -9  168.18   28.00
   2   3  -9  174.08   23.50
   2   3  -9  207.68   31.40
  -2  -3   9  182.88   28.30
   1   3  -9    9.50    7.60
   1   3  -9    2.80    4.40
   1   3  -9   12.00    3.90
  -1  -3   9   14.00    6.10
   0   3  -9   53.29    9.80
   0   3  -9   26.70   10.00
   0   3  -9   49.50   12.60
   0  -3   9   67.59   11.70
  -1   3  -9   42.50   11.80
  -1   3  -9   21.90    7.90
  -1   3  -9   51.09   12.80
   1  -3   9   64.59   11.60
  -2   3  -9   -0.20    5.90
  -2   3  -9    8.50    6.20
  -2   3  -9   -6.40    3.40
   2  -3   9    3.40    5.10
  -3   3  -9  114.59   22.50
  -3   3  -9   85.49   22.90
  -3   3  -9  115.09   21.60
   3  -3   9  158.88   22.50
  -4   3  -9    9.20    9.40
  -4   3  -9   18.20   10.10
   4  -3   9    3.40    5.90
  -5   3  -9    5.90    9.10
  -5   3  -9    5.20    7.20
   5  -3   9   10.20    7.20
  -6   3  -9   24.00   12.90
  -6   3  -9   21.80   14.90
   6  -3   9   30.80   11.80
   6   2  -9    2.10    6.70
  -6  -2   9   15.80   10.40
   5   2  -9   13.20    8.60
   5   2  -9   21.70    9.40
  -5  -2   9   12.90   11.20
   4   2  -9   33.10   12.40
   4   2  -9   45.50   11.10
  -4  -2   9   37.70   11.50
   3   2  -9   17.50    6.30
   3   2  -9   22.20    8.40
  -3  -2   9   21.00    7.40
   2   2  -9    9.00    6.10
   2   2  -9   13.90    3.70
   2   2  -9   19.10    6.40
  -2  -2   9   14.20    3.30
  -2  -2   9    6.10    5.70
   1   2  -9  109.69   17.50
   1   2  -9   70.59   13.60
   1   2  -9  114.59   18.80
  -1  -2   9   98.09   16.00
   0   2  -9   41.70   10.30
   0   2  -9   60.29    9.90
   0   2  -9   18.50    7.90
   0  -2   9   63.69   10.40
  -1   2  -9   13.70    6.40
  -1   2  -9    5.70    4.90
  -1   2  -9    7.40    4.90
   1  -2   9   10.60    5.30
  -2   2  -9  320.67   50.69
  -2   2  -9  297.77   48.80
  -2   2  -9  344.57   50.19
   2  -2   9  398.46   48.00
  -3   2  -9   18.90    7.40
  -3   2  -9   12.50   10.70
  -3   2  -9    8.90    5.80
   3  -2   9   23.80    7.40
  -4   2  -9   48.10   15.30
  -4   2  -9   85.29   17.60
   4  -2   9   49.80   12.00
  -5   2  -9    1.70    8.70
  -5   2  -9    4.20   10.70
   5  -2   9   -1.40    6.10
  -6   2  -9    5.80    9.30
  -6   2  -9   10.30   16.20
   6  -2   9    4.00    7.00
  -7   2  -9   -1.60   11.90
   7  -2   9   14.20    8.80
   6   1  -9    3.10    8.50
  -6  -1   9   16.70   14.30
   5   1  -9    0.20    6.20
   5   1  -9    9.60    7.90
  -5  -1   9   11.70   10.50
   4   1  -9   10.40    6.10
   4   1  -9    9.10    8.30
  -4  -1   9    9.40    7.90
   3   1  -9   -4.10    3.30
   3   1  -9    5.80    3.90
   3   1  -9   -0.10    2.10
  -3  -1   9    5.60    5.80
   2   1  -9  209.88   26.70
   2   1  -9  208.58   30.20
   2   1  -9  230.68   32.30
  -2  -1   9  148.29   28.80
   1   1  -9   21.80    4.90
   1   1  -9    6.00    6.30
   1   1  -9   16.60    6.70
  -1  -1   9   14.90    5.60
   0   1  -9  438.16   61.19
   0   1  -9  404.26   61.09
   0   1  -9  416.56   60.19
   0  -1   9  576.44   61.39
  -1   1  -9  168.08   28.50
  -1   1  -9  184.08   27.70
  -1   1  -9  159.08   27.00
   1  -1   9  218.18   28.50
  -2   1  -9    1.60    5.00
  -2   1  -9   -5.10    4.20
  -2   1  -9    0.70    3.80
   2  -1   9   -2.70    2.30
  -3   1  -9  195.08   30.30
  -3   1  -9  166.78   30.10
  -3   1  -9  163.88   24.60
   3  -1   9  199.48   27.90
  -4   1  -9    6.70   10.00
  -4   1  -9    1.80    8.40
   4  -1   9    3.90    5.60
  -5   1  -9   74.69   18.50
  -5   1  -9   32.10   14.60
   5  -1   9   79.89   15.30
  -6   1  -9   -3.60    9.70
  -6   1  -9   15.20   13.70
   6  -1   9  -10.20    6.50
  -7   1  -9   14.50   12.60
   7  -1   9   -0.60    5.90
   6   0  -9   -5.40    9.30
   6   0  -9   -0.60    7.80
  -6   0   9    4.70   11.60
   5   0  -9   15.40    8.70
   5   0  -9    9.70    8.00
  -5   0   9    5.70    9.20
   4   0  -9    3.00    4.90
   4   0  -9   -3.70    4.80
   4   0  -9   -1.10    2.80
  -4   0   9    2.50    6.60
   3   0  -9   20.80    5.10
   3   0  -9   15.20    8.80
   3   0  -9   19.60    7.40
  -3   0   9   19.00    7.10
   2   0  -9   -0.50    2.70
   2   0  -9    0.20    2.50
   2   0  -9    1.90    5.50
  -2   0   9    1.40    3.80
   1   0  -9   18.30    4.90
   1   0  -9    4.90    4.80
   1   0  -9    5.30    5.70
  -1   0   9   23.10    5.60
   0   0  -9   62.19   12.10
   0   0  -9   73.09   12.30
   0   0  -9   51.99   12.00
   0   0   9   74.89   12.20
  -1   0  -9   -0.90    4.30
  -1   0  -9    3.70    4.10
  -1   0  -9    4.50    3.70
   1   0   9   -1.60    2.40
  -2   0  -9    9.70    5.70
  -2   0  -9   13.50    4.90
  -2   0  -9   12.40    5.50
   2   0   9    8.70    5.10
  -3   0  -9   35.60    5.20
  -3   0  -9   22.90    9.00
  -3   0  -9   40.90   12.10
  -3   0  -9   30.70    5.10
   3   0   9   35.20    9.10
  -4   0  -9  162.58   31.40
  -4   0  -9  191.88   32.80
   4   0   9  194.88   29.50
  -5   0  -9    0.00    7.80
  -5   0  -9   -9.40    8.50
   5   0   9    1.80    4.90
  -6   0  -9    3.40   11.80
   6   0   9    6.50    8.60
  -7   0  -9   16.50   19.20
   7   0   9   20.20   11.70
   6  -1  -9   -5.00    9.30
   6  -1  -9    2.70    5.40
   5  -1  -9    1.70    5.90
   5  -1  -9   -2.10    4.20
  -5   1   9    5.60    9.00
   4  -1  -9   46.30   13.30
   4  -1  -9   55.69   10.40
   4  -1  -9   62.49   12.60
  -4   1   9   43.90   12.40
  -4   1   9   56.19   15.70
   3  -1  -9   97.99   19.80
   3  -1  -9   90.09   17.80
   3  -1  -9  111.79   16.80
  -3   1   9  108.49   18.50
  -3   1   9  121.39   20.90
   2  -1  -9    4.20    5.90
   2  -1  -9    4.40    3.50
   2  -1  -9   -1.20    4.00
  -2   1   9    2.50    3.80
  -2   1   9    4.80    5.30
   1  -1  -9    2.20    4.70
   1  -1  -9    2.70    3.30
   1  -1  -9    0.60    3.70
  -1   1   9    5.40    4.60
  -1   1   9    4.60    3.00
   0  -1  -9   83.79   15.30
   0  -1  -9  101.69   16.00
   0  -1  -9  110.89   16.90
   0   1   9   93.19   14.90
   0   1   9   86.59   15.30
  -1  -1  -9  113.09   20.90
  -1  -1  -9  144.79   23.30
  -1  -1  -9  155.48   23.40
   1   1   9  192.58   22.20
  -2  -1  -9   -0.40    3.30
  -2  -1  -9    3.30    5.30
  -2  -1  -9    4.20    2.90
  -2  -1  -9    1.00    2.80
   2   1   9    4.10    3.50
  -3  -1  -9   -1.50    5.30
  -3  -1  -9    5.40    5.30
   3   1   9    5.30    4.00
  -4  -1  -9   -0.40    7.30
  -4  -1  -9    0.50    8.60
   4   1   9   -3.00    3.40
  -5  -1  -9    9.90    8.00
  -5  -1  -9   13.50   11.60
   5   1   9   18.70    7.80
  -6  -1  -9   -5.80   11.70
   6   1   9   -3.80    7.30
  -7  -1  -9   -6.00   14.80
   7   1   9    4.40    7.40
   6  -2  -9   12.80   10.20
   6  -2  -9   -4.60    5.00
  -6   2   9   -2.10    8.50
   5  -2  -9   -0.40    8.40
   5  -2  -9    5.00    5.30
   5  -2  -9    4.90    7.80
  -5   2   9   -3.00    8.50
   4  -2  -9   10.80    7.10
   4  -2  -9    1.50    4.90
   4  -2  -9    8.60    5.20
  -4   2   9    1.40    6.10
  -4   2   9   -1.30    5.90
   3  -2  -9  264.37   40.00
   3  -2  -9  282.37   38.70
   3  -2  -9  238.78   34.90
  -3   2   9  231.48   36.20
  -3   2   9  301.57   41.80
   2  -2  -9    0.70    2.40
   2  -2  -9    1.30    5.80
   2  -2  -9   15.00    6.10
  -2   2   9    4.60    6.50
  -2   2   9   11.70    5.00
   1  -2  -9  122.49   19.50
   1  -2  -9  140.49   20.70
   1  -2  -9  102.99   18.00
  -1   2   9  107.49   19.70
  -1   2   9  115.29   17.10
   0  -2  -9  746.33   95.99
   0  -2  -9  670.23   95.29
   0  -2  -9  781.02   95.89
   0   2   9  717.03   94.59
   0   2   9  748.33   95.89
  -1  -2  -9  311.57   45.00
  -1  -2  -9  311.37   45.10
  -1  -2  -9  310.97   44.00
   1   2   9  335.37   44.10
   1   2   9  378.36   44.80
  -2  -2  -9  118.19   19.90
  -2  -2  -9  110.09   15.90
  -2  -2  -9  101.29   19.00
   2   2   9  132.79   19.10
  -3  -2  -9   19.10    8.50
  -3  -2  -9    9.10    7.10
   3   2   9   23.90    7.60
  -4  -2  -9   33.10   11.00
  -4  -2  -9   10.00    9.20
   4   2   9   25.30    8.00
  -5  -2  -9   17.50   11.10
   5   2   9   24.90    8.80
  -6  -2  -9   49.10   18.80
   6   2   9   74.99   16.30
  -7  -2  -9   -0.50   15.90
   7   2   9   19.10   11.60
   6  -3  -9    6.60    7.20
   6  -3  -9    3.90    8.00
  -6   3   9   -4.40    7.20
   5  -3  -9   10.80    7.70
   5  -3  -9    4.10    5.50
   5  -3  -9   14.90    6.70
  -5   3   9   -4.90    6.10
   4  -3  -9  107.59   17.40
   4  -3  -9   67.99   16.70
   4  -3  -9   91.89   15.20
  -4   3   9   48.50   16.20
   3  -3  -9  217.88   27.70
   3  -3  -9  151.28   28.80
   3  -3  -9  222.38   29.60
  -3   3   9  150.68   25.10
  -3   3   9  162.58   30.30
   2  -3  -9  303.97   45.60
   2  -3  -9  340.57   43.30
   2  -3  -9  323.87   42.40
  -2   3   9  311.47   46.90
  -2   3   9  288.67   40.90
   1  -3  -9   25.40    6.00
   1  -3  -9    9.70    5.80
   1  -3  -9   11.50    3.60
   1  -3  -9   13.20    5.60
  -1   3   9   13.10    3.50
  -1   3   9   34.80    8.60
   0  -3  -9  246.08   34.00
   0  -3  -9  218.78   34.70
   0  -3  -9  238.68   34.90
   0   3   9  245.28   32.20
   0   3   9  243.78   35.70
  -1  -3  -9  390.26   55.69
  -1  -3  -9  401.86   56.29
  -1  -3  -9  383.66   55.19
   1   3   9  490.25   55.69
   1   3   9  412.56   55.59
  -2  -3  -9    1.90    2.50
  -2  -3  -9   -4.30    2.50
  -2  -3  -9   -1.50    4.40
   2   3   9   -0.60    2.20
   2   3   9   -4.70    3.30
  -3  -3  -9   11.00    6.90
  -3  -3  -9   18.50    8.30
   3   3   9   23.30    7.60
  -4  -3  -9   35.10   13.00
  -4  -3  -9   31.70   10.70
   4   3   9   68.79   12.80
  -5  -3  -9   21.60   13.50
  -5  -3  -9   41.90   14.00
   5   3   9   86.19   15.80
  -6  -3  -9   12.40   11.80
  -6  -3  -9    4.40   12.50
   6   3   9    4.30    8.30
  -7  -3  -9   -1.90   11.90
   7   3   9    9.10    8.40
   6  -4  -9   -5.60    8.40
   6  -4  -9    5.30    7.40
   6  -4  -9    5.50    7.90
  -6   4   9   13.90   10.90
   5  -4  -9   -6.50    5.70
   5  -4  -9    3.40    8.10
   5  -4  -9    6.00    9.40
  -5   4   9   -3.00    8.70
   4  -4  -9    5.10    8.20
   4  -4  -9    1.30    4.90
   4  -4  -9    2.10    6.20
  -4   4   9   -3.00    8.00
   3  -4  -9  230.08   33.60
   3  -4  -9  228.38   32.50
   3  -4  -9  173.18   33.70
  -3   4   9  222.38   36.70
   2  -4  -9   43.30   10.00
   2  -4  -9   50.99   10.40
  -2   4   9   26.20   10.00
   1  -4  -9  113.09   18.80
   1  -4  -9  119.09   19.30
  -1   4   9  109.19   15.10
  -1   4   9  134.79   22.20
  -1   4   9  113.49   15.00
   0  -4  -9   48.50   10.40
   0  -4  -9   37.40    9.70
   0   4   9   70.19   12.70
   0   4   9   52.59    8.30
  -1  -4  -9    1.80    3.20
  -1  -4  -9    4.90    3.70
   1   4   9    9.20    5.10
   1   4   9    4.20    3.70
  -2  -4  -9   36.40   10.70
  -2  -4  -9   40.20    9.40
   2   4   9   43.30    9.10
   2   4   9   60.09   10.70
  -3  -4  -9   24.90    8.10
  -3  -4  -9   38.40   10.60
  -3  -4  -9   47.30   12.30
   3   4   9   25.90    8.60
  -4  -4  -9   20.70    8.60
  -4  -4  -9   18.20   10.90
   4   4   9   28.70    9.90
  -5  -4  -9   -3.00    7.00
  -5  -4  -9   -2.30    9.00
   5   4   9   -2.30    5.00
  -6  -4  -9   20.10   14.00
  -6  -4  -9    9.20   13.00
   6   4   9    2.40    9.90
   6  -5  -9    5.10    9.90
   6  -5  -9   -0.40    8.10
   6  -5  -9   10.30    9.10
  -6   5   9    7.80   11.10
   5  -5  -9   54.89   15.80
   5  -5  -9   56.69   14.50
   5  -5  -9   72.19   15.40
  -5   5   9   39.10   15.40
   4  -5  -9   24.30    8.90
   4  -5  -9   16.00    7.80
   4  -5  -9   -5.00    8.50
  -4   5   9   21.30   12.30
   3  -5  -9   74.39   16.40
   3  -5  -9   91.19   18.10
  -3   5   9  106.49   21.10
   2  -5  -9  652.63   86.49
   2  -5  -9  649.54   85.79
  -2   5   9  627.24   88.29
   1  -5  -9   11.50    6.40
   1  -5  -9   22.60    7.90
  -1   5   9   48.70   12.00
   0  -5  -9    9.50    5.60
   0  -5  -9   11.90    5.80
   0   5   9   14.20    6.50
   0   5   9    8.00    2.80
  -1  -5  -9   33.80    9.10
  -1  -5  -9   32.00    9.50
   1   5   9   32.60    9.40
   1   5   9   46.30    8.80
  -2  -5  -9   57.79   13.50
  -2  -5  -9   82.19   12.90
   2   5   9   46.10   11.50
   2   5   9   74.19   13.30
  -3  -5  -9   27.60    9.00
  -3  -5  -9   51.29   13.30
  -3  -5  -9   48.30   12.80
   3   5   9   51.39   10.90
  -4  -5  -9    1.60    5.60
  -4  -5  -9    0.90    6.50
   4   5   9    1.20    4.70
  -5  -5  -9    7.20    9.10
  -5  -5  -9    3.20   11.00
   5   5   9    1.90    5.20
  -6  -5  -9    5.80    9.00
  -6  -5  -9    7.90   13.00
   6   5   9   15.00   10.80
   5  -6  -9   79.99   20.90
   5  -6  -9   52.39   17.30
   5  -6  -9   80.09   16.50
  -5   6   9   41.20   16.70
   4  -6  -9   16.40    7.90
   4  -6  -9    7.90    6.60
  -4   6   9   10.10    9.80
   3  -6  -9    9.30    7.00
   3  -6  -9   22.80    9.30
  -3   6   9    3.40    9.90
   2  -6  -9   32.20   10.70
   2  -6  -9   29.90   10.00
  -2   6   9   49.80   15.30
   1  -6  -9   14.10    6.70
   1  -6  -9   26.60    8.50
  -1   6   9   24.20   10.90
   0  -6  -9   50.99   11.20
   0  -6  -9   50.09   11.80
   0   6   9   47.70   13.70
  -1  -6  -9   -2.40    3.40
  -1  -6  -9   -1.80    5.10
   1   6   9    4.00    4.50
   1   6   9    0.10    6.30
  -2  -6  -9    0.90    4.50
  -2  -6  -9   15.10    6.60
  -2  -6  -9   34.90   10.00
   2   6   9   32.90    8.70
   2   6   9   15.80    6.50
  -3  -6  -9   27.30   11.20
  -3  -6  -9   12.00    8.80
   3   6   9   33.50    9.40
  -4  -6  -9   36.40   13.60
  -4  -6  -9   53.29   16.90
   4   6   9   44.00   12.70
  -5  -6  -9    5.00    7.80
  -5  -6  -9    4.80   12.20
   5   6   9   -2.00    7.90
  -6  -6  -9  -16.60   11.70
  -6  -6  -9    4.10   14.40
   6   6   9    6.80   10.90
   5  -7  -9    3.40    9.80
   5  -7  -9    1.60    6.80
   5  -7  -9   -6.70    6.30
  -5   7   9   -2.60    9.00
   4  -7  -9    3.40    8.60
   4  -7  -9   -2.10    7.80
  -4   7   9    1.90   10.50
   3  -7  -9   -6.80    7.80
   3  -7  -9    2.60    4.60
  -3   7   9    5.70    7.60
   2  -7  -9   17.80    8.40
   2  -7  -9   30.20   10.00
  -2   7   9   23.50   11.10
   1  -7  -9   14.30    7.20
   1  -7  -9   -1.80    3.90
  -1   7   9    8.50    7.70
   0  -7  -9    7.30    6.70
   0  -7  -9   23.90    7.60
   0   7   9   13.60    7.40
  -1  -7  -9   -0.10    5.30
  -1  -7  -9   -5.50    3.50
   1   7   9   -3.80    6.50
  -2  -7  -9    4.90    7.00
  -2  -7  -9    1.30    5.70
  -2  -7  -9    0.00    6.80
   2   7   9    3.50    5.90
   2   7   9   -4.00    4.20
  -3  -7  -9   45.50   13.60
  -3  -7  -9   33.10   13.70
   3   7   9   55.59   12.70
  -4  -7  -9    8.00   10.40
  -4  -7  -9   -1.60    5.80
   4   7   9    3.50    7.80
  -5  -7  -9   -6.60   10.10
  -5  -7  -9   20.20   11.70
   5   7   9    7.50    7.80
   4  -8  -9   -1.60    8.60
   4  -8  -9   15.90    9.30
  -4   8   9    7.80   15.20
   3  -8  -9   34.20   12.10
   3  -8  -9   10.00   10.20
  -3   8   9   41.50   15.40
   2  -8  -9    5.20    7.20
   2  -8  -9    4.70    6.30
  -2   8   9    3.70    7.40
   1  -8  -9   32.80   11.20
   1  -8  -9   22.90    9.50
  -1   8   9   12.90   10.10
   0  -8  -9   26.00    7.50
   0  -8  -9    3.50    6.60
   0   8   9   11.50    8.40
  -1  -8  -9    2.90    6.20
  -1  -8  -9    5.00    7.40
   1   8   9   -2.40    9.40
  -2  -8  -9   15.70    8.30
   2   8   9   37.10   13.40
  -3  -8  -9   15.60    9.80
  -4  -8  -9   10.40    8.50
  -4  -8  -9   20.70   12.20
   4   8   9    9.40    7.70
  -5  -8  -9    6.00   13.60
  -5  -8  -9   -5.10   11.40
   5   8   9    2.90   12.60
   4  -9  -9   18.60   11.40
   3  -9  -9   18.30    9.00
   3  -9  -9   -1.00    6.40
  -3   9   9    9.50   11.40
   2  -9  -9    0.80    9.20
   2  -9  -9   -0.30    5.20
  -2   9   9    2.20    8.80
   1  -9  -9    0.50    5.90
   1  -9  -9   -3.50    8.40
  -1   9   9   26.10   12.30
   0  -9  -9   18.40   10.00
   0  -9  -9    7.90    8.80
   0   9   9    9.70    9.60
  -1  -9  -9   23.40   10.20
  -1  -9  -9   15.20    8.80
   1   9   9   45.70   17.50
  -2  -9  -9    5.30    8.60
   2   9   9   11.50   12.10
  -3  -9  -9    2.60    9.10
  -4  -9  -9    4.10   10.60
   3 -10  -9    1.50    8.50
   3 -10  -9   -8.00    9.00
  -3  10   9   16.50   18.00
   2 -10  -9   29.50   12.90
   2 -10  -9   -6.40    8.30
  -2  10   9   10.40   16.70
   1 -10  -9   -0.30    6.20
   1 -10  -9    3.20    6.90
  -1  10   9  -16.30   10.80
   0 -10  -9    3.70    6.20
   0 -10  -9    4.80    6.70
   0  10   9    1.50   13.60
  -1 -10  -9   -1.00    8.80
   1  10   9   13.90   15.20
  -2 -10  -9   -2.00    5.60
   2  10   9    2.10   11.10
  -3 -10  -9    0.30   10.40
   1 -11  -9    8.20    9.00
   1 -11  -9   -1.20    8.50
  -1  11   9   14.30   18.10
   0 -11  -9    2.40    8.20
   0 -11  -9    1.00    7.10
   0  11   9   -6.50   13.90
  -1 -11  -9    5.90   10.90
   1  11   9    7.70   14.00
  -2 -11  -9    8.80    8.30
   2  10 -10   18.00   14.90
  -2 -10  10   33.10   13.70
   1  10 -10   -6.60   11.60
   1  10 -10   13.50   14.40
  -1 -10  10    5.40   11.00
   0  10 -10   10.80   11.60
   0  10 -10   13.80   19.30
   0 -10  10   14.50   11.60
  -1  10 -10  -14.30   16.30
  -1  10 -10   14.10   12.70
   1 -10  10   -1.00   10.10
  -2  10 -10   41.20   17.50
  -2  10 -10   11.00   21.20
  -2  10 -10   32.30   14.60
   2 -10  10   34.90   13.50
   2 -10  10   53.09   13.00
   3   9 -10   24.00   13.40
  -3  -9  10   -1.70    6.90
   2   9 -10    1.60   11.70
  -2  -9  10   -9.40    5.60
   1   9 -10   22.80   13.30
   1   9 -10   29.00   15.90
  -1  -9  10   23.30   11.40
   0   9 -10  -13.90   13.20
   0   9 -10   -6.30    7.80
   0  -9  10    4.10   10.00
  -1   9 -10    7.40   11.10
  -1   9 -10    5.80    9.00
   1  -9  10    9.40   10.80
  -2   9 -10   18.60   11.40
  -2   9 -10   27.00   15.60
  -2   9 -10    0.30   11.50
   2  -9  10   27.70   10.90
   2  -9  10   14.50    8.50
  -3   9 -10    9.30   13.50
  -3   9 -10   -8.30    7.50
  -3   9 -10   -9.70   11.80
   3  -9  10    0.70    9.40
   3  -9  10   -4.40    5.60
   4   8 -10    8.50   15.90
  -4  -8  10    6.50    8.40
   3   8 -10   16.30   14.60
  -3  -8  10   -2.30    8.80
   2   8 -10  -11.60   11.50
   2   8 -10    0.30    9.90
  -2  -8  10   -1.70    5.40
   1   8 -10   -6.10    9.30
   1   8 -10   -4.10   12.00
  -1  -8  10    0.90    6.10
   0   8 -10   12.50   14.10
   0   8 -10   36.70   15.00
   0  -8  10   20.20   11.20
  -1   8 -10    0.10   11.50
  -1   8 -10    2.70    6.50
  -1   8 -10   14.40   14.80
   1  -8  10   -3.80    7.40
   1  -8  10    3.70    4.90
  -2   8 -10   -4.30    7.20
  -2   8 -10   -6.60   14.30
  -2   8 -10   32.80   16.20
   2  -8  10    3.20    5.70
   2  -8  10   10.50    7.50
  -3   8 -10   10.30   10.80
  -3   8 -10   25.70   14.80
  -3   8 -10   25.30   14.20
   3  -8  10   26.30   10.50
   3  -8  10   33.80   10.30
  -4   8 -10   22.60   16.50
  -4   8 -10   13.70   17.00
  -4   8 -10    5.60   17.20
   4  -8  10   13.60   10.10
   4  -8  10   19.50   11.30
   5   7 -10   -6.60   14.40
  -5  -7  10   14.60    9.30
   4   7 -10   22.20   13.40
  -4  -7  10   34.30   13.50
   3   7 -10    6.20    9.90
  -3  -7  10   16.20    8.90
   2   7 -10    1.00    7.20
   2   7 -10   10.70   10.40
  -2  -7  10    8.00    7.60
   1   7 -10   11.50   10.10
   1   7 -10   15.10   12.60
  -1  -7  10    3.70    6.60
   0   7 -10   21.40   12.10
   0   7 -10   11.30   13.40
   0   7 -10   18.80    9.60
   0  -7  10   21.60    7.20
   0  -7  10   33.50   10.50
  -1   7 -10   68.59   19.30
  -1   7 -10   69.89   17.70
  -1   7 -10   83.89   23.00
   1  -7  10   80.39   15.60
   1  -7  10  101.69   18.80
  -2   7 -10   23.70   11.30
  -2   7 -10   -3.80   10.30
  -2   7 -10    4.80    9.60
   2  -7  10   14.90    8.10
   2  -7  10   17.60    8.00
  -3   7 -10    8.50   11.50
  -3   7 -10   22.10   10.50
  -3   7 -10   -3.10    8.60
   3  -7  10   10.80    9.10
  -4   7 -10    7.20   10.90
  -4   7 -10    9.50   14.60
  -4   7 -10   30.70   15.90
   4  -7  10   92.49   17.20
  -5   7 -10    5.10   14.60
  -5   7 -10   -1.60   17.50
   5  -7  10    4.70    7.80
   5  -7  10   13.90   10.70
   5   6 -10   -2.20   12.10
  -5  -6  10   -3.20    7.00
   4   6 -10    2.50   11.70
  -4  -6  10    4.10    7.20
   3   6 -10   -5.50    4.90
   3   6 -10    6.00   11.20
  -3  -6  10    4.10    7.70
   2   6 -10   45.80   14.20
   2   6 -10   60.99   14.70
  -2  -6  10   44.80   13.50
   1   6 -10   97.89   21.40
   1   6 -10   88.49   23.10
  -1  -6  10  114.49   20.50
   0   6 -10  222.98   42.70
   0   6 -10  258.77   43.00
   0  -6  10  240.58   40.10
   0  -6  10  284.07   36.10
  -1   6 -10    1.80    7.30
  -1   6 -10   10.60    9.00
  -1   6 -10   12.70   10.80
   1  -6  10    9.60    5.70
  -2   6 -10   28.90   12.00
  -2   6 -10   45.60   15.90
  -2   6 -10   34.20   16.60
   2  -6  10   39.80   11.30
  -3   6 -10   77.69   23.20
  -3   6 -10  103.39   24.60
  -3   6 -10   76.99   19.30
   3  -6  10  107.69   20.60
  -4   6 -10    1.60   10.40
  -4   6 -10    0.70   14.10
   4  -6  10   -2.10    6.70
  -5   6 -10   29.30   14.90
  -5   6 -10   73.49   24.80
   5  -6  10   69.99   16.50
   5   5 -10    3.20    7.70
  -5  -5  10   -2.10    9.80
   4   5 -10   -0.80   10.50
  -4  -5  10    3.20    7.40
   3   5 -10   70.89   19.40
   3   5 -10   85.09   17.10
  -3  -5  10   65.69   17.00
   2   5 -10    4.40    5.40
   2   5 -10   -0.50    7.00
  -2  -5  10    2.30    4.80
   1   5 -10   -5.10    8.00
   1   5 -10    7.30    4.70
   1   5 -10   -5.30    6.50
  -1  -5  10    0.40    3.20
  -1  -5  10    4.10    4.80
   0   5 -10   48.60   12.50
   0   5 -10   77.79   17.00
   0   5 -10   40.90   13.90
   0  -5  10   67.29   13.90
  -1   5 -10  247.98   37.90
  -1   5 -10  125.69   33.80
  -1   5 -10  211.28   33.30
   1  -5  10  309.77   36.70
  -2   5 -10   -0.60    7.60
  -2   5 -10   13.20   11.30
  -2   5 -10    3.50    7.70
   2  -5  10   10.50    7.40
  -3   5 -10    9.30   11.60
  -3   5 -10   -6.80    8.90
  -3   5 -10   22.80   14.00
   3  -5  10    1.40    4.70
  -4   5 -10   50.89   18.00
  -4   5 -10   55.79   17.70
   4  -5  10   67.69   15.10
  -5   5 -10    7.20   12.60
  -5   5 -10    1.10   11.20
   5  -5  10    0.70    5.50
  -6   5 -10   21.50   22.00
  -6   5 -10    4.10   11.80
   6  -5  10    1.50    7.00
   6   4 -10    1.40   13.70
  -6  -4  10   -0.80    8.80
   5   4 -10   -0.10    7.50
  -5  -4  10    8.60    8.50
   4   4 -10   51.49   16.80
   4   4 -10   29.10   11.10
  -4  -4  10   37.90   13.10
   3   4 -10    3.70    6.20
   3   4 -10   45.50   12.90
  -3  -4  10   20.50    9.40
   2   4 -10   61.59   18.10
   2   4 -10   76.59   16.30
  -2  -4  10   83.89   16.30
   1   4 -10   26.20    9.70
   1   4 -10   23.10    6.60
   1   4 -10   25.90    9.40
  -1  -4  10   38.10    9.70
   0   4 -10   16.20    7.70
   0   4 -10   14.60    6.20
   0   4 -10   23.30    9.60
   0  -4  10   12.10    6.00
  -1   4 -10   10.50    7.10
  -1   4 -10    8.60    5.70
  -1   4 -10   11.40    7.20
   1  -4  10    4.10    6.00
  -2   4 -10  237.18   40.00
  -2   4 -10  242.28   41.30
  -2   4 -10  260.17   38.70
   2  -4  10  232.08   37.20
  -3   4 -10    1.20    8.00
  -3   4 -10    8.40    8.40
  -3   4 -10   -7.10    8.20
   3  -4  10    2.40    6.20
  -4   4 -10   11.70   10.30
  -4   4 -10   -5.70    8.90
   4  -4  10    2.10    4.80
  -5   4 -10   17.70   13.80
  -5   4 -10   21.30   11.00
   5  -4  10   14.20    7.70
  -6   4 -10   14.10   19.00
  -6   4 -10   -9.40   13.10
   6  -4  10   -6.00    8.00
   6   3 -10   24.10   14.60
  -6  -3  10   13.00   11.40
   5   3 -10    2.30    9.40
   5   3 -10   -5.30    7.40
  -5  -3  10   -0.20   10.00
   4   3 -10   -1.20    6.30
   4   3 -10    7.30    7.20
  -4  -3  10   -2.90    5.10
   3   3 -10   58.39   14.80
   3   3 -10   63.59   13.20
  -3  -3  10   50.29   13.60
   2   3 -10    7.40    6.10
   2   3 -10    1.90    5.10
  -2  -3  10    4.80    5.50
   1   3 -10  178.58   26.90
   1   3 -10  205.08   30.70
   1   3 -10  165.58   31.10
  -1  -3  10  205.18   29.50
   0   3 -10   41.30   11.80
   0   3 -10   41.00    9.30
   0   3 -10   46.60   12.60
   0  -3  10   57.99   11.70
  -1   3 -10  303.27   43.40
  -1   3 -10  253.87   46.10
  -1   3 -10  277.67   45.90
   1  -3  10  396.46   45.10
  -2   3 -10   68.29   16.80
  -2   3 -10   82.29   18.00
  -2   3 -10   71.39   16.20
   2  -3  10  102.59   17.40
  -3   3 -10  117.99   22.90
  -3   3 -10   63.69   16.20
  -3   3 -10   78.09   16.90
   3  -3  10   87.09   17.10
  -4   3 -10   52.69   17.00
  -4   3 -10   42.20   14.80
   4  -3  10   38.00   11.50
  -5   3 -10   -0.70    9.40
  -5   3 -10    1.80   10.40
   5  -3  10   11.00    7.70
  -6   3 -10   33.00   18.30
  -6   3 -10   38.30   18.40
   6  -3  10   58.49   15.80
   6   2 -10   -4.40    7.60
  -6  -2  10   15.20   13.90
   5   2 -10   39.30   11.00
   5   2 -10    9.20   10.30
  -5  -2  10   20.20    9.70
   4   2 -10   20.40    9.20
   4   2 -10   22.40    8.80
  -4  -2  10   22.80    9.40
   3   2 -10   53.39   10.80
   3   2 -10   51.89   13.90
  -3  -2  10   26.60   10.40
   2   2 -10  215.58   34.20
   2   2 -10  197.98   27.80
   2   2 -10  195.58   31.90
  -2  -2  10  235.98   32.50
   1   2 -10    7.20    4.00
   1   2 -10    5.70    7.30
   1   2 -10    5.20    4.10
  -1  -2  10    8.70    5.50
   0   2 -10  135.19   19.80
   0   2 -10  121.79   21.50
   0   2 -10   95.99   20.30
   0  -2  10  120.29   19.70
  -1   2 -10  183.38   28.90
  -1   2 -10  179.58   30.90
  -1   2 -10  181.08   29.80
   1  -2  10  206.48   29.90
  -2   2 -10   -0.20    4.10
  -2   2 -10   -0.60    4.30
  -2   2 -10    2.00    5.80
   2  -2  10    7.30    4.90
  -3   2 -10   64.99   15.20
  -3   2 -10   51.79   11.90
  -3   2 -10   37.50   13.60
   3  -2  10   70.99   13.50
  -4   2 -10   12.10    9.60
  -4   2 -10   11.90    8.70
   4  -2  10   21.80    9.10
  -5   2 -10   -9.50   12.40
  -5   2 -10    2.70    8.30
   5  -2  10    3.70    6.80
  -6   2 -10   -0.20   10.00
  -6   2 -10  -12.40    9.90
   6  -2  10   -2.90    7.80
   6   1 -10   -0.80   10.60
  -6  -1  10   21.20   15.30
   5   1 -10   -3.90    8.80
   5   1 -10   11.70    7.10
  -5  -1  10    1.60    9.50
   4   1 -10   -0.40    5.90
   4   1 -10   -5.30    4.90
  -4  -1  10    0.20    7.00
   3   1 -10   -3.40    4.60
   3   1 -10    0.00    2.80
   3   1 -10   -4.20    6.60
  -3  -1  10   -1.00    5.50
   2   1 -10   -1.80    5.50
   2   1 -10   -0.10    2.50
   2   1 -10    4.80    5.10
  -2  -1  10   -2.10    4.10
   1   1 -10  213.88   30.50
   1   1 -10  226.68   34.30
   1   1 -10  237.28   34.10
  -1  -1  10  223.78   32.70
   0   1 -10  146.69   22.90
   0   1 -10  126.69   20.80
   0   1 -10  108.39   21.80
   0  -1  10  160.68   22.00
  -1   1 -10    4.60    4.40
  -1   1 -10    4.80    4.10
  -1   1 -10   -2.20    4.50
   1  -1  10    7.70    5.20
  -2   1 -10   -0.70    6.30
  -2   1 -10   -0.80    3.80
  -2   1 -10   -1.60    4.10
   2  -1  10   -1.60    4.20
  -3   1 -10   75.79   18.50
  -3   1 -10  105.99   21.50
  -3   1 -10  111.19   17.00
   3  -1  10  129.19   20.10
  -4   1 -10   24.20   11.60
  -4   1 -10   42.30   15.50
   4  -1  10   32.70    9.30
  -5   1 -10   -2.60   11.50
  -5   1 -10   17.30   13.20
   5  -1  10    4.10    6.80
  -6   1 -10    5.00    9.60
  -6   1 -10   -0.60   14.80
   6  -1  10    4.50    7.80
  -7   1 -10   -3.60   16.30
   7  -1  10   -8.60    8.70
   6   0 -10    0.20    5.40
   6   0 -10   23.90   13.60
  -6   0  10   11.00   13.20
   5   0 -10   21.30   12.10
   5   0 -10   40.80   11.40
  -5   0  10   48.00   14.60
   4   0 -10    3.20    6.40
   4   0 -10    5.80    7.70
  -4   0  10   -1.80    7.10
   3   0 -10  155.58   23.50
   3   0 -10  118.49   23.60
   3   0 -10  136.69   20.00
  -3   0  10  124.39   22.20
   2   0 -10  173.88   29.90
   2   0 -10  197.28   28.70
   2   0 -10  166.78   26.10
  -2   0  10  198.88   28.00
   1   0 -10   65.39   13.20
   1   0 -10   58.59   12.50
   1   0 -10   59.59   10.80
  -1   0  10   50.59   10.70
   0   0 -10  495.25   67.89
   0   0 -10  459.95   67.19
   0   0 -10  490.85   68.39
   0   0  10  590.94   67.89
  -1   0 -10    1.70    3.90
  -1   0 -10    1.90    3.00
  -1   0 -10    8.90    4.90
   1   0  10   16.40    6.30
  -2   0 -10  156.98   22.00
  -2   0 -10   99.09   22.60
  -2   0 -10  117.29   24.00
   2   0  10  231.18   25.60
  -3   0 -10   30.50   10.60
  -3   0 -10   35.20   12.10
   3   0  10   38.80   10.10
  -4   0 -10   49.50   13.70
  -4   0 -10   18.10   12.80
   4   0  10   50.69   11.50
  -5   0 -10   62.99   16.70
  -5   0 -10   55.49   18.30
   5   0  10   58.29   14.30
  -6   0 -10   -6.30    7.60
   6   0  10   -1.00    5.90
  -7   0 -10   23.90   18.00
   7   0  10   17.60   12.60
   6  -1 -10   -6.40   10.90
   6  -1 -10   10.40    9.30
   5  -1 -10   32.70   10.80
   5  -1 -10    7.80    7.10
  -5   1  10   13.10   11.20
   4  -1 -10    4.20    4.20
   4  -1 -10    9.10    7.90
   4  -1 -10    6.80    5.50
  -4   1  10    4.50    9.70
  -4   1  10    0.70    6.40
   3  -1 -10  126.09   17.60
   3  -1 -10  113.69   21.30
   3  -1 -10   85.39   18.00
  -3   1  10  102.19   20.80
  -3   1  10  107.09   18.90
   2  -1 -10   25.80    7.40
   2  -1 -10   26.00    6.40
   2  -1 -10   37.80   10.70
  -2   1  10   18.40    6.40
  -2   1  10   21.60    8.80
   1  -1 -10  103.49   15.70
   1  -1 -10   89.19   15.80
   1  -1 -10   71.69   15.90
  -1   1  10   86.99   14.70
  -1   1  10   97.49   16.80
   0  -1 -10  262.17   39.00
   0  -1 -10  276.77   37.00
   0  -1 -10  263.97   37.30
   0   1  10  265.17   36.50
  -1  -1 -10  204.08   34.00
  -1  -1 -10  245.68   35.40
  -1  -1 -10  221.28   32.20
   1   1  10  264.27   33.20
  -2  -1 -10   -1.20    3.10
  -2  -1 -10    6.90    6.20
  -2  -1 -10   -2.60    4.30
   2   1  10   -0.30    2.80
  -3  -1 -10   34.50   11.20
  -3  -1 -10   32.50   10.60
   3   1  10   51.29   10.60
  -4  -1 -10  114.49   22.10
  -4  -1 -10   95.79   21.80
   4   1  10  137.69   21.90
  -5  -1 -10    8.00   11.90
  -5  -1 -10    5.00   10.20
   5   1  10    5.40    7.80
  -6  -1 -10    8.40   13.80
   6   1  10   17.80    8.50
  -7  -1 -10    7.50   11.00
   7   1  10   11.30    8.90
   6  -2 -10    3.40    6.60
   6  -2 -10   -0.10    8.60
   5  -2 -10   -4.70    7.40
   5  -2 -10   19.80    8.00
  -5   2  10    0.00    7.10
   4  -2 -10    4.90    5.30
   4  -2 -10    6.70    6.90
   4  -2 -10   12.70    8.00
  -4   2  10   -0.50    6.70
  -4   2  10    8.50    9.70
   3  -2 -10    2.60    5.90
   3  -2 -10    9.50    5.20
   3  -2 -10    6.10    7.60
  -3   2  10    5.50    5.60
  -3   2  10    0.10    6.70
   2  -2 -10    0.20    4.80
   2  -2 -10   12.90    5.40
   2  -2 -10    0.50    3.60
  -2   2  10   -1.90    3.90
  -2   2  10   -0.60    3.60
   1  -2 -10    0.10    3.80
   1  -2 -10    2.60    3.90
   1  -2 -10   -2.10    4.90
  -1   2  10    8.00    3.60
  -1   2  10    6.00    5.90
   0  -2 -10  168.18   27.50
   0  -2 -10  191.38   28.40
   0  -2 -10  225.08   28.70
   0   2  10  160.98   25.20
   0   2  10  206.28   28.50
  -1  -2 -10   48.70    9.50
  -1  -2 -10   38.00   10.40
  -1  -2 -10   48.70   10.40
   1   2  10   32.20    8.60
   1   2  10   68.69   10.90
  -2  -2 -10    3.30    3.00
  -2  -2 -10   11.20    5.40
  -2  -2 -10    4.70    5.40
   2   2  10    8.90    5.40
  -3  -2 -10    3.80    6.10
  -3  -2 -10    6.90    6.70
   3   2  10    8.50    4.80
  -4  -2 -10    5.70    8.40
  -4  -2 -10    3.40    7.90
   4   2  10   -1.30    3.90
  -5  -2 -10   -1.20    9.30
   5   2  10   48.90   11.50
  -6  -2 -10  -10.00   11.20
   6   2  10   -2.90    8.20
  -7  -2 -10    9.00   11.70
   7   2  10   -0.90    9.80
   6  -3 -10   -3.10    5.60
   6  -3 -10    3.30   11.50
  -6   3  10   -9.60   11.20
   5  -3 -10    0.50    6.10
   5  -3 -10   14.90    8.40
   5  -3 -10   11.40    7.90
  -5   3  10    7.00    8.90
   4  -3 -10   28.10    8.30
   4  -3 -10   22.20    9.30
   4  -3 -10   16.50    8.40
  -4   3  10    4.60    6.70
   3  -3 -10  268.17   39.50
   3  -3 -10  271.57   41.00
   3  -3 -10  250.67   36.10
  -3   3  10  256.67   42.00
   2  -3 -10  195.38   30.00
   2  -3 -10  152.58   27.20
   2  -3 -10  188.68   27.20
  -2   3  10  165.68   24.50
  -2   3  10  216.48   32.00
   1  -3 -10   45.70    9.80
   1  -3 -10   30.70   10.40
   1  -3 -10   39.30   10.30
  -1   3  10   54.89   12.50
  -1   3  10   42.10    7.70
   0  -3 -10   -4.60    4.00
   0  -3 -10   -1.10    3.20
   0  -3 -10    4.70    4.90
   0   3  10   -1.40    2.70
   0   3  10   -1.60    4.20
  -1  -3 -10  282.37   39.20
  -1  -3 -10  247.58   38.30
  -1  -3 -10  255.87   40.90
   1   3  10  291.87   39.00
   1   3  10  321.57   38.80
  -2  -3 -10   50.89    8.40
  -2  -3 -10   27.50    9.90
  -2  -3 -10   39.90   10.20
   2   3  10   33.90    7.50
   2   3  10   67.29   11.20
  -3  -3 -10   39.80   12.70
  -3  -3 -10   76.09   14.10
   3   3  10   85.29   14.30
  -4  -3 -10   12.00    7.80
  -4  -3 -10   46.50   11.90
   4   3  10   18.50    7.70
  -5  -3 -10   -1.80    5.90
   5   3  10    1.90    7.20
  -6  -3 -10   11.50   10.80
   6   3  10   26.60   10.50
   6  -4 -10    7.40    9.30
   6  -4 -10   16.80   12.00
  -6   4  10   14.40   11.60
   5  -4 -10    3.40    7.10
   5  -4 -10    3.60    6.30
   5  -4 -10   21.80    8.90
  -5   4  10   -3.60    9.60
   4  -4 -10   30.10   10.00
   4  -4 -10   32.00    9.20
   4  -4 -10   46.70   12.70
  -4   4  10   31.60   12.50
   3  -4 -10    4.20    5.70
   3  -4 -10    1.50    6.40
   3  -4 -10    6.80    5.90
  -3   4  10    7.00    6.80
   2  -4 -10  222.78   37.50
   2  -4 -10  277.87   40.10
   2  -4 -10  244.88   37.10
  -2   4  10  295.57   41.60
   1  -4 -10    0.80    3.60
   1  -4 -10    6.70    5.90
   1  -4 -10   -0.80    3.50
  -1   4  10   11.40    2.80
  -1   4  10   -4.70    5.10
   0  -4 -10   74.39   13.70
   0  -4 -10   34.70   11.50
   0   4  10   83.89   11.10
   0   4  10   57.49   13.40
  -1  -4 -10  146.79   25.60
  -1  -4 -10  149.29   26.20
   1   4  10  196.68   25.40
   1   4  10  164.08   26.50
  -2  -4 -10  181.58   29.80
  -2  -4 -10  149.69   27.70
   2   4  10  238.98   29.10
   2   4  10  175.78   26.80
  -3  -4 -10   28.60    9.90
  -3  -4 -10   35.10   10.10
   3   4  10   62.09   11.80
  -4  -4 -10   17.90    8.40
   4   4  10   24.10    9.10
  -5  -4 -10   14.00   10.50
   5   4  10   -1.40    5.70
  -6  -4 -10   -4.80    6.80
   6   4  10    7.10    6.80
   5  -5 -10   -4.80    5.30
   5  -5 -10    3.40    7.70
   5  -5 -10    0.10    6.50
  -5   5  10   12.70    9.60
   4  -5 -10    0.00    6.30
   4  -5 -10   13.30    8.00
   4  -5 -10    4.70    6.30
  -4   5  10    1.60    6.90
   3  -5 -10   10.80    7.50
   3  -5 -10   26.20    8.80
   3  -5 -10   31.50    9.50
  -3   5  10   26.70   10.40
   2  -5 -10   16.90    7.30
   2  -5 -10   12.90    8.10
  -2   5  10   19.20   10.20
   1  -5 -10   79.39   18.10
   1  -5 -10  117.69   18.60
  -1   5  10  115.69   21.00
   0  -5 -10    7.40    4.90
   0  -5 -10    5.80    6.00
   0   5  10   30.40    9.20
  -1  -5 -10   64.59   14.00
  -1  -5 -10   77.49   13.30
   1   5  10   52.79   13.90
   1   5  10   64.99   12.20
  -2  -5 -10   15.80    6.70
  -2  -5 -10    5.30    5.40
   2   5  10   14.40    6.70
   2   5  10   16.90    6.60
  -3  -5 -10    5.60    6.30
  -3  -5 -10   10.90    8.10
   3   5  10   16.60    7.30
  -4  -5 -10    3.90    6.00
  -4  -5 -10    4.00    6.00
   4   5  10   -3.90    3.90
  -5  -5 -10    5.00   10.80
  -5  -5 -10   -7.20    9.10
   5   5  10    6.20    8.60
  -6  -5 -10   14.30   11.40
  -6  -5 -10   34.10   16.10
   6   5  10   37.40   12.20
   5  -6 -10   23.70   11.20
   5  -6 -10   11.00    8.60
   5  -6 -10   61.09   17.40
  -5   6  10   20.70   15.40
   4  -6 -10    9.00    7.60
   4  -6 -10    2.60    7.20
   4  -6 -10   14.10    8.10
  -4   6  10    9.40    8.60
   3  -6 -10   -3.40    5.70
   3  -6 -10    1.10    5.50
  -3   6  10   10.50    8.60
   2  -6 -10  139.99   23.80
   2  -6 -10  145.89   24.30
  -2   6  10  125.99   26.80
   1  -6 -10  202.08   31.40
   1  -6 -10  194.48   31.30
  -1   6  10  205.58   34.60
   0  -6 -10   41.30    9.60
   0  -6 -10   27.10    8.70
   0   6  10   38.90   11.60
  -1  -6 -10   10.30    5.10
  -1  -6 -10    5.70    4.70
   1   6  10    5.20    5.20
  -2  -6 -10   25.20    7.20
  -2  -6 -10   24.50    9.90
   2   6  10   30.40    9.70
   2   6  10   24.30    8.40
  -3  -6 -10   11.50    9.50
  -3  -6 -10    6.80    6.40
   3   6  10   12.20    7.70
  -4  -6 -10   24.30   10.90
  -4  -6 -10    3.30    7.30
   4   6  10   -0.40    5.30
  -5  -6 -10    3.20    7.10
  -5  -6 -10   -3.60    9.90
   5   6  10    7.40    9.80
  -6  -6 -10    3.00    9.10
  -6  -6 -10  -10.90   12.70
   6   6  10    3.30    8.00
   5  -7 -10   31.00   13.40
   4  -7 -10    5.70    7.40
   4  -7 -10    2.80    6.80
  -4   7  10   -4.50   11.20
   3  -7 -10   -5.70    8.00
   3  -7 -10   25.70    9.80
  -3   7  10   16.30   11.10
   2  -7 -10   87.29   18.30
   2  -7 -10   78.49   16.40
  -2   7  10   75.49   21.50
   1  -7 -10  265.57   39.70
   1  -7 -10  238.98   39.10
  -1   7  10  288.67   44.30
   0  -7 -10    3.20    6.50
   0  -7 -10   -2.40    6.20
   0   7  10   -1.10    7.40
  -1  -7 -10    2.70    5.80
  -1  -7 -10    4.10    6.10
   1   7  10   -0.80    5.40
  -2  -7 -10    2.20    5.70
  -2  -7 -10    4.90    7.30
   2   7  10    4.50    7.60
  -3  -7 -10   -0.50    6.40
  -3  -7 -10   10.50    6.60
   3   7  10    5.20    7.90
  -4  -7 -10   -0.20    9.50
  -4  -7 -10   28.80   12.10
   4   7  10    8.30    7.20
  -5  -7 -10   -7.50    8.00
  -5  -7 -10    7.00   11.60
   5   7  10    8.40    8.20
   4  -8 -10   26.60   13.60
   4  -8 -10   22.80   12.20
  -4   8  10   28.00   16.50
   3  -8 -10   -4.00    5.90
   3  -8 -10    8.70    7.50
  -3   8  10    0.50   10.40
   2  -8 -10   -3.70    5.20
   2  -8 -10   -4.10    5.10
  -2   8  10   15.20   13.10
   1  -8 -10    2.50    7.60
   1  -8 -10  -13.70    5.80
  -1   8  10    8.50   10.10
   0  -8 -10   23.20    7.90
   0  -8 -10   22.60    8.00
   0   8  10   -8.20    5.10
  -1  -8 -10    3.00    6.50
  -1  -8 -10    0.90    7.00
   1   8  10    8.30    9.90
  -2  -8 -10   -1.80    6.90
   2   8  10    1.10    9.10
  -3  -8 -10   11.00    7.80
  -4  -8 -10  -11.50    8.30
  -5  -8 -10    9.50   13.20
  -5  -8 -10    8.60   14.90
   5   8  10  -10.00   10.10
   3  -9 -10    2.30   11.00
   3  -9 -10    7.70    8.30
  -3   9  10  -12.70   13.10
   2  -9 -10    3.50    9.20
   2  -9 -10    7.50    9.60
  -2   9  10   20.40   15.80
   1  -9 -10    4.10    6.20
   1  -9 -10   14.10    7.60
  -1   9  10    3.80   12.70
   0  -9 -10   -0.10    5.20
   0  -9 -10    0.10    6.80
   0   9  10    7.70    8.80
  -1  -9 -10    1.40    7.00
  -1  -9 -10    2.50    8.50
   1   9  10    0.60   11.70
  -2  -9 -10    1.60    6.80
  -3  -9 -10   -6.80    8.50
  -4  -9 -10   12.90   12.40
   2 -10 -10   17.30   11.20
   2 -10 -10   23.10   12.80
  -2  10  10   24.90   15.80
   1 -10 -10   12.50    8.30
   1 -10 -10    1.10    9.70
  -1  10  10   21.90   13.80
   0 -10 -10    9.90    8.10
   0 -10 -10   -4.60    5.50
   0  10  10   -7.10   14.30
  -1 -10 -10   -5.90    8.70
   1  10  10    0.40   13.60
  -2 -10 -10    9.60    7.80
  -3 -10 -10   -6.70   10.60
   0 -11 -10   -1.00    6.40
   0  11  10   15.30   17.20
  -1 -11 -10    7.10   10.60
   1  10 -11  -17.40   13.20
   1  10 -11   -2.90   15.30
  -1 -10  11   -2.00    7.40
   0  10 -11   -6.00    8.80
   0  10 -11   -1.50   11.50
   0 -10  11   -7.70   10.20
  -1  10 -11   -9.00    9.70
  -1  10 -11   -0.60   13.50
   1 -10  11   -1.10   10.90
   2 -10  11   -1.50   11.90
   3   9 -11    3.20   10.50
  -3  -9  11   -7.10    9.80
   2   9 -11   17.00   16.90
  -2  -9  11    9.30   11.30
   1   9 -11   17.30   10.20
   1   9 -11    6.50   16.00
  -1  -9  11   41.40   13.90
   0   9 -11   33.60   12.20
   0   9 -11    0.90   10.70
   0  -9  11   13.30    8.70
  -1   9 -11    6.20    9.00
  -1   9 -11    5.90   16.30
   1  -9  11   -2.70   10.20
  -2   9 -11    4.20   13.10
  -2   9 -11   34.70   15.10
  -2   9 -11    7.60   13.40
   2  -9  11   24.70   14.00
   2  -9  11   28.40   12.10
  -3   9 -11   -3.40    9.10
  -3   9 -11  -18.90   18.30
  -3   9 -11   -1.30    8.50
   3  -9  11    5.20    7.50
   3  -9  11   -8.90    9.10
   4   8 -11   -8.50   14.40
  -4  -8  11   22.00   15.20
   3   8 -11   17.50   17.00
  -3  -8  11   -6.20    5.80
   2   8 -11    5.10   11.50
   2   8 -11   -3.10   10.20
  -2  -8  11    8.70    6.90
   1   8 -11   -1.90    7.20
   1   8 -11   10.80   13.50
  -1  -8  11   15.20    9.30
   0   8 -11   -7.00   11.00
   0   8 -11   10.70   11.50
   0  -8  11    2.10    8.00
  -1   8 -11    7.30   12.00
  -1   8 -11   21.10   15.80
  -1   8 -11    6.90    9.40
   1  -8  11   20.60    9.20
   1  -8  11   13.80    8.30
  -2   8 -11    1.10   10.30
  -2   8 -11   -5.70   15.10
  -2   8 -11   14.70   14.00
   2  -8  11   -2.60    8.50
   2  -8  11    0.60    7.40
  -3   8 -11   72.09   22.80
  -3   8 -11  100.39   28.10
  -3   8 -11   76.09   22.50
   3  -8  11   88.39   21.60
   3  -8  11  112.09   20.40
  -4   8 -11    0.80   17.40
  -4   8 -11    7.20   10.90
   4  -8  11  -12.30    9.30
   4  -8  11    5.70    6.80
   4   7 -11   -8.50   11.10
  -4  -7  11   -6.00    9.80
   3   7 -11    0.10    8.60
  -3  -7  11   -9.00    8.00
   2   7 -11   -0.80   12.50
   2   7 -11    1.20    6.80
  -2  -7  11   -2.60    4.70
   1   7 -11    8.30    8.60
   1   7 -11   -0.80    7.80
  -1  -7  11   -1.00    6.70
   0   7 -11   25.80   13.50
   0   7 -11   34.30   14.80
   0  -7  11   28.70   11.90
  -1   7 -11    1.60   12.50
  -1   7 -11    6.30    8.90
  -1   7 -11   -4.60    9.70
   1  -7  11    7.70    6.10
   1  -7  11   19.80    7.40
  -2   7 -11   20.50   12.10
  -2   7 -11   -4.60    6.20
  -2   7 -11   -1.20    8.20
   2  -7  11    5.20    7.70
  -3   7 -11   30.00   17.80
  -3   7 -11   22.00   13.60
  -3   7 -11   42.80   16.10
   3  -7  11   64.79   15.30
  -4   7 -11  -11.30   10.70
  -4   7 -11  -10.10   11.30
   4  -7  11    2.90   10.00
  -5   7 -11   -8.60    8.30
  -5   7 -11    4.40   13.40
   5  -7  11    8.10   11.10
   5   6 -11    4.00   12.90
  -5  -6  11   -3.50   11.10
   4   6 -11   54.09   17.50
  -4  -6  11   46.30   16.00
   3   6 -11   -7.00    7.70
   3   6 -11   -3.00    6.90
  -3  -6  11   -2.70    5.50
   2   6 -11   -1.30    9.00
   2   6 -11  -12.80    9.60
  -2  -6  11    5.80    7.60
   1   6 -11   -0.40    7.10
   1   6 -11    3.00    8.40
  -1  -6  11    2.60    6.70
   0   6 -11    1.00   10.50
   0   6 -11   11.50    7.50
   0   6 -11    9.80    8.80
   0  -6  11    5.30    5.90
  -1   6 -11   29.80   12.90
  -1   6 -11   12.00    9.20
  -1   6 -11   24.10   13.40
   1  -6  11   47.40   12.20
  -2   6 -11    4.50    9.50
  -2   6 -11    3.00   10.30
  -2   6 -11   -9.80    9.00
   2  -6  11   -5.90    5.10
  -3   6 -11   -1.40   12.00
  -3   6 -11   -5.60   11.00
  -3   6 -11   -4.70    8.50
   3  -6  11    0.80    5.10
  -4   6 -11   -6.00    9.80
  -4   6 -11    5.20   15.50
   4  -6  11    4.40    8.60
  -5   6 -11   66.89   25.30
  -5   6 -11   20.10   16.20
   5  -6  11   45.60   14.90
   5   5 -11   39.60   14.80
  -5  -5  11   10.80   12.00
   4   5 -11   -3.30    9.20
   4   5 -11    4.90    6.40
  -4  -5  11    7.40    9.50
   3   5 -11   37.80   13.00
   3   5 -11   10.20    9.60
  -3  -5  11   33.10   11.30
   2   5 -11    0.50    6.70
   2   5 -11   -3.60    6.80
  -2  -5  11    5.80    5.60
   1   5 -11    7.50    7.00
   1   5 -11   -5.00    6.10
  -1  -5  11   -1.30    6.10
   0   5 -11   91.89   20.90
   0   5 -11   66.89   17.80
   0  -5  11   95.89   18.20
  -1   5 -11   -1.80    6.10
  -1   5 -11    3.90    5.20
  -1   5 -11   -2.50    5.40
   1  -5  11   -3.60    5.90
  -2   5 -11  326.77   59.59
  -2   5 -11  382.96   60.89
   2  -5  11  452.95   57.29
  -3   5 -11   29.30   10.30
  -3   5 -11   31.80   14.00
  -3   5 -11   15.40   12.80
   3  -5  11   20.40    8.80
  -4   5 -11   48.30   17.90
  -4   5 -11   30.20   12.50
   4  -5  11   32.20   10.60
  -5   5 -11   65.19   18.20
  -5   5 -11   20.40   16.10
   5  -5  11   54.19   14.10
   6  -5  11   14.20   10.60
   5   4 -11    0.70   10.40
  -5  -4  11    5.80   11.00
   4   4 -11   -2.20    5.30
   4   4 -11   -0.10   10.90
  -4  -4  11    7.90    6.90
   3   4 -11   -2.10    6.60
   3   4 -11   18.60    8.30
  -3  -4  11   12.00    7.40
   2   4 -11   79.09   15.90
   2   4 -11   52.29   16.40
  -2  -4  11   53.29   14.00
   1   4 -11  136.79   24.50
   1   4 -11  138.69   20.30
   1   4 -11  115.19   24.30
  -1  -4  11  118.19   22.30
   0   4 -11  138.59   29.60
   0   4 -11  176.98   27.00
   0   4 -11  177.68   31.50
   0  -4  11  194.68   28.90
  -1   4 -11  598.44   90.09
  -1   4 -11  586.24   89.99
   1  -4  11  796.12   90.09
  -2   4 -11   18.10    9.60
  -2   4 -11   39.20   13.20
  -2   4 -11   28.80   13.60
   2  -4  11   20.10    9.30
  -3   4 -11   12.90   10.00
  -3   4 -11    8.30   11.50
  -3   4 -11   -3.90    8.30
   3  -4  11   10.20    7.80
  -4   4 -11   36.90   15.50
  -4   4 -11   24.50   12.00
   4  -4  11   76.59   14.40
  -5   4 -11    6.40   12.30
  -5   4 -11   21.40   13.90
   5  -4  11   10.60    7.00
  -6   4 -11   52.99   25.50
  -6   4 -11    6.90   10.60
   6  -4  11   23.40   12.50
   6   3 -11   14.90   11.40
  -6  -3  11    9.70   14.10
   5   3 -11    4.70    6.90
   5   3 -11   -0.80   10.60
  -5  -3  11   -0.90    6.80
   4   3 -11    6.20    5.70
   4   3 -11   24.40   15.90
  -4  -3  11    3.30    8.80
   3   3 -11   -2.00    5.50
   3   3 -11    9.30    6.80
  -3  -3  11   -1.00    4.60
   2   3 -11    7.50    5.50
   2   3 -11    4.60    6.90
  -2  -3  11   17.00    8.30
   1   3 -11   42.80   13.20
   1   3 -11   47.50    9.40
   1   3 -11   30.70   10.30
  -1  -3  11   48.90   10.80
   0   3 -11    3.00    5.30
   0   3 -11   14.20    7.50
   0   3 -11   14.20    6.00
   0  -3  11    4.50    4.20
  -1   3 -11   23.40    9.50
  -1   3 -11   25.60    9.30
  -1   3 -11   39.50   11.30
   1  -3  11   47.90   10.80
  -2   3 -11   67.39   21.90
  -2   3 -11  150.28   24.50
  -2   3 -11  171.78   25.70
   2  -3  11  181.48   25.40
  -3   3 -11    4.20   10.90
  -3   3 -11   11.20    8.50
  -3   3 -11   14.90    9.30
   3  -3  11   19.80    8.10
  -4   3 -11    2.20    7.30
  -4   3 -11   -6.20   11.40
   4  -3  11    6.90    7.10
  -5   3 -11   -1.50    7.30
  -5   3 -11   19.50   16.80
   5  -3  11   19.20    8.80
  -6   3 -11    8.80   10.10
  -6   3 -11    2.70   19.10
   6  -3  11   10.80    9.90
   6   2 -11    2.20   12.20
  -6  -2  11   16.30   14.50
   5   2 -11    9.90   11.60
   5   2 -11   23.70   10.80
  -5  -2  11   10.70   11.20
   4   2 -11   -4.70    6.30
   4   2 -11    6.50    9.50
  -4  -2  11   -2.70    6.70
   3   2 -11   40.90    9.50
   3   2 -11   23.90   10.40
  -3  -2  11   20.90    9.60
   2   2 -11  228.58   29.60
   2   2 -11  138.39   24.10
   2   2 -11  189.98   31.00
  -2  -2  11  217.18   29.20
   1   2 -11   71.89   13.40
   1   2 -11   71.99   16.70
   1   2 -11   82.49   16.20
  -1  -2  11   97.59   16.20
   0   2 -11  127.09   21.50
   0   2 -11  109.09   19.00
   0   2 -11  101.19   20.90
   0  -2  11  141.89   21.10
  -1   2 -11   70.59   15.80
  -1   2 -11   88.19   16.80
  -1   2 -11   77.39   17.10
   1  -2  11  120.19   18.40
  -2   2 -11   18.70    9.40
  -2   2 -11    2.80    6.10
  -2   2 -11   -1.70    6.20
   2  -2  11    0.90    4.10
  -3   2 -11  276.87   39.90
  -3   2 -11  223.88   41.30
  -3   2 -11  204.38   42.20
   3  -2  11  352.36   40.80
  -4   2 -11    3.50    8.90
  -4   2 -11    8.50    7.20
   4  -2  11   -5.00    5.60
  -5   2 -11    1.60   10.30
  -5   2 -11    7.20   15.20
   5  -2  11   12.70    6.90
  -6   2 -11   23.90   16.20
  -6   2 -11   20.30   14.30
   6  -2  11    8.40    9.50
   6   1 -11    8.10   12.00
  -6  -1  11    2.30   13.70
   5   1 -11   36.90   13.40
   5   1 -11   61.19   14.10
  -5  -1  11   32.70   15.20
   4   1 -11   15.60   10.20
   4   1 -11    9.10    6.20
  -4  -1  11    0.10    7.00
   3   1 -11    6.70    8.30
   3   1 -11    3.70    6.20
  -3  -1  11   11.10    7.20
   2   1 -11   77.39   14.80
   2   1 -11   74.59   11.80
   2   1 -11   66.69   15.50
  -2  -1  11   60.39   13.10
   1   1 -11   -2.10    3.10
   1   1 -11    3.00    6.90
   1   1 -11    9.90    6.40
  -1  -1  11    5.20    3.90
   0   1 -11  267.77   36.60
   0   1 -11  262.27   39.30
   0   1 -11  241.98   39.40
   0  -1  11  264.97   37.00
  -1   1 -11   48.10   12.50
  -1   1 -11   64.99   12.90
  -1   1 -11   55.59   12.30
   1  -1  11   69.19   13.30
  -2   1 -11  239.78   37.90
  -2   1 -11  248.58   36.20
  -2   1 -11  181.48   37.10
   2  -1  11  302.27   36.40
  -3   1 -11   33.00   10.80
  -3   1 -11    8.30    7.40
   3  -1  11   19.10    7.60
  -4   1 -11   29.00   13.10
  -4   1 -11   49.50   14.60
   4  -1  11   53.29   13.00
  -5   1 -11   16.70    9.80
  -5   1 -11   61.59   19.50
   5  -1  11   38.80   10.90
  -6   1 -11    4.40   15.90
  -6   1 -11   -2.00   13.50
   6  -1  11    6.00    7.10
   6   0 -11    2.70   10.00
   6   0 -11   11.40   12.20
   5   0 -11   -1.70    7.30
   5   0 -11    2.70    7.80
  -5   0  11   -5.80    9.70
   4   0 -11   15.60   10.80
   4   0 -11   33.50    9.40
  -4   0  11   25.00   10.80
   3   0 -11    1.10    5.30
   3   0 -11   -0.50    4.50
   3   0 -11    0.10    3.40
  -3   0  11    2.60    5.70
   2   0 -11   32.20    9.90
   2   0 -11   20.10    8.20
   2   0 -11   29.70    7.10
  -2   0  11   42.70    9.40
   1   0 -11  335.77   44.60
   1   0 -11  332.67   45.80
   1   0 -11  322.47   42.50
  -1   0  11  279.47   42.40
   0   0 -11   85.29   15.50
   0   0 -11   53.69   12.80
   0   0 -11   66.09   14.50
   0   0  11  122.79   16.00
  -1   0 -11   59.39   11.20
  -1   0 -11   44.60   11.20
  -1   0 -11   39.30   10.40
   1   0  11   54.89   11.40
  -2   0 -11   10.80    5.90
  -2   0 -11   17.00    6.10
  -2   0 -11    6.90    5.00
   2   0  11    5.80    4.80
  -3   0 -11   25.80   10.90
  -3   0 -11   53.59   13.50
   3   0  11   64.59   12.30
  -4   0 -11    2.50    9.40
  -4   0 -11    3.40    9.60
   4   0  11   -0.70    6.80
  -5   0 -11    4.10    9.60
  -5   0 -11   10.00    8.80
   5   0  11   -1.20    4.70
  -6   0 -11   -3.30   12.00
   6   0  11   -2.30    5.90
   6  -1 -11   -3.20    7.90
   6  -1 -11   16.50    8.30
   5  -1 -11   56.19   13.60
   5  -1 -11   41.10   16.10
   4  -1 -11    3.90    8.90
   4  -1 -11    2.90    6.00
  -4   1  11    3.60    7.70
   3  -1 -11   25.10    7.00
   3  -1 -11   44.60   13.30
   3  -1 -11   18.70    8.40
  -3   1  11   27.00    8.90
   2  -1 -11   22.70    9.70
   2  -1 -11   26.70    8.80
   2  -1 -11   31.70    7.40
  -2   1  11   29.50   10.20
  -2   1  11   18.40    7.10
   1  -1 -11  143.89   20.20
   1  -1 -11  124.19   21.30
   1  -1 -11  112.19   20.70
  -1   1  11  112.59   19.20
   0  -1 -11  134.89   21.70
   0  -1 -11  100.99   20.30
   0  -1 -11  126.59   20.50
   0   1  11  145.69   20.50
  -1  -1 -11  183.98   29.80
  -1  -1 -11  154.98   29.00
  -1  -1 -11  200.18   28.70
   1   1  11  221.78   29.70
  -2  -1 -11  127.49   20.30
  -2  -1 -11  125.39   23.10
  -2  -1 -11  105.39   22.80
   2   1  11  201.68   24.30
  -3  -1 -11    4.10    7.30
  -3  -1 -11   -5.00    5.80
   3   1  11    0.40    3.50
  -4  -1 -11  105.89   22.00
  -4  -1 -11   68.09   18.90
   4   1  11  133.19   21.10
  -5  -1 -11   -4.40    8.20
  -5  -1 -11   11.80    7.90
   5   1  11    4.20    5.10
  -6  -1 -11    9.30   13.80
   6   1  11   10.50    9.90
   6  -2 -11    1.20    7.20
   6  -2 -11   -8.00   10.00
   5  -2 -11    6.90    6.70
   5  -2 -11   -3.70    6.00
  -5   2  11    7.10    8.60
   4  -2 -11   23.90   11.70
   4  -2 -11   39.90   10.80
   4  -2 -11   28.30    8.20
  -4   2  11   20.30   12.50
   3  -2 -11   20.70    7.60
   3  -2 -11   10.60    5.70
   3  -2 -11    1.50    6.80
  -3   2  11   12.70    6.40
  -3   2  11   -2.40    7.80
   2  -2 -11  125.19   17.40
   2  -2 -11   81.09   17.70
   2  -2 -11  121.69   18.50
  -2   2  11   85.39   15.40
  -2   2  11   65.39   17.00
   1  -2 -11   30.50    8.40
   1  -2 -11   60.59   12.20
   1  -2 -11   47.00   11.20
  -1   2  11   46.30   10.90
  -1   2  11   38.80    8.30
   0  -2 -11    2.00    3.60
   0  -2 -11   -0.20    4.50
   0  -2 -11    0.60    3.50
   0   2  11   -1.30    2.80
   0   2  11    0.70    3.70
  -1  -2 -11  515.95   73.59
  -1  -2 -11  559.24   74.79
  -1  -2 -11  503.45   74.49
   1   2  11  684.43   74.89
   1   2  11  545.05   73.49
  -2  -2 -11   10.30    6.70
  -2  -2 -11    9.50    5.90
  -2  -2 -11    0.80    3.10
   2   2  11    3.60    3.90
  -3  -2 -11    8.60    6.00
  -3  -2 -11    1.80    6.60
   3   2  11   13.20    6.00
  -4  -2 -11    6.90    8.60
  -4  -2 -11    5.90    7.40
   4   2  11   11.70    8.20
  -5  -2 -11   17.60    9.00
   5   2  11   16.80   10.10
  -6  -2 -11   -0.60   11.10
   6   2  11   10.20    8.20
   6  -3 -11    0.50   11.90
   6  -3 -11   -9.20    8.00
  -6   3  11   -5.00   13.10
   5  -3 -11    8.10    7.80
   5  -3 -11    2.20    6.90
  -5   3  11    1.20    7.60
   4  -3 -11    4.10    8.20
   4  -3 -11   -2.30    4.40
   4  -3 -11   -3.80    3.00
  -4   3  11    1.60    8.60
   3  -3 -11    6.30    5.20
   3  -3 -11    0.60    4.60
   3  -3 -11   -2.40    4.70
  -3   3  11   -4.10    4.10
   2  -3 -11    5.10    5.20
   2  -3 -11   14.10    7.10
   2  -3 -11    5.90    4.70
  -2   3  11   -4.00    4.10
  -2   3  11    1.80    4.60
   1  -3 -11   30.30    9.10
   1  -3 -11   37.20   11.00
   1  -3 -11   43.80   10.20
  -1   3  11   39.40    7.70
  -1   3  11   54.69   13.10
   0  -3 -11  189.98   29.70
   0  -3 -11  205.88   30.70
   0  -3 -11  193.68   30.00
   0   3  11  195.88   27.00
   0   3  11  180.58   30.30
  -1  -3 -11    1.80    3.70
  -1  -3 -11   -5.10    4.50
  -1  -3 -11   -3.30    2.30
   1   3  11    0.70    4.40
   1   3  11    1.00    4.00
  -2  -3 -11   86.99   15.40
  -2  -3 -11  107.39   18.20
  -2  -3 -11   86.09   18.00
   2   3  11  100.49   15.70
   2   3  11  136.89   19.20
  -3  -3 -11   -2.80    4.70
  -3  -3 -11   -3.30    5.60
   3   3  11   -2.80    5.00
  -4  -3 -11    9.60    7.10
  -4  -3 -11   -6.70    7.70
   4   3  11    4.60    5.50
  -5  -3 -11    7.70    8.50
   5   3  11    9.50    7.50
  -6  -3 -11    7.20   14.20
   6   3  11   15.90   10.60
   5  -4 -11   15.70    9.10
   5  -4 -11    6.40    9.70
   5  -4 -11   -0.70    7.10
  -5   4  11    7.20   12.10
   4  -4 -11    4.10    7.90
   4  -4 -11    3.80    6.30
   4  -4 -11   -5.10    4.00
  -4   4  11    4.60    7.30
   3  -4 -11   46.20   11.80
   3  -4 -11   24.30   11.50
   3  -4 -11   24.90    8.70
  -3   4  11   36.70   13.20
   2  -4 -11   -0.40    4.10
   2  -4 -11   18.20    9.20
   2  -4 -11   13.50    6.30
  -2   4  11    8.00    8.20
   1  -4 -11   33.90   11.30
   1  -4 -11   48.20   11.30
   1  -4 -11   47.90   10.70
  -1   4  11   75.69   15.40
   0  -4 -11   40.30    9.70
   0  -4 -11   42.10    9.90
   0  -4 -11   24.90    8.60
   0   4  11   47.60    8.30
   0   4  11   35.50   10.60
  -1  -4 -11  239.48   40.00
  -1  -4 -11  247.28   40.80
  -1  -4 -11  270.37   38.40
   1   4  11  291.77   40.70
   1   4  11  303.27   38.30
  -2  -4 -11   47.50   12.00
  -2  -4 -11   32.50    7.60
  -2  -4 -11   22.50    9.00
   2   4  11   30.90    9.20
   2   4  11   23.30    7.20
  -3  -4 -11    4.10    6.80
  -3  -4 -11    0.80    4.60
   3   4  11   -1.80    5.60
  -4  -4 -11    0.70    5.60
   4   4  11   -1.20    6.50
  -5  -4 -11    4.20    7.30
   5   4  11   -4.30    8.10
  -6  -4 -11    5.20   10.70
   6   4  11    8.00   10.80
   5  -5 -11   -1.00    9.70
   5  -5 -11    9.70    8.60
   5  -5 -11    4.00    7.90
  -5   5  11   -8.00    7.20
   4  -5 -11   -0.30    6.50
   4  -5 -11    9.00    8.10
   4  -5 -11   -1.80    6.00
  -4   5  11   -4.70    6.30
   3  -5 -11    4.60    8.00
   3  -5 -11   -0.40    5.70
   3  -5 -11   13.10    7.20
  -3   5  11   20.70   11.30
   2  -5 -11  241.48   40.40
   2  -5 -11  258.47   41.80
   2  -5 -11  339.37   41.50
  -2   5  11  237.58   42.50
   1  -5 -11  195.68   30.90
   1  -5 -11  220.18   32.30
  -1   5  11  176.38   32.70
   0  -5 -11   26.90    8.70
   0  -5 -11   18.50    8.20
   0   5  11   33.90   10.40
  -1  -5 -11    8.30    6.50
  -1  -5 -11   -1.50    5.00
   1   5  11    6.60    6.10
   1   5  11    2.40    4.90
  -2  -5 -11  218.58   31.90
  -2  -5 -11  169.98   29.00
   2   5  11  158.38   28.20
   2   5  11  225.28   29.60
  -3  -5 -11   -0.30    5.20
  -3  -5 -11    0.30    6.60
   3   5  11    2.40    5.00
  -4  -5 -11   11.20    9.80
   4   5  11   33.70   11.40
  -5  -5 -11   -1.60   10.50
   5   5  11    7.00    9.60
  -6  -5 -11   -2.80   13.20
   6   5  11    6.60   11.90
   5  -6 -11    6.40    9.50
   5  -6 -11   -6.10   10.40
   5  -6 -11    6.30   11.70
  -5   6  11   -1.20   13.50
   4  -6 -11   11.50    8.60
   4  -6 -11    8.10    9.50
   4  -6 -11   10.60   11.40
  -4   6  11    8.20   11.20
   3  -6 -11    5.10    5.90
   3  -6 -11   18.80    9.20
   3  -6 -11   21.50   11.50
  -3   6  11   31.60   12.80
   2  -6 -11   78.29   15.80
   2  -6 -11   55.89   14.70
  -2   6  11  111.39   20.60
   1  -6 -11   94.39   19.50
   1  -6 -11  123.09   20.50
  -1   6  11  117.19   23.30
   0  -6 -11   10.60    6.90
   0  -6 -11   16.60    8.00
   0   6  11   14.60    8.80
  -1  -6 -11   15.90    7.60
  -1  -6 -11    6.20    6.90
   1   6  11   13.10    8.00
  -2  -6 -11   -1.60    5.40
  -2  -6 -11   -5.80    6.10
   2   6  11   -0.20    5.40
   2   6  11   -1.40    6.10
  -3  -6 -11   19.30   10.60
   3   6  11   40.10   11.00
  -4  -6 -11   -6.30    5.30
   4   6  11  -13.50    6.90
  -5  -6 -11   -1.40   13.20
  -5  -6 -11    4.00    8.00
   5   6  11   -1.80    9.40
   4  -7 -11   13.80    9.50
   4  -7 -11    7.70    8.40
   4  -7 -11   20.80   11.60
  -4   7  11    4.40   10.50
   3  -7 -11    2.50    5.80
   3  -7 -11    5.40    8.10
  -3   7  11   -6.10    6.40
   2  -7 -11    9.90    6.70
   2  -7 -11    0.00    6.70
  -2   7  11    0.50   10.00
   1  -7 -11   19.60   10.70
   1  -7 -11   41.30   10.90
  -1   7  11   46.10   15.70
   0  -7 -11   -6.00    6.00
   0  -7 -11   12.90    7.40
   0   7  11    5.70    9.10
  -1  -7 -11   10.30    8.10
  -1  -7 -11   21.10    8.80
   1   7  11   17.80    9.80
  -2  -7 -11   10.40    7.50
  -2  -7 -11   20.70   10.20
  -3  -7 -11    0.90    8.10
  -4  -7 -11    5.10   11.80
  -4  -7 -11    8.40   11.70
   4   7  11   10.40    9.70
  -5  -7 -11    0.00   14.20
  -5  -7 -11   -5.10    7.80
   5   7  11   -2.00    7.50
   4  -8 -11   30.40   14.60
   4  -8 -11   12.60    8.40
  -4   8  11   10.50   10.70
   3  -8 -11   11.60   11.20
   3  -8 -11   -1.90    8.40
  -3   8  11    9.30    9.90
   2  -8 -11   19.50   10.60
   2  -8 -11    9.20    8.50
  -2   8  11    9.60    9.90
   1  -8 -11   42.20   12.40
   1  -8 -11   39.20   11.70
  -1   8  11   44.40   16.20
   0  -8 -11   43.30   12.70
   0  -8 -11   67.39   13.70
   0   8  11   34.20   12.70
  -1  -8 -11   17.40    7.40
  -1  -8 -11   18.50    9.10
   1   8  11   14.10    9.60
  -2  -8 -11    2.90    8.60
  -3  -8 -11    5.40    9.70
  -4  -8 -11    3.40   10.70
   3  -9 -11   -6.30   10.60
   3  -9 -11   21.70   11.60
  -3   9  11   -1.10   10.60
   2  -9 -11   -6.10    7.60
   2  -9 -11   -1.80    6.20
  -2   9  11   -4.30    9.00
   1  -9 -11   13.60    8.00
   1  -9 -11   12.90    9.80
  -1   9  11    8.00   13.40
   0  -9 -11   24.60    9.80
   0  -9 -11   28.30   10.30
   0   9  11   18.30   12.40
  -1  -9 -11   -3.50    7.20
  -1  -9 -11    0.20    8.20
   1   9  11   12.00    9.20
  -2  -9 -11    0.40    5.90
  -3  -9 -11   -7.50    5.60
  -4  -9 -11   -1.90    7.80
   2 -10 -11   -5.40    6.50
   1 -10 -11   13.50   10.50
   1 -10 -11   -3.50    9.90
  -1  10  11   -1.70   10.10
   0 -10 -11    8.20   10.70
   0 -10 -11   -1.30    5.70
   0  10  11   14.50   14.50
  -1 -10 -11    4.40    6.70
   1  10  11   10.80   15.10
  -2 -10 -11    8.20   10.20
   0 -10  12   -5.10   10.80
   2   9 -12    2.20   10.90
  -2  -9  12   18.20   12.20
   1   9 -12   -7.20    8.80
   1   9 -12    4.30   10.30
  -1  -9  12   -3.30    9.50
   0   9 -12    2.40   12.10
   0   9 -12   -6.00   13.40
   0  -9  12   -6.90    5.10
  -1   9 -12   38.70   16.50
  -1   9 -12   -7.80   10.00
   1  -9  12   14.00   12.20
  -2   9 -12   -2.60    9.90
  -2   9 -12   -1.90   17.10
   2  -9  12    2.30   11.00
   3   8 -12    0.70    8.80
  -3  -8  12   -8.20    9.60
   2   8 -12  -13.50   11.00
   2   8 -12  -20.20   12.40
  -2  -8  12    4.00    9.60
   1   8 -12   13.70   10.30
   1   8 -12   30.80   14.90
  -1  -8  12   40.30   14.50
   0   8 -12    0.20   11.50
   0   8 -12   -1.10   14.30
   0  -8  12   -4.40    7.80
  -1   8 -12    4.10   12.80
  -1   8 -12   -0.80   10.10
   1  -8  12    2.30    5.70
  -2   8 -12   -1.90    8.90
  -2   8 -12  -10.50    8.40
  -2   8 -12   -4.60   11.00
   2  -8  12   -3.20    6.80
   2  -8  12   -5.40    7.60
  -3   8 -12   10.20   13.00
  -3   8 -12  -13.00   16.40
  -3   8 -12    2.70   14.20
   3  -8  12   22.10   10.60
   3  -8  12   13.50   11.80
   4   7 -12  -11.90   12.50
  -4  -7  12    5.20    9.30
   3   7 -12   11.50   13.20
  -3  -7  12    2.60    7.40
   2   7 -12   20.10   12.30
   2   7 -12   24.20   11.70
  -2  -7  12   16.90    9.10
   1   7 -12   -0.10    6.70
   1   7 -12   13.30   14.90
  -1  -7  12    1.70    7.80
   0   7 -12   45.20   15.30
   0   7 -12   57.49   19.60
   0  -7  12   78.09   17.90
  -1   7 -12   -7.90    7.40
  -1   7 -12    2.10   10.70
  -1   7 -12   16.50   11.30
   1  -7  12    4.40    7.90
   1  -7  12   -3.00    6.50
  -2   7 -12  -12.60   12.50
  -2   7 -12   -1.80    9.70
  -2   7 -12    0.10    8.50
   2  -7  12    1.60    7.90
  -3   7 -12   38.30   19.10
  -3   7 -12   42.60   17.70
  -3   7 -12   13.40   13.20
   3  -7  12   51.09   15.10
  -4   7 -12   -0.60   12.00
  -4   7 -12    0.60    9.80
   4  -7  12    1.20    6.10
   4   6 -12    1.40    8.00
  -4  -6  12   11.60    8.50
   3   6 -12    8.30   10.30
   3   6 -12   13.80   10.80
  -3  -6  12    9.10    9.40
   2   6 -12    0.50   11.00
   2   6 -12    9.40    7.30
  -2  -6  12   -6.50    4.00
   1   6 -12   -1.30    7.40
   1   6 -12   -0.50    5.00
  -1  -6  12    0.60    7.10
   0   6 -12    4.90    9.70
   0   6 -12   12.80    8.50
   0  -6  12   27.70    9.80
  -1   6 -12   10.80    8.40
  -1   6 -12    0.30   11.20
  -1   6 -12   -2.50    7.30
   1  -6  12    5.00    8.00
  -2   6 -12   -5.40    9.70
  -2   6 -12    1.90   11.10
  -2   6 -12   -5.70    8.70
   2  -6  12    7.80    6.60
  -3   6 -12    3.90   12.90
  -3   6 -12    4.70   14.00
  -3   6 -12   14.30   11.00
   3  -6  12    7.30    8.50
  -4   6 -12   63.69   22.00
  -4   6 -12   18.40   12.00
   4  -6  12   67.09   15.70
  -5   6 -12    8.10   19.60
  -5   6 -12   -4.40    9.20
   5  -6  12   -0.70    6.60
   5   5 -12    1.40    8.10
  -5  -5  12   14.90   13.80
   4   5 -12    9.90   12.50
  -4  -5  12    8.40    8.60
   3   5 -12   19.00   10.70
   3   5 -12   22.10   11.50
  -3  -5  12   32.50   12.20
   2   5 -12   -3.40    6.90
   2   5 -12   13.80   11.30
  -2  -5  12   -4.40    6.70
   1   5 -12   -0.70    7.80
   1   5 -12   -1.80    6.30
  -1  -5  12    1.70    6.90
   0   5 -12    1.60    6.50
   0   5 -12   14.50    8.90
   0   5 -12   13.60    8.70
   0  -5  12   11.10    8.00
  -1   5 -12    2.20    7.20
  -1   5 -12    0.10    6.00
  -1   5 -12   10.80    9.80
   1  -5  12    2.00    5.10
  -2   5 -12   59.79   14.50
  -2   5 -12   60.49   18.50
  -2   5 -12   45.00   16.70
   2  -5  12   65.49   15.10
  -3   5 -12   -0.70   10.00
  -3   5 -12  -10.20   10.00
  -3   5 -12    8.30   10.50
   3  -5  12   -4.60    7.30
  -4   5 -12    9.60   12.90
  -4   5 -12   23.30   13.80
   4  -5  12   12.90    7.70
  -5   5 -12   19.10   19.30
  -5   5 -12    4.30   13.70
   5  -5  12   24.20   10.90
   5   4 -12   -1.80   12.50
  -5  -4  12   -2.90    7.20
   4   4 -12    3.30    8.30
   4   4 -12    0.80   11.30
  -4  -4  12    9.10    9.90
   3   4 -12   37.80   15.80
   3   4 -12   46.30   13.70
  -3  -4  12   73.39   16.00
   2   4 -12   -2.10    6.90
   2   4 -12  -10.70    8.00
  -2  -4  12    1.50    6.30
   1   4 -12    5.50    5.40
   1   4 -12    0.30    6.30
  -1  -4  12   -0.70    4.60
   0   4 -12   -6.90    3.10
   0   4 -12   -1.30    5.20
   0   4 -12   -0.90    5.30
   0  -4  12    5.30    6.40
  -1   4 -12   29.50   12.80
  -1   4 -12   35.10   11.00
  -1   4 -12   47.00   14.30
   1  -4  12   47.80   12.70
  -2   4 -12   54.29   19.00
  -2   4 -12  136.59   23.80
  -2   4 -12   82.19   18.70
   2  -4  12  198.88   24.60
  -3   4 -12    0.40    9.90
  -3   4 -12   -5.60    3.90
  -3   4 -12    1.10    5.90
   3  -4  12    9.70    7.70
  -4   4 -12    5.80   10.30
  -4   4 -12   64.89   18.40
   4  -4  12   35.00   10.90
  -5   4 -12   -0.40    7.20
  -5   4 -12    0.50   11.80
   5  -4  12   -1.20    6.00
  -6   4 -12   44.60   27.90
  -6   4 -12   61.19   22.00
   6  -4  12   60.59   18.10
   5   3 -12   16.10   12.70
   5   3 -12   -1.00    7.20
  -5  -3  12  -13.30    8.60
   4   3 -12   19.90    9.20
   4   3 -12    0.00    9.30
  -4  -3  12    5.90    7.00
   3   3 -12   -0.20    7.20
   3   3 -12   31.30    9.20
  -3  -3  12   13.20    8.20
   2   3 -12  138.99   23.70
   2   3 -12  113.89   25.30
  -2  -3  12  126.09   22.60
   1   3 -12   -1.40    4.80
   1   3 -12    3.00    7.40
   1   3 -12    3.50    3.90
  -1  -3  12    1.10    3.90
   0   3 -12    9.40    9.50
   0   3 -12   15.80    8.00
   0   3 -12   21.30    7.10
   0  -3  12   12.90    8.30
  -1   3 -12  138.29   30.00
  -1   3 -12  189.68   29.40
  -1   3 -12  174.48   31.20
   1  -3  12  253.27   32.20
  -2   3 -12   16.30   11.40
  -2   3 -12   37.60   10.60
  -2   3 -12   37.80   11.60
   2  -3  12   46.70   12.30
  -3   3 -12  127.89   28.00
  -3   3 -12  163.48   32.50
   3  -3  12  237.28   31.60
  -4   3 -12    7.70   12.50
  -4   3 -12    0.10    9.60
   4  -3  12    9.40    6.00
  -5   3 -12   56.99   22.90
  -5   3 -12   63.49   19.50
   5  -3  12   71.69   16.10
  -6   3 -12   11.30   18.60
  -6   3 -12    7.60   15.80
   6  -3  12    3.10    9.40
  -6  -2  12    3.60   10.40
   5   2 -12    9.80    9.80
   5   2 -12   -8.50    5.80
  -5  -2  12    7.00   10.90
   4   2 -12    9.40    9.50
   4   2 -12   19.40    8.50
  -4  -2  12    1.00    8.20
   3   2 -12    5.90    6.90
   3   2 -12    9.60    7.10
  -3  -2  12    4.50    7.70
   2   2 -12   21.00    9.70
   2   2 -12   30.20    8.90
  -2  -2  12   18.50    7.60
   1   2 -12   41.60    9.40
   1   2 -12   50.99   12.40
   1   2 -12   56.39   13.30
  -1  -2  12   47.20   11.40
   0   2 -12    6.40    5.70
   0   2 -12   26.30    7.00
   0   2 -12    3.50    5.20
   0  -2  12   15.30    5.90
  -1   2 -12    0.60    5.00
  -1   2 -12   12.10    6.90
  -1   2 -12   -2.80    6.10
   1  -2  12    3.00    5.60
  -2   2 -12  262.87   46.90
  -2   2 -12  267.87   45.90
  -2   2 -12  275.57   45.10
   2  -2  12  434.36   46.50
  -3   2 -12  105.89   22.80
  -3   2 -12  101.09   24.30
   3  -2  12  136.79   22.70
  -4   2 -12    5.70    7.60
  -4   2 -12   23.20   11.10
   4  -2  12   19.30    8.10
  -5   2 -12    7.40    8.00
  -5   2 -12    0.30   12.60
   5  -2  12    8.70    6.60
  -6   2 -12    5.80   13.70
  -6   2 -12   15.30   15.40
   6  -2  12    6.70    6.70
   6   1 -12   21.70   11.90
  -6  -1  12   15.40   16.10
   5   1 -12   34.50   16.50
   5   1 -12   44.30   14.10
  -5  -1  12   43.70   15.80
   4   1 -12    8.90    8.70
   4   1 -12    3.10    6.20
  -4  -1  12   13.40    7.90
   3   1 -12   19.00    8.90
   3   1 -12   26.10   10.60
  -3  -1  12   32.00   10.40
   2   1 -12   23.60   10.60
   2   1 -12   29.80    6.90
   2   1 -12    1.30    6.60
  -2  -1  12   16.70    7.70
   1   1 -12    5.10    4.20
   1   1 -12   -4.70    5.10
   1   1 -12   -1.80    3.90
  -1  -1  12    0.50    4.70
   0   1 -12  292.27   47.10
   0   1 -12  316.47   44.90
   0   1 -12  291.47   43.70
   0  -1  12  363.76   44.60
  -1   1 -12   44.70   11.50
  -1   1 -12   44.70   10.90
  -1   1 -12   26.60    9.60
   1  -1  12   47.00   11.30
  -2   1 -12   71.99   17.40
  -2   1 -12   77.69   14.90
  -2   1 -12   62.99   15.60
   2  -1  12   91.39   16.60
  -3   1 -12   91.09   20.60
  -3   1 -12   98.69   20.30
   3  -1  12   89.69   18.40
  -4   1 -12   30.10   14.20
  -4   1 -12   31.40   11.70
   4  -1  12   48.70   11.90
  -5   1 -12   46.40   16.40
  -5   1 -12   19.50   12.50
   5  -1  12   26.40    9.90
  -6   1 -12    2.90   12.10
  -6   1 -12   -3.50    9.00
   6  -1  12    0.70    6.20
   6   0 -12    0.50   10.60
   6   0 -12    5.40    9.10
   5   0 -12   43.90   16.00
   5   0 -12   31.70   12.10
  -5   0  12   32.00   14.30
   4   0 -12   11.90    9.70
   4   0 -12   12.80    9.50
  -4   0  12   25.00   10.80
   3   0 -12    1.00    6.30
   3   0 -12    7.60    5.40
   3   0 -12    7.60    9.20
  -3   0  12   -3.30    6.30
   2   0 -12   61.09   14.60
   2   0 -12   57.59   11.30
   2   0 -12   53.89   13.70
  -2   0  12   71.49   13.40
   1   0 -12  134.49   25.00
   1   0 -12  137.69   22.80
   1   0 -12  162.68   25.50
  -1   0  12  159.58   23.90
   0   0 -12    6.20    5.80
   0   0 -12   11.60    5.90
   0   0 -12    1.90    3.30
   0   0  12    0.10    4.60
  -1   0 -12   61.89   16.70
  -1   0 -12  119.89   18.10
  -1   0 -12   92.49   17.80
   1   0  12  112.79   18.00
  -2   0 -12  111.59   23.60
  -2   0 -12  140.79   24.70
  -2   0 -12  157.38   22.90
   2   0  12  172.18   25.60
  -3   0 -12    7.90    6.70
  -3   0 -12   14.90    8.90
   3   0  12   14.30    7.80
  -4   0 -12   71.49   20.90
  -4   0 -12  122.29   25.10
   4   0  12  139.49   22.10
  -5   0 -12    0.10    8.40
  -5   0 -12    6.70   10.90
   5   0  12    1.00    7.60
  -6   0 -12    2.80    9.60
   6   0  12    8.40    9.90
   6  -1 -12   -7.60   11.00
   6  -1 -12  -11.10    9.10
   5  -1 -12   -2.60    7.40
   5  -1 -12   -1.80   10.00
   4  -1 -12   21.20   12.30
   4  -1 -12   17.80    7.60
  -4   1  12   21.30   10.00
   3  -1 -12    4.80    4.50
   3  -1 -12   -1.00    8.00
   3  -1 -12    9.40    6.10
  -3   1  12    3.70    6.50
   2  -1 -12    5.50    4.50
   2  -1 -12    8.00    4.70
   2  -1 -12   17.50    9.20
  -2   1  12   13.50    6.20
   1  -1 -12   22.10    9.50
   1  -1 -12    6.60    6.70
   1  -1 -12   20.40    6.20
  -1   1  12   21.50    7.10
   0  -1 -12   88.09   17.80
   0  -1 -12  107.39   18.10
   0  -1 -12   89.79   18.50
   0   1  12  136.29   19.00
  -1  -1 -12   78.49   19.40
  -1  -1 -12  107.09   18.90
  -1  -1 -12  110.79   19.80
   1   1  12  175.38   21.90
  -2  -1 -12   27.00    8.30
  -2  -1 -12    8.20    5.50
  -2  -1 -12   12.50    8.20
   2   1  12   17.90    7.70
  -3  -1 -12   37.30   10.30
  -3  -1 -12    9.90    8.40
   3   1  12   33.40    8.90
  -4  -1 -12    1.50    6.30
  -4  -1 -12    1.60    5.80
   4   1  12    7.80    8.30
  -5  -1 -12   16.70   10.00
  -5  -1 -12   18.00   10.90
   5   1  12   24.90   10.60
  -6  -1 -12    4.80   10.50
   6   1  12    8.80    8.50
   5  -2 -12   36.10   13.00
   5  -2 -12   -3.20    8.50
   4  -2 -12   48.30   13.10
   4  -2 -12   51.19   10.80
   4  -2 -12   35.70   14.50
  -4   2  12   29.20   14.40
   3  -2 -12   33.50   11.40
   3  -2 -12   16.00    8.60
   3  -2 -12   28.60    7.40
  -3   2  12   17.20    9.50
   2  -2 -12    1.60    8.10
   2  -2 -12   13.40    6.90
   2  -2 -12   19.80    7.00
  -2   2  12   16.20    9.30
  -2   2  12   18.50    6.40
   1  -2 -12    1.80    6.60
   1  -2 -12   -2.20    3.70
   1  -2 -12    8.90    5.50
  -1   2  12    4.90    6.70
  -1   2  12   14.00    5.20
   0  -2 -12  121.89   19.20
   0  -2 -12   90.19   17.90
   0  -2 -12   75.09   16.60
   0   2  12  104.09   16.90
   0   2  12  113.29   18.20
  -1  -2 -12  127.99   21.40
  -1  -2 -12  112.89   21.90
  -1  -2 -12  131.19   23.30
   1   2  12  167.18   22.80
  -2  -2 -12   23.00    7.50
  -2  -2 -12   31.90    9.10
  -2  -2 -12   23.00    8.70
   2   2  12   41.00    9.50
  -3  -2 -12   37.10   10.90
  -3  -2 -12   26.20    9.60
   3   2  12   60.69   12.10
  -4  -2 -12   26.70   12.20
  -4  -2 -12   19.20   11.20
   4   2  12   46.10   12.20
  -5  -2 -12    2.10    7.80
   5   2  12    6.00    8.70
  -6  -2 -12    8.10    9.90
   6   2  12   23.20   12.10
   5  -3 -12   -0.40    8.00
   5  -3 -12   14.50   11.10
  -5   3  12   27.00   14.10
   4  -3 -12   20.80   12.30
   4  -3 -12    8.20    7.00
   4  -3 -12   17.10    8.00
  -4   3  12   14.50   11.10
   3  -3 -12   20.90    7.70
   3  -3 -12   17.90    9.50
   3  -3 -12   15.60    8.30
  -3   3  12   22.30   10.00
   2  -3 -12  113.99   22.30
   2  -3 -12  130.69   21.80
   2  -3 -12  152.68   25.50
  -2   3  12  139.99   26.20
   1  -3 -12    3.10    5.00
   1  -3 -12    4.50    5.30
   1  -3 -12    3.90    6.20
  -1   3  12    4.30    3.90
  -1   3  12    2.90    5.10
   0  -3 -12  111.09   20.10
   0  -3 -12  122.69   20.20
   0  -3 -12   74.99   18.50
   0   3  12  125.99   20.70
   0   3  12  119.79   17.90
  -1  -3 -12  213.88   30.30
  -1  -3 -12  161.18   27.60
  -1  -3 -12  167.38   29.50
   1   3  12  238.98   29.70
   1   3  12  164.78   28.00
  -2  -3 -12  159.98   26.60
  -2  -3 -12  147.19   23.10
  -2  -3 -12  119.19   25.90
   2   3  12  201.88   26.60
  -3  -3 -12   61.49   13.90
  -3  -3 -12   35.30   13.30
   3   3  12   60.99   13.60
  -4  -3 -12   -4.70    7.90
  -4  -3 -12   10.20    8.90
   4   3  12   10.20    6.30
  -5  -3 -12   32.30   12.60
   5   3  12   62.19   14.30
  -6  -3 -12  -11.80   11.70
   6   3  12    6.90   10.40
   5  -4 -12    2.60    8.00
   5  -4 -12   -1.90    6.40
  -5   4  12    2.70   13.00
   4  -4 -12    2.60    8.20
   4  -4 -12    3.60    7.60
   4  -4 -12    6.70    6.20
  -4   4  12    1.10    7.10
   3  -4 -12   49.50   12.10
   3  -4 -12   60.19   12.20
   3  -4 -12   50.59   13.80
  -3   4  12   16.60   10.20
   2  -4 -12   12.80    8.50
   2  -4 -12    6.20    5.00
   2  -4 -12    4.60    6.00
  -2   4  12    6.00    8.30
   1  -4 -12    4.40    5.60
   1  -4 -12   13.80    7.20
   1  -4 -12    4.50    6.30
  -1   4  12    4.00    5.80
   0  -4 -12   41.80   10.80
   0  -4 -12   14.10    7.60
   0  -4 -12   47.00   11.00
   0   4  12   41.10    8.10
   0   4  12   41.20   11.10
  -1  -4 -12   12.50    6.60
  -1  -4 -12   -6.60    3.40
  -1  -4 -12    2.60    5.70
   1   4  12    0.60    5.00
   1   4  12    1.90    5.30
  -2  -4 -12  104.39   16.50
  -2  -4 -12   60.79   17.70
  -2  -4 -12   83.39   17.50
   2   4  12  113.79   18.60
   2   4  12  110.39   16.80
  -3  -4 -12   11.20    7.50
  -3  -4 -12    9.80    7.40
   3   4  12    5.40    5.20
  -4  -4 -12   16.30    9.30
   4   4  12   11.70    8.50
  -5  -4 -12    0.80    6.90
   5   4  12   -4.60    8.60
  -6  -4 -12    2.50   13.40
   6   4  12    4.10    8.20
   5  -5 -12    1.20    7.20
   5  -5 -12    8.60    9.70
   5  -5 -12    9.20    9.60
  -5   5  12    1.90   10.20
   4  -5 -12   -5.60    4.40
   4  -5 -12   11.20    8.70
   4  -5 -12   -7.10    9.00
  -4   5  12   -7.10    8.40
   3  -5 -12   -2.20    7.50
   3  -5 -12   -3.50    6.00
   3  -5 -12    6.60    7.30
  -3   5  12   10.20   11.00
   2  -5 -12    1.50    5.10
   2  -5 -12   -2.90    3.60
   2  -5 -12   -4.70    7.70
  -2   5  12    5.70    9.00
   1  -5 -12   14.90    7.90
   1  -5 -12   14.70    9.00
   1  -5 -12   10.40    6.60
  -1   5  12    8.20    9.00
   0  -5 -12    1.50    4.40
   0  -5 -12    0.30    6.40
   0  -5 -12    4.10    5.20
   0   5  12   -3.40    4.30
  -1  -5 -12   66.39   13.00
  -1  -5 -12   53.59   13.30
  -1  -5 -12   39.00   11.20
   1   5  12   64.89   12.90
  -2  -5 -12   31.00   10.80
  -2  -5 -12   21.60    8.20
   2   5  12   31.90    9.80
  -3  -5 -12   55.09   14.10
  -3  -5 -12   32.20   10.80
   3   5  12   29.50   10.50
  -4  -5 -12   10.90   10.10
   4   5  12    3.80    8.80
  -5  -5 -12    3.00   11.30
   5   5  12    1.30    9.70
   4  -6 -12   30.00   11.10
   4  -6 -12   21.60   10.20
   4  -6 -12   21.70   13.50
  -4   6  12    3.60   12.50
   3  -6 -12    0.70    5.00
   3  -6 -12    8.10    8.10
   3  -6 -12    4.40    8.90
  -3   6  12   -5.80    5.70
   2  -6 -12   21.70    9.20
   2  -6 -12   35.10   10.80
   2  -6 -12   44.50   13.90
  -2   6  12   26.90   12.80
   1  -6 -12   84.79   17.40
   1  -6 -12   74.39   17.50
  -1   6  12  101.29   21.60
   0  -6 -12   33.10   10.80
   0  -6 -12   18.20    9.50
   0   6  12   46.60   12.90
  -1  -6 -12   62.69   14.30
  -1  -6 -12   54.09   13.00
   1   6  12   28.40   11.40
  -2  -6 -12   93.29   20.20
  -2  -6 -12  126.09   21.10
  -3  -6 -12   18.70   11.10
   3   6  12   49.30   12.80
  -4  -6 -12   12.40   11.10
   4   6  12   38.10   12.90
  -5  -6 -12    5.40    8.50
   5   6  12   -8.10    9.10
   4  -7 -12   -5.10    8.70
   4  -7 -12  -24.50    9.10
   4  -7 -12   -6.60    9.80
  -4   7  12   12.00   13.90
   3  -7 -12    0.80    5.10
   3  -7 -12   -3.30   10.40
   3  -7 -12   -0.80    6.50
  -3   7  12   -1.80    9.40
   2  -7 -12    5.10    6.40
   2  -7 -12    3.30    6.90
  -2   7  12    8.70    9.80
   1  -7 -12  117.29   20.90
   1  -7 -12   85.99   19.70
  -1   7  12   93.09   22.10
   0  -7 -12  107.89   19.70
   0  -7 -12  109.09   20.10
   0   7  12   84.79   21.50
  -1  -7 -12   -2.20    6.00
  -1  -7 -12    1.70    6.00
   1   7  12    7.60    7.10
  -2  -7 -12    2.70    5.10
  -2  -7 -12    0.90    5.60
  -3  -7 -12   18.20    9.30
  -4  -7 -12   -0.60    7.20
  -5  -7 -12    7.20    9.50
   5   7  12    9.60   12.90
   3  -8 -12   11.50    7.30
   3  -8 -12    4.00    7.80
  -3   8  12   -9.00   11.70
   2  -8 -12   -7.90    3.80
   2  -8 -12    0.30    6.80
  -2   8  12   -5.30   12.10
   1  -8 -12   38.30   12.80
   1  -8 -12   84.89   16.50
  -1   8  12   35.30   16.60
   0  -8 -12   -1.90    7.90
   0  -8 -12    2.40    8.80
   0   8  12   -0.90    7.10
  -1  -8 -12    2.40    7.90
  -1  -8 -12    5.70    8.50
   1   8  12    7.90   10.80
  -2  -8 -12    0.70    7.80
  -3  -8 -12    4.40    7.50
  -4  -8 -12    0.70    8.00
   2  -9 -12   -3.20    5.90
   2  -9 -12    4.70    8.00
  -2   9  12    7.30   12.70
   1  -9 -12   -0.70    9.30
   1  -9 -12    6.00    8.10
  -1   9  12    0.60   11.50
   0  -9 -12   45.60   12.90
   0  -9 -12   65.69   15.10
   0   9  12    8.60   10.10
  -1  -9 -12   -3.00    8.40
  -1  -9 -12    3.10    6.00
   1   9  12    1.10   11.90
  -2  -9 -12    1.70    9.60
  -3  -9 -12    6.60   10.80
   1 -10 -12    2.50    9.60
   0 -10 -12   11.40   11.10
   0 -10 -12   13.90    9.20
   0  10  12    4.50   15.10
  -1 -10 -12   -2.20    6.70
   1   9 -13   -6.40   13.50
   1   9 -13   18.80   19.00
  -1  -9  13   27.50   14.40
   0   9 -13   -7.80   15.30
   0   9 -13   13.80   16.10
   0  -9  13   -9.10    6.60
  -1   9 -13   12.60   18.00
  -1   9 -13   -7.90   13.70
   1  -9  13    1.50    8.50
  -2   9 -13   -3.00   14.00
   2  -9  13   12.10   12.40
   3   8 -13   -3.00    9.70
[truncated: 70,030 more chars]
